# Supplementary material for: Deficiency of FABP7 Triggers Premature Neural Differentiation in Idiopathic Normocephalic Autism Organoids
Source: Adv Sci (Weinh). 2024 Nov 18;12(2):2406849. doi: 10.1002/advs.202406849 (PMC11727249; doi:10.1002/advs.202406849)
Supplement: Supplementary file 2 — Supplemental Table 1‐13 [file ADVS-12-2406849-s001.zip › Table S1 .xlsx]

## Sheet: Sheet1
Table S1. The characteristics of ASD toddlers and maternal exposure at the index pregnancy in the Jiangsu Birth Cohort
ID	Sex of toddlers	Head circumference at 1 years old, cm	Head circumference at 3 years old, cm	Age of diagnosis for autism, m	Age of establishment of blood-derived iPSCs, m	Gestational age at birth, wk	Birth weight, g	Paticipated in this study	Maternal age of pregnancy, y	Prepregnancy body mass index	Smoking during pregnancye	Prepregnancy maternal antidepressant use	Gestational diabetes mellitus	Preeclampsia/eclampsia	Maternal gestational hypertension	History of comorbidity	Clinical features	Developmental quotient at 1 year old (Gesell Developmental Schedules)					Childhood Autism Rating Scale
																		Adaptablity	Gross motor	Fine motor	Language	Sociability
1	Male	49	51.9	29.3	NA	38	4520		32.3568	20.96	No	No	No	No	No	No
2	Male	48	52.7	25.2	NA	37	2550		27.187	22.66	No	No	No	No	No	No
3	Male	46.5	49.6	24.7	28.7	38	3910	ASD1-4	26.976	24.6	No	No	No	No	No	No	language delay	75	82	92	65	63	33
4	Male	45.9	49.5	24.7	NA	39	3210		28.9267	21.8	No	No	No	No	No	No
5	Female	44.5	50	25.1	NA	41	3320		29.9596	NA	No	No	No	No	No	No
6	Male	49.4	NA	25	25.4	40	4050	ASD2-3	24.3788	25.31	No	No	No	No	No	No	developmental delay	88.11	92.31	84.62	76.92	103.08	34
7	Male	NA	50.7	24.9	NA	39	3830		27.9733	20.45	No	No	No	No	No	No
8	Male	46	49	31.3	NA	38	3250		30.6966	23.23	No	No	No	No	No	No
9	Female	45.5	51	26.4	NA	40	3800		25.8938	19.05	No	No	No	No	No	No
10	Male	47	50	25.5	25.5	40	3500	ASD3-28	25.8473	19.53	No	No	No	No	No	No	NA	84	86	86	60	100	36
11	Male	48.5	52	25.4	NA	36	2850		29.7377	20.03	No	No	No	No	No	No
