# Supplementary material for: Deficiency of FABP7 Triggers Premature Neural Differentiation in Idiopathic Normocephalic Autism Organoids
Source: Adv Sci (Weinh). 2024 Nov 18;12(2):2406849. doi: 10.1002/advs.202406849 (PMC11727249; doi:10.1002/advs.202406849)
Supplement: Supplementary file 2 — Supplemental Table 1‐13 [file ADVS-12-2406849-s001.zip › Table S10.xlsx]

## Sheet: Sheet 1
Table S10. Differentially expressed genes of RG cells between ASD and CTRL groups at day30.(p_val<0.05,Log2FoldChange>0.25).
Gene	p_val	avg_log2FC	pct.1	pct.2	p_val_adj	Type	Sex Chromosome
FABP7	0	-1.47429	0.777	0.926	0	CTRL enriched gene	No
IFI6	4.45406e-140	-1.1803	0.237	0.267	1.4938e-135	CTRL enriched gene	No
RPS27L	1.04853e-236	-0.888035	0.919	0.945	3.51656e-232	CTRL enriched gene	No
FOS	2.27429e-94	-0.843057	0.638	0.853	7.62753e-90	CTRL enriched gene	No
DDIT4	1.06339e-70	-0.779968	0.53	0.636	3.56641e-66	CTRL enriched gene	No
RPS26	1.35683e-278	-0.760845	0.972	0.981	4.55055e-274	CTRL enriched gene	No
MYC	1.40579e-18	-0.72418	0.143	0.182	4.71472e-14	CTRL enriched gene	No
EGR1	7.87913e-73	-0.709197	0.605	0.844	2.6425e-68	CTRL enriched gene	No
FTL	7.86258e-150	-0.698774	0.997	0.994	2.63695e-145	CTRL enriched gene	No
DLK1	9.18046e-26	-0.676466	0.086	0.212	3.07894e-21	CTRL enriched gene	No
FGFBP3	8.48776e-82	-0.636847	0.583	0.779	2.84662e-77	CTRL enriched gene	No
MT-ND1	1.0457e-99	-0.630551	0.993	0.995	3.50707e-95	CTRL enriched gene	No
CRH	1.4657e-10	-0.576737	0.01	0.12	4.91567e-06	CTRL enriched gene	No
B2M	1.65265e-56	-0.576689	0.668	0.688	5.54267e-52	CTRL enriched gene	No
SLC1A3	1.18088e-101	-0.520204	0.233	0.444	3.96042e-97	CTRL enriched gene	No
CHCHD2	6.1607e-16	-0.513806	0.153	0.345	2.06617e-11	CTRL enriched gene	No
BST2	3.31339e-07	-0.512446	0.042	0.103	0.0111124	CTRL enriched gene	No
RPL29	1.03556e-274	-0.512422	0.999	0.999	3.47306e-270	CTRL enriched gene	No
NEAT1	1.58407e-38	-0.510014	0.219	0.297	5.31266e-34	CTRL enriched gene	No
MT-ND2	1.43184e-33	-0.500282	0.991	0.988	4.8021e-29	CTRL enriched gene	No
CKB	1.02912e-72	-0.496217	0.978	0.996	3.45147e-68	CTRL enriched gene	No
ID1	0.0568724	-0.491823	0.558	0.509	1	stable	No
IER2	3.63131e-22	-0.482727	0.687	0.808	1.21787e-17	CTRL enriched gene	No
BAX	1.11748e-52	-0.480342	0.643	0.651	3.74779e-48	CTRL enriched gene	No
MT-ND3	9.60459e-07	-0.472501	0.992	0.99	0.0322119	CTRL enriched gene	No
RPS18	2.012e-166	-0.465224	0.999	1	6.74783e-162	CTRL enriched gene	No
RPS19	2.73855e-108	-0.461496	1	1	9.18456e-104	CTRL enriched gene	No
TMEM158	2.35501e-95	-0.459814	0.236	0.483	7.89823e-91	CTRL enriched gene	No
SFRP1	4.98759e-56	-0.458531	0.806	0.909	1.67274e-51	CTRL enriched gene	No
IFITM3	1.39135e-08	-0.452964	0.554	0.546	0.00046663	CTRL enriched gene	No
HIST1H1B	3.09664e-06	-0.441907	0.196	0.162	0.103855	stable	No
MT-ND4	3.26988e-29	-0.440385	0.998	0.999	1.09665e-24	CTRL enriched gene	No
ARF4	2.81773e-49	-0.436531	0.71	0.756	9.45011e-45	CTRL enriched gene	No
CDKN1A	2.26087e-23	-0.433997	0.104	0.267	7.5825e-19	CTRL enriched gene	No
JUNB	5.92218e-46	-0.427792	0.21	0.401	1.98618e-41	CTRL enriched gene	No
ID3	0.0904061	-0.418975	0.607	0.519	1	stable	No
LINC01551	4.36682e-44	-0.413458	0.52	0.689	1.46454e-39	CTRL enriched gene	No
PURPL	1.36002e-20	-0.409146	0.091	0.26	4.56125e-16	CTRL enriched gene	No
SPRY2	1.10017e-52	-0.407241	0.203	0.367	3.68975e-48	CTRL enriched gene	No
RPL18A	2.8963e-153	-0.399352	0.999	0.999	9.7136e-149	CTRL enriched gene	No
NKAIN4	2.20922e-43	-0.396124	0.382	0.51	7.4093e-39	CTRL enriched gene	No
EDNRB	1.2599e-30	-0.391406	0.131	0.287	4.22547e-26	CTRL enriched gene	No
FABP5	3.97631e-63	-0.391083	0.778	0.815	1.33358e-58	CTRL enriched gene	No
SEC11C	2.86419e-67	-0.387289	0.425	0.578	9.60592e-63	CTRL enriched gene	No
DNAJB1	1.22489e-22	-0.383293	0.419	0.445	4.10802e-18	CTRL enriched gene	No
MSMO1	3.16011e-22	-0.378391	0.718	0.79	1.05984e-17	CTRL enriched gene	No
RPS2	1.43215e-45	-0.375722	1	1	4.80313e-41	CTRL enriched gene	No
TKT	1.49339e-33	-0.375414	0.897	0.918	5.00852e-29	CTRL enriched gene	No
LMO2	4.01029e-20	-0.374572	0.11	0.252	1.34497e-15	CTRL enriched gene	No
FRZB	8.84116e-19	-0.3734	0.083	0.233	2.96515e-14	CTRL enriched gene	No
CAMK2N1	3.89356e-57	-0.369904	0.433	0.614	1.30582e-52	CTRL enriched gene	No
LIMCH1	1.92645e-61	-0.364834	0.256	0.46	6.46092e-57	CTRL enriched gene	No
SLC2A3	9.02675e-16	-0.364821	0.096	0.232	3.02739e-11	CTRL enriched gene	No
RPL13	3.26782e-203	-0.361483	1	1	1.09596e-198	CTRL enriched gene	No
HMGCS1	9.14945e-14	-0.358437	0.803	0.86	3.06854e-09	CTRL enriched gene	No
HM13	5.35603e-45	-0.35616	0.51	0.578	1.79631e-40	CTRL enriched gene	No
HLA-B	3.17575e-10	-0.353317	0.086	0.158	1.06508e-05	CTRL enriched gene	No
HMGA1	1.60991e-16	-0.347137	0.767	0.799	5.39932e-12	CTRL enriched gene	No
PRDX5	3.00544e-31	-0.344997	0.903	0.9	1.00796e-26	CTRL enriched gene	No
RPS5	1.31409e-54	-0.343934	0.999	0.999	4.40718e-50	CTRL enriched gene	No
HIST2H2AC	0.000862333	-0.343439	0.242	0.193	1	stable	No
MT-CO3	0.0336561	-0.34198	0.998	0.998	1	stable	No
PPA1	2.51059e-26	-0.340734	0.829	0.891	8.42003e-22	CTRL enriched gene	No
FEZ1	2.91605e-42	-0.34071	0.715	0.812	9.77986e-38	CTRL enriched gene	No
TUBB2A	1.20571e-10	-0.336659	0.68	0.761	4.04369e-06	CTRL enriched gene	No
RPL8	3.92202e-54	-0.336448	0.999	0.999	1.31537e-49	CTRL enriched gene	No
DDIT3	1.14235e-27	-0.332848	0.176	0.292	3.83123e-23	CTRL enriched gene	No
ATP5MC1	9.03704e-21	-0.331619	0.76	0.742	3.03084e-16	CTRL enriched gene	No
PHLDA3	1.65567e-27	-0.327073	0.16	0.324	5.55279e-23	CTRL enriched gene	No
ACTR3B	2.27143e-41	-0.324315	0.168	0.323	7.61791e-37	CTRL enriched gene	No
MT-ND5	7.58023e-12	-0.320305	0.947	0.968	2.54226e-07	CTRL enriched gene	No
RPS7	3.77901e-31	-0.320186	1	1	1.2674e-26	CTRL enriched gene	No
DPPA4	1.99575e-10	-0.315846	0.072	0.223	6.69334e-06	CTRL enriched gene	No
CCT8	1.39483e-15	-0.314103	0.883	0.881	4.67798e-11	CTRL enriched gene	No
PTX3	3.57502e-28	-0.314043	0.169	0.292	1.19899e-23	CTRL enriched gene	No
FAM210B	2.73402e-33	-0.313959	0.335	0.432	9.16936e-29	CTRL enriched gene	No
PALLD	1.15883e-17	-0.313946	0.696	0.73	3.88649e-13	CTRL enriched gene	No
LAMTOR5	3.8455e-23	-0.31299	0.838	0.878	1.2897e-18	CTRL enriched gene	No
HSPD1	2.93605e-11	-0.312515	0.967	0.951	9.84693e-07	CTRL enriched gene	No
SRM	1.20742e-26	-0.3106	0.635	0.676	4.04946e-22	CTRL enriched gene	No
HERPUD1	8.8633e-39	-0.310218	0.26	0.394	2.97257e-34	CTRL enriched gene	No
IER5L	1.79121e-11	-0.308161	0.14	0.231	6.00737e-07	CTRL enriched gene	No
TCIM	6.13042e-23	-0.306068	0.112	0.27	2.05602e-18	CTRL enriched gene	No
MT-ND4L	1.05671e-19	-0.305376	0.497	0.567	3.544e-15	CTRL enriched gene	No
TTYH1	5.78581e-07	-0.304987	0.965	0.978	0.0194045	CTRL enriched gene	No
APRT	1.07945e-22	-0.303989	0.563	0.616	3.62026e-18	CTRL enriched gene	No
PPID	3.61968e-41	-0.303769	0.337	0.48	1.21397e-36	CTRL enriched gene	No
RPS12	2.18696e-10	-0.303555	1	1	7.33462e-06	CTRL enriched gene	No
NDN	3.95013e-26	-0.302625	0.791	0.851	1.32479e-21	CTRL enriched gene	No
MT-ND6	4.58325e-26	-0.300843	0.511	0.606	1.53713e-21	CTRL enriched gene	No
C5orf30	2.95908e-43	-0.299971	0.337	0.489	9.92417e-39	CTRL enriched gene	No
BTG2	5.73576e-10	-0.298893	0.322	0.477	1.92366e-05	CTRL enriched gene	No
BBC3	4.13704e-14	-0.298807	0.152	0.266	1.38748e-09	CTRL enriched gene	No
ZMAT3	3.82054e-21	-0.296675	0.263	0.381	1.28133e-16	CTRL enriched gene	No
TXNDC17	6.71287e-15	-0.296089	0.698	0.69	2.25136e-10	CTRL enriched gene	No
RPL18	4.23292e-25	-0.29586	0.999	1	1.41964e-20	CTRL enriched gene	No
PDRG1	5.56467e-36	-0.295274	0.367	0.468	1.86628e-31	CTRL enriched gene	No
NDRG4	1.6605e-27	-0.293466	0.154	0.316	5.56899e-23	CTRL enriched gene	No
TPT1	4.07255e-22	-0.293104	0.999	0.999	1.36585e-17	CTRL enriched gene	No
CROT	8.52341e-29	-0.290548	0.239	0.364	2.85858e-24	CTRL enriched gene	No
CCDC85B	1.28502e-29	-0.289123	0.441	0.531	4.3097e-25	CTRL enriched gene	No
RPL36	0.585525	-0.288756	0.998	0.996	1	stable	No
KIF5C	5.33252e-12	-0.288355	0.468	0.629	1.78842e-07	CTRL enriched gene	No
AC011043.1	1.94844e-31	-0.287399	0.216	0.376	6.53466e-27	CTRL enriched gene	No
TP53TG1	9.76483e-31	-0.284933	0.284	0.401	3.27493e-26	CTRL enriched gene	No
MRPL40	5.00582e-36	-0.284885	0.332	0.478	1.67885e-31	CTRL enriched gene	No
CIB1	4.65105e-30	-0.283836	0.346	0.438	1.55987e-25	CTRL enriched gene	No
RPL19	5.1568e-13	-0.2835	0.999	0.999	1.72949e-08	CTRL enriched gene	No
RPL3	1.84923e-05	-0.282571	0.999	1	0.620194	stable	No
RBP1	3.28023e-10	-0.281589	0.167	0.199	1.10012e-05	CTRL enriched gene	No
RACK1	3.06584e-08	-0.280295	0.998	0.999	0.00102822	CTRL enriched gene	No
HLA-C	6.2628e-14	-0.278344	0.283	0.272	2.10042e-09	CTRL enriched gene	No
YIF1A	1.103e-26	-0.278024	0.429	0.51	3.69924e-22	CTRL enriched gene	No
STAT1	1.29425e-13	-0.27739	0.209	0.243	4.34065e-09	CTRL enriched gene	No
METRN	9.80772e-09	-0.276485	0.758	0.785	0.000328931	CTRL enriched gene	No
RPL9	5.13016e-17	-0.276167	0.999	0.999	1.72055e-12	CTRL enriched gene	No
LGI1	3.52189e-06	-0.276144	0.072	0.167	0.118117	stable	No
RPL14	9.52879e-07	-0.273512	0.997	0.999	0.0319576	CTRL enriched gene	No
LIMA1	6.51931e-25	-0.269994	0.238	0.349	2.18645e-20	CTRL enriched gene	No
CAPZB	2.17127e-16	-0.268823	0.71	0.746	7.282e-12	CTRL enriched gene	No
AIF1	0.000169528	-0.268641	0.05	0.127	1	stable	No
HSPA8	1.42831e-07	-0.268362	0.96	0.961	0.00479027	CTRL enriched gene	No
DCT	1.40388e-06	-0.267654	0.06	0.165	0.0470832	CTRL enriched gene	No
CLU	9.46369e-06	-0.266103	0.748	0.808	0.317393	stable	No
DSTN	3.84504e-14	-0.265953	0.866	0.874	1.28955e-09	CTRL enriched gene	No
SBDS	1.71814e-25	-0.265081	0.422	0.529	5.76231e-21	CTRL enriched gene	No
SLC2A1	8.57066e-11	-0.265038	0.452	0.537	2.87443e-06	CTRL enriched gene	No
RPL7A	0.114617	-0.263896	1	0.999	1	stable	No
GHITM	3.16308e-15	-0.262863	0.701	0.771	1.06083e-10	CTRL enriched gene	No
APOE	0.000284734	-0.261181	0.216	0.231	1	stable	No
CHMP2A	1.5093e-11	-0.260753	0.737	0.748	5.06189e-07	CTRL enriched gene	No
EGR3	1.8476e-08	-0.259759	0.085	0.203	0.000619647	CTRL enriched gene	No
CCNG1	7.10261e-05	-0.259045	0.655	0.693	1	stable	No
SNU13	7.42816e-09	-0.258609	0.851	0.846	0.000249126	CTRL enriched gene	No
FKBP1A	1.06422e-12	-0.257642	0.745	0.769	3.56916e-08	CTRL enriched gene	No
DDB2	9.97331e-19	-0.256222	0.295	0.401	3.34485e-14	CTRL enriched gene	No
INPP5F	1.05659e-16	-0.255316	0.226	0.365	3.54358e-12	CTRL enriched gene	No
RPL11	0.0787225	-0.254838	1	0.999	1	stable	No
RPL17	1.03575e-05	-0.254413	0.805	0.788	0.34737	stable	No
ROMO1	0.00583496	-0.251401	0.858	0.728	1	stable	No
MALAT1	0.0473706	-0.250517	1	1	1	stable	No
PREX1	1.11628e-15	-0.250428	0.174	0.282	3.74378e-11	stable	No
ATP5ME	0.0686102	-0.250187	0.939	0.84	1	stable	No
POLR1D	4.65355e-11	-0.249943	0.684	0.722	1.56071e-06	stable	No
CD82	1.19942e-14	-0.249927	0.286	0.37	4.02262e-10	stable	No
RPL12	0.00208882	-0.249536	0.998	0.997	1	stable	No
HIST1H1E	0.0330963	-0.249119	0.235	0.203	1	stable	No
RPL27	0.251892	-0.248549	0.997	0.995	1	stable	No
NFE2L2	9.57869e-20	-0.248233	0.378	0.486	3.2125e-15	stable	No
ARL2	1.0746e-08	-0.24796	0.702	0.708	0.0003604	stable	No
JUND	0.0106309	-0.247956	0.862	0.91	1	stable	No
STMN4	5.53476e-24	-0.247305	0.3	0.408	1.85625e-19	stable	No
VIM	2.03234e-08	-0.245405	0.999	1	0.000681605	stable	No
MT-CO1	0.121149	-0.245259	0.999	0.999	1	stable	No
IFI27L2	5.52333e-08	-0.244464	0.598	0.628	0.00185241	stable	No
CD63	0.1071	-0.243969	0.932	0.907	1	stable	No
RPS28	4.39768e-10	-0.243519	0.999	0.995	1.47489e-05	stable	No
VEGFA	1.17861e-18	-0.242999	0.231	0.353	3.95282e-14	stable	No
HSPE1	0.00406347	-0.242374	0.963	0.932	1	stable	No
QPRT	4.56648e-10	-0.242356	0.394	0.464	1.53151e-05	stable	No
TM7SF2	1.32821e-16	-0.241595	0.405	0.489	4.45455e-12	stable	No
NME1	9.10971e-06	-0.241449	0.864	0.831	0.305521	stable	No
SOX21	5.32489e-19	-0.240815	0.381	0.506	1.78586e-14	stable	No
NSA2	0.00585443	-0.24054	0.8	0.777	1	stable	No
ETV5	1.88103e-07	-0.240204	0.089	0.215	0.00630861	stable	No
ZFAS1	0.488356	-0.237284	0.966	0.948	1	stable	No
EIF4A2	0.000541252	-0.237257	0.908	0.936	1	stable	No
ATP5MD	0.00635474	-0.237173	0.879	0.834	1	stable	No
RPL35A	5.86022e-08	-0.237045	1	0.999	0.0019654	stable	No
EIF1	0.00174848	-0.235938	0.994	0.994	1	stable	No
RPS3	0.124387	-0.235851	1	1	1	stable	No
RNF130	2.33864e-08	-0.233782	0.618	0.681	0.000784333	stable	No
DUSP4	1.81544e-13	-0.233486	0.155	0.268	6.08864e-09	stable	No
ACTG1	0.000354882	-0.232669	1	1	1	stable	No
RPL35	0.000983712	-0.231043	0.999	0.996	1	stable	No
TOMM7	0.0104865	-0.23095	0.914	0.882	1	stable	No
RPS24	0.0415151	-0.230495	1	1	1	stable	No
BBS9	0.00024856	-0.230257	0.064	0.144	1	stable	No
BTG1	2.84152e-06	-0.229666	0.882	0.917	0.0952988	stable	No
MDH2	2.00233e-06	-0.229563	0.832	0.844	0.0671543	stable	No
RHOB	1.13134e-19	-0.229	0.306	0.44	3.79427e-15	stable	No
RPS13	0.842571	-0.228725	0.999	0.999	1	stable	No
TIMM8B	1.11522e-06	-0.228725	0.73	0.71	0.0374022	stable	No
PRELID1	2.95393e-06	-0.228318	0.852	0.839	0.0990691	stable	No
FAM89A	0.0783294	-0.227623	0.239	0.205	1	stable	No
SREK1IP1	2.38013e-06	-0.226348	0.55	0.582	0.0798248	stable	No
MGST3	1.0593e-10	-0.225457	0.845	0.877	3.55268e-06	stable	No
IDI1	0.000301304	-0.224671	0.829	0.868	1	stable	No
MT-ATP6	0.0394541	-0.22446	0.998	0.997	1	stable	No
NDUFAF2	1.12961e-10	-0.223997	0.494	0.553	3.78848e-06	stable	No
FAU	0.716798	-0.223274	0.998	0.997	1	stable	No
PLK2	8.34335e-07	-0.221452	0.126	0.226	0.0279819	stable	No
RPS3A	0.0876958	-0.221113	1	1	1	stable	No
EGR2	3.83511e-10	-0.220976	0.114	0.243	1.28622e-05	stable	No
LIFR	2.5218e-11	-0.22074	0.185	0.277	8.4576e-07	stable	No
FDFT1	0.0426426	-0.220738	0.822	0.859	1	stable	No
C1QBP	0.00026639	-0.220704	0.816	0.799	1	stable	No
STAT3	4.54827e-16	-0.219229	0.229	0.342	1.5254e-11	stable	No
LLGL1	6.12689e-07	-0.218611	0.089	0.205	0.0205484	stable	No
ATP6V0E2	1.16076e-17	-0.218356	0.391	0.487	3.89295e-13	stable	No
SEC61G	0.0354508	-0.217985	0.927	0.877	1	stable	No
ACTB	0.555989	-0.216919	1	0.999	1	stable	No
RPS23	3.69358e-14	-0.216686	1	1	1.23875e-09	stable	No
DAD1	0.00232076	-0.216606	0.87	0.841	1	stable	No
DDR1	7.553e-10	-0.214935	0.517	0.6	2.53313e-05	stable	No
RPS10	2.46613e-05	-0.214646	0.995	0.992	0.82709	stable	No
HADHB	2.57094e-08	-0.214164	0.57	0.579	0.000862243	stable	No
ASCC3	3.93526e-11	-0.213636	0.329	0.378	1.31981e-06	stable	No
FAHD1	1.59804e-16	-0.213294	0.34	0.433	5.35951e-12	stable	No
RPL32	3.94616e-07	-0.212972	1	0.999	0.0132346	stable	No
CHCHD10	1.25996e-12	-0.212349	0.264	0.367	4.22565e-08	stable	No
RPL26	7.49151e-14	-0.211978	0.999	0.999	2.5125e-09	stable	No
GNAS	0.018153	-0.211772	0.955	0.971	1	stable	No
PEG10	0.000462339	-0.210612	0.921	0.823	1	stable	No
SURF1	1.46861e-16	-0.209728	0.304	0.411	4.92544e-12	stable	No
MOXD1	0.0243732	-0.209623	0.016	0.117	1	stable	No
HES5	0.86443	-0.209463	0.83	0.867	1	stable	No
AEN	6.18958e-10	-0.209263	0.143	0.26	2.07586e-05	stable	No
ENDOG	3.25797e-17	-0.208987	0.228	0.354	1.09266e-12	stable	No
TRIAP1	7.72233e-10	-0.208849	0.458	0.507	2.58992e-05	stable	No
ETFB	2.13794e-06	-0.20843	0.626	0.672	0.0717021	stable	No
C19orf70	2.71807e-09	-0.20842	0.532	0.547	9.11586e-05	stable	No
ENHO	5.85645e-17	-0.208343	0.319	0.392	1.96414e-12	stable	No
FKBP4	5.33662e-08	-0.208084	0.579	0.652	0.00178979	stable	No
CYB5A	2.46264e-17	-0.208	0.29	0.399	8.25921e-13	stable	No
CBWD1	2.17536e-16	-0.207601	0.297	0.4	7.29571e-12	stable	No
SERP1	8.52388e-06	-0.206635	0.713	0.755	0.285874	stable	No
RPL5	1.65403e-07	-0.206212	0.999	0.999	0.00554728	stable	No
RPL30	3.72515e-06	-0.205725	0.999	0.999	0.124934	stable	No
EIF3K	0.184839	-0.204771	0.914	0.865	1	stable	No
PTPRZ1	0.569596	-0.204404	0.784	0.809	1	stable	No
ATP6V1F	0.00108557	-0.203917	0.812	0.8	1	stable	No
RPL27A	5.42456e-13	-0.202555	0.998	0.995	1.81929e-08	stable	No
PUF60	0.000672386	-0.202554	0.876	0.903	1	stable	No
PSMD8	0.00903131	-0.202423	0.864	0.857	1	stable	No
YBX3	1.02362e-05	-0.201425	0.45	0.491	0.3433	stable	No
C12orf75	3.16107e-11	-0.201038	0.415	0.487	1.06016e-06	stable	No
LIX1	0.00538426	-0.200451	0.648	0.686	1	stable	No
PRDX1	0.432511	-0.200049	0.963	0.932	1	stable	No
RPS29	6.61475e-29	-0.199668	0.998	0.993	2.21845e-24	stable	No
CCDC90B	3.48312e-07	-0.199345	0.513	0.586	0.0116817	stable	No
GNPDA1	3.1547e-08	-0.198643	0.445	0.504	0.00105802	stable	No
PPP2R2B	9.33633e-09	-0.198452	0.194	0.265	0.000313122	stable	No
NDUFV3	0.000127383	-0.19793	0.614	0.635	1	stable	No
SERINC2	1.22711e-13	-0.197656	0.358	0.455	4.11548e-09	stable	No
STK17A	2.36364e-07	-0.196602	0.121	0.218	0.00792717	stable	No
HIST1H2AG	0.0302489	-0.196169	0.161	0.143	1	stable	No
RPL38	3.41636e-16	-0.195182	0.997	0.986	1.14578e-11	stable	No
TNFRSF10B	2.55193e-10	-0.194406	0.287	0.371	8.55867e-06	stable	No
HIST1H1C	2.24957e-06	-0.194143	0.371	0.303	0.0754462	stable	No
ZFP36	0.000647057	-0.194066	0.105	0.166	1	stable	No
RPS19BP1	4.65417e-06	-0.193952	0.587	0.631	0.156091	stable	No
AIF1L	2.19904e-13	-0.193902	0.345	0.417	7.37515e-09	stable	No
GATM	1.04055e-07	-0.193898	0.118	0.228	0.00348979	stable	No
STRAP	0.035645	-0.193286	0.843	0.855	1	stable	No
TP53I3	8.65489e-13	-0.193247	0.257	0.325	2.90268e-08	stable	No
TMEM256	0.291697	-0.192849	0.648	0.626	1	stable	No
ST13	0.981262	-0.192369	0.926	0.908	1	stable	No
ZNHIT1	0.00176736	-0.191655	0.728	0.743	1	stable	No
TSPAN5	2.35685e-12	-0.191435	0.526	0.619	7.9044e-08	stable	No
MT-CO2	0.000571123	-0.191307	0.999	0.999	1	stable	No
CREB5	5.84906e-10	-0.191179	0.527	0.625	1.96166e-05	stable	No
ARPC3	0.224907	-0.190859	0.898	0.853	1	stable	No
NDUFB10	0.0380462	-0.190336	0.873	0.85	1	stable	No
CEBPZOS	6.78775e-08	-0.190262	0.297	0.36	0.00227648	stable	No
PDLIM7	0.00428366	-0.18975	0.645	0.668	1	stable	No
AKT1	2.77209e-09	-0.189655	0.416	0.518	9.29704e-05	stable	No
RPL37A	6.87076e-40	-0.189298	1	0.998	2.30432e-35	stable	No
TSTA3	2.00966e-13	-0.188899	0.288	0.373	6.74e-09	stable	No
MXD4	1.25001e-10	-0.188646	0.383	0.458	4.19229e-06	stable	No
IMPDH2	0.109787	-0.188636	0.826	0.839	1	stable	No
AURKAIP1	0.0245373	-0.188412	0.824	0.796	1	stable	No
SLC3A2	0.000336938	-0.188149	0.577	0.629	1	stable	No
ANK2	8.4469e-08	-0.187854	0.137	0.242	0.00283292	stable	No
EEF2	0.352021	-0.187822	0.987	0.988	1	stable	No
HOPX	0.0276671	-0.186632	0.049	0.119	1	stable	No
FIS1	0.00289333	-0.186086	0.757	0.754	1	stable	No
EIF2AK2	0.0333	-0.185414	0.563	0.535	1	stable	No
NR4A1	0.000130243	-0.185412	0.107	0.201	1	stable	No
AL391807.1	4.13085e-12	-0.18524	0.218	0.326	1.3854e-07	stable	No
PABPC4	4.16049e-05	-0.184957	0.547	0.588	1	stable	No
NDUFA4	0.0316034	-0.184558	0.991	0.973	1	stable	No
IGDCC3	0.581328	-0.184217	0.515	0.595	1	stable	No
NUDT4	4.13993e-12	-0.183339	0.339	0.434	1.38845e-07	stable	No
RPS25	5.27654e-26	-0.183335	0.999	0.998	1.76965e-21	stable	No
UBE2M	0.0218799	-0.183157	0.756	0.766	1	stable	No
FBXO17	3.18292e-06	-0.183142	0.168	0.262	0.106749	stable	No
RPS11	2.15561e-08	-0.18303	0.999	0.999	0.00072295	stable	No
CASP3	5.9823e-08	-0.183013	0.475	0.524	0.00200634	stable	No
SNX3	0.0101466	-0.182873	0.82	0.847	1	stable	No
BTF3	0.000130106	-0.181634	0.993	0.988	1	stable	No
RPS8	4.0759e-63	-0.181569	1	1	1.36697e-58	stable	No
ALKBH7	0.0770447	-0.18045	0.71	0.745	1	stable	No
LARS	0.249594	-0.180231	0.681	0.655	1	stable	No
SERTAD1	1.08998e-05	-0.18001	0.121	0.217	0.365559	stable	No
SMIM37	3.89882e-06	-0.179173	0.11	0.209	0.130759	stable	No
GCSH	0.646442	-0.179046	0.812	0.786	1	stable	No
NOL7	0.045046	-0.178265	0.7	0.692	1	stable	No
ATP5F1B	0.512302	-0.178257	0.955	0.956	1	stable	No
THSD7A	4.60785e-05	-0.177676	0.094	0.182	1	stable	No
CCDC28B	3.29073e-07	-0.177258	0.484	0.55	0.0110365	stable	No
RAB8B	1.23714e-06	-0.176852	0.456	0.512	0.0414911	stable	No
MT-ATP8	3.48251e-05	-0.176298	0.167	0.235	1	stable	No
CLNS1A	0.274397	-0.176291	0.852	0.863	1	stable	No
NDUFAF3	0.00247904	-0.176166	0.622	0.659	1	stable	No
FAM118A	3.51751e-07	-0.175364	0.154	0.256	0.011797	stable	No
OAZ1	0.211592	-0.174892	0.94	0.931	1	stable	No
TRAP1	4.49813e-06	-0.173972	0.452	0.523	0.150858	stable	No
ETFA	0.000119082	-0.173945	0.512	0.555	1	stable	No
RBPMS	0.0178713	-0.173145	0.072	0.157	1	stable	No
FAM181A	1.60702e-05	-0.17284	0.331	0.399	0.538964	stable	No
MMP24OS	2.37603e-09	-0.172478	0.26	0.338	7.96874e-05	stable	No
TXNL4A	0.0107526	-0.171914	0.63	0.682	1	stable	No
CD320	3.05475e-06	-0.171528	0.448	0.518	0.10245	stable	No
HSPA5	0.737778	-0.17134	0.846	0.827	1	stable	No
POLR2E	0.00804515	-0.17088	0.661	0.706	1	stable	No
VDAC2	0.681892	-0.170104	0.892	0.9	1	stable	No
BAG1	5.92796e-05	-0.169953	0.515	0.57	1	stable	No
CPNE1	0.026299	-0.169941	0.604	0.623	1	stable	No
PGAM1	0.782709	-0.169755	0.917	0.919	1	stable	No
EIF4EBP1	0.000645117	-0.169437	0.494	0.572	1	stable	No
CCND1	0.0377586	-0.169213	0.682	0.737	1	stable	No
TMEM70	2.69599e-09	-0.168127	0.345	0.436	9.04182e-05	stable	No
ARHGAP21	2.00972e-08	-0.167075	0.529	0.606	0.000674019	stable	No
OAF	2.87127e-08	-0.166527	0.19	0.285	0.000962968	stable	No
ECHS1	0.0563362	-0.166482	0.721	0.723	1	stable	No
UROS	1.31591e-05	-0.166096	0.457	0.474	0.441329	stable	No
VARS	7.44907e-09	-0.165934	0.198	0.293	0.000249827	stable	No
ETV1	2.70022e-05	-0.165622	0.16	0.233	0.905601	stable	No
CYR61	0.0041988	-0.165507	0.534	0.605	1	stable	No
SNF8	0.0151275	-0.165083	0.66	0.656	1	stable	No
FKBP10	0.000209749	-0.165045	0.503	0.567	1	stable	No
IRS2	1.91394e-08	-0.165019	0.238	0.314	0.000641897	stable	No
ATP6V0E1	0.00365188	-0.164743	0.588	0.624	1	stable	No
RGMA	2.62831e-10	-0.164699	0.303	0.403	8.81484e-06	stable	No
PDCD5	0.681311	-0.164331	0.857	0.8	1	stable	No
WNT7A	0.0112766	-0.164265	0.057	0.156	1	stable	No
HAGH	1.24129e-06	-0.164264	0.399	0.492	0.0416304	stable	No
SMIM4	2.63966e-08	-0.164132	0.225	0.285	0.000885288	stable	No
FGFRL1	3.47275e-08	-0.164019	0.178	0.289	0.00116469	stable	No
ARL3	0.169725	-0.16393	0.777	0.803	1	stable	No
RPLP1	8.09397e-33	-0.163612	1	1	2.71456e-28	stable	No
CBX4	2.334e-07	-0.163608	0.34	0.431	0.00782775	stable	No
COMMD6	0.0557869	-0.162825	0.952	0.946	1	stable	No
PPP1R15A	3.50101e-06	-0.162746	0.214	0.275	0.117417	stable	No
SCUBE1	0.00495661	-0.162738	0.071	0.159	1	stable	No
PTGR1	0.0451614	-0.161701	0.345	0.422	1	stable	No
RPL28	1.91098e-27	-0.161498	0.999	0.999	6.40904e-23	stable	No
MRS2	6.18779e-08	-0.161325	0.215	0.31	0.00207526	stable	No
AC004540.2	0.000233789	-0.1609	0.123	0.199	1	stable	No
EDF1	0.142077	-0.160402	0.963	0.946	1	stable	No
SND1	3.15802e-06	-0.160297	0.394	0.466	0.105914	stable	No
RPLP2	2.29644e-24	-0.160052	0.999	0.997	7.70179e-20	stable	No
PLA2G16	0.124334	-0.159939	0.035	0.112	1	stable	No
NUDT12	0.0019404	-0.159539	0.094	0.195	1	stable	No
LGALS3BP	3.59876e-05	-0.159297	0.421	0.458	1	stable	No
BRI3	0.421232	-0.158917	0.848	0.836	1	stable	No
A1BG	1.03452e-06	-0.158874	0.306	0.369	0.0346959	stable	No
CNN3	0.16259	-0.158835	0.864	0.873	1	stable	No
AC100810.1	8.82114e-07	-0.158806	0.169	0.266	0.0295843	stable	No
NME3	0.00187745	-0.157542	0.459	0.526	1	stable	No
TIMM13	0.562845	-0.157386	0.771	0.768	1	stable	No
PHPT1	0.00652065	-0.157348	0.963	0.94	1	stable	No
RPS21	9.98501e-36	-0.157189	0.997	0.984	3.34877e-31	stable	No
RPSA	2.17861e-14	-0.157079	1	1	7.30663e-10	stable	No
HSPA9	0.101247	-0.156907	0.709	0.725	1	stable	No
EIF3I	0.887966	-0.15661	0.845	0.832	1	stable	No
TOMM40	0.010579	-0.156551	0.631	0.669	1	stable	No
EIF3H	0.0292251	-0.156319	0.922	0.922	1	stable	No
RPL31	5.70661e-34	-0.156123	0.987	0.967	1.91388e-29	stable	No
MCRIP2	1.48284e-05	-0.155515	0.159	0.243	0.497315	stable	No
GNL3	0.0264861	-0.155167	0.516	0.557	1	stable	No
SEMA3A	0.0738909	-0.155078	0.045	0.134	1	stable	No
RPS9	1.01615e-22	-0.155053	0.999	0.998	3.40796e-18	stable	No
EI24	0.117951	-0.154389	0.694	0.697	1	stable	No
CMTM7	0.0128698	-0.154239	0.085	0.172	1	stable	No
PCBD1	0.00710161	-0.154084	0.467	0.498	1	stable	No
VPS37B	2.81095e-08	-0.154001	0.192	0.292	0.000942735	stable	No
RPS15A	6.1057e-59	-0.153487	0.999	1	2.04773e-54	stable	No
FDXR	0.000522092	-0.153037	0.117	0.206	1	stable	No
PLD3	0.183653	-0.152893	0.653	0.703	1	stable	No
FAM229B	0.00201184	-0.152852	0.481	0.528	1	stable	No
TMEM14C	0.808871	-0.152817	0.787	0.789	1	stable	No
RPL15	6.2771e-37	-0.151967	1	0.999	2.10521e-32	stable	No
RGS20	0.000270819	-0.151675	0.121	0.213	1	stable	No
FOSB	0.0273632	-0.151341	0.075	0.15	1	stable	No
NRXN3	4.38355e-06	-0.151221	0.154	0.243	0.147016	stable	No
HIST1H3B	0.673693	-0.150987	0.162	0.112	1	stable	No
FAM171B	0.00149671	-0.150946	0.463	0.545	1	stable	No
SEC61B	0.484123	-0.150807	0.919	0.868	1	stable	No
SHC3	0.000362843	-0.150575	0.132	0.206	1	stable	No
C20orf27	0.00105603	-0.150153	0.474	0.511	1	stable	No
GCAT	8.23844e-06	-0.150069	0.28	0.356	0.276301	stable	No
LAP3	2.08919e-06	-0.15	0.27	0.341	0.0700671	stable	No
MYO10	0.778059	-0.149973	0.666	0.651	1	stable	No
COX14	0.000515357	-0.149942	0.416	0.46	1	stable	No
SHISA5	4.10931e-05	-0.149876	0.358	0.421	1	stable	No
RPS6	1.30151e-26	-0.14985	1	0.999	4.36499e-22	stable	No
CHCHD6	0.000899601	-0.149514	0.455	0.489	1	stable	No
LSM10	6.20602e-06	-0.149404	0.361	0.426	0.208137	stable	No
BTBD17	0.000118083	-0.149263	0.354	0.394	1	stable	No
FGFR3	7.24777e-08	-0.149137	0.251	0.355	0.00243076	stable	No
DTD2	7.97277e-07	-0.148972	0.171	0.261	0.0267391	stable	No
NANS	1.47153e-06	-0.14872	0.254	0.324	0.049352	stable	No
RPL24	3.6862e-37	-0.14852	0.999	0.998	1.23628e-32	stable	No
LACTB2	1.50539e-06	-0.14834	0.237	0.302	0.0504876	stable	No
NEU1	4.35717e-05	-0.148078	0.184	0.255	1	stable	No
HSPA4L	6.66665e-05	-0.147938	0.319	0.357	1	stable	No
RGS16	0.00131395	-0.147845	0.133	0.216	1	stable	No
RBFA	1.38017e-05	-0.147655	0.282	0.344	0.46288	stable	No
STARD3NL	0.00669117	-0.147354	0.505	0.565	1	stable	No
NDUFAB1	0.307636	-0.147048	0.876	0.844	1	stable	No
VEPH1	1.43086e-07	-0.146949	0.342	0.429	0.00479882	stable	No
PHB	0.654392	-0.146594	0.77	0.74	1	stable	No
COX6B1	9.54551e-05	-0.146305	0.965	0.91	1	stable	No
NACA	3.83462e-19	-0.145791	0.999	0.999	1.28606e-14	stable	No
MFF	0.024408	-0.145728	0.514	0.568	1	stable	No
PCBP4	1.32953e-06	-0.145545	0.281	0.377	0.0445899	stable	No
NOP53	0.0580722	-0.145484	0.806	0.794	1	stable	No
ILF3-DT	2.37136e-05	-0.144858	0.335	0.399	0.795307	stable	No
ECH1	0.233133	-0.144817	0.604	0.627	1	stable	No
CNDP2	8.70239e-07	-0.144639	0.283	0.362	0.0291861	stable	No
NDUFS7	0.380417	-0.144638	0.685	0.705	1	stable	No
COX7C	3.24424e-20	-0.144571	0.993	0.975	1.08805e-15	stable	No
FZD2	0.0989104	-0.144298	0.563	0.626	1	stable	No
DNAJC1	0.000272022	-0.14402	0.389	0.455	1	stable	No
CLTA	0.0664916	-0.143755	0.897	0.875	1	stable	No
CYSTM1	0.000316192	-0.143713	0.327	0.372	1	stable	No
GPX4	0.009649	-0.143621	0.977	0.97	1	stable	No
CENPX	0.798591	-0.143457	0.718	0.691	1	stable	No
RRM2B	0.00131834	-0.143321	0.16	0.223	1	stable	No
C1orf122	0.109848	-0.143281	0.644	0.682	1	stable	No
EMP3	0.159181	-0.143259	0.43	0.461	1	stable	No
RABAC1	0.995231	-0.143199	0.799	0.77	1	stable	No
CPNE3	0.0643322	-0.142656	0.58	0.623	1	stable	No
PYCR1	2.46936e-05	-0.142237	0.35	0.418	0.828174	stable	No
SDF2L1	1.63845e-05	-0.142226	0.319	0.344	0.549503	stable	No
RHEB	0.706238	-0.142153	0.823	0.849	1	stable	No
SAT2	0.308442	-0.142055	0.738	0.732	1	stable	No
CLTB	3.68959e-05	-0.141927	0.354	0.418	1	stable	No
DDX54	3.22773e-05	-0.141432	0.296	0.369	1	stable	No
MLF2	0.667003	-0.141323	0.802	0.811	1	stable	No
CCT7	0.36544	-0.14124	0.868	0.858	1	stable	No
IAH1	0.000129048	-0.140829	0.336	0.409	1	stable	No
TUFM	0.391655	-0.140566	0.78	0.796	1	stable	No
LRRC10B	0.0277497	-0.140302	0.072	0.144	1	stable	No
C8orf59	0.319243	-0.140239	0.763	0.735	1	stable	No
DYRK4	7.91633e-06	-0.139906	0.267	0.345	0.265498	stable	No
C11orf24	0.000669489	-0.139236	0.129	0.209	1	stable	No
PJA2	0.683068	-0.138758	0.55	0.568	1	stable	No
MRPS33	0.0648091	-0.138477	0.517	0.542	1	stable	No
ACO2	0.000311288	-0.138414	0.384	0.454	1	stable	No
TP53RK	7.8233e-05	-0.138324	0.349	0.413	1	stable	No
MMD	0.00378831	-0.137948	0.434	0.478	1	stable	No
TERF2IP	0.921247	-0.137726	0.673	0.691	1	stable	No
HIGD2A	0.237095	-0.137479	0.731	0.735	1	stable	No
PPDPF	0.00973643	-0.137371	0.846	0.828	1	stable	No
PSMB1	0.0232401	-0.13719	0.902	0.88	1	stable	No
SLC1A5	4.5193e-05	-0.137056	0.208	0.283	1	stable	No
ATP5MC2	9.90685e-17	-0.137034	0.995	0.991	3.32256e-12	stable	No
LFNG	4.39875e-05	-0.136726	0.242	0.313	1	stable	No
DUSP1	0.05734	-0.136632	0.317	0.375	1	stable	No
ILK	0.0174385	-0.13608	0.493	0.554	1	stable	No
MPV17	0.00527155	-0.136029	0.425	0.475	1	stable	No
CALD1	0.0681765	-0.135991	0.809	0.784	1	stable	No
ABHD3	0.000319727	-0.135708	0.129	0.211	1	stable	No
TIGAR	0.000853608	-0.135584	0.149	0.226	1	stable	No
RNH1	0.317208	-0.135326	0.618	0.653	1	stable	No
FRA10AC1	0.00226339	-0.135208	0.394	0.445	1	stable	No
RPS27A	3.97389e-44	-0.134783	1	0.999	1.33276e-39	stable	No
BOP1	2.02814e-05	-0.134232	0.197	0.274	0.680199	stable	No
GSTM4	0.00321532	-0.134186	0.11	0.191	1	stable	No
ALDH2	0.0101901	-0.134177	0.397	0.451	1	stable	No
DYNLRB1	0.10411	-0.133934	0.844	0.84	1	stable	No
RNF7	0.13607	-0.133848	0.782	0.788	1	stable	No
UQCRB	1.83326e-12	-0.133158	0.976	0.954	6.14838e-08	stable	No
MSI1	0.00640157	-0.132967	0.526	0.606	1	stable	No
ATIC	0.0120326	-0.132604	0.42	0.475	1	stable	No
UBE2H	0.238011	-0.132529	0.528	0.547	1	stable	No
MPC1	0.00180724	-0.132471	0.411	0.446	1	stable	No
NDUFB2	0.00411552	-0.132302	0.917	0.843	1	stable	No
GAPDH	0.831194	-0.132168	0.999	1	1	stable	No
REX1BD	0.140386	-0.132122	0.539	0.545	1	stable	No
PON2	0.755093	-0.132027	0.601	0.581	1	stable	No
G6PC3	0.0133835	-0.131721	0.432	0.475	1	stable	No
KRT10	0.928164	-0.131678	0.812	0.809	1	stable	No
MRPS34	0.470908	-0.131596	0.766	0.758	1	stable	No
PNRC1	0.506167	-0.131234	0.649	0.671	1	stable	No
IQGAP2	0.000371228	-0.131111	0.335	0.398	1	stable	No
THSD4	0.0597723	-0.131048	0.056	0.148	1	stable	No
GRIP2	0.0775754	-0.130981	0.069	0.143	1	stable	No
FZD8	4.97675e-05	-0.130666	0.147	0.236	1	stable	No
ATP5IF1	8.15384e-06	-0.13057	0.931	0.875	0.273464	stable	No
PSME2	0.112858	-0.130157	0.464	0.492	1	stable	No
ATP6V0B	0.518357	-0.129778	0.698	0.705	1	stable	No
MRPS36	0.175275	-0.129709	0.502	0.543	1	stable	No
AKR1A1	0.234582	-0.129678	0.712	0.694	1	stable	No
DNAJA1	0.000580541	-0.1296	0.947	0.94	1	stable	No
CREB3	0.000161097	-0.129563	0.305	0.353	1	stable	No
BLOC1S1	0.262506	-0.128828	0.755	0.71	1	stable	No
WDR1	0.0017015	-0.128546	0.381	0.426	1	stable	No
EIF3M	0.0384526	-0.12845	0.82	0.81	1	stable	No
NDUFAF8	0.39936	-0.128443	0.731	0.65	1	stable	No
EEF1A1	1.49943e-43	-0.128332	1	1	5.02878e-39	stable	No
TAF1D	0.395944	-0.128128	0.556	0.539	1	stable	No
WASHC3	5.15727e-05	-0.128096	0.305	0.371	1	stable	No
NAMPT	0.00111276	-0.127998	0.296	0.337	1	stable	No
PAAF1	0.000381874	-0.127755	0.305	0.377	1	stable	No
ARL6IP4	0.1331	-0.127753	0.775	0.762	1	stable	No
OST4	1.00744e-06	-0.127326	0.934	0.874	0.0337875	stable	No
AP1S1	0.70177	-0.126962	0.556	0.584	1	stable	No
RPL6	2.70271e-53	-0.126784	0.999	0.999	9.06436e-49	stable	No
DHRS4L2	2.10446e-05	-0.126744	0.213	0.283	0.705795	stable	No
NQO2	0.00131047	-0.126511	0.179	0.249	1	stable	No
TMEM223	0.00133164	-0.126216	0.345	0.404	1	stable	No
BCAS4	0.00464115	-0.125872	0.156	0.223	1	stable	No
DRAP1	0.104509	-0.125769	0.831	0.802	1	stable	No
COPE	0.0352722	-0.125681	0.885	0.851	1	stable	No
FUT8	0.000110998	-0.12539	0.288	0.367	1	stable	No
ARL1	0.0359096	-0.125207	0.445	0.499	1	stable	No
EIF3G	0.109814	-0.125172	0.84	0.852	1	stable	No
PRMT2	0.562344	-0.12517	0.577	0.578	1	stable	No
SSFA2	0.00172659	-0.124972	0.218	0.264	1	stable	No
TBCA	1.56671e-07	-0.124927	0.943	0.909	0.00525445	stable	No
TMEM258	4.68626e-09	-0.124919	0.922	0.846	0.000157168	stable	No
DNAJB2	0.000153997	-0.12488	0.181	0.265	1	stable	No
RGS3	0.00573518	-0.124568	0.164	0.228	1	stable	No
REEP2	0.000217737	-0.124404	0.216	0.287	1	stable	No
EFNB2	0.00153513	-0.124359	0.823	0.827	1	stable	No
MRPL12	0.2522	-0.124328	0.55	0.565	1	stable	No
GOLGA4	0.0958925	-0.124116	0.671	0.677	1	stable	No
JAG1	0.00161903	-0.124115	0.279	0.348	1	stable	No
SFRP2	3.54276e-07	-0.123961	0.635	0.722	0.0118817	stable	No
ISCU	0.892638	-0.123951	0.561	0.578	1	stable	No
KCNN3	3.36705e-05	-0.123877	0.185	0.268	1	stable	No
DPP7	0.000335899	-0.123861	0.177	0.242	1	stable	No
LRRC59	0.0290241	-0.123856	0.452	0.488	1	stable	No
F3	0.194706	-0.123716	0.041	0.112	1	stable	No
RPL36AL	0.000574303	-0.123452	0.921	0.89	1	stable	No
SPRY1	0.0136416	-0.123401	0.238	0.284	1	stable	No
PARK7	0.000889374	-0.123392	0.957	0.939	1	stable	No
PPM1K	0.00146745	-0.123303	0.189	0.252	1	stable	No
C15orf61	0.00975377	-0.123194	0.14	0.215	1	stable	No
CCNL1	0.800181	-0.123143	0.527	0.544	1	stable	No
SERF2	3.83565e-11	-0.122882	0.991	0.977	1.2864e-06	stable	No
CPEB4	0.00221824	-0.122736	0.152	0.225	1	stable	No
ITGB1BP1	0.167233	-0.122702	0.539	0.569	1	stable	No
SYNGR1	0.0298744	-0.122656	0.091	0.167	1	stable	No
NAB2	0.00708901	-0.122525	0.138	0.191	1	stable	No
NECTIN3	0.00063353	-0.122321	0.293	0.362	1	stable	No
SELENOM	0.00266903	-0.122166	0.244	0.284	1	stable	No
LINC00467	0.00116614	-0.121935	0.207	0.264	1	stable	No
RRS1	9.60826e-05	-0.121534	0.21	0.265	1	stable	No
FOXK1	0.00191	-0.121458	0.265	0.317	1	stable	No
GAMT	0.280023	-0.12143	0.486	0.511	1	stable	No
AMZ2	0.00305525	-0.121415	0.33	0.391	1	stable	No
GNG11	0.00104262	-0.121177	0.217	0.261	1	stable	No
ACAA2	0.607656	-0.121172	0.509	0.529	1	stable	No
ADAMTS1	0.0150274	-0.121057	0.119	0.176	1	stable	No
RPL7	6.4946e-23	-0.120963	0.999	0.998	2.17816e-18	stable	No
RPLP0	4.54172e-51	-0.120914	0.998	0.999	1.5232e-46	stable	No
GTF2F2	0.857427	-0.120873	0.608	0.59	1	stable	No
CCT4	1.63829e-05	-0.120757	0.892	0.862	0.549451	stable	No
POU3F2	0.0191551	-0.119857	0.165	0.24	1	stable	No
DDX18	0.036487	-0.11982	0.708	0.664	1	stable	No
ENC1	0.000408256	-0.119737	0.254	0.325	1	stable	No
ACOT13	0.028761	-0.119602	0.344	0.374	1	stable	No
EIF3D	0.022228	-0.119504	0.752	0.74	1	stable	No
CNPY2	0.626623	-0.119457	0.679	0.673	1	stable	No
UBL3	0.00382796	-0.119428	0.375	0.447	1	stable	No
DCAF13	0.580445	-0.119151	0.569	0.588	1	stable	No
DEAF1	0.0723986	-0.119105	0.413	0.468	1	stable	No
C1orf43	0.231408	-0.119093	0.673	0.685	1	stable	No
CAHM	0.00691157	-0.118955	0.122	0.2	1	stable	No
TRAF4	0.0068908	-0.11895	0.314	0.352	1	stable	No
FRMD4B	0.0640287	-0.118848	0.286	0.328	1	stable	No
NHP2	0.00706112	-0.118813	0.883	0.818	1	stable	No
COPB2	0.528978	-0.118729	0.548	0.567	1	stable	No
ATOX1	0.0413563	-0.118649	0.715	0.666	1	stable	No
LDHB	4.09519e-12	-0.118631	0.996	0.995	1.37344e-07	stable	No
CNN2	0.773155	-0.11836	0.559	0.591	1	stable	No
TBCB	0.0565327	-0.118344	0.802	0.794	1	stable	No
IFT27	0.0252875	-0.118341	0.386	0.431	1	stable	No
RPS15	2.24219e-40	-0.118169	0.999	0.999	7.51987e-36	stable	No
ISOC2	0.00255208	-0.118115	0.315	0.369	1	stable	No
RPS16	1.1525e-51	-0.118035	0.999	0.999	3.86525e-47	stable	No
CCT2	0.000229739	-0.117766	0.923	0.908	1	stable	No
EIF3B	0.523453	-0.117715	0.595	0.626	1	stable	No
LDLR	0.00430052	-0.117566	0.304	0.367	1	stable	No
UBE2L6	0.159416	-0.117379	0.454	0.491	1	stable	No
POLR3A	0.00519651	-0.117119	0.152	0.216	1	stable	No
NDUFV2	0.00897976	-0.11706	0.831	0.796	1	stable	No
NDUFB5	0.20963	-0.117045	0.695	0.714	1	stable	No
PIM3	0.0183597	-0.116938	0.222	0.252	1	stable	No
SLC25A4	0.169732	-0.11654	0.495	0.533	1	stable	No
GOT2	0.156865	-0.116242	0.469	0.494	1	stable	No
SESN2	0.0207175	-0.116058	0.115	0.186	1	stable	No
EMID1	0.00132421	-0.11598	0.183	0.244	1	stable	No
HIST1H1D	2.16997e-05	-0.115945	0.278	0.176	0.727766	stable	No
STARD3	0.00300494	-0.115746	0.296	0.356	1	stable	No
RABGGTB	0.00146608	-0.115705	0.291	0.356	1	stable	No
PRKCA	0.0372123	-0.115661	0.09	0.167	1	stable	No
TSEN34	0.947994	-0.115394	0.574	0.6	1	stable	No
FAM173A	0.00266217	-0.115339	0.321	0.379	1	stable	No
LACTB	0.00261667	-0.115156	0.16	0.233	1	stable	No
POLR3K	0.244731	-0.11515	0.45	0.469	1	stable	No
FAM219A	0.00303323	-0.115029	0.142	0.215	1	stable	No
RPS14	7.91333e-82	-0.11482	1	1	2.65397e-77	stable	No
RPL22	3.4242e-55	-0.1145	0.998	0.995	1.14841e-50	stable	No
DTD1	0.839496	-0.113761	0.612	0.633	1	stable	No
DDX21	0.176769	-0.113582	0.61	0.592	1	stable	No
QKI	0.0303542	-0.113406	0.922	0.933	1	stable	No
IMP4	0.00699942	-0.113268	0.328	0.379	1	stable	No
SNHG8	0.549443	-0.113016	0.475	0.472	1	stable	No
SALL4	0.217157	-0.112939	0.087	0.137	1	stable	No
FAM53C	0.00459919	-0.112724	0.291	0.355	1	stable	No
FARSA	0.00815688	-0.11264	0.326	0.374	1	stable	No
KIF1BP	0.00681681	-0.112494	0.315	0.375	1	stable	No
FUCA2	0.0294084	-0.112486	0.281	0.32	1	stable	No
METRNL	0.0241233	-0.112394	0.281	0.319	1	stable	No
MRPL18	0.761661	-0.112386	0.622	0.634	1	stable	No
FAM107A	0.200778	-0.112345	0.067	0.13	1	stable	No
DNAJC3	0.0076029	-0.112344	0.167	0.229	1	stable	No
LYPLA2	0.00560816	-0.112088	0.309	0.36	1	stable	No
UBA52	1.62434e-19	-0.112045	0.996	0.994	5.44773e-15	stable	No
ACTA2	0.286508	-0.112041	0.058	0.116	1	stable	No
BIN1	0.0119472	-0.112011	0.189	0.241	1	stable	No
RNASEH2C	0.95934	-0.111848	0.586	0.586	1	stable	No
OXA1L	0.0681266	-0.11177	0.372	0.411	1	stable	No
EPHA3	0.026724	-0.111739	0.103	0.185	1	stable	No
POLR3D	0.00885599	-0.111582	0.22	0.271	1	stable	No
PSMG3	0.0157168	-0.111509	0.393	0.432	1	stable	No
DNAJB9	0.00116155	-0.111505	0.263	0.329	1	stable	No
ZNF436-AS1	0.0793085	-0.111182	0.121	0.18	1	stable	No
NDUFS5	2.00184e-10	-0.110924	0.981	0.95	6.71377e-06	stable	No
SARS	0.758861	-0.110924	0.569	0.597	1	stable	No
SHC2	0.0222884	-0.110906	0.133	0.201	1	stable	No
BTBD2	0.00330351	-0.110872	0.229	0.295	1	stable	No
ALG3	0.00417114	-0.110812	0.255	0.314	1	stable	No
APP	0.0403104	-0.110726	0.788	0.772	1	stable	No
HHLA3	0.0140275	-0.110678	0.148	0.216	1	stable	No
SNRPN	0.000793668	-0.110582	0.788	0.771	1	stable	No
CMTM8	0.00586403	-0.110574	0.183	0.24	1	stable	No
C19orf24	0.00314355	-0.110275	0.226	0.284	1	stable	No
IDH1	0.853866	-0.110265	0.553	0.594	1	stable	No
RPS27	9.75187e-128	-0.109955	0.999	0.998	3.27058e-123	stable	No
NUDT8	0.0811002	-0.109891	0.096	0.151	1	stable	No
COPS6	0.0268751	-0.109818	0.787	0.784	1	stable	No
SMDT1	0.00407894	-0.109621	0.765	0.726	1	stable	No
MRPL17	0.865978	-0.109616	0.523	0.539	1	stable	No
TNFRSF12A	0.108716	-0.109586	0.09	0.123	1	stable	No
MRPS15	0.851675	-0.109357	0.528	0.533	1	stable	No
SRSF8	0.010447	-0.109344	0.312	0.36	1	stable	No
UQCR11	1.00604e-05	-0.109287	0.871	0.792	0.337405	stable	No
SHMT2	0.0218956	-0.109173	0.36	0.432	1	stable	No
SERPINF1	0.123454	-0.108765	0.103	0.146	1	stable	No
SH3RF1	0.000717157	-0.1087	0.218	0.283	1	stable	No
SCAND1	0.102872	-0.10866	0.763	0.743	1	stable	No
ETFRF1	0.00192939	-0.108626	0.206	0.271	1	stable	No
GYG1	0.0306477	-0.10859	0.128	0.189	1	stable	No
TIMM21	0.00209206	-0.108523	0.193	0.248	1	stable	No
ZCCHC17	0.964779	-0.108472	0.635	0.641	1	stable	No
EIF4G1	0.453698	-0.108342	0.46	0.466	1	stable	No
SOX6	0.00126284	-0.108339	0.242	0.318	1	stable	No
NDUFV1	0.716139	-0.108267	0.593	0.62	1	stable	No
GLUL	0.0143614	-0.108146	0.815	0.802	1	stable	No
AK6	0.357994	-0.108008	0.481	0.522	1	stable	No
ELL2	0.289202	-0.107876	0.042	0.109	1	stable	No
MTCH2	0.748805	-0.107793	0.554	0.58	1	stable	No
TFAP2C	0.0365535	-0.107663	0.112	0.171	1	stable	No
ATP5PO	5.35738e-07	-0.107532	0.936	0.922	0.0179676	stable	No
IER3	0.115565	-0.10741	0.118	0.114	1	stable	No
TIMMDC1	0.317588	-0.107384	0.458	0.488	1	stable	No
TAF9	0.920347	-0.107046	0.494	0.513	1	stable	No
NPM1	6.59231e-41	-0.107007	0.996	0.996	2.21093e-36	stable	No
CRTAP	0.32279	-0.106808	0.396	0.43	1	stable	No
LTA4H	0.664811	-0.106797	0.504	0.535	1	stable	No
PPP2CB	0.590804	-0.106628	0.543	0.559	1	stable	No
SYT11	0.514208	-0.10657	0.518	0.565	1	stable	No
TMEM208	0.37567	-0.106491	0.464	0.48	1	stable	No
CYCS	0.137009	-0.106466	0.834	0.837	1	stable	No
CAMLG	0.00633767	-0.106348	0.726	0.724	1	stable	No
FBXO22	0.41556	-0.106323	0.494	0.506	1	stable	No
ISCA1	0.140707	-0.106313	0.413	0.456	1	stable	No
ZC3H15	0.00621997	-0.106149	0.807	0.787	1	stable	No
SCG5	0.143408	-0.105822	0.213	0.251	1	stable	No
NR2F6	0.250239	-0.105766	0.409	0.456	1	stable	No
ZEB1	0.671938	-0.105544	0.566	0.604	1	stable	No
HIST1H4C	7.3962e-32	-0.105425	0.699	0.617	2.48054e-27	stable	No
KDSR	0.0364683	-0.105362	0.321	0.382	1	stable	No
ENOPH1	0.31349	-0.10528	0.486	0.524	1	stable	No
AHSA1	0.695069	-0.10513	0.604	0.633	1	stable	No
NBPF9	0.319532	-0.10507	0.043	0.109	1	stable	No
GLRX2	0.0150843	-0.104876	0.156	0.213	1	stable	No
STARD4	0.181259	-0.104849	0.333	0.364	1	stable	No
INSIG1	0.12682	-0.104561	0.313	0.344	1	stable	No
MRPL21	0.189528	-0.104516	0.574	0.551	1	stable	No
STK39	0.00740499	-0.104317	0.279	0.34	1	stable	No
AP2S1	0.00102228	-0.104248	0.855	0.795	1	stable	No
SYBU	0.0595493	-0.104234	0.095	0.164	1	stable	No
GALK1	0.00633461	-0.104114	0.204	0.262	1	stable	No
UQCRQ	6.68209e-06	-0.104092	0.926	0.809	0.224104	stable	No
CDC34	0.361361	-0.104032	0.568	0.586	1	stable	No
PFN1	6.76152e-09	-0.103999	0.958	0.926	0.000226768	stable	No
CCNB1IP1	2.73961e-05	-0.103965	0.771	0.745	0.918812	stable	No
EIF5A	0.0537665	-0.103708	0.857	0.838	1	stable	No
SWI5	0.0264764	-0.103597	0.316	0.364	1	stable	No
GOSR2	0.0258942	-0.103529	0.314	0.362	1	stable	No
COPS2	0.847864	-0.103477	0.477	0.499	1	stable	No
SELENOK	0.00973731	-0.103455	0.816	0.822	1	stable	No
PINK1	0.013043	-0.103169	0.151	0.21	1	stable	No
SDHA	0.717502	-0.103158	0.455	0.489	1	stable	No
MRPL10	0.0795677	-0.103101	0.327	0.379	1	stable	No
SSU72	0.0502858	-0.102969	0.781	0.776	1	stable	No
TLE1	0.0859776	-0.102895	0.522	0.566	1	stable	No
CREBRF	0.0942099	-0.102617	0.153	0.189	1	stable	No
NELFE	0.134647	-0.102395	0.664	0.663	1	stable	No
SEPT9	0.838728	-0.102272	0.524	0.535	1	stable	No
SC5D	0.0536879	-0.1022	0.314	0.362	1	stable	No
ATP6V1C1	0.00620444	-0.102035	0.19	0.241	1	stable	No
TAF10	0.00881784	-0.101986	0.701	0.69	1	stable	No
CYC1	0.0067337	-0.101938	0.775	0.771	1	stable	No
SNHG15	0.0851565	-0.101865	0.304	0.336	1	stable	No
BCKDK	0.0111039	-0.101843	0.258	0.306	1	stable	No
GNG5	1.71248e-06	-0.101787	0.926	0.909	0.0574333	stable	No
FIGN	0.0470459	-0.101776	0.185	0.246	1	stable	No
C22orf39	0.60189	-0.101717	0.448	0.486	1	stable	No
ATAD3A	0.00366269	-0.10162	0.237	0.289	1	stable	No
HSDL2	0.449199	-0.101523	0.417	0.45	1	stable	No
BAIAP2	0.0146849	-0.101463	0.268	0.328	1	stable	No
DGUOK	0.00719667	-0.101178	0.771	0.762	1	stable	No
POLDIP2	0.0865161	-0.101173	0.356	0.402	1	stable	No
EIF2S1	0.788532	-0.101171	0.517	0.527	1	stable	No
CUTA	1.26975e-05	-0.101167	0.9	0.846	0.425848	stable	No
CRYL1	0.0346233	-0.101143	0.154	0.216	1	stable	No
CCND3	0.0682338	-0.10114	0.103	0.161	1	stable	No
ZNF581	0.0402626	-0.10112	0.233	0.279	1	stable	No
COX7A2L	9.68665e-05	-0.10106	0.862	0.867	1	stable	No
EIF4H	0.00269231	-0.101045	0.729	0.728	1	stable	No
PLSCR1	0.154477	-0.100934	0.127	0.141	1	stable	No
SAC3D1	0.884225	-0.10092	0.476	0.469	1	stable	No
STX4	0.00816478	-0.100677	0.176	0.228	1	stable	No
NDUFA7	0.770271	-0.100511	0.427	0.443	1	stable	No
YRDC	0.00552323	-0.10041	0.204	0.26	1	stable	No
C11orf1	0.194326	-0.100406	0.361	0.41	1	stable	No
DOK5	0.00346933	-0.100219	0.26	0.317	1	stable	No
UFSP2	0.684568	-0.100202	0.422	0.454	1	stable	No
GDF11	0.746288	-0.100186	0.442	0.465	1	stable	No
ENO1	0.579952	-0.10007	0.991	0.989	1	stable	No
PIP4P2	0.020556	-0.0999331	0.204	0.263	1	stable	No
TRAPPC6A	0.935066	-0.099903	0.481	0.5	1	stable	No
AHCY	0.28035	-0.099816	0.566	0.574	1	stable	No
AAMP	0.348687	-0.0997725	0.417	0.462	1	stable	No
YBX1	2.24361e-17	-0.0997486	0.999	0.999	7.52463e-13	stable	No
VPS25	0.644082	-0.0996908	0.534	0.555	1	stable	No
ACAT2	0.00116113	-0.0996658	0.798	0.77	1	stable	No
CDO1	0.0749845	-0.0996648	0.448	0.547	1	stable	No
MGST1	0.0381908	-0.0995988	0.249	0.228	1	stable	No
SLIRP	3.05535e-07	-0.0995338	0.863	0.748	0.010247	stable	No
MT2A	0.0954779	-0.0992594	0.108	0.147	1	stable	No
SEC13	0.506373	-0.099197	0.442	0.478	1	stable	No
SHISA2	0.0488014	-0.0990969	0.101	0.163	1	stable	No
EXOSC4	0.014578	-0.0990676	0.282	0.341	1	stable	No
MXD1	0.220252	-0.0988302	0.087	0.137	1	stable	No
MRTO4	0.666682	-0.0987409	0.491	0.506	1	stable	No
SEC61A1	0.0231691	-0.0984425	0.304	0.348	1	stable	No
PPCDC	0.208605	-0.0984229	0.082	0.142	1	stable	No
STUB1	0.214256	-0.0983384	0.661	0.673	1	stable	No
TIMM44	0.073495	-0.0983364	0.328	0.362	1	stable	No
AL161772.1	0.262773	-0.0979131	0.062	0.127	1	stable	No
ARHGAP18	0.265761	-0.0977982	0.075	0.121	1	stable	No
SNHG12	0.110628	-0.097786	0.108	0.166	1	stable	No
SLC25A33	0.0255818	-0.0975588	0.229	0.276	1	stable	No
MT3	0.19366	-0.0973816	0.076	0.131	1	stable	No
PEPD	0.137036	-0.0972312	0.382	0.402	1	stable	No
PIGX	0.343619	-0.097101	0.424	0.455	1	stable	No
KDELR2	0.127262	-0.0970093	0.69	0.699	1	stable	No
STXBP6	0.00942966	-0.09685	0.213	0.258	1	stable	No
RPL7L1	0.00152275	-0.096718	0.79	0.794	1	stable	No
KLF6	0.152493	-0.0966888	0.496	0.549	1	stable	No
RCC1L	0.0865166	-0.0965629	0.306	0.348	1	stable	No
MRPS2	0.814694	-0.0965372	0.439	0.466	1	stable	No
CCT6A	3.82838e-06	-0.0961635	0.912	0.882	0.128396	stable	No
CDK4	0.00093954	-0.0961443	0.812	0.793	1	stable	No
NUFIP2	0.0794349	-0.0961309	0.518	0.512	1	stable	No
NDUFS4	0.00314273	-0.0961286	0.702	0.685	1	stable	No
PSMB5	9.81825e-06	-0.0960101	0.869	0.866	0.329284	stable	No
CISD2	0.434344	-0.0958577	0.527	0.532	1	stable	No
FERMT2	0.444994	-0.0958179	0.406	0.441	1	stable	No
ARL4D	0.0299822	-0.0958058	0.181	0.236	1	stable	No
UBC	6.32209e-13	-0.0957398	0.983	0.982	2.1203e-08	stable	No
RPS17	2.05687e-24	-0.095469	0.926	0.823	6.89834e-20	stable	No
MDM2	0.737627	-0.095427	0.409	0.425	1	stable	No
RPL10A	1.10802e-86	-0.0954146	0.998	0.998	3.71608e-82	stable	No
APLP1	0.577505	-0.0952756	0.494	0.535	1	stable	No
DLD	0.364267	-0.0952465	0.39	0.426	1	stable	No
ASPSCR1	0.0529658	-0.0952319	0.296	0.354	1	stable	No
AC093157.1	0.0288954	-0.0951095	0.205	0.264	1	stable	No
PNP	0.027614	-0.0949838	0.193	0.251	1	stable	No
EEF1D	1.11771e-07	-0.0948642	0.973	0.967	0.00374858	stable	No
SNHG7	0.00334655	-0.0948495	0.613	0.604	1	stable	No
TMEM134	0.267183	-0.0946742	0.354	0.393	1	stable	No
CENPQ	0.136236	-0.0945865	0.291	0.324	1	stable	No
TMEM243	0.0365295	-0.0944632	0.174	0.226	1	stable	No
SQLE	2.60902e-05	-0.0943679	0.839	0.832	0.875012	stable	No
METTL26	0.0268434	-0.0942173	0.701	0.693	1	stable	No
CMSS1	0.534821	-0.0941039	0.453	0.459	1	stable	No
CHP1	0.0196855	-0.0940508	0.24	0.298	1	stable	No
BCL2L1	0.0193517	-0.0939629	0.174	0.222	1	stable	No
BDH2	0.833131	-0.0939104	0.451	0.461	1	stable	No
NUBP2	0.503974	-0.0938793	0.531	0.556	1	stable	No
COX17	0.164918	-0.0937923	0.51	0.499	1	stable	No
PDXDC1	0.00982649	-0.0936557	0.205	0.26	1	stable	No
RPA3	0.000633676	-0.0935911	0.748	0.673	1	stable	No
UQCRH	1.44885e-24	-0.0935435	0.984	0.962	4.85914e-20	stable	No
RANGRF	0.190938	-0.0934746	0.332	0.379	1	stable	No
ATP5F1D	0.00010594	-0.0932325	0.916	0.887	1	stable	No
POLR2I	9.41781e-05	-0.0932292	0.821	0.766	1	stable	No
GLRX3	0.120763	-0.0931261	0.594	0.592	1	stable	No
MINDY2	0.252996	-0.0930923	0.352	0.404	1	stable	No
NARS	0.0544426	-0.0929755	0.646	0.658	1	stable	No
CRMP1	0.213757	-0.0929334	0.621	0.676	1	stable	No
MAP4	0.169231	-0.0929154	0.505	0.494	1	stable	No
ZNF385D	0.11821	-0.0928128	0.094	0.152	1	stable	No
PSMD13	0.0151435	-0.0927479	0.661	0.672	1	stable	No
DHX32	0.0508608	-0.0927014	0.232	0.278	1	stable	No
NMT1	0.795273	-0.0926968	0.373	0.386	1	stable	No
SLC25A11	0.668276	-0.0926499	0.486	0.514	1	stable	No
CCDC174	0.145286	-0.0924777	0.275	0.317	1	stable	No
HINT2	0.413081	-0.092332	0.556	0.561	1	stable	No
FNIP1	0.088825	-0.0923179	0.293	0.329	1	stable	No
SESN1	0.251387	-0.0923006	0.099	0.142	1	stable	No
FAM96B	0.00206369	-0.0922661	0.762	0.754	1	stable	No
SF3B5	1.46178e-05	-0.0921984	0.867	0.833	0.490253	stable	No
BLVRB	0.0432142	-0.092187	0.248	0.29	1	stable	No
WDR46	0.0168436	-0.0920893	0.244	0.291	1	stable	No
GPSM1	0.0270774	-0.0920451	0.183	0.243	1	stable	No
PGP	0.0302536	-0.0920162	0.639	0.634	1	stable	No
IFRD1	0.162635	-0.0919973	0.325	0.383	1	stable	No
PPP1R11	0.30573	-0.0918612	0.388	0.422	1	stable	No
SH3GL1	0.374099	-0.0917997	0.358	0.393	1	stable	No
ARPC1A	0.104361	-0.091785	0.598	0.623	1	stable	No
PHYHIPL	0.0245153	-0.0917465	0.148	0.201	1	stable	No
ATP1B2	0.165815	-0.0917126	0.303	0.346	1	stable	No
REEP5	0.100817	-0.0916132	0.294	0.347	1	stable	No
PMM1	0.129665	-0.0916071	0.311	0.362	1	stable	No
HEATR5A	0.174258	-0.0914721	0.087	0.146	1	stable	No
NOSIP	0.405068	-0.091415	0.511	0.537	1	stable	No
NDUFB3	6.80653e-05	-0.0912754	0.829	0.776	1	stable	No
CCNE1	0.136218	-0.0912487	0.104	0.148	1	stable	No
STOML2	0.000575074	-0.0911618	0.753	0.751	1	stable	No
LARP6	0.0445003	-0.0911472	0.144	0.202	1	stable	No
TIMM9	0.901919	-0.0910679	0.421	0.456	1	stable	No
NCBP2	0.00331595	-0.0910462	0.725	0.708	1	stable	No
CISD3	0.126076	-0.0910321	0.116	0.169	1	stable	No
LIN28B	0.278075	-0.0910091	0.248	0.268	1	stable	No
KLF10	0.0366297	-0.0909814	0.182	0.215	1	stable	No
RHOC	0.740737	-0.0909388	0.436	0.47	1	stable	No
OAZ2	0.0742401	-0.0907532	0.573	0.598	1	stable	No
ACADVL	0.409717	-0.0905514	0.473	0.51	1	stable	No
EEF1B2	5.46132e-19	-0.0904871	0.987	0.982	1.83162e-14	stable	No
EIF3E	2.60886e-24	-0.0904055	0.984	0.968	8.74961e-20	stable	No
NRARP	0.401234	-0.0903481	0.084	0.13	1	stable	No
EIF2A	0.918485	-0.0903127	0.388	0.409	1	stable	No
AMD1	0.00277199	-0.0902027	0.613	0.573	1	stable	No
RPS6KB2	0.0266364	-0.0901176	0.249	0.301	1	stable	No
DESI1	0.0646088	-0.0900768	0.148	0.203	1	stable	No
KLF7	0.04062	-0.090014	0.136	0.199	1	stable	No
DGCR6L	0.72916	-0.089951	0.435	0.461	1	stable	No
PSMD14	0.00146803	-0.0899282	0.716	0.683	1	stable	No
ELOC	0.000971668	-0.089865	0.768	0.745	1	stable	No
BSG	6.75834e-11	-0.0898624	0.902	0.861	2.26661e-06	stable	No
DNPEP	0.0411177	-0.0898538	0.192	0.241	1	stable	No
MAP2K5	0.116379	-0.089822	0.129	0.186	1	stable	No
PCDH17	0.0840918	-0.0898206	0.128	0.177	1	stable	No
CORO1C	0.69676	-0.0898031	0.395	0.41	1	stable	No
PSPH	0.0351894	-0.0896474	0.268	0.313	1	stable	No
TMEM120A	0.218505	-0.0896177	0.092	0.149	1	stable	No
CHORDC1	0.719217	-0.0895242	0.411	0.425	1	stable	No
NAPA	0.0795139	-0.0893205	0.306	0.347	1	stable	No
SNAPC3	0.807316	-0.0891042	0.395	0.442	1	stable	No
SLC27A5	0.0788394	-0.0890416	0.255	0.298	1	stable	No
HRAS	0.864713	-0.0890241	0.453	0.459	1	stable	No
LY6E	0.0634012	-0.0889066	0.497	0.44	1	stable	No
WDR83OS	7.53627e-06	-0.0887123	0.89	0.87	0.252752	stable	No
VPS4A	0.932932	-0.0886518	0.44	0.478	1	stable	No
TRMT112	6.15487e-09	-0.0884498	0.907	0.894	0.000206422	stable	No
PSMG1	0.987178	-0.0884392	0.437	0.445	1	stable	No
BOD1L1	0.000891807	-0.0882116	0.641	0.648	1	stable	No
NADK2	0.0791933	-0.088154	0.17	0.224	1	stable	No
C8orf33	0.0301705	-0.0881325	0.577	0.54	1	stable	No
MRPL24	0.0340523	-0.0880631	0.271	0.302	1	stable	No
FLYWCH2	0.420597	-0.0880216	0.371	0.408	1	stable	No
LINC01003	0.0265912	-0.0880054	0.162	0.216	1	stable	No
MEA1	0.123751	-0.0879246	0.593	0.588	1	stable	No
SH3BGR	0.323744	-0.0879006	0.074	0.127	1	stable	No
RAD23A	0.00807523	-0.0878959	0.685	0.689	1	stable	No
ABHD11	0.0414012	-0.0878714	0.166	0.21	1	stable	No
SRFBP1	0.224928	-0.0878545	0.308	0.353	1	stable	No
RBAK-RBAKDN	0.377883	-0.0878405	0.059	0.118	1	stable	No
POLA2	0.0596544	-0.0878196	0.189	0.222	1	stable	No
MRPL34	0.962348	-0.0878145	0.407	0.439	1	stable	No
NCS1	0.110086	-0.0877918	0.165	0.213	1	stable	No
UBL5	3.34935e-17	-0.0877451	0.973	0.916	1.12331e-12	stable	No
P4HB	0.00352563	-0.087666	0.761	0.777	1	stable	No
MSRB2	0.113683	-0.0876428	0.572	0.568	1	stable	No
PDXK	0.271726	-0.0876337	0.309	0.341	1	stable	No
CAPZA2	0.000588845	-0.0875698	0.738	0.712	1	stable	No
CLPP	0.322957	-0.087545	0.511	0.528	1	stable	No
SUB1	1.1679e-10	-0.0874886	0.954	0.917	3.9169e-06	stable	No
NOP56	0.00666288	-0.0874873	0.746	0.72	1	stable	No
ARID3A	0.248621	-0.087481	0.136	0.176	1	stable	No
EEF1E1	0.034384	-0.0873896	0.625	0.624	1	stable	No
MPG	0.733679	-0.0873775	0.4	0.448	1	stable	No
GOLGA2	0.154533	-0.0873573	0.269	0.302	1	stable	No
PIN1	0.0026228	-0.087352	0.741	0.725	1	stable	No
IVD	0.111209	-0.0872039	0.274	0.318	1	stable	No
SCRG1	0.383204	-0.0871315	0.057	0.112	1	stable	No
CCT5	7.71125e-07	-0.0871114	0.874	0.855	0.025862	stable	No
AC004148.2	0.135669	-0.0870995	0.157	0.206	1	stable	No
CPT2	0.0736431	-0.0869545	0.149	0.198	1	stable	No
SORD	0.27665	-0.0868976	0.305	0.342	1	stable	No
TMEM219	0.0394849	-0.0868693	0.563	0.553	1	stable	No
AC090204.1	0.200881	-0.0866277	0.26	0.293	1	stable	No
SLC1A6	0.0793379	-0.0865157	0.136	0.19	1	stable	No
HSPH1	0.241359	-0.0863879	0.621	0.598	1	stable	No
YIPF2	0.0716578	-0.0863279	0.186	0.231	1	stable	No
TCF25	1.04226e-05	-0.0862194	0.788	0.755	0.349554	stable	No
SPIRE1	0.0646561	-0.0861136	0.234	0.277	1	stable	No
MANF	0.0258982	-0.0860252	0.651	0.627	1	stable	No
MRPL28	0.0529401	-0.0858347	0.601	0.591	1	stable	No
CA12	0.128099	-0.0858268	0.111	0.152	1	stable	No
FKBP8	0.000269411	-0.08582	0.733	0.738	1	stable	No
COA4	0.0174355	-0.0856787	0.619	0.609	1	stable	No
EXOSC5	0.0651767	-0.0855999	0.19	0.231	1	stable	No
NDUFAF6	0.0381509	-0.0855738	0.229	0.268	1	stable	No
RAB5C	0.0454461	-0.0855528	0.614	0.629	1	stable	No
DNAJC3-DT	0.297514	-0.085542	0.076	0.134	1	stable	No
ADIPOR1	0.194261	-0.0854633	0.287	0.327	1	stable	No
SAP18	3.81788e-09	-0.0854252	0.917	0.892	0.000128044	stable	No
EIF3J	6.14086e-05	-0.0853985	0.69	0.646	1	stable	No
ERCC1	0.0763175	-0.0853581	0.556	0.566	1	stable	No
MRPS5	0.0331339	-0.0852985	0.525	0.538	1	stable	No
NPRL3	0.0749861	-0.0852158	0.247	0.293	1	stable	No
ASGR1	0.151549	-0.085084	0.175	0.219	1	stable	No
GABARAP	0.212389	-0.0849974	0.496	0.496	1	stable	No
ACSF3	0.192417	-0.0847789	0.104	0.158	1	stable	No
VAT1L	0.0875054	-0.0847573	0.168	0.216	1	stable	No
AL139246.5	0.708258	-0.0847567	0.334	0.371	1	stable	No
ADGRG1	0.882418	-0.0845662	0.377	0.418	1	stable	No
BRMS1L	0.0624185	-0.0844882	0.179	0.227	1	stable	No
HDHD2	0.561637	-0.0844769	0.335	0.37	1	stable	No
PHYH	0.0842693	-0.0843983	0.208	0.255	1	stable	No
MAP1LC3B	0.0309107	-0.0843962	0.658	0.66	1	stable	No
PTGES2	0.0533286	-0.0842854	0.238	0.278	1	stable	No
CSNK2A2	0.0641456	-0.0842746	0.23	0.285	1	stable	No
DUSP3	0.111253	-0.0842474	0.142	0.191	1	stable	No
COTL1	9.71489e-05	-0.0841946	0.515	0.524	1	stable	No
CFAP36	0.0157307	-0.0841389	0.593	0.589	1	stable	No
TARSL2	0.0863089	-0.0841001	0.194	0.241	1	stable	No
CCDC113	0.18329	-0.0840432	0.122	0.167	1	stable	No
REXO2	0.114452	-0.0839807	0.246	0.288	1	stable	No
EIF4B	5.62888e-13	-0.0839453	0.853	0.813	1.88782e-08	stable	No
MAFF	0.431229	-0.0839433	0.061	0.108	1	stable	No
PGM2	0.0603294	-0.0839127	0.198	0.248	1	stable	No
DHCR7	0.749018	-0.0838964	0.384	0.417	1	stable	No
MTHFD1	0.157193	-0.083887	0.294	0.335	1	stable	No
COX16	0.420428	-0.0838208	0.328	0.334	1	stable	No
STX7	0.0970058	-0.0838198	0.218	0.265	1	stable	No
HIST1H2AC	0.661547	-0.0837908	0.167	0.161	1	stable	No
PPP2R3C	0.261404	-0.0837219	0.472	0.481	1	stable	No
EBPL	0.00021478	-0.0836715	0.646	0.641	1	stable	No
ARHGEF10	0.106503	-0.0836341	0.14	0.193	1	stable	No
WDR45B	0.23612	-0.0836051	0.505	0.52	1	stable	No
MRPS26	8.89334e-05	-0.0835366	0.764	0.73	1	stable	No
SIAH2	0.116247	-0.0835222	0.142	0.196	1	stable	No
TCP1	2.2051e-05	-0.0835158	0.805	0.795	0.739547	stable	No
EPHA2	0.290858	-0.0834058	0.122	0.157	1	stable	No
DNAJB4	0.157552	-0.0833491	0.211	0.237	1	stable	No
RNF126	0.793015	-0.0832227	0.385	0.42	1	stable	No
TYW3	0.272689	-0.0832226	0.283	0.324	1	stable	No
MRPL3	0.0403208	-0.0832114	0.64	0.634	1	stable	No
DRAM2	0.510884	-0.0831695	0.271	0.297	1	stable	No
DNER	0.717767	-0.0830148	0.454	0.494	1	stable	No
SLC25A23	0.162763	-0.0829321	0.295	0.332	1	stable	No
NTMT1	0.998619	-0.082713	0.417	0.432	1	stable	No
MOB3B	0.0327522	-0.0826661	0.335	0.363	1	stable	No
NECAP1	0.0856526	-0.0826644	0.196	0.243	1	stable	No
MAPRE2	0.209939	-0.0826457	0.331	0.365	1	stable	No
HPCAL1	0.170119	-0.0826451	0.143	0.194	1	stable	No
CNP	0.514426	-0.0826351	0.385	0.416	1	stable	No
HMBS	0.0668699	-0.0825022	0.21	0.259	1	stable	No
SRPRB	0.0909446	-0.0824851	0.26	0.294	1	stable	No
LRWD1	0.0541341	-0.0824656	0.208	0.256	1	stable	No
FBXO16	0.117171	-0.0824103	0.151	0.188	1	stable	No
ARMC10	0.530885	-0.0823581	0.318	0.355	1	stable	No
AP002387.2	0.098889	-0.0823135	0.195	0.243	1	stable	No
VMP1	0.827204	-0.0821066	0.408	0.422	1	stable	No
GRHPR	0.00379764	-0.0820034	0.62	0.657	1	stable	No
ALAS1	0.130556	-0.0819575	0.201	0.243	1	stable	No
GIPC1	0.753237	-0.0819425	0.422	0.431	1	stable	No
PMAIP1	0.143175	-0.08178	0.189	0.23	1	stable	No
GPN3	0.54492	-0.0816739	0.317	0.356	1	stable	No
SORBS1	0.275129	-0.0816121	0.089	0.141	1	stable	No
FAF1	0.577621	-0.0814962	0.324	0.358	1	stable	No
TUSC2	0.832057	-0.081474	0.406	0.432	1	stable	No
SPNS1	0.0548828	-0.081394	0.257	0.295	1	stable	No
ALDOA	0.257452	-0.0812508	0.124	0.17	1	stable	No
CYFIP2	0.409996	-0.0811541	0.33	0.355	1	stable	No
PFDN1	0.000372494	-0.0811338	0.655	0.635	1	stable	No
TMA16	0.130478	-0.0810719	0.502	0.488	1	stable	No
WNT5B	0.498651	-0.081045	0.305	0.343	1	stable	No
SEC31A	0.0858119	-0.0810083	0.515	0.517	1	stable	No
CAPNS1	0.200564	-0.0807359	0.534	0.533	1	stable	No
COX7A2	4.69972e-16	-0.0807097	0.944	0.871	1.57619e-11	stable	No
MED8	0.334757	-0.0806838	0.301	0.33	1	stable	No
TBRG4	0.08027	-0.0805328	0.236	0.288	1	stable	No
TMEM192	0.156459	-0.0803396	0.137	0.187	1	stable	No
CTSD	0.996778	-0.0802715	0.386	0.418	1	stable	No
ROCK2	0.264982	-0.0802665	0.543	0.563	1	stable	No
RNASEH1-AS1	0.07034	-0.0801997	0.166	0.222	1	stable	No
CEBPZ	0.00303622	-0.0801744	0.57	0.547	1	stable	No
MRPL36	0.0636533	-0.0801006	0.525	0.531	1	stable	No
ACYP2	0.0964019	-0.080056	0.175	0.226	1	stable	No
SRD5A1	0.226	-0.0800281	0.141	0.183	1	stable	No
BET1	0.219291	-0.0799653	0.265	0.313	1	stable	No
GGCT	0.000640792	-0.0799611	0.679	0.623	1	stable	No
SELENOH	3.20559e-08	-0.0798627	0.896	0.831	0.00107509	stable	No
INSIG2	0.0921611	-0.0798041	0.257	0.29	1	stable	No
CCDC124	0.00627372	-0.0797784	0.639	0.631	1	stable	No
RAI14	0.973429	-0.0797715	0.455	0.492	1	stable	No
NPRL2	0.0517218	-0.0797214	0.186	0.232	1	stable	No
PUSL1	0.149831	-0.0797079	0.161	0.212	1	stable	No
BLOC1S2	0.645875	-0.0793757	0.422	0.435	1	stable	No
CFAP20	0.135293	-0.0793726	0.525	0.536	1	stable	No
GNAI2	6.77382e-15	-0.0793179	0.968	0.959	2.2718e-10	stable	No
TYRO3	0.29984	-0.0793111	0.275	0.318	1	stable	No
AK1	0.327858	-0.07925	0.088	0.141	1	stable	No
DBI	6.83659e-07	-0.079179	0.899	0.848	0.0229285	stable	No
NQO1	0.324882	-0.0791271	0.097	0.122	1	stable	No
MRPL4	0.0557321	-0.0790957	0.553	0.573	1	stable	No
LYRM1	0.184488	-0.0790325	0.27	0.306	1	stable	No
TM7SF3	0.914044	-0.0789444	0.366	0.388	1	stable	No
PSMA1	4.35152e-07	-0.0789257	0.837	0.818	0.0145941	stable	No
RPL4	3.72222e-61	-0.0787557	0.996	0.995	1.24836e-56	stable	No
CDKN1B	0.280746	-0.0786426	0.472	0.481	1	stable	No
GTF3A	0.0346801	-0.0786183	0.612	0.606	1	stable	No
STX12	0.123927	-0.0785517	0.267	0.319	1	stable	No
ARVCF	0.196336	-0.0783773	0.121	0.172	1	stable	No
PEX10	0.144273	-0.0783274	0.268	0.313	1	stable	No
CLTC	0.0145309	-0.0782506	0.581	0.562	1	stable	No
NDUFS3	0.000188238	-0.0781518	0.747	0.73	1	stable	No
MTIF3	0.505664	-0.0780825	0.39	0.419	1	stable	No
RALB	0.171494	-0.0778912	0.184	0.226	1	stable	No
WBP2	0.252378	-0.0778908	0.253	0.297	1	stable	No
COA3	0.0022403	-0.077846	0.694	0.665	1	stable	No
UFD1	0.140615	-0.0777626	0.536	0.526	1	stable	No
RAB1A	0.0016772	-0.0777371	0.638	0.645	1	stable	No
PDHB	0.0404378	-0.0777289	0.52	0.537	1	stable	No
COX5A	1.10155e-12	-0.0776478	0.935	0.893	3.69437e-08	stable	No
VPS26C	0.303391	-0.0775661	0.162	0.206	1	stable	No
LDAH	0.159072	-0.0775429	0.209	0.252	1	stable	No
GPC1	0.833193	-0.0774751	0.561	0.597	1	stable	No
XPC	0.93813	-0.07746	0.349	0.376	1	stable	No
GRAMD1A	0.274927	-0.077442	0.158	0.203	1	stable	No
SERINC3	0.208401	-0.0773414	0.23	0.264	1	stable	No
SCRN2	0.161161	-0.0772549	0.213	0.247	1	stable	No
ZNF791	0.30311	-0.0772262	0.318	0.351	1	stable	No
PKN1	0.103368	-0.0771895	0.522	0.543	1	stable	No
CRB2	0.40728	-0.0770926	0.405	0.476	1	stable	No
AHCYL2	0.289598	-0.0770512	0.132	0.174	1	stable	No
HOMER3	0.937214	-0.0769953	0.393	0.439	1	stable	No
MTA3	0.49375	-0.0769372	0.253	0.279	1	stable	No
EIF3F	2.07244e-18	-0.0769247	0.953	0.951	6.95055e-14	stable	No
TSC22D1	5.15247e-07	-0.0769187	0.899	0.885	0.0172803	stable	No
KLHL5	0.200552	-0.0768876	0.169	0.215	1	stable	No
MCL1	0.00134556	-0.0767192	0.675	0.65	1	stable	No
SELENOS	0.0456184	-0.076675	0.547	0.559	1	stable	No
BORCS8	0.110846	-0.0765987	0.188	0.226	1	stable	No
MOB4	0.0427371	-0.0764088	0.544	0.568	1	stable	No
NOP10	6.01135e-08	-0.0763744	0.842	0.79	0.00201609	stable	No
EXOSC7	0.0391384	-0.0763655	0.511	0.52	1	stable	No
TMPRSS5	0.382002	-0.0762954	0.077	0.124	1	stable	No
KLF3	0.603523	-0.0762496	0.283	0.299	1	stable	No
BLVRA	0.197382	-0.0761878	0.268	0.303	1	stable	No
BAG6	0.180141	-0.0761829	0.472	0.506	1	stable	No
CCT3	4.30516e-08	-0.0761712	0.929	0.923	0.00144386	stable	No
PSMC6	0.00119861	-0.0761607	0.668	0.669	1	stable	No
PSME1	9.93819e-05	-0.0760948	0.632	0.593	1	stable	No
RRP9	0.168964	-0.0759819	0.152	0.197	1	stable	No
VPS28	0.000358935	-0.0759247	0.744	0.742	1	stable	No
ZSWIM7	0.0526319	-0.0757273	0.507	0.49	1	stable	No
EFCAB2	0.100363	-0.0756993	0.185	0.23	1	stable	No
INTS10	0.445729	-0.0756345	0.307	0.349	1	stable	No
HSD17B7	0.354827	-0.0756298	0.225	0.262	1	stable	No
ARHGDIA	0.330527	-0.0755972	0.484	0.505	1	stable	No
ERI3	0.00929396	-0.0755858	0.623	0.63	1	stable	No
COQ10B	0.295131	-0.0755146	0.122	0.175	1	stable	No
SCP2	0.0178191	-0.0755032	0.61	0.63	1	stable	No
FBXL15	0.120397	-0.075336	0.222	0.262	1	stable	No
BOLA3	0.297816	-0.0752073	0.468	0.453	1	stable	No
ACTR10	0.286637	-0.0748969	0.467	0.492	1	stable	No
C17orf58	0.275102	-0.0748599	0.171	0.215	1	stable	No
GGNBP2	0.0452449	-0.0747436	0.519	0.531	1	stable	No
FBXW7	0.174292	-0.0746759	0.324	0.327	1	stable	No
NDUFA2	6.6793e-08	-0.0746165	0.809	0.757	0.0022401	stable	No
ZNF580	0.0137826	-0.0745997	0.565	0.572	1	stable	No
NPC2	7.46719e-11	-0.0745523	0.729	0.667	2.50434e-06	stable	No
DHPS	0.0265026	-0.0745321	0.529	0.542	1	stable	No
NABP2	0.364373	-0.074527	0.463	0.468	1	stable	No
DIS3	0.703339	-0.0744964	0.329	0.356	1	stable	No
PRMT1	4.47992e-13	-0.0744339	0.927	0.911	1.50247e-08	stable	No
POMP	7.27677e-09	-0.0744168	0.914	0.856	0.000244048	stable	No
MRPS30	0.903588	-0.0742954	0.33	0.358	1	stable	No
DHDDS	0.164352	-0.0742518	0.161	0.207	1	stable	No
TRIM9	0.382277	-0.0741855	0.078	0.125	1	stable	No
PCMTD1	0.676969	-0.0741379	0.356	0.372	1	stable	No
APOPT1	0.251704	-0.0740182	0.473	0.506	1	stable	No
GSTK1	0.274504	-0.0740141	0.249	0.286	1	stable	No
FAM13C	0.368306	-0.0739627	0.098	0.142	1	stable	No
DNAJA3	0.201911	-0.073935	0.179	0.225	1	stable	No
MOAP1	0.36727	-0.0739254	0.285	0.334	1	stable	No
PNPT1	0.604476	-0.0739036	0.291	0.315	1	stable	No
LINC00909	0.182079	-0.0738793	0.172	0.217	1	stable	No
RAB31	0.316941	-0.0738558	0.089	0.139	1	stable	No
NCALD	0.921354	-0.0738365	0.397	0.433	1	stable	No
NECAB3	0.308834	-0.0737631	0.108	0.157	1	stable	No
FDX2	0.20109	-0.0737176	0.158	0.199	1	stable	No
ATP5F1C	4.5111e-09	-0.073687	0.892	0.87	0.000151293	stable	No
STIP1	0.00201737	-0.0736401	0.666	0.661	1	stable	No
MCRIP1	0.000534876	-0.0736245	0.745	0.736	1	stable	No
CEND1	0.404146	-0.0735401	0.074	0.117	1	stable	No
FAM181B	0.0563484	-0.073492	0.278	0.367	1	stable	No
C1orf52	0.938808	-0.0734729	0.351	0.392	1	stable	No
COQ8B	0.215958	-0.0734492	0.222	0.263	1	stable	No
EIF4A1	4.51068e-06	-0.073397	0.856	0.874	0.151279	stable	No
SCRN1	0.338089	-0.0733696	0.453	0.472	1	stable	No
FAHD2B	0.276184	-0.0732828	0.187	0.227	1	stable	No
S100A4	0.39915	-0.0732795	0.1	0.136	1	stable	No
TMEM126A	0.24769	-0.0732519	0.457	0.482	1	stable	No
QARS	0.142113	-0.0732382	0.439	0.455	1	stable	No
ARF1	8.29209e-09	-0.0731945	0.853	0.821	0.0002781	stable	No
HDDC3	0.216707	-0.0731738	0.143	0.196	1	stable	No
EMC7	0.392406	-0.0731557	0.43	0.45	1	stable	No
MRPL57	1.31555e-06	-0.0731377	0.81	0.773	0.044121	stable	No
UBAC2	0.71341	-0.0731186	0.369	0.404	1	stable	No
MAPK3	0.445717	-0.0730454	0.279	0.317	1	stable	No
WASF3	0.860907	-0.0729528	0.336	0.365	1	stable	No
CDIP1	0.252461	-0.0728972	0.25	0.279	1	stable	No
CINP	0.462043	-0.0726838	0.294	0.337	1	stable	No
MAPK12	0.161037	-0.0726783	0.196	0.232	1	stable	No
CCS	0.744128	-0.0726604	0.338	0.364	1	stable	No
RRP8	0.261308	-0.0726222	0.194	0.229	1	stable	No
PSMD12	0.0713279	-0.072523	0.525	0.53	1	stable	No
NDUFB9	7.5103e-07	-0.0725212	0.813	0.762	0.025188	stable	No
BCAR3	0.445962	-0.0725177	0.094	0.14	1	stable	No
PMPCA	0.750817	-0.0725102	0.387	0.412	1	stable	No
STX10	0.818918	-0.0725096	0.363	0.394	1	stable	No
LRRC75A	0.0430984	-0.072504	0.249	0.287	1	stable	No
MBD6	0.272258	-0.0722495	0.143	0.188	1	stable	No
GNB2	0.0007122	-0.0721576	0.697	0.713	1	stable	No
COLGALT2	0.411969	-0.0721401	0.091	0.131	1	stable	No
VAPA	3.51351e-08	-0.0721045	0.811	0.788	0.00117836	stable	No
GUK1	2.11256e-05	-0.0720575	0.856	0.811	0.708511	stable	No
SERINC5	0.460351	-0.0718411	0.095	0.133	1	stable	No
ITGAV	0.23865	-0.0718115	0.222	0.259	1	stable	No
CNTFR	0.432066	-0.0717948	0.547	0.573	1	stable	No
FAM214A	0.265533	-0.0717748	0.136	0.176	1	stable	No
RPS6KA1	0.463207	-0.0717648	0.083	0.127	1	stable	No
PTS	0.938235	-0.0717558	0.35	0.393	1	stable	No
NDUFA8	0.00179516	-0.0716872	0.675	0.633	1	stable	No
SQSTM1	0.763701	-0.0716409	0.372	0.396	1	stable	No
NOVA1	0.00944102	-0.0716168	0.481	0.483	1	stable	No
OCEL1	0.455522	-0.0716074	0.092	0.136	1	stable	No
ATG3	0.949035	-0.0715998	0.353	0.373	1	stable	No
PPP2R1A	1.95791e-05	-0.0715709	0.727	0.719	0.656645	stable	No
TMED3	0.94007	-0.0715604	0.332	0.353	1	stable	No
TSG101	0.0520273	-0.0715544	0.504	0.52	1	stable	No
JMJD6	0.235871	-0.0715538	0.161	0.203	1	stable	No
S100A13	0.184053	-0.0715127	0.362	0.345	1	stable	No
SLC4A7	0.108922	-0.0715018	0.454	0.462	1	stable	No
GAREM1	0.43206	-0.0714304	0.105	0.133	1	stable	No
CAMK2D	0.4676	-0.0713102	0.266	0.31	1	stable	No
MBIP	0.549569	-0.0713046	0.406	0.441	1	stable	No
VCP	0.000136943	-0.071258	0.726	0.754	1	stable	No
EEA1	0.679791	-0.0712101	0.286	0.316	1	stable	No
PPP2R2A	0.000455862	-0.0710668	0.564	0.549	1	stable	No
EMC6	0.000748511	-0.0709562	0.642	0.639	1	stable	No
FZD7	0.188918	-0.0709057	0.427	0.438	1	stable	No
TMEM147	0.00056842	-0.0708516	0.715	0.679	1	stable	No
SLC16A3	0.336133	-0.0708383	0.108	0.14	1	stable	No
SIRT2	0.262702	-0.0708285	0.151	0.196	1	stable	No
RNF181	0.00225603	-0.0707909	0.571	0.555	1	stable	No
ATP5PF	1.36852e-12	-0.0707598	0.958	0.917	4.58974e-08	stable	No
FGFR1	0.000640142	-0.0706954	0.616	0.607	1	stable	No
EEF1G	0.604378	-0.0706906	0.184	0.211	1	stable	No
PER1	0.48894	-0.0706847	0.085	0.13	1	stable	No
CDC37L1	0.351464	-0.0705696	0.161	0.201	1	stable	No
ATP1A1	0.237084	-0.0705553	0.519	0.544	1	stable	No
ABAT	0.218026	-0.0704869	0.456	0.461	1	stable	No
OAT	0.238485	-0.0704798	0.211	0.251	1	stable	No
SDHAF3	0.355236	-0.0704661	0.419	0.431	1	stable	No
NDUFAF4	0.542575	-0.0704052	0.29	0.327	1	stable	No
UQCC2	6.35874e-11	-0.0703829	0.814	0.769	2.13259e-06	stable	No
ARHGEF40	0.3711	-0.0702915	0.278	0.311	1	stable	No
CCNH	0.247011	-0.0702446	0.421	0.442	1	stable	No
EPN1	0.452087	-0.0701027	0.415	0.46	1	stable	No
FASTK	0.219638	-0.0700732	0.282	0.309	1	stable	No
PEX6	0.599803	-0.070062	0.052	0.1	1	stable	No
PNMA2	0.224602	-0.069922	0.259	0.299	1	stable	No
JMJD4	0.332429	-0.0698795	0.112	0.148	1	stable	No
TTLL4	0.269788	-0.0698324	0.131	0.17	1	stable	No
COQ4	0.0615612	-0.069804	0.479	0.493	1	stable	No
NSF	0.246762	-0.069751	0.211	0.242	1	stable	No
APH1B	0.283454	-0.0697407	0.127	0.168	1	stable	No
HSCB	0.266874	-0.0696243	0.207	0.245	1	stable	No
PTPMT1	0.992699	-0.0695769	0.305	0.326	1	stable	No
IFNAR1	0.384546	-0.0695763	0.226	0.263	1	stable	No
AKT1S1	0.201679	-0.0695677	0.177	0.219	1	stable	No
IFIT5	0.30003	-0.0695357	0.168	0.183	1	stable	No
SMOX	0.411983	-0.0695085	0.119	0.164	1	stable	No
TRIQK	0.59564	-0.0694996	0.252	0.28	1	stable	No
EVA1B	0.603287	-0.0693914	0.086	0.128	1	stable	No
FOXRED1	0.243028	-0.0693258	0.239	0.282	1	stable	No
LMO4	0.00314564	-0.0692931	0.66	0.657	1	stable	No
GNAO1	0.271513	-0.0692929	0.207	0.251	1	stable	No
NR2E1	0.089596	-0.0692926	0.196	0.241	1	stable	No
ZMAT5	0.617627	-0.0691259	0.305	0.341	1	stable	No
NOB1	0.90777	-0.0690993	0.286	0.304	1	stable	No
RSU1	0.267	-0.069078	0.139	0.176	1	stable	No
CISD1	0.0218128	-0.0689379	0.565	0.557	1	stable	No
NFU1	0.183731	-0.0689252	0.437	0.454	1	stable	No
KRT8	0.409558	-0.0688931	0.159	0.151	1	stable	No
ELMSAN1	0.247519	-0.0688674	0.219	0.257	1	stable	No
COX5B	1.13262e-13	-0.0688603	0.944	0.893	3.79859e-09	stable	No
BRK1	1.27717e-12	-0.0688167	0.917	0.905	4.28336e-08	stable	No
RFTN2	0.417493	-0.0687777	0.098	0.14	1	stable	No
FEZ2	0.329386	-0.068653	0.421	0.449	1	stable	No
GMPR2	0.856627	-0.0686322	0.331	0.366	1	stable	No
SAMM50	0.290154	-0.0686072	0.422	0.446	1	stable	No
DDX49	0.509117	-0.0685368	0.297	0.331	1	stable	No
MOCS2	0.81727	-0.0684786	0.327	0.355	1	stable	No
STX8	0.710276	-0.0683999	0.349	0.368	1	stable	No
MRPL13	0.00180223	-0.0683636	0.629	0.602	1	stable	No
GABARAPL1	0.230222	-0.0683403	0.197	0.239	1	stable	No
AC093673.1	0.329825	-0.0682189	0.111	0.153	1	stable	No
COPS4	0.312597	-0.068194	0.409	0.436	1	stable	No
MUT	0.281117	-0.0681774	0.232	0.272	1	stable	No
GABPB1-AS1	9.34709e-05	-0.0681102	0.695	0.682	1	stable	No
NOC2L	0.976084	-0.0680471	0.36	0.392	1	stable	No
ST8SIA1	0.304111	-0.0679518	0.26	0.303	1	stable	No
CARNMT1	0.254233	-0.0679507	0.159	0.201	1	stable	No
LCMT1	0.0707939	-0.0679092	0.465	0.468	1	stable	No
PLCE1	0.489914	-0.0679078	0.081	0.125	1	stable	No
IGSF10	0.426346	-0.0678458	0.095	0.131	1	stable	No
YAF2	0.251196	-0.0678384	0.394	0.408	1	stable	No
C12orf10	0.0184898	-0.0678212	0.506	0.521	1	stable	No
MIB2	0.168799	-0.0677965	0.193	0.239	1	stable	No
SLC25A26	0.267754	-0.0677415	0.217	0.26	1	stable	No
UTP18	0.309972	-0.0676571	0.404	0.413	1	stable	No
STXBP1	0.435667	-0.0675161	0.121	0.17	1	stable	No
TIMP3	0.586935	-0.0674833	0.095	0.132	1	stable	No
DARS	0.000123878	-0.0674671	0.707	0.706	1	stable	No
PRADC1	0.206848	-0.0674606	0.159	0.197	1	stable	No
CBR1	0.501211	-0.0674296	0.271	0.306	1	stable	No
CDK5	0.183201	-0.0674258	0.197	0.238	1	stable	No
PRKRA	0.0370903	-0.0674257	0.486	0.5	1	stable	No
FLCN	0.536524	-0.067424	0.073	0.115	1	stable	No
LINC00982	0.201114	-0.0674162	0.146	0.19	1	stable	No
TMEM9B	0.188829	-0.0673787	0.226	0.276	1	stable	No
MASTL	0.578786	-0.0673282	0.199	0.222	1	stable	No
MMP15	0.489348	-0.0673255	0.075	0.119	1	stable	No
NRCAM	0.439205	-0.0672742	0.119	0.15	1	stable	No
SOX21-AS1	0.191914	-0.0672299	0.149	0.182	1	stable	No
YIPF3	0.000841724	-0.0671365	0.64	0.654	1	stable	No
MRPS35	0.141613	-0.0670319	0.439	0.447	1	stable	No
AP2B1	2.59338e-06	-0.0670169	0.629	0.552	0.0869769	stable	No
MRPS12	0.587781	-0.0669949	0.373	0.392	1	stable	No
NAA15	0.0798812	-0.0669888	0.498	0.502	1	stable	No
HIGD1A	0.00537651	-0.0669868	0.592	0.594	1	stable	No
CERS1	0.401174	-0.0669474	0.104	0.145	1	stable	No
NDUFS1	0.0144345	-0.0669046	0.545	0.536	1	stable	No
ACSS2	0.407195	-0.0668795	0.111	0.157	1	stable	No
NTHL1	0.664663	-0.0667693	0.386	0.407	1	stable	No
IKBIP	0.92653	-0.0667336	0.289	0.325	1	stable	No
ESR2	0.540056	-0.0667226	0.062	0.104	1	stable	No
PSMB7	6.49475e-08	-0.0667007	0.828	0.803	0.00217821	stable	No
CDIPT	0.287719	-0.0666644	0.215	0.256	1	stable	No
CPOX	0.41647	-0.0666492	0.119	0.161	1	stable	No
MRPL42	1.10844e-06	-0.0664589	0.708	0.676	0.0371748	stable	No
PNPLA8	0.543557	-0.066454	0.253	0.288	1	stable	No
BTG3	3.1229e-08	-0.0662889	0.748	0.701	0.00104736	stable	No
CMAS	0.118355	-0.0662681	0.447	0.466	1	stable	No
FRAT2	0.702275	-0.0662533	0.084	0.123	1	stable	No
CTDNEP1	0.000330464	-0.066179	0.62	0.622	1	stable	No
NPDC1	0.203989	-0.0660583	0.446	0.46	1	stable	No
RNF13	0.55571	-0.066011	0.273	0.308	1	stable	No
EIF2B3	0.362971	-0.0659931	0.195	0.223	1	stable	No
SRP54	0.0413818	-0.0659742	0.487	0.49	1	stable	No
TSR3	0.0561394	-0.0656728	0.497	0.508	1	stable	No
DEXI	0.425488	-0.0656728	0.244	0.279	1	stable	No
XBP1	0.49877	-0.0656728	0.383	0.412	1	stable	No
METTL17	0.815311	-0.0656615	0.278	0.299	1	stable	No
CUEDC2	2.48237e-05	-0.0655993	0.724	0.726	0.832536	stable	No
NLRP1	0.0081876	-0.0655743	0.638	0.665	1	stable	No
SPRYD7	0.426267	-0.0655377	0.104	0.15	1	stable	No
FN3KRP	0.950463	-0.065483	0.33	0.362	1	stable	No
GOLGA7	0.0528503	-0.0654711	0.49	0.51	1	stable	No
ARC	0.629732	-0.0651888	0.071	0.112	1	stable	No
MRM2	0.767606	-0.0651704	0.305	0.333	1	stable	No
RFXANK	0.0330508	-0.0651514	0.495	0.502	1	stable	No
CLK3	0.427876	-0.0650092	0.183	0.217	1	stable	No
ZNF524	0.661693	-0.0650038	0.059	0.102	1	stable	No
SLC43A2	0.387332	-0.0648498	0.107	0.146	1	stable	No
RPL26L1	0.000192601	-0.0646801	0.665	0.637	1	stable	No
LMAN1	1.08084e-05	-0.0644276	0.447	0.415	0.362492	stable	No
IRF3	0.98867	-0.0644118	0.311	0.335	1	stable	No
ADGRB3	0.312735	-0.0643924	0.135	0.177	1	stable	No
ATG101	0.682141	-0.0643618	0.271	0.297	1	stable	No
THAP8	0.563452	-0.0643406	0.084	0.127	1	stable	No
MRPS18B	0.158251	-0.0642995	0.43	0.451	1	stable	No
DLGAP1	0.479966	-0.0642583	0.083	0.122	1	stable	No
TMEM205	0.930001	-0.0642292	0.341	0.357	1	stable	No
GATAD1	0.00565346	-0.0641652	0.542	0.56	1	stable	No
POLR3GL	0.202056	-0.0641479	0.409	0.435	1	stable	No
CCPG1	0.57654	-0.0641212	0.236	0.275	1	stable	No
SLC22A23	0.371644	-0.0641045	0.13	0.161	1	stable	No
TOMM5	0.89895	-0.0640787	0.283	0.296	1	stable	No
POLR2F	4.84669e-06	-0.0640526	0.782	0.732	0.162548	stable	No
AES	0.000136831	-0.0640512	0.735	0.725	1	stable	No
SAR1B	0.879573	-0.0639811	0.329	0.361	1	stable	No
FAM32A	0.000901096	-0.063949	0.627	0.626	1	stable	No
SUCLG1	0.0266748	-0.063914	0.521	0.531	1	stable	No
EBNA1BP2	0.0232419	-0.0638457	0.557	0.528	1	stable	No
KRT18	0.49585	-0.063777	0.147	0.135	1	stable	No
MRPL14	2.9922e-06	-0.0636992	0.715	0.677	0.100352	stable	No
RSRP1	0.750009	-0.0636816	0.291	0.311	1	stable	No
C12orf73	0.970209	-0.0636735	0.283	0.314	1	stable	No
DGLUCY	0.406271	-0.063626	0.162	0.194	1	stable	No
SAMHD1	0.634405	-0.0635834	0.078	0.11	1	stable	No
SIGMAR1	0.707329	-0.0635396	0.348	0.364	1	stable	No
DCTD	0.898805	-0.0635083	0.261	0.282	1	stable	No
ALKBH2	0.737378	-0.0634819	0.289	0.321	1	stable	No
KXD1	0.0220596	-0.0634531	0.494	0.504	1	stable	No
UBE2D4	0.334297	-0.0633989	0.131	0.169	1	stable	No
PRAG1	0.598088	-0.0633743	0.069	0.111	1	stable	No
ORAI1	0.430591	-0.0633653	0.156	0.186	1	stable	No
RIOK2	0.448619	-0.0632738	0.225	0.258	1	stable	No
PPAT	0.0103417	-0.063215	0.501	0.494	1	stable	No
NUBPL	0.327953	-0.0632126	0.18	0.214	1	stable	No
DPF1	0.274931	-0.0631898	0.222	0.258	1	stable	No
AP4M1	0.468503	-0.0631763	0.192	0.201	1	stable	No
CTNNAL1	0.00013571	-0.0631565	0.585	0.558	1	stable	No
SHARPIN	0.819131	-0.0631493	0.326	0.359	1	stable	No
HIST1H3G	0.703206	-0.0630652	0.145	0.114	1	stable	No
WDR89	0.54041	-0.063018	0.117	0.156	1	stable	No
SPTY2D1	0.618375	-0.0630083	0.246	0.261	1	stable	No
PCNP	5.49103e-08	-0.0630031	0.755	0.73	0.00184158	stable	No
UNG	0.0200111	-0.0629343	0.455	0.472	1	stable	No
RNF157	0.425881	-0.0628869	0.229	0.267	1	stable	No
SSB	3.70865e-17	-0.0628576	0.948	0.913	1.24381e-12	stable	No
HIST1H4E	0.615186	-0.062783	0.151	0.122	1	stable	No
SLC25A22	0.342563	-0.062634	0.209	0.244	1	stable	No
USB1	0.510363	-0.0626292	0.239	0.267	1	stable	No
ADI1	0.704747	-0.0626087	0.316	0.347	1	stable	No
CAMK1	0.403421	-0.0625568	0.18	0.214	1	stable	No
COPS3	0.0023109	-0.0625304	0.596	0.596	1	stable	No
AP2A1	0.854202	-0.0625142	0.29	0.313	1	stable	No
APBB1	0.500688	-0.0624789	0.241	0.273	1	stable	No
AHI1	0.011244	-0.0624755	0.447	0.442	1	stable	No
PCDHGA10	0.682201	-0.0624618	0.067	0.101	1	stable	No
RRAGC	0.375378	-0.0624023	0.256	0.287	1	stable	No
MRPL30	0.778247	-0.0624012	0.243	0.266	1	stable	No
AP3D1	0.122567	-0.0623922	0.449	0.461	1	stable	No
PET117	0.542048	-0.0623862	0.248	0.272	1	stable	No
EEF2KMT	0.473559	-0.0623773	0.102	0.138	1	stable	No
YPEL3	0.4276	-0.0623113	0.223	0.252	1	stable	No
POLD2	3.17361e-07	-0.0622883	0.744	0.733	0.0106437	stable	No
SURF4	0.342364	-0.0621679	0.386	0.419	1	stable	No
TCAIM	0.533001	-0.0621563	0.234	0.28	1	stable	No
DRG1	0.317834	-0.0621531	0.377	0.4	1	stable	No
ASAH1	0.163588	-0.0621457	0.464	0.485	1	stable	No
ZYX	0.66958	-0.0621279	0.285	0.309	1	stable	No
MTFP1	0.593493	-0.0620695	0.141	0.17	1	stable	No
DMAC2	0.178732	-0.0619703	0.399	0.42	1	stable	No
SUGT1	1.16155e-05	-0.0619158	0.653	0.635	0.389559	stable	No
MTIF2	0.497757	-0.0618995	0.185	0.213	1	stable	No
GADD45GIP1	2.11204e-10	-0.0617101	0.86	0.811	7.08335e-06	stable	No
INTS11	0.399389	-0.0617055	0.386	0.419	1	stable	No
UFM1	0.0392767	-0.0616981	0.484	0.485	1	stable	No
BAD	0.0727621	-0.0615716	0.507	0.526	1	stable	No
DHRS1	0.498361	-0.0615403	0.11	0.151	1	stable	No
GNAL	0.589132	-0.0615247	0.084	0.12	1	stable	No
GSDME	0.681267	-0.0614071	0.07	0.107	1	stable	No
MRPS16	0.00145252	-0.0613806	0.549	0.517	1	stable	No
AUP1	0.0500812	-0.0613624	0.488	0.505	1	stable	No
RTN4	1.89293e-21	-0.0613587	0.973	0.94	6.3485e-17	stable	No
WDYHV1	0.543497	-0.0613225	0.228	0.257	1	stable	No
ZDHHC16	0.355082	-0.0612439	0.218	0.247	1	stable	No
PACSIN3	0.716957	-0.0612072	0.081	0.112	1	stable	No
ZNF330	0.675496	-0.0609921	0.32	0.348	1	stable	No
ST6GALNAC5	0.352134	-0.0609917	0.132	0.164	1	stable	No
CNBP	2.63124e-18	-0.0609871	0.948	0.934	8.82465e-14	stable	No
CCDC51	0.531532	-0.060976	0.144	0.18	1	stable	No
FAM216A	0.607332	-0.0608981	0.191	0.227	1	stable	No
ZNF397	0.594147	-0.0608762	0.456	0.48	1	stable	No
ROGDI	0.292966	-0.0608265	0.166	0.207	1	stable	No
NUDT16L1	0.118778	-0.0607791	0.423	0.445	1	stable	No
CHAC2	0.412182	-0.0607656	0.141	0.167	1	stable	No
NAGK	0.337555	-0.0606926	0.231	0.264	1	stable	No
GPRC5B	0.767529	-0.0604695	0.308	0.334	1	stable	No
TMEM42	0.420602	-0.0603014	0.147	0.179	1	stable	No
KLHL28	0.873295	-0.0602651	0.241	0.266	1	stable	No
ECSIT	0.826345	-0.0602144	0.312	0.339	1	stable	No
PFDN5	6.21551e-32	-0.0600935	0.987	0.972	2.08456e-27	stable	No
FHL2	0.435542	-0.0600873	0.123	0.156	1	stable	No
FASN	0.0279035	-0.0600792	0.437	0.459	1	stable	No
AAMDC	0.70467	-0.0600774	0.323	0.349	1	stable	No
PABPC1	2.70214e-33	-0.0600689	0.975	0.963	9.06242e-29	stable	No
MRPS7	1.3509e-05	-0.0600282	0.663	0.625	0.453064	stable	No
RTF2	1.77777e-05	-0.0600036	0.688	0.691	0.596228	stable	No
RILPL1	0.571997	-0.0598534	0.105	0.143	1	stable	No
MAP2K2	5.32862e-10	-0.0598436	0.789	0.778	1.78711e-05	stable	No
MTRF1L	0.520805	-0.0597908	0.25	0.282	1	stable	No
CORO1B	0.998474	-0.0597774	0.287	0.317	1	stable	No
TBL3	0.428898	-0.0597143	0.158	0.199	1	stable	No
CIAO1	0.146138	-0.0596521	0.395	0.399	1	stable	No
SERTAD3	0.596344	-0.0596187	0.222	0.255	1	stable	No
SELENOP	0.701905	-0.0595555	0.184	0.175	1	stable	No
SLC25A38	0.488764	-0.0594821	0.173	0.208	1	stable	No
SCFD1	0.094083	-0.0594166	0.418	0.428	1	stable	No
MLST8	0.497405	-0.0593884	0.329	0.355	1	stable	No
SOX9	0.00209084	-0.0592492	0.749	0.758	1	stable	No
PRKAG2	0.573693	-0.0591678	0.098	0.134	1	stable	No
FAM98A	0.575081	-0.0591629	0.212	0.239	1	stable	No
C16orf45	0.381566	-0.0591573	0.376	0.405	1	stable	No
ID4	4.29086e-06	-0.0589261	0.964	0.971	0.143907	stable	No
DBNDD1	0.736135	-0.0589075	0.07	0.108	1	stable	No
ANKRD26	0.0467795	-0.0588931	0.438	0.45	1	stable	No
PEBP1	3.05999e-27	-0.0588665	0.974	0.951	1.02626e-22	stable	No
AP1B1	0.380298	-0.0586627	0.178	0.208	1	stable	No
TRAF3IP2-AS1	0.763518	-0.0585212	0.243	0.267	1	stable	No
EIF3J-DT	0.831967	-0.0584042	0.249	0.265	1	stable	No
MRPL32	0.128516	-0.0583604	0.395	0.408	1	stable	No
RSL1D1	9.58628e-09	-0.0582833	0.738	0.717	0.000321505	stable	No
CCZ1B	0.607065	-0.0582574	0.113	0.15	1	stable	No
ZCRB1	7.21696e-11	-0.0582252	0.827	0.798	2.42043e-06	stable	No
ERGIC1	0.330205	-0.0582249	0.369	0.391	1	stable	No
ALDOC	0.608279	-0.0580818	0.19	0.233	1	stable	No
MYDGF	0.000879258	-0.0580277	0.56	0.549	1	stable	No
PPIL1	0.0208843	-0.0579438	0.495	0.512	1	stable	No
AC008267.5	0.520355	-0.0579381	0.1	0.133	1	stable	No
NAPRT	0.431597	-0.0578996	0.196	0.226	1	stable	No
FAM177A1	0.0653647	-0.0577421	0.417	0.42	1	stable	No
KPNA1	0.585876	-0.0576986	0.32	0.324	1	stable	No
ANK3	0.780693	-0.057684	0.174	0.206	1	stable	No
GGA1	0.945174	-0.057576	0.294	0.327	1	stable	No
MRPL46	0.615621	-0.0575743	0.314	0.343	1	stable	No
RRAGA	0.133895	-0.0575694	0.44	0.467	1	stable	No
LRRC23	0.508951	-0.0575632	0.125	0.164	1	stable	No
DEDD2	0.57581	-0.0575614	0.175	0.199	1	stable	No
SGTA	0.177358	-0.0574903	0.408	0.432	1	stable	No
MBD2	0.82856	-0.057433	0.265	0.293	1	stable	No
EXD3	0.647112	-0.0573768	0.183	0.214	1	stable	No
GFER	0.628629	-0.0573643	0.229	0.261	1	stable	No
PSMD3	0.000234129	-0.0573488	0.612	0.616	1	stable	No
TMEM198	0.657487	-0.0572923	0.074	0.11	1	stable	No
ALKBH5	0.106384	-0.057253	0.459	0.49	1	stable	No
RALA	0.000251073	-0.0572233	0.538	0.52	1	stable	No
SLC12A5	0.433017	-0.0571959	0.118	0.15	1	stable	No
PKDCC	0.646775	-0.0571856	0.095	0.128	1	stable	No
PPAN	0.547374	-0.0571567	0.163	0.192	1	stable	No
ABHD10	0.780669	-0.0571211	0.24	0.27	1	stable	No
CCDC32	0.552391	-0.0571159	0.139	0.176	1	stable	No
CADM4	0.0651924	-0.0571094	0.461	0.471	1	stable	No
SDHB	0.0376669	-0.0571007	0.446	0.461	1	stable	No
TOLLIP	0.523349	-0.0570927	0.171	0.204	1	stable	No
ST3GAL4	0.516002	-0.0570772	0.12	0.151	1	stable	No
AARS	0.563944	-0.0570296	0.224	0.26	1	stable	No
LBH	0.438115	-0.0569908	0.19	0.212	1	stable	No
FXR1	8.09761e-16	-0.0569827	0.775	0.702	2.71577e-11	stable	No
NOC4L	0.567451	-0.0569745	0.23	0.261	1	stable	No
ELOB	1.05357e-29	-0.0569636	0.981	0.937	3.53347e-25	stable	No
ANKRD13B	0.486215	-0.0569096	0.161	0.2	1	stable	No
VDAC1	5.3685e-14	-0.0568316	0.89	0.875	1.80049e-09	stable	No
PFDN4	2.65558e-07	-0.0567716	0.667	0.648	0.00890628	stable	No
JUN	0.000450374	-0.0567705	0.628	0.586	1	stable	No
TRAPPC2L	0.00301144	-0.0567006	0.576	0.521	1	stable	No
ALDH9A1	0.0228435	-0.0566786	0.474	0.496	1	stable	No
MED31	0.432794	-0.0565708	0.361	0.369	1	stable	No
PXK	0.482285	-0.0565693	0.126	0.162	1	stable	No
AC006333.2	0.511576	-0.056541	0.155	0.19	1	stable	No
DIS3L	0.428317	-0.0565353	0.177	0.211	1	stable	No
ATP6V1A	0.756427	-0.0565007	0.273	0.297	1	stable	No
NT5C	0.00137823	-0.056456	0.503	0.493	1	stable	No
DNAJC4	0.976379	-0.0564458	0.252	0.286	1	stable	No
SNHG9	0.970174	-0.0564239	0.302	0.296	1	stable	No
ARPC1B	0.662584	-0.0564172	0.126	0.151	1	stable	No
TUT4	1.00506e-11	-0.0564099	0.728	0.666	3.37076e-07	stable	No
C11orf71	0.588196	-0.0563692	0.095	0.129	1	stable	No
NIFK	0.000395192	-0.056368	0.599	0.593	1	stable	No
BAZ2B	0.015669	-0.0562716	0.605	0.633	1	stable	No
CMBL	0.00019635	-0.0562639	0.519	0.509	1	stable	No
OSBPL8	5.46294e-05	-0.0561757	0.585	0.561	1	stable	No
KAT7	0.415094	-0.056159	0.33	0.344	1	stable	No
TXN2	2.84447e-06	-0.056137	0.661	0.639	0.0953978	stable	No
CMC1	0.335302	-0.0561251	0.339	0.355	1	stable	No
HLA-E	0.626296	-0.0561107	0.107	0.135	1	stable	No
PSMA5	5.78889e-07	-0.0560972	0.742	0.7	0.0194148	stable	No
PELI2	0.462607	-0.0560431	0.162	0.187	1	stable	No
RPAIN	1.88794e-09	-0.0560352	0.791	0.752	6.33179e-05	stable	No
NUDT7	0.67907	-0.0559913	0.108	0.142	1	stable	No
ZNF593	0.691101	-0.0559522	0.3	0.32	1	stable	No
VWA1	0.651029	-0.0558934	0.086	0.125	1	stable	No
ASNS	0.556971	-0.0558797	0.186	0.217	1	stable	No
TUBG1	0.0145883	-0.055858	0.448	0.449	1	stable	No
SMIM30	0.0025488	-0.0558532	0.538	0.555	1	stable	No
ABHD17A	0.0608307	-0.0557565	0.45	0.474	1	stable	No
C2orf49	0.653875	-0.0557375	0.274	0.294	1	stable	No
MCM5	0.038184	-0.0556694	0.45	0.439	1	stable	No
CLPB	0.55924	-0.0556216	0.149	0.178	1	stable	No
SMARCA2	0.721372	-0.0556141	0.069	0.104	1	stable	No
SLC25A1	0.00392318	-0.0555779	0.511	0.519	1	stable	No
UQCRC2	1.38959e-07	-0.05556	0.683	0.677	0.00466039	stable	No
PPP6R1	0.463855	-0.0554907	0.195	0.231	1	stable	No
RAB10	0.000865163	-0.0554739	0.513	0.522	1	stable	No
MIF4GD	0.55014	-0.0554238	0.163	0.2	1	stable	No
RANBP9	0.843964	-0.0553498	0.244	0.27	1	stable	No
TAF12	0.626055	-0.0553312	0.302	0.328	1	stable	No
DHFR	1.58047e-05	-0.0552914	0.702	0.623	0.530059	stable	No
B3GAT3	0.524311	-0.0552841	0.325	0.346	1	stable	No
ECHDC1	0.000151007	-0.0552753	0.576	0.562	1	stable	No
BRD3OS	0.57294	-0.0552344	0.23	0.265	1	stable	No
ABCD4	0.676955	-0.0552344	0.307	0.332	1	stable	No
HSF1	0.687047	-0.0551941	0.303	0.336	1	stable	No
STMN2	0.00269136	-0.0551652	0.261	0.334	1	stable	No
LYRM2	8.04938e-05	-0.0551387	0.661	0.659	1	stable	No
BLOC1S4	0.280065	-0.0550366	0.369	0.389	1	stable	No
MRPS18C	5.52596e-05	-0.0550057	0.615	0.584	1	stable	No
TRIM16	0.586141	-0.0549918	0.137	0.176	1	stable	No
RPF2	0.689262	-0.0549663	0.281	0.305	1	stable	No
SMIM27	0.94251	-0.054933	0.216	0.239	1	stable	No
SFXN1	0.000204064	-0.054932	0.574	0.57	1	stable	No
FKBP9	0.659024	-0.0547179	0.141	0.179	1	stable	No
PUS3	0.621873	-0.054683	0.153	0.185	1	stable	No
POLR2C	0.000683703	-0.0546491	0.542	0.544	1	stable	No
SCAMP2	0.971566	-0.05458	0.259	0.288	1	stable	No
RAP1A	0.309554	-0.0545704	0.345	0.357	1	stable	No
CDT1	0.0290304	-0.0545634	0.44	0.437	1	stable	No
INTU	0.0260874	-0.0545347	0.597	0.611	1	stable	No
UBLCP1	0.18547	-0.0545299	0.375	0.39	1	stable	No
MAP7D1	0.485033	-0.0545169	0.322	0.34	1	stable	No
MRPL23	0.0125953	-0.0545095	0.462	0.417	1	stable	No
LAMTOR1	4.96711e-05	-0.0544684	0.701	0.682	1	stable	No
MIR181A2HG	0.786226	-0.0544663	0.069	0.103	1	stable	No
TEX264	0.486893	-0.054428	0.215	0.245	1	stable	No
TMUB1	0.848813	-0.054404	0.291	0.312	1	stable	No
TMEM68	0.510192	-0.0543278	0.302	0.331	1	stable	No
NELFA	0.25158	-0.0543129	0.345	0.363	1	stable	No
SEC24C	0.588275	-0.0543129	0.153	0.185	1	stable	No
BTBD10	0.635898	-0.0542958	0.178	0.207	1	stable	No
CREBL2	0.799831	-0.0542937	0.07	0.104	1	stable	No
ARMC6	0.578746	-0.0542441	0.178	0.208	1	stable	No
SMAP2	0.542231	-0.0541415	0.18	0.208	1	stable	No
RRN3	0.584791	-0.0541276	0.192	0.225	1	stable	No
TMED1	0.485487	-0.0540714	0.284	0.307	1	stable	No
RGS2	0.583212	-0.054071	0.153	0.163	1	stable	No
PPP1CC	1.23514e-12	-0.0540542	0.805	0.78	4.1424e-08	stable	No
CD81	1.51388e-10	-0.0540229	0.906	0.898	5.07725e-06	stable	No
MGRN1	0.44951	-0.0539726	0.185	0.216	1	stable	No
ASCC1	0.908435	-0.0539514	0.254	0.282	1	stable	No
LYPLA1	4.48282e-06	-0.0538491	0.626	0.612	0.150345	stable	No
DTX4	0.90063	-0.053813	0.224	0.248	1	stable	No
TBCC	0.883599	-0.0537934	0.258	0.288	1	stable	No
IMMT	0.000831999	-0.0537452	0.543	0.529	1	stable	No
TOR2A	0.831568	-0.0537374	0.243	0.269	1	stable	No
C19orf12	0.563143	-0.0537112	0.201	0.23	1	stable	No
EHD1	0.619561	-0.0536202	0.118	0.151	1	stable	No
OPTN	0.747391	-0.053605	0.115	0.131	1	stable	No
GPS2	0.759322	-0.0535823	0.247	0.269	1	stable	No
SPAG9	1.60347e-05	-0.0534566	0.63	0.609	0.537773	stable	No
NEDD8	6.34621e-15	-0.0533716	0.936	0.889	2.12839e-10	stable	No
PSMC1	3.63972e-07	-0.0533654	0.716	0.705	0.0122069	stable	No
TALDO1	1.41129e-08	-0.0532361	0.797	0.766	0.000473319	stable	No
PRMT5	0.376985	-0.0532208	0.354	0.382	1	stable	No
AKAP8L	0.00239888	-0.0532039	0.515	0.522	1	stable	No
TOX	0.491468	-0.0532019	0.154	0.193	1	stable	No
HEMK1	0.594466	-0.0531683	0.106	0.146	1	stable	No
TAGLN2	0.355806	-0.0531589	0.31	0.308	1	stable	No
COPB1	4.46922e-05	-0.0530456	0.558	0.543	1	stable	No
ORMDL1	6.27974e-07	-0.0530249	0.682	0.657	0.021061	stable	No
NDRG3	0.800559	-0.0530144	0.262	0.287	1	stable	No
DDT	2.43336e-09	-0.0529985	0.733	0.643	8.16099e-05	stable	No
RTRAF	1.97326e-17	-0.0529916	0.922	0.897	6.61792e-13	stable	No
DUSP5	0.629939	-0.0529436	0.107	0.139	1	stable	No
UBE2D2	1.23845e-12	-0.0529283	0.856	0.832	4.1535e-08	stable	No
DEF8	0.362195	-0.0528892	0.355	0.343	1	stable	No
TRMT10A	0.653568	-0.0528884	0.123	0.157	1	stable	No
CSPG5	0.408593	-0.052863	0.211	0.241	1	stable	No
HSP90AB1	7.9772e-38	-0.0528345	0.998	0.995	2.67539e-33	stable	No
NDUFB7	2.17874e-10	-0.0527897	0.847	0.807	7.30705e-06	stable	No
NFKBIL1	0.265519	-0.0527641	0.322	0.349	1	stable	No
AC108134.2	0.89834	-0.0527618	0.094	0.1	1	stable	No
RAB3IP	0.996871	-0.0527126	0.213	0.239	1	stable	No
RP9	0.042174	-0.0527099	0.411	0.426	1	stable	No
UBE2B	1.9503e-05	-0.0526649	0.611	0.595	0.654091	stable	No
SRGAP1	0.986243	-0.0525764	0.293	0.315	1	stable	No
LYRM7	0.966386	-0.0525603	0.291	0.322	1	stable	No
UNC5B	0.815553	-0.052523	0.074	0.102	1	stable	No
MIR4458HG	0.813911	-0.0524283	0.075	0.106	1	stable	No
NUBP1	0.955616	-0.0524168	0.284	0.303	1	stable	No
KIF1B	1.09e-08	-0.0524037	0.756	0.74	0.000365564	stable	No
TRIM23	0.793736	-0.0523732	0.185	0.214	1	stable	No
GCA	0.201793	-0.052332	0.399	0.422	1	stable	No
CLIC1	3.02017e-17	-0.0522852	0.873	0.825	1.0129e-12	stable	No
CCDC112	0.00455792	-0.0522463	0.446	0.442	1	stable	No
CHID1	0.000585308	-0.0521659	0.517	0.515	1	stable	No
SYNE1	0.713156	-0.0521275	0.092	0.123	1	stable	No
RBM7	0.725694	-0.0521067	0.262	0.292	1	stable	No
ARCN1	0.12057	-0.0520981	0.353	0.358	1	stable	No
DPH6	0.643445	-0.0520139	0.139	0.165	1	stable	No
EPB41L4A-AS1	1.45282e-05	-0.0519831	0.544	0.501	0.487247	stable	No
PRNP	0.597099	-0.0518846	0.19	0.217	1	stable	No
GTF2B	0.391971	-0.051884	0.328	0.35	1	stable	No
GPR108	0.625903	-0.0518414	0.17	0.202	1	stable	No
AGTRAP	0.290759	-0.051832	0.35	0.35	1	stable	No
SCG3	0.540394	-0.0517919	0.117	0.144	1	stable	No
CHMP5	2.9806e-06	-0.0517492	0.659	0.667	0.0999634	stable	No
LRP3	0.701604	-0.051638	0.192	0.213	1	stable	No
DYM	0.927404	-0.0516358	0.224	0.256	1	stable	No
MORC2-AS1	0.716825	-0.0516252	0.078	0.112	1	stable	No
ATP6V1E1	0.576632	-0.0515991	0.303	0.308	1	stable	No
PEF1	0.0462587	-0.0515826	0.409	0.432	1	stable	No
NRBF2	0.526027	-0.0515725	0.281	0.305	1	stable	No
CYB5R1	0.629818	-0.051565	0.117	0.151	1	stable	No
BTN2A2	0.805157	-0.0515517	0.103	0.123	1	stable	No
TACO1	0.630777	-0.0513771	0.176	0.212	1	stable	No
PDPR	0.659407	-0.0512697	0.162	0.193	1	stable	No
NDUFA13	6.08598e-20	-0.0512598	0.918	0.852	2.04112e-15	stable	No
PLEKHA3	0.0602884	-0.0512435	0.398	0.406	1	stable	No
USP44	0.539004	-0.0511451	0.207	0.205	1	stable	No
SGCB	0.0585421	-0.051134	0.373	0.374	1	stable	No
PLEKHA4	0.91519	-0.0510604	0.093	0.113	1	stable	No
ERRFI1	0.539949	-0.0509701	0.158	0.183	1	stable	No
FXR2	0.693147	-0.0509438	0.168	0.2	1	stable	No
SMAP1	2.02606e-06	-0.0509383	0.609	0.587	0.0679499	stable	No
KRCC1	0.873845	-0.0509142	0.243	0.273	1	stable	No
GNL1	0.583645	-0.0508935	0.312	0.335	1	stable	No
TRABD	0.645179	-0.0508891	0.28	0.309	1	stable	No
MVB12A	0.0721934	-0.0508726	0.372	0.394	1	stable	No
COX4I1	1.57277e-34	-0.0508651	0.986	0.976	5.27475e-30	stable	No
ACP1	5.00584e-12	-0.0508187	0.85	0.813	1.67886e-07	stable	No
ENDOV	0.655805	-0.0507969	0.295	0.326	1	stable	No
C4orf3	1.33579e-07	-0.0507305	0.785	0.778	0.00447997	stable	No
P4HTM	0.410195	-0.0506873	0.287	0.308	1	stable	No
LYPLAL1	0.631059	-0.0506702	0.282	0.312	1	stable	No
HMOX2	0.62206	-0.0506518	0.178	0.202	1	stable	No
CTNNBIP1	0.167518	-0.0505455	0.37	0.364	1	stable	No
TOMM34	0.680537	-0.0505453	0.162	0.182	1	stable	No
POR	0.0621016	-0.0505198	0.402	0.432	1	stable	No
BYSL	0.711424	-0.0504787	0.209	0.233	1	stable	No
MFSD10	0.0203508	-0.0504269	0.433	0.454	1	stable	No
PCYT2	0.585561	-0.0504006	0.162	0.195	1	stable	No
TRAPPC1	3.73638e-07	-0.0503927	0.739	0.721	0.0125311	stable	No
AKR7A2	7.4904e-06	-0.0502947	0.656	0.66	0.251213	stable	No
GTPBP4	0.000272247	-0.0502852	0.556	0.547	1	stable	No
NINJ1	0.875365	-0.0502599	0.24	0.267	1	stable	No
PLEKHH3	0.739518	-0.0502256	0.119	0.153	1	stable	No
COPG1	0.603198	-0.0501969	0.188	0.216	1	stable	No
CCNE2	0.466435	-0.0501419	0.147	0.173	1	stable	No
NDUFAF1	0.639967	-0.0501338	0.159	0.188	1	stable	No
NARFL	0.658809	-0.0501249	0.146	0.18	1	stable	No
IGF2BP2	8.40489e-10	-0.0500923	0.764	0.752	2.81883e-05	stable	No
NEIL2	0.637744	-0.0500856	0.157	0.19	1	stable	No
GALM	0.646221	-0.050066	0.13	0.163	1	stable	No
MRPS22	0.031792	-0.0500107	0.411	0.417	1	stable	No
MCM10	0.0293658	-0.0499296	0.403	0.378	1	stable	No
PAQR4	0.846102	-0.0497216	0.279	0.295	1	stable	No
GDPD1	0.785648	-0.0496567	0.078	0.111	1	stable	No
NCOA4	0.655654	-0.049649	0.299	0.33	1	stable	No
TRPT1	0.684764	-0.049635	0.274	0.298	1	stable	No
PPIB	4.57544e-10	-0.0496257	0.866	0.843	1.53451e-05	stable	No
LRRC41	0.446629	-0.0495976	0.302	0.331	1	stable	No
ANKS1B	0.687387	-0.0495966	0.085	0.123	1	stable	No
ADSL	0.32512	-0.0495851	0.334	0.352	1	stable	No
SARAF	3.36025e-06	-0.0495803	0.787	0.82	0.112696	stable	No
E2F1	0.487596	-0.0495499	0.36	0.357	1	stable	No
TMEM159	0.97178	-0.049455	0.147	0.161	1	stable	No
FH	0.000633163	-0.0494179	0.515	0.494	1	stable	No
NOL4L	0.984727	-0.049319	0.231	0.245	1	stable	No
PRR13	0.0827361	-0.0492276	0.368	0.366	1	stable	No
C1QTNF4	0.900249	-0.0491927	0.202	0.226	1	stable	No
AC006450.3	0.520926	-0.0491568	0.173	0.202	1	stable	No
DIMT1	0.79766	-0.0491194	0.255	0.277	1	stable	No
INSR	0.659789	-0.0490768	0.24	0.27	1	stable	No
FAM210A	0.710177	-0.0490648	0.172	0.198	1	stable	No
ACAT1	0.453878	-0.0490478	0.315	0.33	1	stable	No
PARD6A	0.619213	-0.0490437	0.203	0.224	1	stable	No
VPS51	0.0423563	-0.0489968	0.397	0.424	1	stable	No
HOOK2	0.76099	-0.0489817	0.135	0.168	1	stable	No
TRIM5	0.730745	-0.0489741	0.179	0.205	1	stable	No
DPP3	0.670386	-0.0489555	0.21	0.238	1	stable	No
CPNE2	0.182986	-0.0489472	0.366	0.392	1	stable	No
PGM3	0.257823	-0.0489209	0.344	0.358	1	stable	No
CCDC102B	0.791714	-0.0488993	0.07	0.101	1	stable	No
MGME1	0.0237691	-0.0488958	0.401	0.402	1	stable	No
TBPL1	0.187009	-0.0488791	0.35	0.37	1	stable	No
HSBP1	5.01375e-22	-0.0488786	0.971	0.945	1.68151e-17	stable	No
MRPL15	0.00317424	-0.0488493	0.484	0.496	1	stable	No
ESRRA	0.787586	-0.0487835	0.075	0.107	1	stable	No
DPM2	0.0132978	-0.0487665	0.443	0.459	1	stable	No
CCNC	0.0125356	-0.0487573	0.437	0.452	1	stable	No
ARFGAP3	0.0102852	-0.0487512	0.438	0.44	1	stable	No
SBF1	0.597689	-0.0487135	0.151	0.183	1	stable	No
DPH5	0.136601	-0.0486835	0.336	0.355	1	stable	No
FBXW5	0.374521	-0.0486781	0.321	0.339	1	stable	No
RAB13	1.66526e-05	-0.048603	0.574	0.56	0.558495	stable	No
NUTM2B-AS1	0.227594	-0.0485833	0.316	0.337	1	stable	No
IDH3A	0.713982	-0.048563	0.108	0.144	1	stable	No
NAA25	0.485611	-0.0485293	0.291	0.309	1	stable	No
ADRM1	0.000280059	-0.048472	0.583	0.559	1	stable	No
WHAMM	0.680759	-0.0484169	0.122	0.148	1	stable	No
HDAC5	0.90163	-0.0484154	0.212	0.237	1	stable	No
FAM49A	0.764831	-0.0483787	0.081	0.112	1	stable	No
LINC01918	0.783172	-0.0483718	0.087	0.116	1	stable	No
DVL1	0.813819	-0.0483669	0.106	0.138	1	stable	No
ANKRD39	0.857018	-0.0483574	0.197	0.226	1	stable	No
TMX3	0.816456	-0.0483093	0.236	0.266	1	stable	No
ABCE1	0.000404406	-0.0483016	0.532	0.532	1	stable	No
FAM136A	9.07752e-05	-0.0482491	0.548	0.534	1	stable	No
GOLGA8B	0.816371	-0.0481538	0.172	0.191	1	stable	No
SURF2	0.0844116	-0.0480714	0.391	0.398	1	stable	No
DYNC1LI1	1.48584e-05	-0.048051	0.571	0.551	0.498321	stable	No
RTCA	0.365597	-0.0480376	0.297	0.329	1	stable	No
MRPL27	0.000176588	-0.0480263	0.574	0.564	1	stable	No
C19orf48	1.12946e-05	-0.048021	0.588	0.555	0.378799	stable	No
MALSU1	0.000362701	-0.0479647	0.499	0.491	1	stable	No
ACAA1	0.725051	-0.0479617	0.232	0.256	1	stable	No
RAB40B	0.670843	-0.0479314	0.128	0.162	1	stable	No
SNX5	0.000740721	-0.0479231	0.52	0.521	1	stable	No
B4GALT4	0.854431	-0.0479052	0.159	0.186	1	stable	No
HS1BP3	0.770826	-0.0478694	0.085	0.114	1	stable	No
NEK6	0.690816	-0.0476732	0.174	0.208	1	stable	No
MTHFD1L	0.785678	-0.0476701	0.131	0.154	1	stable	No
HBP1	0.380105	-0.0476546	0.291	0.303	1	stable	No
THNSL1	0.810327	-0.0476341	0.087	0.11	1	stable	No
PRDM16	0.555137	-0.047633	0.266	0.31	1	stable	No
WFDC2	0.906566	-0.0475563	0.181	0.173	1	stable	No
DNAJA2	2.70656e-06	-0.0475477	0.598	0.593	0.0907727	stable	No
ELOVL4	0.808342	-0.0475315	0.097	0.125	1	stable	No
MRPL54	0.00414428	-0.047526	0.497	0.497	1	stable	No
CACUL1	0.019659	-0.0474793	0.434	0.451	1	stable	No
COMMD10	0.305094	-0.0474576	0.31	0.33	1	stable	No
STK24	0.00385854	-0.0473709	0.465	0.472	1	stable	No
NDUFA6	2.28628e-15	-0.0472881	0.885	0.836	7.66771e-11	stable	No
AC091271.1	0.810479	-0.0472801	0.087	0.112	1	stable	No
EPHX2	0.778778	-0.0472761	0.134	0.162	1	stable	No
ERGIC2	0.000117932	-0.0472721	0.576	0.573	1	stable	No
COPS9	1.3276e-13	-0.0472196	0.839	0.768	4.45251e-09	stable	No
FNDC10	0.701765	-0.0471601	0.112	0.134	1	stable	No
DEGS1	0.00432932	-0.0471344	0.601	0.603	1	stable	No
SREBF2	0.0554129	-0.0471342	0.369	0.395	1	stable	No
IL11RA	0.779943	-0.0471303	0.09	0.122	1	stable	No
PREB	0.696065	-0.0470878	0.151	0.18	1	stable	No
SPAG16	7.67924e-05	-0.0470727	0.545	0.548	1	stable	No
CORO2B	0.783425	-0.047006	0.077	0.106	1	stable	No
ZNF579	0.305491	-0.046967	0.318	0.333	1	stable	No
NAV1	0.00494663	-0.046966	0.562	0.488	1	stable	No
PPM1D	0.958651	-0.0469572	0.201	0.218	1	stable	No
SEC22B	0.180357	-0.0469546	0.376	0.39	1	stable	No
GRK2	0.788393	-0.0469256	0.187	0.214	1	stable	No
CXXC4	0.845722	-0.0469255	0.163	0.174	1	stable	No
SLC9A3R2	0.829461	-0.0468986	0.094	0.123	1	stable	No
NPAS3	0.432168	-0.0468241	0.259	0.296	1	stable	No
RYBP	0.0579683	-0.0467864	0.391	0.401	1	stable	No
RALY	3.94113e-08	-0.0467448	0.736	0.711	0.00132177	stable	No
BLCAP	0.180504	-0.046743	0.403	0.439	1	stable	No
TPP1	0.695471	-0.0467221	0.182	0.206	1	stable	No
TPMT	0.741647	-0.0467201	0.127	0.158	1	stable	No
HEBP2	0.000925939	-0.0467136	0.514	0.508	1	stable	No
OSBP	0.969342	-0.0467044	0.218	0.237	1	stable	No
RABEPK	0.724591	-0.0466732	0.12	0.15	1	stable	No
ATAD3B	0.690897	-0.0466219	0.111	0.143	1	stable	No
SGSM2	0.671832	-0.0466105	0.154	0.188	1	stable	No
REL	0.781374	-0.046563	0.227	0.244	1	stable	No
QDPR	0.0159321	-0.0465113	0.429	0.432	1	stable	No
SLC9A3R1	0.861524	-0.0464788	0.218	0.247	1	stable	No
TCHP	0.856297	-0.0464708	0.237	0.262	1	stable	No
PIGBOS1	0.903438	-0.046399	0.225	0.251	1	stable	No
VPS26B	0.809866	-0.0463964	0.206	0.234	1	stable	No
COPS5	0.000212301	-0.0463816	0.534	0.535	1	stable	No
LRRC20	0.758673	-0.046373	0.113	0.142	1	stable	No
ZNF358	0.0667705	-0.0463642	0.377	0.382	1	stable	No
ADAM17	0.117084	-0.0462931	0.365	0.385	1	stable	No
FBXW11	0.0034587	-0.046265	0.448	0.437	1	stable	No
ROBO1	0.784823	-0.0462367	0.198	0.218	1	stable	No
STK38L	0.813327	-0.0462069	0.164	0.183	1	stable	No
SMIM10L1	0.000788101	-0.046135	0.504	0.508	1	stable	No
CDK7	0.760397	-0.0460411	0.149	0.177	1	stable	No
RIDA	0.0059269	-0.0459443	0.448	0.465	1	stable	No
CCDC8	0.860165	-0.0459238	0.19	0.214	1	stable	No
TGDS	0.8226	-0.0458732	0.118	0.144	1	stable	No
COQ5	0.389504	-0.0458678	0.296	0.314	1	stable	No
YARS	0.413191	-0.0458614	0.316	0.333	1	stable	No
MAFG	0.729523	-0.0458529	0.271	0.284	1	stable	No
NBPF14	0.808173	-0.0458317	0.207	0.234	1	stable	No
CHST2	0.534538	-0.0457912	0.186	0.191	1	stable	No
LRTOMT	0.640915	-0.0457623	0.139	0.162	1	stable	No
PCSK7	0.699932	-0.0457567	0.223	0.256	1	stable	No
ITGB8	0.586824	-0.0456758	0.406	0.439	1	stable	No
SNAPC5	0.689547	-0.0456541	0.261	0.287	1	stable	No
FOXN2	0.815305	-0.0456427	0.098	0.127	1	stable	No
C16orf58	0.794272	-0.0456189	0.132	0.161	1	stable	No
TRUB2	0.828675	-0.0455957	0.276	0.293	1	stable	No
TBC1D17	0.843012	-0.0455657	0.079	0.109	1	stable	No
KATNB1	0.722685	-0.0455415	0.151	0.175	1	stable	No
CC2D2A	0.870449	-0.0454324	0.181	0.202	1	stable	No
RHBDD3	0.706995	-0.0453988	0.131	0.157	1	stable	No
HSF2	0.0227073	-0.0453591	0.391	0.393	1	stable	No
HSD17B8	0.863713	-0.0453101	0.074	0.101	1	stable	No
MRPL49	0.506315	-0.0452114	0.284	0.309	1	stable	No
AC027031.2	0.852289	-0.0452096	0.095	0.125	1	stable	No
NUAK2	0.201416	-0.0451743	0.318	0.323	1	stable	No
KHK	0.781509	-0.0451659	0.095	0.122	1	stable	No
ZNF322	0.11388	-0.0451433	0.329	0.338	1	stable	No
ENKUR	0.799453	-0.0451224	0.079	0.105	1	stable	No
RAB7A	0.000140989	-0.0450694	0.575	0.58	1	stable	No
RNF166	0.921982	-0.0449949	0.212	0.24	1	stable	No
LNP1	0.825362	-0.0449831	0.091	0.12	1	stable	No
TMEM99	0.852236	-0.0449575	0.145	0.176	1	stable	No
TFRC	0.89303	-0.0449512	0.281	0.284	1	stable	No
MRPL37	0.0118403	-0.0449457	0.421	0.431	1	stable	No
MCUR1	0.0011591	-0.0449433	0.476	0.478	1	stable	No
AL078639.1	0.77492	-0.0449352	0.159	0.177	1	stable	No
ORC3	0.0695459	-0.0448467	0.366	0.369	1	stable	No
PURA	0.863496	-0.0448405	0.275	0.302	1	stable	No
IFI44L	2.66396e-06	-0.0448193	0.467	0.405	0.0893438	stable	No
CNKSR3	0.711766	-0.0447881	0.149	0.162	1	stable	No
PTCH1	0.599289	-0.0447133	0.177	0.184	1	stable	No
POLDIP3	0.259434	-0.0446806	0.309	0.333	1	stable	No
METTL23	0.13191	-0.0446739	0.355	0.367	1	stable	No
DCTN2	1.03597e-09	-0.0446501	0.752	0.761	3.47444e-05	stable	No
GTF2F1	0.00066929	-0.0446053	0.474	0.463	1	stable	No
FARSB	0.750612	-0.0445947	0.278	0.295	1	stable	No
APEH	0.597857	-0.0445932	0.268	0.291	1	stable	No
SEZ6L	0.727573	-0.0445773	0.083	0.111	1	stable	No
ZBED8	0.834579	-0.0445698	0.091	0.12	1	stable	No
DPF2	0.00891579	-0.0445683	0.43	0.44	1	stable	No
PRKAG1	0.406398	-0.0445452	0.293	0.314	1	stable	No
TOMM22	7.84785e-09	-0.0445237	0.711	0.708	0.000263201	stable	No
OMA1	0.830608	-0.0445236	0.09	0.115	1	stable	No
PARL	0.00528174	-0.0444553	0.452	0.464	1	stable	No
MCCC2	0.763266	-0.0444171	0.185	0.204	1	stable	No
ZPR1	0.960734	-0.0444151	0.226	0.248	1	stable	No
KHDC1	0.706316	-0.0443824	0.121	0.147	1	stable	No
UGCG	0.38571	-0.0443036	0.254	0.266	1	stable	No
EIF4E2	0.000215049	-0.0442863	0.496	0.491	1	stable	No
NCDN	0.860847	-0.044211	0.071	0.101	1	stable	No
NIPSNAP1	8.1839e-11	-0.0442069	0.696	0.661	2.74472e-06	stable	No
C6orf203	0.856416	-0.0441528	0.241	0.263	1	stable	No
SLC25A39	0.000914117	-0.0441405	0.51	0.492	1	stable	No
ABT1	0.0653545	-0.0440982	0.375	0.402	1	stable	No
RAB3GAP2	0.255091	-0.044095	0.315	0.32	1	stable	No
ABCD3	0.242442	-0.0440919	0.378	0.375	1	stable	No
PLEKHM2	0.986344	-0.0440688	0.216	0.237	1	stable	No
ATP5PB	1.70431e-11	-0.0440325	0.792	0.76	5.71592e-07	stable	No
PDPK1	0.920057	-0.0439997	0.221	0.251	1	stable	No
RAMP2	0.982417	-0.0439922	0.171	0.186	1	stable	No
NAA20	0.0010614	-0.0439878	0.5	0.492	1	stable	No
FRG1	4.78416e-07	-0.0439509	0.597	0.566	0.0160451	stable	No
MIER2	0.841928	-0.0438993	0.128	0.16	1	stable	No
BAK1	0.921356	-0.0438712	0.104	0.132	1	stable	No
WDR86	0.947095	-0.0438522	0.085	0.108	1	stable	No
PSMB4	9.88269e-08	-0.0438352	0.706	0.68	0.00331446	stable	No
TWF1	0.218985	-0.0438138	0.313	0.332	1	stable	No
TMEM251	0.142126	-0.0437862	0.355	0.377	1	stable	No
FAM45A	0.010646	-0.0437546	0.442	0.442	1	stable	No
PHF1	0.892751	-0.0436663	0.197	0.216	1	stable	No
GSPT1	1.50118e-07	-0.0436528	0.658	0.64	0.00503466	stable	No
NDUFS6	4.06257e-18	-0.04364	0.914	0.847	1.36251e-13	stable	No
ATP6V1H	0.472808	-0.0436295	0.284	0.305	1	stable	No
KIAA0355	0.646612	-0.0436149	0.23	0.249	1	stable	No
ATP5MC3	3.07172e-21	-0.0435785	0.961	0.927	1.03019e-16	stable	No
CENPB	0.896943	-0.0435734	0.148	0.17	1	stable	No
GLIPR2	0.68973	-0.0435632	0.133	0.157	1	stable	No
ATG12	0.000263455	-0.043555	0.494	0.499	1	stable	No
RRP1B	2.92558e-05	-0.0434754	0.549	0.528	0.98118	stable	No
FGF2	0.712438	-0.0434172	0.217	0.231	1	stable	No
SUCLA2	0.0110455	-0.0433847	0.427	0.44	1	stable	No
BLMH	0.110599	-0.0433738	0.316	0.32	1	stable	No
GRPEL1	0.309104	-0.0433621	0.294	0.317	1	stable	No
AHCYL1	9.03687e-09	-0.043263	0.743	0.725	0.000303079	stable	No
METTL9	3.19718e-15	-0.0432506	0.878	0.856	1.07227e-10	stable	No
PITPNA	0.0955973	-0.0432234	0.368	0.374	1	stable	No
RBCK1	0.349999	-0.0432176	0.287	0.309	1	stable	No
HSD17B14	0.832371	-0.0432158	0.1	0.122	1	stable	No
ELOA	0.551811	-0.0431757	0.266	0.282	1	stable	No
BSDC1	0.548657	-0.0431677	0.278	0.3	1	stable	No
AMPD2	0.789919	-0.0431511	0.13	0.154	1	stable	No
PDK2	0.842891	-0.0430981	0.19	0.219	1	stable	No
AIP	0.0304371	-0.0430928	0.361	0.37	1	stable	No
GLO1	1.36774e-15	-0.04308	0.87	0.824	4.58711e-11	stable	No
FAM174A	0.842116	-0.0430456	0.088	0.117	1	stable	No
GAS7	0.707349	-0.0430429	0.154	0.186	1	stable	No
CLK1	0.744782	-0.0430201	0.217	0.234	1	stable	No
USO1	0.0507198	-0.0429455	0.356	0.362	1	stable	No
PDE4DIP	0.8963	-0.0428571	0.198	0.217	1	stable	No
GRINA	0.821802	-0.0428547	0.258	0.283	1	stable	No
VTI1B	0.00163165	-0.0428526	0.452	0.443	1	stable	No
ATP5PD	3.0309e-14	-0.0428382	0.857	0.81	1.0165e-09	stable	No
TRMT2A	0.806308	-0.0428006	0.133	0.158	1	stable	No
SLC52A2	0.928461	-0.0427785	0.227	0.244	1	stable	No
KMT2C	0.0125268	-0.0427159	0.463	0.478	1	stable	No
NOA1	0.845881	-0.0426648	0.179	0.201	1	stable	No
PRMT7	0.814167	-0.0426529	0.134	0.162	1	stable	No
CALY	0.800119	-0.0426477	0.09	0.103	1	stable	No
PCAT6	0.876904	-0.0426409	0.111	0.136	1	stable	No
ZC3HAV1	0.946631	-0.0425669	0.101	0.113	1	stable	No
THTPA	0.829401	-0.0425604	0.241	0.263	1	stable	No
HINT3	0.488803	-0.0425316	0.273	0.293	1	stable	No
METTL8	0.952433	-0.0425285	0.173	0.197	1	stable	No
MRPS17	0.707753	-0.0424993	0.249	0.274	1	stable	No
UBALD2	0.0199864	-0.0424727	0.33	0.303	1	stable	No
PWWP2A	0.175655	-0.0424017	0.298	0.307	1	stable	No
BCS1L	0.861953	-0.0423136	0.179	0.204	1	stable	No
MRPL35	0.362228	-0.042307	0.283	0.308	1	stable	No
GON7	0.96585	-0.0422694	0.248	0.264	1	stable	No
ATRAID	2.10786e-08	-0.0422618	0.726	0.73	0.000706935	stable	No
PIK3C2B	0.804687	-0.0422474	0.173	0.2	1	stable	No
PAXIP1-AS1	0.821678	-0.0422307	0.217	0.235	1	stable	No
PRMT3	0.845451	-0.0421531	0.136	0.16	1	stable	No
COX18	0.766967	-0.0420784	0.131	0.156	1	stable	No
SIDT2	0.873399	-0.0420163	0.075	0.101	1	stable	No
SPATA2L	0.891428	-0.0420035	0.078	0.102	1	stable	No
ZMYND19	0.201524	-0.0419699	0.332	0.339	1	stable	No
ATP5F1A	3.17197e-25	-0.0419631	0.949	0.926	1.06382e-20	stable	No
MPV17L2	0.867444	-0.0419508	0.128	0.152	1	stable	No
CTNND2	0.159711	-0.0419458	0.332	0.359	1	stable	No
STRADB	0.572175	-0.0418816	0.285	0.293	1	stable	No
ANKH	0.808276	-0.0418444	0.102	0.123	1	stable	No
YKT6	0.979862	-0.0418099	0.192	0.209	1	stable	No
RTL10	0.886417	-0.0417853	0.111	0.136	1	stable	No
HGH1	0.867037	-0.0417759	0.08	0.109	1	stable	No
NES	1.64624e-08	-0.0417478	0.806	0.805	0.000552117	stable	No
FLYWCH1	0.905227	-0.0416625	0.093	0.124	1	stable	No
RAB6A	0.0165894	-0.0416339	0.416	0.428	1	stable	No
SLC35E2A	0.985526	-0.0415852	0.117	0.137	1	stable	No
C8orf82	0.203659	-0.0414307	0.305	0.319	1	stable	No
MCCC1	0.830744	-0.0414252	0.14	0.168	1	stable	No
C12orf45	0.00088231	-0.0414205	0.43	0.42	1	stable	No
BRIX1	5.38595e-05	-0.0413957	0.526	0.522	1	stable	No
CWC15	9.19307e-12	-0.0412713	0.756	0.729	3.08317e-07	stable	No
HMGCL	0.996418	-0.0412297	0.187	0.216	1	stable	No
RMND5B	0.922721	-0.0411426	0.207	0.229	1	stable	No
SF3A2	0.141163	-0.0411286	0.319	0.335	1	stable	No
ZNF672	0.86181	-0.0411253	0.167	0.192	1	stable	No
DNTTIP1	0.0295972	-0.0411237	0.376	0.391	1	stable	No
MNAT1	0.00449794	-0.0411151	0.408	0.405	1	stable	No
COX15	0.67472	-0.0411134	0.235	0.257	1	stable	No
ZNF561	0.924727	-0.0410993	0.13	0.158	1	stable	No
RMDN1	0.120757	-0.0410929	0.338	0.342	1	stable	No
CHFR	0.837112	-0.0410893	0.109	0.141	1	stable	No
GALE	0.945393	-0.0410676	0.23	0.251	1	stable	No
ARFGAP2	0.031223	-0.0410552	0.383	0.404	1	stable	No
RNF114	0.00454062	-0.0410398	0.415	0.427	1	stable	No
CUL2	0.153521	-0.0410328	0.31	0.317	1	stable	No
CHURC1	2.12896e-06	-0.0409912	0.607	0.569	0.071401	stable	No
TMED2	1.1189e-07	-0.040917	0.716	0.706	0.00375255	stable	No
PSMA7	3.40373e-25	-0.0408825	0.972	0.94	1.14154e-20	stable	No
ELP3	0.90497	-0.0408363	0.168	0.197	1	stable	No
JOSD2	0.844711	-0.0408229	0.089	0.113	1	stable	No
RPA2	7.63585e-07	-0.0408212	0.652	0.621	0.0256091	stable	No
RNPEPL1	0.822142	-0.0408139	0.139	0.164	1	stable	No
C3orf38	0.0824692	-0.0408109	0.333	0.342	1	stable	No
LONP1	0.651733	-0.0408049	0.278	0.303	1	stable	No
EIF2B1	0.0147393	-0.0407923	0.404	0.407	1	stable	No
RAB18	0.00299353	-0.0406782	0.491	0.501	1	stable	No
DCTPP1	2.77646e-05	-0.0406543	0.594	0.57	0.93117	stable	No
FBXW9	0.93864	-0.0406378	0.212	0.229	1	stable	No
CYHR1	0.00554619	-0.0406104	0.424	0.43	1	stable	No
SUCLG2	0.0629463	-0.0405753	0.315	0.324	1	stable	No
AGAP3	0.954186	-0.040573	0.182	0.207	1	stable	No
FILIP1L	0.806845	-0.0405584	0.085	0.117	1	stable	No
EIF2B2	0.446014	-0.0404908	0.293	0.313	1	stable	No
FAM131A	0.941094	-0.0404326	0.186	0.208	1	stable	No
RARS2	0.019654	-0.0404278	0.379	0.397	1	stable	No
PALM	0.160503	-0.0404092	0.323	0.349	1	stable	No
WDR74	0.505126	-0.0403269	0.265	0.279	1	stable	No
NEDD9	0.905751	-0.040319	0.207	0.209	1	stable	No
AC027644.3	0.455115	-0.0402655	0.293	0.297	1	stable	No
PSMD5	0.996183	-0.0402553	0.149	0.173	1	stable	No
REXO4	0.256467	-0.0402502	0.293	0.3	1	stable	No
C21orf2	0.970068	-0.0402484	0.233	0.253	1	stable	No
TXNL1	1.03434e-11	-0.0402342	0.791	0.774	3.46898e-07	stable	No
PPIL4	0.000257106	-0.0402036	0.463	0.464	1	stable	No
RCN1	5.18856e-11	-0.0402022	0.873	0.875	1.74014e-06	stable	No
ZFC3H1	0.695852	-0.0401838	0.179	0.186	1	stable	No
SSBP1	2.21808e-15	-0.0401741	0.918	0.849	7.43898e-11	stable	No
[truncated: 6,981 more rows]

## Sheet: Sheet2
	Table S9. Differentially expressed genes of RG cells between EOASD and CTRL groups at day30.(p_val<0.05,Log2FoldChange>0.25).
1	Gene	Sex Chromosome
2	FABP7	No
3	IFI6	No
4	RPS27L	No
5	FOS	No
6	DDIT4	No
7	RPS26	No
8	MYC	No
9	EGR1	No
10	FTL	No
11	DLK1	No
12	FGFBP3	No
13	MT-ND1	No
14	CRH	No
15	B2M	No
16	SLC1A3	No
17	CHCHD2	No
18	BST2	No
19	RPL29	No
20	NEAT1	No
21	MT-ND2	No
22	CKB	No
23	ID1	No
24	IER2	No
25	BAX	No
26	MT-ND3	No
27	RPS18	No
28	RPS19	No
29	TMEM158	No
30	SFRP1	No
31	IFITM3	No
32	HIST1H1B	No
33	MT-ND4	No
34	ARF4	No
35	CDKN1A	No
36	JUNB	No
37	ID3	No
38	LINC01551	No
39	PURPL	No
40	SPRY2	No
41	RPL18A	No
42	NKAIN4	No
43	EDNRB	No
44	FABP5	No
45	SEC11C	No
46	DNAJB1	No
47	MSMO1	No
48	RPS2	No
49	TKT	No
50	LMO2	No
51	FRZB	No
52	CAMK2N1	No
53	LIMCH1	No
54	SLC2A3	No
55	RPL13	No
56	HMGCS1	No
57	HM13	No
58	HLA-B	No
59	HMGA1	No
60	PRDX5	No
61	RPS5	No
62	HIST2H2AC	No
63	MT-CO3	No
64	PPA1	No
65	FEZ1	No
66	TUBB2A	No
67	RPL8	No
68	DDIT3	No
69	ATP5MC1	No
70	PHLDA3	No
71	ACTR3B	No
72	MT-ND5	No
73	RPS7	No
74	DPPA4	No
75	CCT8	No
76	PTX3	No
77	FAM210B	No
78	PALLD	No
79	LAMTOR5	No
80	HSPD1	No
81	SRM	No
82	HERPUD1	No
83	IER5L	No
84	TCIM	No
85	MT-ND4L	No
86	TTYH1	No
87	APRT	No
88	PPID	No
89	RPS12	No
90	NDN	No
91	MT-ND6	No
92	C5orf30	No
93	BTG2	No
94	BBC3	No
95	ZMAT3	No
96	TXNDC17	No
97	RPL18	No
98	PDRG1	No
99	NDRG4	No
100	TPT1	No
101	CROT	No
102	CCDC85B	No
103	RPL36	No
104	KIF5C	No
105	AC011043.1	No
106	TP53TG1	No
107	MRPL40	No
108	CIB1	No
109	RPL19	No
110	RPL3	No
111	RBP1	No
112	RACK1	No
113	HLA-C	No
114	YIF1A	No
115	STAT1	No
116	METRN	No
117	RPL9	No
118	LGI1	No
119	RPL14	No
120	LIMA1	No
121	CAPZB	No
122	AIF1	No
123	HSPA8	No
124	DCT	No
125	CLU	No
126	DSTN	No
127	SBDS	No
128	SLC2A1	No
129	RPL7A	No
130	GHITM	No
131	APOE	No
132	CHMP2A	No
133	EGR3	No
134	CCNG1	No
135	SNU13	No
136	FKBP1A	No
137	DDB2	No
138	INPP5F	No
139	RPL11	No
140	RPL17	No
141	ROMO1	No
142	MALAT1	No
143	PREX1	No
144	ATP5ME	No
145	POLR1D	No
146	CD82	No
147	RPL12	No
148	HIST1H1E	No
149	RPL27	No
150	NFE2L2	No
151	ARL2	No
152	JUND	No
153	STMN4	No
154	VIM	No
155	MT-CO1	No
156	IFI27L2	No
157	CD63	No
158	RPS28	No
159	VEGFA	No
160	HSPE1	No
161	QPRT	No
162	TM7SF2	No
163	NME1	No
164	SOX21	No
165	NSA2	No
166	ETV5	No
167	ZFAS1	No
168	EIF4A2	No
169	ATP5MD	No
170	RPL35A	No
171	EIF1	No
172	RPS3	No
173	RNF130	No
174	DUSP4	No
175	ACTG1	No
176	RPL35	No
177	TOMM7	No
178	RPS24	No
179	BBS9	No
180	BTG1	No
181	MDH2	No
182	RHOB	No
183	RPS13	No
184	TIMM8B	No
185	PRELID1	No
186	FAM89A	No
187	SREK1IP1	No
188	MGST3	No
189	IDI1	No
190	MT-ATP6	No
191	NDUFAF2	No
192	FAU	No
193	PLK2	No
194	RPS3A	No
195	EGR2	No
196	LIFR	No
197	FDFT1	No
198	C1QBP	No
199	STAT3	No
200	LLGL1	No
201	ATP6V0E2	No
202	SEC61G	No
203	ACTB	No
204	RPS23	No
205	DAD1	No
206	DDR1	No
207	RPS10	No
208	HADHB	No
209	ASCC3	No
210	FAHD1	No
211	RPL32	No
212	CHCHD10	No
213	RPL26	No
214	GNAS	No
215	PEG10	No
216	SURF1	No
217	MOXD1	No
218	HES5	No
219	AEN	No
220	ENDOG	No
221	TRIAP1	No
222	ETFB	No
223	C19orf70	No
224	ENHO	No
225	FKBP4	No
226	CYB5A	No
227	CBWD1	No
228	SERP1	No
229	RPL5	No
230	RPL30	No
231	EIF3K	No
232	PTPRZ1	No
233	ATP6V1F	No
234	RPL27A	No
235	PUF60	No
236	PSMD8	No
237	YBX3	No
238	C12orf75	No
239	LIX1	No
240	PRDX1	No
241	RPS29	No
242	CCDC90B	No
243	GNPDA1	No
244	PPP2R2B	No
245	NDUFV3	No
246	SERINC2	No
247	STK17A	No
248	HIST1H2AG	No
249	RPL38	No
250	TNFRSF10B	No
251	HIST1H1C	No
252	ZFP36	No
253	RPS19BP1	No
254	AIF1L	No
255	GATM	No
256	STRAP	No
257	TP53I3	No
258	TMEM256	No
259	ST13	No
260	ZNHIT1	No
261	TSPAN5	No
262	MT-CO2	No
263	CREB5	No
264	ARPC3	No
265	NDUFB10	No
266	CEBPZOS	No
267	PDLIM7	No
268	AKT1	No
269	RPL37A	No
270	TSTA3	No
271	MXD4	No
272	IMPDH2	No
273	AURKAIP1	No
274	SLC3A2	No
275	ANK2	No
276	EEF2	No
277	HOPX	No
278	FIS1	No
279	EIF2AK2	No
280	NR4A1	No
281	AL391807.1	No
282	PABPC4	No
283	NDUFA4	No
284	IGDCC3	No
285	NUDT4	No
286	RPS25	No
287	UBE2M	No
288	FBXO17	No
289	RPS11	No
290	CASP3	No
291	SNX3	No
292	BTF3	No
293	RPS8	No
294	ALKBH7	No
295	LARS	No
296	SERTAD1	No
297	SMIM37	No
298	GCSH	No
299	NOL7	No
300	ATP5F1B	No
301	THSD7A	No
302	CCDC28B	No
303	RAB8B	No
304	MT-ATP8	No
305	CLNS1A	No
306	NDUFAF3	No
307	FAM118A	No
308	OAZ1	No
309	TRAP1	No
310	ETFA	No
311	RBPMS	No
312	FAM181A	No
313	MMP24OS	No
314	TXNL4A	No
315	CD320	No
316	HSPA5	No
317	POLR2E	No
318	VDAC2	No
319	BAG1	No
320	CPNE1	No
321	PGAM1	No
322	EIF4EBP1	No
323	CCND1	No
324	TMEM70	No
325	ARHGAP21	No
326	OAF	No
327	ECHS1	No
328	UROS	No
329	VARS	No
330	ETV1	No
331	CYR61	No
332	SNF8	No
333	FKBP10	No
334	IRS2	No
335	ATP6V0E1	No
336	RGMA	No
337	PDCD5	No
338	WNT7A	No
339	HAGH	No
340	SMIM4	No
341	FGFRL1	No
342	ARL3	No
343	RPLP1	No
344	CBX4	No
345	COMMD6	No
346	PPP1R15A	No
347	SCUBE1	No
348	PTGR1	No
349	RPL28	No
350	MRS2	No
351	AC004540.2	No
352	EDF1	No
353	SND1	No
354	RPLP2	No
355	PLA2G16	No
356	NUDT12	No
357	LGALS3BP	No
358	BRI3	No
359	A1BG	No
360	CNN3	No
361	AC100810.1	No
362	NME3	No
363	TIMM13	No
364	PHPT1	No
365	RPS21	No
366	RPSA	No
367	HSPA9	No
368	EIF3I	No
369	TOMM40	No
370	EIF3H	No
371	RPL31	No
372	MCRIP2	No
373	GNL3	No
374	SEMA3A	No
375	RPS9	No
376	EI24	No
377	CMTM7	No
378	PCBD1	No
379	VPS37B	No
380	RPS15A	No
381	FDXR	No
382	PLD3	No
383	FAM229B	No
384	TMEM14C	No
385	RPL15	No
386	RGS20	No
387	FOSB	No
388	NRXN3	No
389	HIST1H3B	No
390	FAM171B	No
391	SEC61B	No
392	SHC3	No
393	C20orf27	No
394	GCAT	No
395	LAP3	No
396	MYO10	No
397	COX14	No
398	SHISA5	No
399	RPS6	No
400	CHCHD6	No
401	LSM10	No
402	BTBD17	No
403	FGFR3	No
404	DTD2	No
405	NANS	No
406	RPL24	No
407	LACTB2	No
408	NEU1	No
409	HSPA4L	No
410	RGS16	No
411	RBFA	No
412	STARD3NL	No
413	NDUFAB1	No
414	VEPH1	No
415	PHB	No
416	COX6B1	No
417	NACA	No
418	MFF	No
419	PCBP4	No
420	NOP53	No
421	ILF3-DT	No
422	ECH1	No
423	CNDP2	No
424	NDUFS7	No
425	COX7C	No
426	FZD2	No
427	DNAJC1	No
428	CLTA	No
429	CYSTM1	No
430	GPX4	No
431	CENPX	No
432	RRM2B	No
433	C1orf122	No
434	EMP3	No
435	RABAC1	No
436	CPNE3	No
437	PYCR1	No
438	SDF2L1	No
439	RHEB	No
440	SAT2	No
441	CLTB	No
442	DDX54	No
443	MLF2	No
444	CCT7	No
445	IAH1	No
446	TUFM	No
447	LRRC10B	No
448	C8orf59	No
449	DYRK4	No
450	C11orf24	No
451	PJA2	No
452	MRPS33	No
453	ACO2	No
454	TP53RK	No
455	MMD	No
456	TERF2IP	No
457	HIGD2A	No
458	PPDPF	No
459	PSMB1	No
460	SLC1A5	No
461	ATP5MC2	No
462	LFNG	No
463	DUSP1	No
464	ILK	No
465	MPV17	No
466	CALD1	No
467	ABHD3	No
468	TIGAR	No
469	RNH1	No
470	FRA10AC1	No
471	RPS27A	No
472	BOP1	No
473	GSTM4	No
474	ALDH2	No
475	DYNLRB1	No
476	RNF7	No
477	UQCRB	No
478	MSI1	No
479	ATIC	No
480	UBE2H	No
481	MPC1	No
482	NDUFB2	No
483	GAPDH	No
484	REX1BD	No
485	PON2	No
486	G6PC3	No
487	KRT10	No
488	MRPS34	No
489	PNRC1	No
490	IQGAP2	No
491	THSD4	No
492	GRIP2	No
493	FZD8	No
494	ATP5IF1	No
495	PSME2	No
496	ATP6V0B	No
497	MRPS36	No
498	AKR1A1	No
499	DNAJA1	No
500	CREB3	No
501	BLOC1S1	No
502	WDR1	No
503	EIF3M	No
504	NDUFAF8	No
505	EEF1A1	No
506	TAF1D	No
507	WASHC3	No
508	NAMPT	No
509	PAAF1	No
510	ARL6IP4	No
511	OST4	No
512	AP1S1	No
513	RPL6	No
514	DHRS4L2	No
515	NQO2	No
516	TMEM223	No
517	BCAS4	No
518	DRAP1	No
519	COPE	No
520	FUT8	No
521	ARL1	No
522	EIF3G	No
523	PRMT2	No
524	SSFA2	No
525	TBCA	No
526	TMEM258	No
527	DNAJB2	No
528	RGS3	No
529	REEP2	No
530	EFNB2	No
531	MRPL12	No
532	GOLGA4	No
533	JAG1	No
534	SFRP2	No
535	ISCU	No
536	KCNN3	No
537	DPP7	No
538	LRRC59	No
539	F3	No
540	RPL36AL	No
541	SPRY1	No
542	PARK7	No
543	PPM1K	No
544	C15orf61	No
545	CCNL1	No
546	SERF2	No
547	CPEB4	No
548	ITGB1BP1	No
549	SYNGR1	No
550	NAB2	No
551	NECTIN3	No
552	SELENOM	No
553	LINC00467	No
554	RRS1	No
555	FOXK1	No
556	GAMT	No
557	AMZ2	No
558	GNG11	No
559	ACAA2	No
560	ADAMTS1	No
561	RPL7	No
562	RPLP0	No
563	GTF2F2	No
564	CCT4	No
565	POU3F2	No
566	DDX18	No
567	ENC1	No
568	ACOT13	No
569	EIF3D	No
570	CNPY2	No
571	UBL3	No
572	DCAF13	No
573	DEAF1	No
574	C1orf43	No
575	CAHM	No
576	TRAF4	No
577	FRMD4B	No
578	NHP2	No
579	COPB2	No
580	ATOX1	No
581	LDHB	No
582	CNN2	No
583	TBCB	No
584	IFT27	No
585	RPS15	No
586	ISOC2	No
587	RPS16	No
588	CCT2	No
589	EIF3B	No
590	LDLR	No
591	UBE2L6	No
592	POLR3A	No
593	NDUFV2	No
594	NDUFB5	No
595	PIM3	No
596	SLC25A4	No
597	GOT2	No
598	SESN2	No
599	EMID1	No
600	HIST1H1D	No
601	STARD3	No
602	RABGGTB	No
603	PRKCA	No
604	TSEN34	No
605	FAM173A	No
606	LACTB	No
607	POLR3K	No
608	FAM219A	No
609	RPS14	No
610	RPL22	No
611	DTD1	No
612	DDX21	No
613	QKI	No
614	IMP4	No
615	SNHG8	No
616	SALL4	No
617	FAM53C	No
618	FARSA	No
619	KIF1BP	No
620	FUCA2	No
621	METRNL	No
622	MRPL18	No
623	FAM107A	No
624	DNAJC3	No
625	LYPLA2	No
626	UBA52	No
627	ACTA2	No
628	BIN1	No
629	RNASEH2C	No
630	OXA1L	No
631	EPHA3	No
632	POLR3D	No
633	PSMG3	No
634	DNAJB9	No
635	ZNF436-AS1	No
636	NDUFS5	No
637	SARS	No
638	SHC2	No
639	BTBD2	No
640	ALG3	No
641	APP	No
642	HHLA3	No
643	SNRPN	No
644	CMTM8	No
645	C19orf24	No
646	IDH1	No
647	RPS27	No
648	NUDT8	No
649	COPS6	No
650	SMDT1	No
651	MRPL17	No
652	TNFRSF12A	No
653	MRPS15	No
654	SRSF8	No
655	UQCR11	No
656	SHMT2	No
657	SERPINF1	No
658	SH3RF1	No
659	SCAND1	No
660	ETFRF1	No
661	GYG1	No
662	TIMM21	No
663	ZCCHC17	No
664	EIF4G1	No
665	SOX6	No
666	NDUFV1	No
667	GLUL	No
668	AK6	No
669	ELL2	No
670	MTCH2	No
671	TFAP2C	No
672	ATP5PO	No
673	IER3	No
674	TIMMDC1	No
675	TAF9	No
676	NPM1	No
677	CRTAP	No
678	LTA4H	No
679	PPP2CB	No
680	SYT11	No
681	TMEM208	No
682	CYCS	No
683	CAMLG	No
684	FBXO22	No
685	ISCA1	No
686	ZC3H15	No
687	SCG5	No
688	NR2F6	No
689	ZEB1	No
690	HIST1H4C	No
691	KDSR	No
692	ENOPH1	No
693	AHSA1	No
694	NBPF9	No
695	GLRX2	No
696	STARD4	No
697	INSIG1	No
698	MRPL21	No
699	STK39	No
700	AP2S1	No
701	SYBU	No
702	GALK1	No
703	UQCRQ	No
704	CDC34	No
705	PFN1	No
706	CCNB1IP1	No
707	EIF5A	No
708	SWI5	No
709	GOSR2	No
710	COPS2	No
711	SELENOK	No
712	PINK1	No
713	SDHA	No
714	MRPL10	No
715	SSU72	No
716	TLE1	No
717	CREBRF	No
718	NELFE	No
719	SEPT9	No
720	SC5D	No
721	ATP6V1C1	No
722	TAF10	No
723	CYC1	No
724	SNHG15	No
725	BCKDK	No
726	GNG5	No
727	FIGN	No
728	C22orf39	No
729	ATAD3A	No
730	HSDL2	No
731	BAIAP2	No
732	DGUOK	No
733	POLDIP2	No
734	EIF2S1	No
735	CUTA	No
736	CRYL1	No
737	CCND3	No
738	ZNF581	No
739	COX7A2L	No
740	EIF4H	No
741	PLSCR1	No
742	SAC3D1	No
743	STX4	No
744	NDUFA7	No
745	YRDC	No
746	C11orf1	No
747	DOK5	No
748	UFSP2	No
749	GDF11	No
750	ENO1	No
751	PIP4P2	No
752	TRAPPC6A	No
753	AHCY	No
754	AAMP	No
755	YBX1	No
756	VPS25	No
757	ACAT2	No
758	CDO1	No
759	MGST1	No
760	SLIRP	No
761	MT2A	No
762	SEC13	No
763	SHISA2	No
764	EXOSC4	No
765	MXD1	No
766	MRTO4	No
767	SEC61A1	No
768	PPCDC	No
769	STUB1	No
770	TIMM44	No
771	AL161772.1	No
772	ARHGAP18	No
773	SNHG12	No
774	SLC25A33	No
775	MT3	No
776	PEPD	No
777	PIGX	No
778	KDELR2	No
779	STXBP6	No
780	RPL7L1	No
781	KLF6	No
782	RCC1L	No
783	MRPS2	No
784	CCT6A	No
785	CDK4	No
786	NUFIP2	No
787	NDUFS4	No
788	PSMB5	No
789	CISD2	No
790	FERMT2	No
791	ARL4D	No
792	UBC	No
793	RPS17	No
794	MDM2	No
795	RPL10A	No
796	APLP1	No
797	DLD	No
798	ASPSCR1	No
799	AC093157.1	No
800	PNP	No
801	EEF1D	No
802	SNHG7	No
803	TMEM134	No
804	CENPQ	No
805	TMEM243	No
806	SQLE	No
807	METTL26	No
808	CMSS1	No
809	CHP1	No
810	BCL2L1	No
811	BDH2	No
812	NUBP2	No
813	COX17	No
814	PDXDC1	No
815	RPA3	No
816	UQCRH	No
817	RANGRF	No
818	ATP5F1D	No
819	POLR2I	No
820	GLRX3	No
821	MINDY2	No
822	NARS	No
823	CRMP1	No
824	MAP4	No
825	ZNF385D	No
826	PSMD13	No
827	DHX32	No
828	NMT1	No
829	SLC25A11	No
830	CCDC174	No
831	HINT2	No
832	FNIP1	No
833	SESN1	No
834	FAM96B	No
835	SF3B5	No
836	BLVRB	No
837	WDR46	No
838	GPSM1	No
839	PGP	No
840	IFRD1	No
841	PPP1R11	No
842	SH3GL1	No
843	ARPC1A	No
844	PHYHIPL	No
845	ATP1B2	No
846	REEP5	No
847	PMM1	No
848	HEATR5A	No
849	NOSIP	No
850	NDUFB3	No
851	CCNE1	No
852	STOML2	No
853	LARP6	No
854	TIMM9	No
855	NCBP2	No
856	CISD3	No
857	LIN28B	No
858	KLF10	No
859	RHOC	No
860	OAZ2	No
861	ACADVL	No
862	EEF1B2	No
863	EIF3E	No
864	NRARP	No
865	EIF2A	No
866	AMD1	No
867	RPS6KB2	No
868	DESI1	No
869	KLF7	No
870	DGCR6L	No
871	PSMD14	No
872	ELOC	No
873	BSG	No
874	DNPEP	No
875	MAP2K5	No
876	PCDH17	No
877	CORO1C	No
878	PSPH	No
879	TMEM120A	No
880	CHORDC1	No
881	NAPA	No
882	SNAPC3	No
883	SLC27A5	No
884	HRAS	No
885	LY6E	No
886	WDR83OS	No
887	VPS4A	No
888	TRMT112	No
889	PSMG1	No
890	BOD1L1	No
891	NADK2	No
892	C8orf33	No
893	MRPL24	No
894	FLYWCH2	No
895	LINC01003	No
896	MEA1	No
897	SH3BGR	No
898	RAD23A	No
899	ABHD11	No
900	SRFBP1	No
901	RBAK-RBAKDN	No
902	POLA2	No
903	MRPL34	No
904	NCS1	No
905	UBL5	No
906	P4HB	No
907	MSRB2	No
908	PDXK	No
909	CAPZA2	No
910	CLPP	No
911	SUB1	No
912	NOP56	No
913	ARID3A	No
914	EEF1E1	No
915	MPG	No
916	GOLGA2	No
917	PIN1	No
918	IVD	No
919	SCRG1	No
920	CCT5	No
921	AC004148.2	No
922	CPT2	No
923	SORD	No
924	TMEM219	No
925	AC090204.1	No
926	SLC1A6	No
927	HSPH1	No
928	YIPF2	No
929	TCF25	No
930	SPIRE1	No
931	MANF	No
932	MRPL28	No
933	CA12	No
934	FKBP8	No
935	COA4	No
936	EXOSC5	No
937	NDUFAF6	No
938	RAB5C	No
939	DNAJC3-DT	No
940	ADIPOR1	No
941	SAP18	No
942	EIF3J	No
943	ERCC1	No
944	MRPS5	No
945	NPRL3	No
946	ASGR1	No
947	GABARAP	No
948	ACSF3	No
949	VAT1L	No
950	AL139246.5	No
951	ADGRG1	No
952	BRMS1L	No
953	HDHD2	No
954	PHYH	No
955	MAP1LC3B	No
956	PTGES2	No
957	CSNK2A2	No
958	DUSP3	No
959	COTL1	No
960	CFAP36	No
961	TARSL2	No
962	CCDC113	No
963	REXO2	No
964	EIF4B	No
965	MAFF	No
966	PGM2	No
967	DHCR7	No
968	MTHFD1	No
969	COX16	No
970	STX7	No
971	HIST1H2AC	No
972	PPP2R3C	No
973	EBPL	No
974	ARHGEF10	No
975	WDR45B	No
976	MRPS26	No
977	SIAH2	No
978	TCP1	No
979	EPHA2	No
980	DNAJB4	No
981	RNF126	No
982	TYW3	No
983	MRPL3	No
984	DRAM2	No
985	DNER	No
986	SLC25A23	No
987	NTMT1	No
988	MOB3B	No
989	NECAP1	No
990	MAPRE2	No
991	HPCAL1	No
992	CNP	No
993	HMBS	No
994	SRPRB	No
995	LRWD1	No
996	FBXO16	No
997	ARMC10	No
998	AP002387.2	No
999	VMP1	No
1000	GRHPR	No
1001	ALAS1	No
1002	GIPC1	No
1003	PMAIP1	No
1004	GPN3	No
1005	SORBS1	No
1006	FAF1	No
1007	TUSC2	No
1008	SPNS1	No
1009	ALDOA	No
1010	CYFIP2	No
1011	PFDN1	No
1012	TMA16	No
1013	WNT5B	No
1014	SEC31A	No
1015	CAPNS1	No
1016	COX7A2	No
1017	MED8	No
1018	TBRG4	No
1019	TMEM192	No
1020	CTSD	No
1021	ROCK2	No
1022	RNASEH1-AS1	No
1023	CEBPZ	No
1024	MRPL36	No
1025	ACYP2	No
1026	SRD5A1	No
1027	BET1	No
1028	GGCT	No
1029	SELENOH	No
1030	INSIG2	No
1031	CCDC124	No
1032	RAI14	No
1033	NPRL2	No
1034	PUSL1	No
1035	BLOC1S2	No
1036	CFAP20	No
1037	GNAI2	No
1038	TYRO3	No
1039	AK1	No
1040	DBI	No
1041	NQO1	No
1042	MRPL4	No
1043	LYRM1	No
1044	TM7SF3	No
1045	PSMA1	No
1046	RPL4	No
1047	CDKN1B	No
1048	GTF3A	No
1049	STX12	No
1050	ARVCF	No
1051	PEX10	No
1052	CLTC	No
1053	NDUFS3	No
1054	MTIF3	No
1055	RALB	No
1056	WBP2	No
1057	COA3	No
1058	UFD1	No
1059	RAB1A	No
1060	PDHB	No
1061	COX5A	No
1062	VPS26C	No
1063	LDAH	No
1064	GPC1	No
1065	XPC	No
1066	GRAMD1A	No
1067	SERINC3	No
1068	SCRN2	No
1069	ZNF791	No
1070	PKN1	No
1071	CRB2	No
1072	AHCYL2	No
1073	HOMER3	No
1074	MTA3	No
1075	EIF3F	No
1076	TSC22D1	No
1077	KLHL5	No
1078	MCL1	No
1079	SELENOS	No
1080	BORCS8	No
1081	MOB4	No
1082	NOP10	No
1083	EXOSC7	No
1084	TMPRSS5	No
1085	KLF3	No
1086	BLVRA	No
1087	BAG6	No
1088	CCT3	No
1089	PSMC6	No
1090	PSME1	No
1091	RRP9	No
1092	VPS28	No
1093	ZSWIM7	No
1094	EFCAB2	No
1095	INTS10	No
1096	HSD17B7	No
1097	ARHGDIA	No
1098	ERI3	No
1099	COQ10B	No
1100	SCP2	No
1101	FBXL15	No
1102	BOLA3	No
1103	ACTR10	No
1104	C17orf58	No
1105	GGNBP2	No
1106	FBXW7	No
1107	NDUFA2	No
1108	ZNF580	No
1109	NPC2	No
1110	DHPS	No
1111	NABP2	No
1112	DIS3	No
1113	PRMT1	No
1114	POMP	No
1115	MRPS30	No
1116	DHDDS	No
1117	TRIM9	No
1118	PCMTD1	No
1119	APOPT1	No
1120	GSTK1	No
1121	FAM13C	No
1122	DNAJA3	No
1123	MOAP1	No
1124	PNPT1	No
1125	LINC00909	No
1126	RAB31	No
1127	NCALD	No
1128	NECAB3	No
1129	FDX2	No
1130	ATP5F1C	No
1131	STIP1	No
1132	MCRIP1	No
1133	CEND1	No
1134	FAM181B	No
1135	C1orf52	No
1136	COQ8B	No
1137	EIF4A1	No
1138	SCRN1	No
1139	FAHD2B	No
1140	S100A4	No
1141	TMEM126A	No
1142	QARS	No
1143	ARF1	No
1144	HDDC3	No
1145	EMC7	No
1146	MRPL57	No
1147	UBAC2	No
1148	MAPK3	No
1149	WASF3	No
1150	CDIP1	No
1151	CINP	No
1152	MAPK12	No
1153	CCS	No
1154	RRP8	No
1155	PSMD12	No
1156	NDUFB9	No
1157	BCAR3	No
1158	PMPCA	No
1159	STX10	No
1160	LRRC75A	No
1161	MBD6	No
1162	GNB2	No
1163	COLGALT2	No
1164	VAPA	No
1165	GUK1	No
1166	SERINC5	No
1167	ITGAV	No
1168	CNTFR	No
1169	FAM214A	No
1170	RPS6KA1	No
1171	PTS	No
1172	NDUFA8	No
1173	SQSTM1	No
1174	NOVA1	No
1175	OCEL1	No
1176	ATG3	No
1177	PPP2R1A	No
1178	TMED3	No
1179	TSG101	No
1180	JMJD6	No
1181	S100A13	No
1182	SLC4A7	No
1183	GAREM1	No
1184	CAMK2D	No
1185	MBIP	No
1186	VCP	No
1187	EEA1	No
1188	PPP2R2A	No
1189	EMC6	No
1190	FZD7	No
1191	TMEM147	No
1192	SLC16A3	No
1193	SIRT2	No
1194	RNF181	No
1195	ATP5PF	No
1196	FGFR1	No
1197	EEF1G	No
1198	PER1	No
1199	CDC37L1	No
1200	ATP1A1	No
1201	ABAT	No
1202	OAT	No
1203	SDHAF3	No
1204	NDUFAF4	No
1205	UQCC2	No
1206	ARHGEF40	No
1207	CCNH	No
1208	EPN1	No
1209	FASTK	No
1210	PEX6	No
1211	PNMA2	No
1212	JMJD4	No
1213	TTLL4	No
1214	COQ4	No
1215	NSF	No
1216	APH1B	No
1217	HSCB	No
1218	PTPMT1	No
1219	IFNAR1	No
1220	AKT1S1	No
1221	IFIT5	No
1222	SMOX	No
1223	TRIQK	No
1224	EVA1B	No
1225	FOXRED1	No
1226	LMO4	No
1227	GNAO1	No
1228	NR2E1	No
1229	ZMAT5	No
1230	NOB1	No
1231	RSU1	No
1232	CISD1	No
1233	NFU1	No
1234	KRT8	No
1235	ELMSAN1	No
1236	COX5B	No
1237	BRK1	No
1238	RFTN2	No
1239	FEZ2	No
1240	GMPR2	No
1241	SAMM50	No
1242	DDX49	No
1243	MOCS2	No
1244	STX8	No
1245	MRPL13	No
1246	GABARAPL1	No
1247	AC093673.1	No
1248	COPS4	No
1249	MUT	No
1250	GABPB1-AS1	No
1251	NOC2L	No
1252	ST8SIA1	No
1253	CARNMT1	No
1254	LCMT1	No
1255	PLCE1	No
1256	IGSF10	No
1257	YAF2	No
1258	C12orf10	No
1259	MIB2	No
1260	SLC25A26	No
1261	UTP18	No
1262	STXBP1	No
1263	TIMP3	No
1264	DARS	No
1265	PRADC1	No
1266	CBR1	No
1267	CDK5	No
1268	PRKRA	No
1269	FLCN	No
1270	LINC00982	No
1271	TMEM9B	No
1272	MASTL	No
1273	MMP15	No
1274	NRCAM	No
1275	SOX21-AS1	No
1276	YIPF3	No
1277	MRPS35	No
1278	AP2B1	No
1279	MRPS12	No
1280	NAA15	No
1281	HIGD1A	No
1282	CERS1	No
1283	NDUFS1	No
1284	ACSS2	No
1285	NTHL1	No
1286	IKBIP	No
1287	ESR2	No
1288	PSMB7	No
1289	CDIPT	No
1290	CPOX	No
1291	MRPL42	No
1292	PNPLA8	No
1293	BTG3	No
1294	CMAS	No
1295	FRAT2	No
1296	CTDNEP1	No
1297	NPDC1	No
1298	RNF13	No
1299	EIF2B3	No
1300	SRP54	No
1301	TSR3	No
1302	DEXI	No
1303	XBP1	No
1304	METTL17	No
1305	CUEDC2	No
1306	NLRP1	No
1307	SPRYD7	No
1308	FN3KRP	No
1309	GOLGA7	No
1310	ARC	No
1311	MRM2	No
1312	RFXANK	No
1313	CLK3	No
1314	ZNF524	No
1315	SLC43A2	No
1316	RPL26L1	No
1317	LMAN1	No
1318	IRF3	No
1319	ADGRB3	No
1320	ATG101	No
1321	THAP8	No
1322	MRPS18B	No
1323	DLGAP1	No
1324	TMEM205	No
1325	GATAD1	No
1326	POLR3GL	No
1327	CCPG1	No
1328	SLC22A23	No
1329	TOMM5	No
1330	POLR2F	No
1331	AES	No
1332	SAR1B	No
1333	FAM32A	No
1334	SUCLG1	No
1335	EBNA1BP2	No
1336	KRT18	No
1337	MRPL14	No
1338	RSRP1	No
1339	C12orf73	No
1340	DGLUCY	No
1341	SAMHD1	No
1342	SIGMAR1	No
1343	DCTD	No
1344	ALKBH2	No
1345	KXD1	No
1346	UBE2D4	No
1347	PRAG1	No
1348	ORAI1	No
1349	RIOK2	No
1350	PPAT	No
1351	NUBPL	No
1352	DPF1	No
1353	AP4M1	No
1354	CTNNAL1	No
1355	SHARPIN	No
1356	HIST1H3G	No
1357	WDR89	No
1358	SPTY2D1	No
1359	PCNP	No
1360	UNG	No
1361	RNF157	No
1362	SSB	No
1363	HIST1H4E	No
1364	SLC25A22	No
1365	USB1	No
1366	ADI1	No
1367	CAMK1	No
1368	COPS3	No
1369	AP2A1	No
1370	APBB1	No
1371	AHI1	No
1372	PCDHGA10	No
1373	RRAGC	No
1374	MRPL30	No
1375	AP3D1	No
1376	PET117	No
1377	EEF2KMT	No
1378	YPEL3	No
1379	POLD2	No
1380	SURF4	No
1381	TCAIM	No
1382	DRG1	No
1383	ASAH1	No
1384	ZYX	No
1385	MTFP1	No
1386	DMAC2	No
1387	SUGT1	No
1388	MTIF2	No
1389	GADD45GIP1	No
1390	INTS11	No
1391	UFM1	No
1392	BAD	No
1393	DHRS1	No
1394	GNAL	No
1395	GSDME	No
1396	MRPS16	No
1397	AUP1	No
1398	RTN4	No
1399	WDYHV1	No
1400	ZDHHC16	No
1401	PACSIN3	No
1402	ZNF330	No
1403	ST6GALNAC5	No
1404	CNBP	No
1405	CCDC51	No
1406	FAM216A	No
1407	ZNF397	No
1408	ROGDI	No
1409	NUDT16L1	No
1410	CHAC2	No
1411	NAGK	No
1412	GPRC5B	No
1413	TMEM42	No
1414	KLHL28	No
1415	ECSIT	No
1416	PFDN5	No
1417	FHL2	No
1418	FASN	No
1419	AAMDC	No
1420	PABPC1	No
1421	MRPS7	No
1422	RTF2	No
1423	RILPL1	No
1424	MAP2K2	No
1425	MTRF1L	No
1426	CORO1B	No
1427	TBL3	No
1428	CIAO1	No
1429	SERTAD3	No
1430	SELENOP	No
1431	SLC25A38	No
1432	SCFD1	No
1433	MLST8	No
1434	SOX9	No
1435	PRKAG2	No
1436	FAM98A	No
1437	C16orf45	No
1438	ID4	No
1439	DBNDD1	No
1440	ANKRD26	No
1441	PEBP1	No
1442	AP1B1	No
1443	TRAF3IP2-AS1	No
1444	EIF3J-DT	No
1445	MRPL32	No
1446	RSL1D1	No
1447	CCZ1B	No
1448	ZCRB1	No
1449	ERGIC1	No
1450	ALDOC	No
1451	MYDGF	No
1452	PPIL1	No
1453	AC008267.5	No
1454	NAPRT	No
1455	FAM177A1	No
1456	KPNA1	No
1457	ANK3	No
1458	GGA1	No
1459	MRPL46	No
1460	RRAGA	No
1461	LRRC23	No
1462	DEDD2	No
1463	SGTA	No
1464	MBD2	No
1465	EXD3	No
1466	GFER	No
1467	PSMD3	No
1468	TMEM198	No
1469	ALKBH5	No
1470	RALA	No
1471	SLC12A5	No
1472	PKDCC	No
1473	PPAN	No
1474	ABHD10	No
1475	CCDC32	No
1476	CADM4	No
1477	SDHB	No
1478	TOLLIP	No
1479	ST3GAL4	No
1480	AARS	No
1481	LBH	No
1482	FXR1	No
1483	NOC4L	No
1484	ELOB	No
1485	ANKRD13B	No
1486	VDAC1	No
1487	PFDN4	No
1488	JUN	No
1489	TRAPPC2L	No
1490	ALDH9A1	No
1491	MED31	No
1492	PXK	No
1493	AC006333.2	No
1494	DIS3L	No
1495	ATP6V1A	No
1496	NT5C	No
1497	DNAJC4	No
1498	SNHG9	No
1499	ARPC1B	No
1500	TUT4	No
1501	C11orf71	No
1502	NIFK	No
1503	BAZ2B	No
1504	CMBL	No
1505	OSBPL8	No
1506	KAT7	No
1507	TXN2	No
1508	CMC1	No
1509	HLA-E	No
1510	PSMA5	No
1511	PELI2	No
1512	RPAIN	No
1513	NUDT7	No
1514	ZNF593	No
1515	VWA1	No
1516	ASNS	No
1517	TUBG1	No
1518	SMIM30	No
1519	ABHD17A	No
1520	C2orf49	No
1521	MCM5	No
1522	CLPB	No
1523	SMARCA2	No
1524	SLC25A1	No
1525	UQCRC2	No
1526	PPP6R1	No
1527	RAB10	No
1528	MIF4GD	No
1529	RANBP9	No
1530	TAF12	No
1531	DHFR	No
1532	B3GAT3	No
1533	ECHDC1	No
1534	BRD3OS	No
1535	ABCD4	No
1536	HSF1	No
1537	STMN2	No
1538	LYRM2	No
1539	BLOC1S4	No
1540	MRPS18C	No
1541	TRIM16	No
1542	RPF2	No
1543	SMIM27	No
1544	SFXN1	No
1545	FKBP9	No
1546	PUS3	No
1547	POLR2C	No
1548	SCAMP2	No
1549	RAP1A	No
1550	CDT1	No
1551	INTU	No
1552	UBLCP1	No
1553	MAP7D1	No
1554	MRPL23	No
1555	LAMTOR1	No
1556	MIR181A2HG	No
1557	TEX264	No
1558	TMUB1	No
1559	TMEM68	No
1560	NELFA	No
1561	SEC24C	No
1562	BTBD10	No
1563	CREBL2	No
1564	ARMC6	No
1565	SMAP2	No
1566	RRN3	No
1567	TMED1	No
1568	RGS2	No
1569	PPP1CC	No
1570	CD81	No
1571	MGRN1	No
1572	ASCC1	No
1573	LYPLA1	No
1574	DTX4	No
1575	TBCC	No
1576	IMMT	No
1577	TOR2A	No
1578	C19orf12	No
1579	EHD1	No
1580	OPTN	No
1581	GPS2	No
1582	SPAG9	No
1583	NEDD8	No
1584	PSMC1	No
1585	TALDO1	No
1586	PRMT5	No
1587	AKAP8L	No
1588	TOX	No
1589	HEMK1	No
1590	TAGLN2	No
1591	COPB1	No
1592	ORMDL1	No
1593	NDRG3	No
1594	DDT	No
1595	RTRAF	No
1596	DUSP5	No
1597	UBE2D2	No
1598	DEF8	No
1599	TRMT10A	No
1600	CSPG5	No
1601	HSP90AB1	No
1602	NDUFB7	No
1603	NFKBIL1	No
1604	AC108134.2	No
1605	RAB3IP	No
1606	RP9	No
1607	UBE2B	No
1608	SRGAP1	No
1609	LYRM7	No
1610	UNC5B	No
1611	MIR4458HG	No
1612	NUBP1	No
1613	KIF1B	No
1614	TRIM23	No
1615	GCA	No
1616	CLIC1	No
1617	CCDC112	No
1618	CHID1	No
1619	SYNE1	No
1620	RBM7	No
1621	ARCN1	No
1622	DPH6	No
1623	EPB41L4A-AS1	No
1624	PRNP	No
1625	GTF2B	No
1626	GPR108	No
1627	AGTRAP	No
1628	SCG3	No
1629	CHMP5	No
1630	LRP3	No
1631	DYM	No
1632	MORC2-AS1	No
1633	ATP6V1E1	No
1634	PEF1	No
1635	NRBF2	No
1636	CYB5R1	No
1637	BTN2A2	No
1638	TACO1	No
1639	PDPR	No
1640	NDUFA13	No
1641	PLEKHA3	No
1642	USP44	No
1643	SGCB	No
1644	PLEKHA4	No
1645	ERRFI1	No
1646	FXR2	No
1647	SMAP1	No
1648	KRCC1	No
1649	GNL1	No
1650	TRABD	No
1651	MVB12A	No
1652	COX4I1	No
1653	ACP1	No
1654	ENDOV	No
1655	C4orf3	No
1656	P4HTM	No
1657	LYPLAL1	No
1658	HMOX2	No
1659	CTNNBIP1	No
1660	TOMM34	No
1661	POR	No
1662	BYSL	No
1663	MFSD10	No
1664	PCYT2	No
1665	TRAPPC1	No
1666	AKR7A2	No
1667	GTPBP4	No
1668	NINJ1	No
1669	PLEKHH3	No
1670	COPG1	No
1671	CCNE2	No
1672	NDUFAF1	No
1673	NARFL	No
1674	IGF2BP2	No
1675	NEIL2	No
1676	GALM	No
1677	MRPS22	No
1678	MCM10	No
1679	PAQR4	No
1680	GDPD1	No
1681	NCOA4	No
1682	TRPT1	No
1683	PPIB	No
1684	LRRC41	No
1685	ANKS1B	No
1686	ADSL	No
1687	SARAF	No
1688	E2F1	No
1689	TMEM159	No
1690	FH	No
1691	NOL4L	No
1692	PRR13	No
1693	C1QTNF4	No
1694	AC006450.3	No
1695	DIMT1	No
1696	INSR	No
1697	FAM210A	No
1698	ACAT1	No
1699	PARD6A	No
1700	VPS51	No
1701	HOOK2	No
1702	TRIM5	No
1703	DPP3	No
1704	CPNE2	No
1705	PGM3	No
1706	CCDC102B	No
1707	MGME1	No
1708	TBPL1	No
1709	HSBP1	No
1710	MRPL15	No
1711	ESRRA	No
1712	DPM2	No
1713	CCNC	No
1714	ARFGAP3	No
1715	SBF1	No
1716	DPH5	No
1717	FBXW5	No
1718	RAB13	No
1719	NUTM2B-AS1	No
1720	IDH3A	No
1721	NAA25	No
1722	ADRM1	No
1723	WHAMM	No
1724	HDAC5	No
1725	FAM49A	No
1726	LINC01918	No
1727	DVL1	No
1728	ANKRD39	No
1729	TMX3	No
1730	ABCE1	No
1731	FAM136A	No
1732	GOLGA8B	No
1733	SURF2	No
1734	DYNC1LI1	No
1735	RTCA	No
1736	MRPL27	No
1737	C19orf48	No
1738	MALSU1	No
1739	ACAA1	No
1740	RAB40B	No
1741	SNX5	No
1742	B4GALT4	No
1743	HS1BP3	No
1744	NEK6	No
1745	MTHFD1L	No
1746	HBP1	No
1747	THNSL1	No
1748	PRDM16	No
1749	WFDC2	No
1750	DNAJA2	No
1751	ELOVL4	No
1752	MRPL54	No
1753	CACUL1	No
1754	COMMD10	No
1755	STK24	No
1756	NDUFA6	No
1757	AC091271.1	No
1758	EPHX2	No
1759	ERGIC2	No
1760	COPS9	No
1761	FNDC10	No
1762	DEGS1	No
1763	SREBF2	No
1764	IL11RA	No
1765	PREB	No
1766	SPAG16	No
1767	CORO2B	No
1768	ZNF579	No
1769	NAV1	No
1770	PPM1D	No
1771	SEC22B	No
1772	GRK2	No
1773	CXXC4	No
1774	SLC9A3R2	No
1775	NPAS3	No
1776	RYBP	No
1777	RALY	No
1778	BLCAP	No
1779	TPP1	No
1780	TPMT	No
1781	HEBP2	No
1782	OSBP	No
1783	RABEPK	No
1784	ATAD3B	No
1785	SGSM2	No
1786	REL	No
1787	QDPR	No
1788	SLC9A3R1	No
1789	TCHP	No
1790	PIGBOS1	No
1791	VPS26B	No
1792	COPS5	No
1793	LRRC20	No
1794	ZNF358	No
1795	ADAM17	No
1796	FBXW11	No
1797	ROBO1	No
1798	STK38L	No
1799	SMIM10L1	No
1800	CDK7	No
1801	RIDA	No
1802	CCDC8	No
1803	TGDS	No
1804	COQ5	No
1805	YARS	No
1806	MAFG	No
1807	NBPF14	No
1808	CHST2	No
1809	LRTOMT	No
1810	PCSK7	No
1811	ITGB8	No
1812	SNAPC5	No
1813	FOXN2	No
1814	C16orf58	No
1815	TRUB2	No
1816	TBC1D17	No
1817	KATNB1	No
1818	CC2D2A	No
1819	RHBDD3	No
1820	HSF2	No
1821	HSD17B8	No
1822	MRPL49	No
1823	AC027031.2	No
1824	NUAK2	No
1825	KHK	No
1826	ZNF322	No
1827	ENKUR	No
1828	RAB7A	No
1829	RNF166	No
1830	LNP1	No
1831	TMEM99	No
1832	TFRC	No
1833	MRPL37	No
1834	MCUR1	No
1835	AL078639.1	No
1836	ORC3	No
1837	PURA	No
1838	IFI44L	No
1839	CNKSR3	No
1840	PTCH1	No
1841	POLDIP3	No
1842	METTL23	No
1843	DCTN2	No
1844	GTF2F1	No
1845	FARSB	No
1846	APEH	No
1847	SEZ6L	No
1848	ZBED8	No
1849	DPF2	No
1850	PRKAG1	No
1851	TOMM22	No
1852	OMA1	No
1853	PARL	No
1854	MCCC2	No
1855	ZPR1	No
1856	KHDC1	No
1857	UGCG	No
1858	EIF4E2	No
1859	NCDN	No
1860	NIPSNAP1	No
1861	C6orf203	No
1862	SLC25A39	No
1863	ABT1	No
1864	RAB3GAP2	No
1865	ABCD3	No
1866	PLEKHM2	No
1867	ATP5PB	No
1868	PDPK1	No
1869	RAMP2	No
1870	NAA20	No
1871	FRG1	No
1872	MIER2	No
1873	BAK1	No
1874	WDR86	No
1875	PSMB4	No
1876	TWF1	No
1877	TMEM251	No
1878	FAM45A	No
1879	PHF1	No
1880	GSPT1	No
1881	NDUFS6	No
1882	ATP6V1H	No
1883	KIAA0355	No
1884	ATP5MC3	No
1885	CENPB	No
1886	GLIPR2	No
1887	ATG12	No
1888	RRP1B	No
1889	FGF2	No
1890	SUCLA2	No
1891	BLMH	No
1892	GRPEL1	No
1893	AHCYL1	No
1894	METTL9	No
1895	PITPNA	No
1896	RBCK1	No
1897	HSD17B14	No
1898	ELOA	No
1899	BSDC1	No
1900	AMPD2	No
1901	PDK2	No
1902	AIP	No
1903	GLO1	No
1904	FAM174A	No
1905	GAS7	No
1906	CLK1	No
1907	USO1	No
1908	PDE4DIP	No
1909	GRINA	No
1910	VTI1B	No
1911	ATP5PD	No
1912	TRMT2A	No
1913	SLC52A2	No
1914	KMT2C	No
1915	NOA1	No
1916	PRMT7	No
1917	CALY	No
1918	PCAT6	No
1919	ZC3HAV1	No
1920	THTPA	No
1921	HINT3	No
1922	METTL8	No
1923	MRPS17	No
1924	UBALD2	No
1925	PWWP2A	No
1926	BCS1L	No
1927	MRPL35	No
1928	GON7	No
1929	ATRAID	No
1930	PIK3C2B	No
1931	PAXIP1-AS1	No
1932	PRMT3	No
1933	COX18	No
1934	SIDT2	No
1935	SPATA2L	No
1936	ZMYND19	No
1937	ATP5F1A	No
1938	MPV17L2	No
1939	CTNND2	No
1940	STRADB	No
1941	ANKH	No
1942	YKT6	No
1943	RTL10	No
1944	HGH1	No
1945	NES	No
1946	FLYWCH1	No
1947	RAB6A	No
1948	SLC35E2A	No
1949	C8orf82	No
1950	MCCC1	No
1951	C12orf45	No
1952	BRIX1	No
1953	CWC15	No
1954	HMGCL	No
1955	RMND5B	No
1956	SF3A2	No
1957	ZNF672	No
1958	DNTTIP1	No
1959	MNAT1	No
1960	COX15	No
1961	ZNF561	No
1962	RMDN1	No
1963	CHFR	No
1964	GALE	No
1965	ARFGAP2	No
1966	RNF114	No
1967	CUL2	No
1968	CHURC1	No
1969	TMED2	No
1970	PSMA7	No
1971	ELP3	No
1972	JOSD2	No
1973	RPA2	No
1974	RNPEPL1	No
1975	C3orf38	No
1976	LONP1	No
1977	EIF2B1	No
1978	RAB18	No
1979	DCTPP1	No
1980	FBXW9	No
1981	CYHR1	No
1982	SUCLG2	No
1983	AGAP3	No
1984	FILIP1L	No
1985	EIF2B2	No
1986	FAM131A	No
1987	RARS2	No
1988	PALM	No
1989	WDR74	No
1990	NEDD9	No
1991	AC027644.3	No
1992	PSMD5	No
1993	REXO4	No
1994	C21orf2	No
1995	TXNL1	No
1996	PPIL4	No
1997	RCN1	No
1998	ZFC3H1	No
1999	SSBP1	No
[truncated: 6,981 more rows]
