# Supplementary material for: Deficiency of FABP7 Triggers Premature Neural Differentiation in Idiopathic Normocephalic Autism Organoids
Source: Adv Sci (Weinh). 2024 Nov 18;12(2):2406849. doi: 10.1002/advs.202406849 (PMC11727249; doi:10.1002/advs.202406849)
Supplement: Supplementary file 2 — Supplemental Table 1‐13 [file ADVS-12-2406849-s001.zip › Table S12.xlsx]

## Sheet: Sheet1
Table S12. GO analysis of FABP7-interacted proteins.
ONTOLOGY	ID	Description	GeneRatio	BgRatio	pvalue	p.adjust	qvalue	geneID	Count
BP	GO:1903311	regulation of mRNA metabolic process	21/82	324/18670	3.92243e-19	6.59361e-16	5.52856e-16	CPSF7/DDX17/DDX5/HNRNPL/HNRNPM/IGF2BP1/IGF2BP2/KHDRBS1/KHDRBS2/MAPK14/NPM1/NUDT21/PSMD3/PTBP1/SERBP1/SNW1/SYNCRIP/U2AF2/VIM/YTHDF2/HNRNPR	21
BP	GO:0006403	RNA localization	16/82	230/18670	3.38467e-15	2.84482e-12	2.3853e-12	ABCE1/CCT2/CCT3/CCT4/CCT7/CCT8/DDX39B/DKC1/EIF5A2/IGF2BP1/IGF2BP2/KHDRBS1/NOP58/NPM1/RAN/U2AF2	16
BP	GO:1900182	positive regulation of protein localization to nucleus	11/82	74/18670	1.95676e-14	1.09644e-11	9.19335e-12	CCT2/CCT3/CCT4/CCT7/CCT8/CD2AP/DKC1/MAPK14/PARP1/RAN/TRIM28	11
BP	GO:1903405	protein localization to nuclear body	6/82	10/18670	1.23376e-12	3.45658e-10	2.89825e-10	CCT2/CCT3/CCT4/CCT7/CCT8/DKC1	6
BP	GO:1904851	positive regulation of establishment of protein localization to telomere	6/82	10/18670	1.23376e-12	3.45658e-10	2.89825e-10	CCT2/CCT3/CCT4/CCT7/CCT8/DKC1	6
BP	GO:1904867	protein localization to Cajal body	6/82	10/18670	1.23376e-12	3.45658e-10	2.89825e-10	CCT2/CCT3/CCT4/CCT7/CCT8/DKC1	6
BP	GO:0070203	regulation of establishment of protein localization to telomere	6/82	11/18670	2.7048e-12	6.49537e-10	5.4462e-10	CCT2/CCT3/CCT4/CCT7/CCT8/DKC1	6
BP	GO:1900180	regulation of protein localization to nucleus	11/82	116/18670	3.17668e-12	6.67499e-10	5.5968e-10	CCT2/CCT3/CCT4/CCT7/CCT8/CD2AP/DKC1/MAPK14/PARP1/RAN/TRIM28	11
BP	GO:0070202	regulation of establishment of protein localization to chromosome	6/82	12/18670	5.39071e-12	8.23799e-10	6.90733e-10	CCT2/CCT3/CCT4/CCT7/CCT8/DKC1	6
BP	GO:1904816	positive regulation of protein localization to chromosome, telomeric region	6/82	12/18670	5.39071e-12	8.23799e-10	6.90733e-10	CCT2/CCT3/CCT4/CCT7/CCT8/DKC1	6
BP	GO:1990173	protein localization to nucleoplasm	6/82	12/18670	5.39071e-12	8.23799e-10	6.90733e-10	CCT2/CCT3/CCT4/CCT7/CCT8/DKC1	6
BP	GO:1904814	regulation of protein localization to chromosome, telomeric region	6/82	14/18670	1.73977e-11	2.43713e-09	2.04347e-09	CCT2/CCT3/CCT4/CCT7/CCT8/DKC1	6
BP	GO:0043487	regulation of RNA stability	12/82	183/18670	2.49587e-11	3.22736e-09	2.70605e-09	DKC1/HNRNPM/IGF2BP1/IGF2BP2/MAPK14/NPM1/PSMD3/SERBP1/SYNCRIP/VIM/YTHDF2/HNRNPR	12
BP	GO:1904874	positive regulation of telomerase RNA localization to Cajal body	6/82	15/18670	2.88951e-11	3.46947e-09	2.90906e-09	CCT2/CCT3/CCT4/CCT7/CCT8/DKC1	6
BP	GO:0070200	establishment of protein localization to telomere	6/82	16/18670	4.60708e-11	5.163e-09	4.32904e-09	CCT2/CCT3/CCT4/CCT7/CCT8/DKC1	6
BP	GO:0034502	protein localization to chromosome	9/82	82/18670	8.7564e-11	8.41631e-09	7.05685e-09	CCT2/CCT3/CCT4/CCT7/CCT8/CHAMP1/DKC1/RCC2/RPA1	9
BP	GO:0000377	RNA splicing, via transesterification reactions with bulged adenosine as nucleophile	15/82	379/18670	9.01211e-11	8.41631e-09	7.05685e-09	CPSF7/DDX17/DDX39B/DDX5/HNRNPL/HNRNPM/KHDRBS1/KHDRBS2/NUDT21/PTBP1/SNRPD2/SNW1/SYNCRIP/U2AF2/HNRNPR	15
BP	GO:0000398	mRNA splicing, via spliceosome	15/82	379/18670	9.01211e-11	8.41631e-09	7.05685e-09	CPSF7/DDX17/DDX39B/DDX5/HNRNPL/HNRNPM/KHDRBS1/KHDRBS2/NUDT21/PTBP1/SNRPD2/SNW1/SYNCRIP/U2AF2/HNRNPR	15
BP	GO:0000375	RNA splicing, via transesterification reactions	15/82	382/18670	1.00625e-10	8.90265e-09	7.46464e-09	CPSF7/DDX17/DDX39B/DDX5/HNRNPL/HNRNPM/KHDRBS1/KHDRBS2/NUDT21/PTBP1/SNRPD2/SNW1/SYNCRIP/U2AF2/HNRNPR	15
BP	GO:1904872	regulation of telomerase RNA localization to Cajal body	6/82	18/18670	1.06056e-10	8.91404e-09	7.47419e-09	CCT2/CCT3/CCT4/CCT7/CCT8/DKC1	6
BP	GO:0090670	RNA localization to Cajal body	6/82	19/18670	1.54465e-10	1.0819e-08	9.07141e-09	CCT2/CCT3/CCT4/CCT7/CCT8/DKC1	6
BP	GO:0090671	telomerase RNA localization to Cajal body	6/82	19/18670	1.54465e-10	1.0819e-08	9.07141e-09	CCT2/CCT3/CCT4/CCT7/CCT8/DKC1	6
BP	GO:0090672	telomerase RNA localization	6/82	19/18670	1.54465e-10	1.0819e-08	9.07141e-09	CCT2/CCT3/CCT4/CCT7/CCT8/DKC1	6
BP	GO:0090685	RNA localization to nucleus	6/82	19/18670	1.54465e-10	1.0819e-08	9.07141e-09	CCT2/CCT3/CCT4/CCT7/CCT8/DKC1	6
BP	GO:0043488	regulation of mRNA stability	11/82	177/18670	3.18052e-10	2.13858e-08	1.79314e-08	HNRNPM/IGF2BP1/IGF2BP2/MAPK14/NPM1/PSMD3/SERBP1/SYNCRIP/VIM/YTHDF2/HNRNPR	11
BP	GO:0050684	regulation of mRNA processing	10/82	137/18670	4.43573e-10	2.86787e-08	2.40463e-08	CPSF7/DDX17/DDX5/HNRNPL/KHDRBS1/KHDRBS2/NUDT21/PTBP1/SNW1/U2AF2	10
BP	GO:0070199	establishment of protein localization to chromosome	6/82	25/18670	9.87322e-10	6.14699e-08	5.15409e-08	CCT2/CCT3/CCT4/CCT7/CCT8/DKC1	6
BP	GO:0061013	regulation of mRNA catabolic process	11/82	199/18670	1.10701e-09	6.64602e-08	5.57251e-08	HNRNPM/IGF2BP1/IGF2BP2/MAPK14/NPM1/PSMD3/SERBP1/SYNCRIP/VIM/YTHDF2/HNRNPR	11
BP	GO:1903829	positive regulation of cellular protein localization	13/82	324/18670	1.55105e-09	8.99074e-08	7.53849e-08	ANP32B/BBC3/CCT2/CCT3/CCT4/CCT7/CCT8/CD2AP/DKC1/MAPK14/PARP1/RAN/TRIM28	13
BP	GO:0008380	RNA splicing	15/82	469/18670	1.70874e-09	9.57465e-08	8.02809e-08	CPSF7/DDX17/DDX39B/DDX5/HNRNPL/HNRNPM/KHDRBS1/KHDRBS2/NUDT21/PTBP1/SNRPD2/SNW1/SYNCRIP/U2AF2/HNRNPR	15
BP	GO:0070198	protein localization to chromosome, telomeric region	6/82	28/18670	2.0784e-09	1.12703e-07	9.44984e-08	CCT2/CCT3/CCT4/CCT7/CCT8/DKC1	6
BP	GO:0010833	telomere maintenance via telomere lengthening	8/82	82/18670	2.67571e-09	1.40559e-07	1.17855e-07	CCT2/CCT3/CCT4/CCT7/CCT8/DKC1/PARP1/RPA1	8
BP	GO:0032212	positive regulation of telomere maintenance via telomerase	6/82	34/18670	7.26564e-09	3.70107e-07	3.10325e-07	CCT2/CCT3/CCT4/CCT7/CCT8/DKC1	6
BP	GO:1904356	regulation of telomere maintenance via telomere lengthening	7/82	62/18670	9.83014e-09	4.86014e-07	4.0751e-07	CCT2/CCT3/CCT4/CCT7/CCT8/DKC1/PARP1	7
BP	GO:1904951	positive regulation of establishment of protein localization	14/82	456/18670	1.0645e-08	5.11266e-07	4.28683e-07	ANP32B/BBC3/CCT2/CCT3/CCT4/CCT7/CCT8/CD2AP/DDX58/DKC1/MAPK14/NOD2/RAN/TRIM28	14
BP	GO:0048024	regulation of mRNA splicing, via spliceosome	8/82	98/18670	1.11649e-08	5.21339e-07	4.37129e-07	DDX17/DDX5/HNRNPL/KHDRBS1/KHDRBS2/PTBP1/SNW1/U2AF2	8
BP	GO:1904358	positive regulation of telomere maintenance via telomere lengthening	6/82	37/18670	1.24283e-08	5.6465e-07	4.73444e-07	CCT2/CCT3/CCT4/CCT7/CCT8/DKC1	6
BP	GO:2000573	positive regulation of DNA biosynthetic process	7/82	67/18670	1.70794e-08	7.5554e-07	6.335e-07	CCT2/CCT3/CCT4/CCT7/CCT8/DDX39B/DKC1	7
BP	GO:0006401	RNA catabolic process	13/82	397/18670	1.76712e-08	7.61675e-07	6.38645e-07	DDX5/DKC1/HNRNPM/IGF2BP1/IGF2BP2/MAPK14/NPM1/PSMD3/SERBP1/SYNCRIP/VIM/YTHDF2/HNRNPR	13
BP	GO:0034504	protein localization to nucleus	11/82	262/18670	1.95784e-08	8.22782e-07	6.89881e-07	CCT2/CCT3/CCT4/CCT7/CCT8/CD2AP/DKC1/MAPK14/PARP1/RAN/TRIM28	11
BP	GO:0007004	telomere maintenance via telomerase	7/82	70/18670	2.3296e-08	9.55135e-07	8.00855e-07	CCT2/CCT3/CCT4/CCT7/CCT8/DKC1/RPA1	7
BP	GO:0006278	RNA-dependent DNA biosynthetic process	7/82	77/18670	4.55955e-08	1.82491e-06	1.53013e-06	CCT2/CCT3/CCT4/CCT7/CCT8/DKC1/RPA1	7
BP	GO:0006402	mRNA catabolic process	12/82	364/18670	6.12047e-08	2.39268e-06	2.0062e-06	DDX5/HNRNPM/IGF2BP1/IGF2BP2/MAPK14/NPM1/PSMD3/SERBP1/SYNCRIP/VIM/YTHDF2/HNRNPR	12
BP	GO:0032204	regulation of telomere maintenance	7/82	81/18670	6.50067e-08	2.48355e-06	2.08239e-06	CCT2/CCT3/CCT4/CCT7/CCT8/DKC1/PARP1	7
BP	GO:0032206	positive regulation of telomere maintenance	6/82	51/18670	9.16842e-08	3.42492e-06	2.8717e-06	CCT2/CCT3/CCT4/CCT7/CCT8/DKC1	6
BP	GO:0032210	regulation of telomere maintenance via telomerase	6/82	54/18670	1.30113e-07	4.75479e-06	3.98676e-06	CCT2/CCT3/CCT4/CCT7/CCT8/DKC1	6
BP	GO:0043484	regulation of RNA splicing	8/82	135/18670	1.37895e-07	4.93196e-06	4.13532e-06	DDX17/DDX5/HNRNPL/KHDRBS1/KHDRBS2/PTBP1/SNW1/U2AF2	8
BP	GO:0050657	nucleic acid transport	9/82	193/18670	1.71057e-07	5.86829e-06	4.92041e-06	ABCE1/DDX39B/EIF5A2/IGF2BP1/IGF2BP2/KHDRBS1/NPM1/RAN/U2AF2	9
BP	GO:0050658	RNA transport	9/82	193/18670	1.71057e-07	5.86829e-06	4.92041e-06	ABCE1/DDX39B/EIF5A2/IGF2BP1/IGF2BP2/KHDRBS1/NPM1/RAN/U2AF2	9
BP	GO:0051236	establishment of RNA localization	9/82	196/18670	1.9503e-07	6.55692e-06	5.4978e-06	ABCE1/DDX39B/EIF5A2/IGF2BP1/IGF2BP2/KHDRBS1/NPM1/RAN/U2AF2	9
BP	GO:0006913	nucleocytoplasmic transport	11/82	343/18670	2.99925e-07	9.88576e-06	8.28894e-06	ABCE1/ANP32B/DDX39B/HSPA9/KHDRBS1/MAPK14/NPM1/RAN/SNRPD2/TRIM28/U2AF2	11
BP	GO:0051169	nuclear transport	11/82	346/18670	3.27072e-07	1.05732e-05	8.86538e-06	ABCE1/ANP32B/DDX39B/HSPA9/KHDRBS1/MAPK14/NPM1/RAN/SNRPD2/TRIM28/U2AF2	11
BP	GO:2000278	regulation of DNA biosynthetic process	7/82	108/18670	4.74026e-07	1.50347e-05	1.26062e-05	CCT2/CCT3/CCT4/CCT7/CCT8/DDX39B/DKC1	7
BP	GO:0000723	telomere maintenance	8/82	162/18670	5.58636e-07	1.72342e-05	1.44504e-05	CCT2/CCT3/CCT4/CCT7/CCT8/DKC1/PARP1/RPA1	8
BP	GO:0007339	binding of sperm to zona pellucida	5/82	37/18670	5.63879e-07	1.72342e-05	1.44504e-05	CCT2/CCT3/CCT4/CCT7/CCT8	5
BP	GO:0006457	protein folding	9/82	227/18670	6.72422e-07	2.01847e-05	1.69243e-05	CCT2/CCT3/CCT4/CCT7/CCT8/EMC6/HSPA6/HSPA9/PRDX4	9
BP	GO:0051054	positive regulation of DNA metabolic process	9/82	228/18670	6.97586e-07	2.05727e-05	1.72496e-05	CCT2/CCT3/CCT4/CCT7/CCT8/DDX39B/DKC1/PARP1/TRIM28	9
BP	GO:1901998	toxin transport	5/82	39/18670	7.397e-07	2.14386e-05	1.79757e-05	CCT2/CCT3/CCT4/CCT7/CCT8	5
BP	GO:2001252	positive regulation of chromosome organization	8/82	174/18670	9.60138e-07	2.73558e-05	2.29371e-05	CCT2/CCT3/CCT4/CCT7/CCT8/DKC1/SNW1/TRIM28	8
BP	GO:0032200	telomere organization	8/82	175/18670	1.00259e-06	2.80891e-05	2.3552e-05	CCT2/CCT3/CCT4/CCT7/CCT8/DKC1/PARP1/RPA1	8
BP	GO:0000380	alternative mRNA splicing, via spliceosome	6/82	76/18670	1.01995e-06	2.81073e-05	2.35672e-05	DDX17/DDX5/HNRNPL/HNRNPM/KHDRBS1/PTBP1	6
BP	GO:0015931	nucleobase-containing compound transport	9/82	241/18670	1.10706e-06	3.00155e-05	2.51672e-05	ABCE1/DDX39B/EIF5A2/IGF2BP1/IGF2BP2/KHDRBS1/NPM1/RAN/U2AF2	9
BP	GO:0045727	positive regulation of translation	7/82	127/18670	1.42087e-06	3.79123e-05	3.17885e-05	CNBP/DDX39B/EIF5A2/KHDRBS1/NPM1/VIM/YTHDF2	7
BP	GO:0051168	nuclear export	8/82	194/18670	2.17313e-06	5.70787e-05	4.7859e-05	ABCE1/ANP32B/DDX39B/HSPA9/KHDRBS1/NPM1/RAN/U2AF2	8
BP	GO:0071897	DNA biosynthetic process	8/82	196/18670	2.3459e-06	6.06687e-05	5.0869e-05	CCT2/CCT3/CCT4/CCT7/CCT8/DDX39B/DKC1/RPA1	8
BP	GO:0006417	regulation of translation	11/82	424/18670	2.39564e-06	6.10162e-05	5.11604e-05	CNBP/DDX39B/EIF5A2/IGF2BP1/IGF2BP2/KHDRBS1/NPM1/SYNCRIP/VIM/YTHDF2/HNRNPR	11
BP	GO:0051052	regulation of DNA metabolic process	11/82	429/18670	2.68187e-06	6.7287e-05	5.64183e-05	AIFM1/CCT2/CCT3/CCT4/CCT7/CCT8/DDX39B/DKC1/NPM1/PARP1/TRIM28	11
BP	GO:0035036	sperm-egg recognition	5/82	53/18670	3.51365e-06	8.68595e-05	7.28294e-05	CCT2/CCT3/CCT4/CCT7/CCT8	5
BP	GO:0034250	positive regulation of cellular amide metabolic process	7/82	153/18670	4.91644e-06	0.000119776	0.000100429	CNBP/DDX39B/EIF5A2/KHDRBS1/NPM1/VIM/YTHDF2	7
BP	GO:0042254	ribosome biogenesis	9/82	297/18670	6.12817e-06	0.000147164	0.000123393	ABCE1/DDX17/DKC1/NOP56/NOP58/NPM1/RAN/RRP9/RSL1D1	9
BP	GO:0046824	positive regulation of nucleocytoplasmic transport	5/82	62/18670	7.682e-06	0.000181879	0.000152501	ANP32B/KHDRBS1/MAPK14/RAN/TRIM28	5
BP	GO:0034248	regulation of cellular amide metabolic process	11/82	483/18670	8.28735e-06	0.000193486	0.000162233	CNBP/DDX39B/EIF5A2/IGF2BP1/IGF2BP2/KHDRBS1/NPM1/SYNCRIP/VIM/YTHDF2/HNRNPR	11
BP	GO:0000381	regulation of alternative mRNA splicing, via spliceosome	5/82	65/18670	9.7052e-06	0.000223485	0.000187387	DDX17/DDX5/HNRNPL/KHDRBS1/PTBP1	5
BP	GO:0006611	protein export from nucleus	7/82	179/18670	1.37396e-05	0.000312113	0.000261698	ABCE1/ANP32B/DDX39B/HSPA9/NPM1/RAN/U2AF2	7
BP	GO:0009988	cell-cell recognition	5/82	73/18670	1.71707e-05	0.000384852	0.000322688	CCT2/CCT3/CCT4/CCT7/CCT8	5
BP	GO:0033044	regulation of chromosome organization	9/82	342/18670	1.89099e-05	0.000418258	0.000350698	CCT2/CCT3/CCT4/CCT7/CCT8/DKC1/PARP1/SNW1/TRIM28	9
BP	GO:0060249	anatomical structure homeostasis	10/82	437/18670	2.11658e-05	0.000462075	0.000387438	CCT2/CCT3/CCT4/CCT7/CCT8/DKC1/NOD2/PARP1/PRDX1/RPA1	10
BP	GO:0000054	ribosomal subunit export from nucleus	3/82	13/18670	2.26254e-05	0.000481433	0.000403669	ABCE1/NPM1/RAN	3
BP	GO:0033750	ribosome localization	3/82	13/18670	2.26254e-05	0.000481433	0.000403669	ABCE1/NPM1/RAN	3
BP	GO:1903312	negative regulation of mRNA metabolic process	5/82	79/18670	2.52392e-05	0.000530339	0.000444675	IGF2BP1/MAPK14/PTBP1/SYNCRIP/U2AF2	5
BP	GO:0006405	RNA export from nucleus	6/82	135/18670	2.85305e-05	0.000588446	0.000493396	ABCE1/DDX39B/KHDRBS1/NPM1/RAN/U2AF2	6
BP	GO:0071428	rRNA-containing ribonucleoprotein complex export from nucleus	3/82	14/18670	2.87047e-05	0.000588446	0.000493396	ABCE1/NPM1/RAN	3
BP	GO:0030522	intracellular receptor signaling pathway	8/82	280/18670	3.16039e-05	0.000640074	0.000536685	DDX17/DDX5/DDX58/DEFA3/NOD2/PARP1/RAN/SNW1	8
BP	GO:0043489	RNA stabilization	4/82	50/18670	6.82531e-05	0.00136587	0.00114525	DKC1/IGF2BP1/MAPK14/SYNCRIP	4
BP	GO:0032495	response to muramyl dipeptide	3/82	20/18670	8.82046e-05	0.00174438	0.00146261	MAPK14/NOD2/VIM	3
BP	GO:0046822	regulation of nucleocytoplasmic transport	5/82	104/18670	9.45306e-05	0.00184774	0.00154928	ANP32B/KHDRBS1/MAPK14/RAN/TRIM28	5
BP	GO:0030520	intracellular estrogen receptor signaling pathway	4/82	58/18670	0.000122431	0.0023656	0.00198349	DDX17/DDX5/DEFA3/PARP1	4
BP	GO:1902369	negative regulation of RNA catabolic process	4/82	59/18670	0.000130899	0.00250047	0.00209657	DKC1/IGF2BP1/MAPK14/SYNCRIP	4
BP	GO:0071426	ribonucleoprotein complex export from nucleus	5/82	127/18670	0.000241552	0.00456235	0.00382541	ABCE1/DDX39B/NPM1/RAN/U2AF2	5
BP	GO:0071166	ribonucleoprotein complex localization	5/82	128/18670	0.000250513	0.00467903	0.00392325	ABCE1/DDX39B/NPM1/RAN/U2AF2	5
BP	GO:0030518	intracellular steroid hormone receptor signaling pathway	5/82	132/18670	0.000288911	0.00533692	0.00447487	DDX17/DDX5/DEFA3/PARP1/RAN	5
BP	GO:0006364	rRNA processing	6/82	214/18670	0.000358663	0.0065534	0.00549485	DDX17/DKC1/NOP56/NOP58/RRP9/RSL1D1	6
BP	GO:0051385	response to mineralocorticoid	3/82	32/18670	0.000369457	0.00667804	0.00559936	AIFM1/NEFL/PARP1	3
BP	GO:1903313	positive regulation of mRNA metabolic process	4/82	78/18670	0.000385122	0.00688712	0.00577467	NUDT21/SNW1/YTHDF2/HNRNPR	4
BP	GO:0007338	single fertilization	5/82	150/18670	0.000519613	0.00909863	0.00762896	CCT2/CCT3/CCT4/CCT7/CCT8	5
BP	GO:0031123	RNA 3'-end processing	5/82	150/18670	0.000519613	0.00909863	0.00762896	CPSF7/DDX39B/DKC1/NUDT21/U2AF2	5
BP	GO:0051973	positive regulation of telomerase activity	3/82	36/18670	0.000525155	0.00910087	0.00763084	CCT2/CCT4/DKC1	3
BP	GO:1901532	regulation of hematopoietic progenitor cell differentiation	4/82	85/18670	0.000534105	0.00916154	0.0076817	HSPA9/NUDT21/PSMD3/YTHDF2	4
BP	GO:0051028	mRNA transport	5/82	152/18670	0.000551906	0.00937124	0.00785754	DDX39B/EIF5A2/IGF2BP1/IGF2BP2/U2AF2	5
BP	GO:0042307	positive regulation of protein import into nucleus	3/82	37/18670	0.000569688	0.00948164	0.0079501	MAPK14/RAN/TRIM28	3
BP	GO:0051084	'de novo' posttranslational protein folding	3/82	37/18670	0.000569688	0.00948164	0.0079501	CCT2/HSPA6/HSPA9	3
BP	GO:1904591	positive regulation of protein import	3/82	39/18670	0.00066584	0.0109733	0.00920082	MAPK14/RAN/TRIM28	3
BP	GO:0006458	'de novo' protein folding	3/82	41/18670	0.000771764	0.0125955	0.010561	CCT2/HSPA6/HSPA9	3
BP	GO:0071383	cellular response to steroid hormone stimulus	6/82	250/18670	0.000812919	0.0131396	0.0110172	AIFM1/DDX17/DDX5/DEFA3/PARP1/RAN	6
BP	GO:0016072	rRNA metabolic process	6/82	253/18670	0.000864822	0.0138454	0.011609	DDX17/DKC1/NOP56/NOP58/RRP9/RSL1D1	6
BP	GO:0031124	mRNA 3'-end processing	4/82	98/18670	0.000912619	0.0144728	0.012135	CPSF7/DDX39B/NUDT21/U2AF2	4
BP	GO:0048255	mRNA stabilization	3/82	45/18670	0.00101444	0.0157532	0.0132086	IGF2BP1/MAPK14/SYNCRIP	3
BP	GO:0002730	regulation of dendritic cell cytokine production	2/82	11/18670	0.00102147	0.0157532	0.0132086	DDX58/NOD2	2
BP	GO:2000767	positive regulation of cytoplasmic translation	2/82	11/18670	0.00102147	0.0157532	0.0132086	CNBP/YTHDF2	2
BP	GO:0050821	protein stabilization	5/82	178/18670	0.00112327	0.0171656	0.0143929	CCT2/CCT3/CCT4/CCT7/CCT8	5
BP	GO:0035722	interleukin-12-mediated signaling pathway	3/82	47/18670	0.00115191	0.0174447	0.0146269	HNRNPDL/HSPA9/LMNB1	3
BP	GO:0002371	dendritic cell cytokine production	2/82	12/18670	0.00122228	0.0180609	0.0151436	DDX58/NOD2	2
BP	GO:0098789	pre-mRNA cleavage required for polyadenylation	2/82	12/18670	0.00122228	0.0180609	0.0151436	CPSF7/NUDT21	2
BP	GO:0051972	regulation of telomerase activity	3/82	48/18670	0.00122483	0.0180609	0.0151436	CCT2/CCT4/DKC1	3
BP	GO:0009566	fertilization	5/82	182/18670	0.00123985	0.0181233	0.0151959	CCT2/CCT3/CCT4/CCT7/CCT8	5
BP	GO:0043312	neutrophil degranulation	8/82	485/18670	0.00129722	0.0185392	0.0155446	CCT2/CCT8/CKAP4/HSPA6/MAPK14/PKM/PSMD3/PRDX4	8
BP	GO:0071349	cellular response to interleukin-12	3/82	49/18670	0.00130061	0.0185392	0.0155446	HNRNPDL/HSPA9/LMNB1	3
BP	GO:0043401	steroid hormone mediated signaling pathway	5/82	184/18670	0.00130138	0.0185392	0.0155446	DDX17/DDX5/DEFA3/PARP1/RAN	5
BP	GO:0002283	neutrophil activation involved in immune response	8/82	488/18670	0.00134897	0.0190557	0.0159777	CCT2/CCT8/CKAP4/HSPA6/MAPK14/PKM/PSMD3/PRDX4	8
BP	GO:0070671	response to interleukin-12	3/82	50/18670	0.00137927	0.0193212	0.0162003	HNRNPDL/HSPA9/LMNB1	3
BP	GO:0098787	mRNA cleavage involved in mRNA processing	2/82	13/18670	0.0014404	0.0200108	0.0167785	CPSF7/NUDT21	2
BP	GO:0031503	protein-containing complex localization	6/82	281/18670	0.00148221	0.020423	0.0171241	ABCE1/DDX39B/NPM1/RAN/RCC2/U2AF2	6
BP	GO:0048545	response to steroid hormone	7/82	385/18670	0.00151415	0.0206933	0.0173508	AIFM1/DDX17/DDX5/DEFA3/NEFL/PARP1/RAN	7
BP	GO:0042119	neutrophil activation	8/82	498/18670	0.00153351	0.0207054	0.0173609	CCT2/CCT8/CKAP4/HSPA6/MAPK14/PKM/PSMD3/PRDX4	8
BP	GO:1902373	negative regulation of mRNA catabolic process	3/82	52/18670	0.00154542	0.0207054	0.0173609	IGF2BP1/MAPK14/SYNCRIP	3
BP	GO:0002446	neutrophil mediated immunity	8/82	499/18670	0.00155302	0.0207054	0.0173609	CCT2/CCT8/CKAP4/HSPA6/MAPK14/PKM/PSMD3/PRDX4	8
BP	GO:0031647	regulation of protein stability	6/82	284/18670	0.0015643	0.0207054	0.0173609	CCT2/CCT3/CCT4/CCT7/CCT8/KDM8	6
BP	GO:2000736	regulation of stem cell differentiation	4/82	116/18670	0.00170425	0.0222875	0.0186875	HSPA9/NUDT21/PSMD3/YTHDF2	4
BP	GO:0002720	positive regulation of cytokine production involved in immune response	3/82	54/18670	0.00172361	0.0222875	0.0186875	DDX58/MAPK14/NOD2	3
BP	GO:0051290	protein heterotetramerization	3/82	54/18670	0.00172361	0.0222875	0.0186875	CPSF7/FARSA/NUDT21	3
BP	GO:0042306	regulation of protein import into nucleus	3/82	55/18670	0.00181731	0.0233198	0.019553	MAPK14/RAN/TRIM28	3
BP	GO:0071222	cellular response to lipopolysaccharide	5/82	205/18670	0.0020917	0.0266374	0.0223348	DEFA3/MAPK14/MTDH/NOD2/VIM	5
BP	GO:1904589	regulation of protein import	3/82	58/18670	0.00211731	0.0267608	0.0224383	MAPK14/RAN/TRIM28	3
BP	GO:0061077	chaperone-mediated protein folding	3/82	59/18670	0.00222372	0.0278961	0.0233901	CCT2/HSPA6/HSPA9	3
BP	GO:0017148	negative regulation of translation	5/82	209/18670	0.00227491	0.0283269	0.0237513	IGF2BP1/IGF2BP2/SYNCRIP/YTHDF2/HNRNPR	5
BP	GO:0051222	positive regulation of protein transport	7/82	418/18670	0.0024096	0.0296912	0.0248953	ANP32B/CD2AP/DDX58/MAPK14/NOD2/RAN/TRIM28	7
BP	GO:0071219	cellular response to molecule of bacterial origin	5/82	212/18670	0.00241981	0.0296912	0.0248953	DEFA3/MAPK14/MTDH/NOD2/VIM	5
BP	GO:0030521	androgen receptor signaling pathway	3/82	61/18670	0.00244638	0.0297998	0.0249863	DDX17/DDX5/RAN	3
BP	GO:0034501	protein localization to kinetochore	2/82	17/18670	0.002483	0.0298137	0.024998	CHAMP1/RCC2	2
BP	GO:1900363	regulation of mRNA polyadenylation	2/82	17/18670	0.002483	0.0298137	0.024998	CPSF7/NUDT21	2
BP	GO:0008037	cell recognition	5/82	215/18670	0.00257132	0.0304393	0.0255226	CCT2/CCT3/CCT4/CCT7/CCT8	5
BP	GO:0032388	positive regulation of intracellular transport	5/82	215/18670	0.00257132	0.0304393	0.0255226	ANP32B/KHDRBS1/MAPK14/RAN/TRIM28	5
BP	GO:0048025	negative regulation of mRNA splicing, via spliceosome	2/82	19/18670	0.00310428	0.0364916	0.0305972	PTBP1/U2AF2	2
BP	GO:0034249	negative regulation of cellular amide metabolic process	5/82	229/18670	0.00337085	0.0393499	0.0329939	IGF2BP1/IGF2BP2/SYNCRIP/YTHDF2/HNRNPR	5
BP	GO:0002374	cytokine secretion involved in immune response	2/82	20/18670	0.0034394	0.0396002	0.0332037	MAPK14/NOD2	2
BP	GO:0046931	pore complex assembly	2/82	20/18670	0.0034394	0.0396002	0.0332037	CCT3/CCT8	2
BP	GO:0009755	hormone-mediated signaling pathway	5/82	235/18670	0.00376311	0.0421991	0.0353828	DDX17/DDX5/DEFA3/PARP1/RAN	5
BP	GO:0006293	nucleotide-excision repair, preincision complex stabilization	2/82	21/18670	0.00379064	0.0421991	0.0353828	PARP1/RPA1	2
BP	GO:0006295	nucleotide-excision repair, DNA incision, 3'-to lesion	2/82	21/18670	0.00379064	0.0421991	0.0353828	PARP1/RPA1	2
BP	GO:0071459	protein localization to chromosome, centromeric region	2/82	21/18670	0.00379064	0.0421991	0.0353828	CHAMP1/RCC2	2
BP	GO:2001014	regulation of skeletal muscle cell differentiation	2/82	21/18670	0.00379064	0.0421991	0.0353828	DDX17/DDX5	2
BP	GO:0071216	cellular response to biotic stimulus	5/82	236/18670	0.00383153	0.0423737	0.0355292	DEFA3/MAPK14/MTDH/NOD2/VIM	5
BP	GO:1902036	regulation of hematopoietic stem cell differentiation	3/82	72/18670	0.00391617	0.0430266	0.0360767	HSPA9/PSMD3/YTHDF2	3
BP	GO:0006379	mRNA cleavage	2/82	22/18670	0.00415787	0.0448037	0.0375667	CPSF7/NUDT21	2
BP	GO:0032069	regulation of nuclease activity	2/82	22/18670	0.00415787	0.0448037	0.0375667	ABCE1/NPM1	2
BP	GO:0071359	cellular response to dsRNA	2/82	22/18670	0.00415787	0.0448037	0.0375667	DDX58/NPM1	2
BP	GO:0016202	regulation of striated muscle tissue development	4/82	152/18670	0.00451692	0.048312	0.0405083	DDX17/DDX39B/DDX5/MAPK14	4
BP	GO:0045109	intermediate filament organization	2/82	23/18670	0.00454093	0.048312	0.0405083	NEFL/VIM	2
BP	GO:0090316	positive regulation of intracellular protein transport	4/82	153/18670	0.00462292	0.048875	0.0409804	ANP32B/MAPK14/RAN/TRIM28	4
BP	GO:1901861	regulation of muscle tissue development	4/82	155/18670	0.00483991	0.0508493	0.0426358	DDX17/DDX39B/DDX5/MAPK14	4
BP	GO:0033119	negative regulation of RNA splicing	2/82	24/18670	0.00493968	0.0513736	0.0430754	PTBP1/U2AF2	2
BP	GO:0048634	regulation of muscle organ development	4/82	156/18670	0.00495094	0.0513736	0.0430754	DDX17/DDX39B/DDX5/MAPK14	4
BP	GO:0006446	regulation of translational initiation	3/82	79/18670	0.00507976	0.0523869	0.0439251	KHDRBS1/NPM1/YTHDF2	3
BP	GO:0051170	import into nucleus	4/82	163/18670	0.00577636	0.0592077	0.049644	MAPK14/RAN/SNRPD2/TRIM28	4
BP	GO:0060218	hematopoietic stem cell differentiation	3/82	83/18670	0.00582855	0.0593806	0.049789	HSPA9/PSMD3/YTHDF2	3
BP	GO:0002718	regulation of cytokine production involved in immune response	3/82	84/18670	0.00602551	0.060652	0.0508551	DDX58/MAPK14/NOD2	3
BP	GO:0045445	myoblast differentiation	3/82	84/18670	0.00602551	0.060652	0.0508551	DDX17/DDX5/MAPK14	3
BP	GO:0002244	hematopoietic progenitor cell differentiation	4/82	166/18670	0.00615659	0.0616025	0.0516521	HSPA9/NUDT21/PSMD3/YTHDF2	4
BP	GO:0044839	cell cycle G2/M phase transition	5/82	266/18670	0.00632646	0.0629277	0.0527632	KDM8/KHDRBS1/NPM1/PSMD3/RCC2	5
BP	GO:0006919	activation of cysteine-type endopeptidase activity involved in apoptotic process	3/82	86/18670	0.00643129	0.0635941	0.0533219	AIFM1/ANP32B/BBC3	3
BP	GO:0021846	cell proliferation in forebrain	2/82	28/18670	0.00668881	0.0649936	0.0544954	FABP7/IGF2BP1	2
BP	GO:0031440	regulation of mRNA 3'-end processing	2/82	28/18670	0.00668881	0.0649936	0.0544954	CPSF7/NUDT21	2
BP	GO:0050686	negative regulation of mRNA processing	2/82	28/18670	0.00668881	0.0649936	0.0544954	PTBP1/U2AF2	2
BP	GO:0034470	ncRNA processing	6/82	384/18670	0.00686192	0.0662924	0.0555844	DDX17/DKC1/NOP56/NOP58/RRP9/RSL1D1	6
BP	GO:0051262	protein tetramerization	4/82	172/18670	0.00696632	0.0669165	0.0561077	CPSF7/FARSA/NUDT21/PKM	4
BP	GO:0006294	nucleotide-excision repair, preincision complex assembly	2/82	29/18670	0.00716393	0.0676548	0.0567268	PARP1/RPA1	2
BP	GO:1900027	regulation of ruffle assembly	2/82	29/18670	0.00716393	0.0676548	0.0567268	FAM98A/RCC2	2
BP	GO:2000765	regulation of cytoplasmic translation	2/82	29/18670	0.00716393	0.0676548	0.0567268	CNBP/YTHDF2	2
BP	GO:0022618	ribonucleoprotein complex assembly	5/82	277/18670	0.00747552	0.0702031	0.0588634	CPSF7/DDX39B/NPM1/NUDT21/SNRPD2	5
BP	GO:0010586	miRNA metabolic process	2/82	30/18670	0.0076539	0.0703071	0.0589506	DDX17/RAN	2
BP	GO:0045948	positive regulation of translational initiation	2/82	30/18670	0.0076539	0.0703071	0.0589506	KHDRBS1/YTHDF2	2
BP	GO:0061157	mRNA destabilization	2/82	30/18670	0.0076539	0.0703071	0.0589506	YTHDF2/HNRNPR	2
BP	GO:1902751	positive regulation of cell cycle G2/M phase transition	2/82	30/18670	0.0076539	0.0703071	0.0589506	NPM1/RCC2	2
BP	GO:0050685	positive regulation of mRNA processing	2/82	31/18670	0.00815859	0.0745358	0.0624963	NUDT21/SNW1	2
BP	GO:0002702	positive regulation of production of molecular mediator of immune response	3/82	95/18670	0.00845672	0.0768419	0.0644299	DDX58/MAPK14/NOD2	3
BP	GO:0008608	attachment of spindle microtubules to kinetochore	2/82	32/18670	0.00867786	0.0771825	0.0647155	CHAMP1/RCC2	2
BP	GO:0042744	hydrogen peroxide catabolic process	2/82	32/18670	0.00867786	0.0771825	0.0647155	PRDX1/PRDX4	2
BP	GO:0050779	RNA destabilization	2/82	32/18670	0.00867786	0.0771825	0.0647155	YTHDF2/HNRNPR	2
BP	GO:0051085	chaperone cofactor-dependent protein refolding	2/82	32/18670	0.00867786	0.0771825	0.0647155	HSPA6/HSPA9	2
BP	GO:0043900	regulation of multi-organism process	6/82	405/18670	0.00880393	0.0778916	0.06531	DDX5/DDX58/SNW1/TRIM28/YTHDF2/PRDX4	6
BP	GO:0097193	intrinsic apoptotic signaling pathway	5/82	289/18670	0.00888731	0.0782176	0.0655834	AIFM1/BBC3/DDX5/PARP1/SNW1	5
BP	GO:2001022	positive regulation of response to DNA damage stimulus	3/82	97/18670	0.00895197	0.0783764	0.0657165	DDX5/PARP1/TRIM28	3
BP	GO:0071826	ribonucleoprotein complex subunit organization	5/82	291/18670	0.00913935	0.0796024	0.0667445	CPSF7/DDX39B/NPM1/NUDT21/SNRPD2	5
BP	GO:0033120	positive regulation of RNA splicing	2/82	34/18670	0.00975963	0.0845667	0.0709069	SNW1/U2AF2	2
BP	GO:0002367	cytokine production involved in immune response	3/82	102/18670	0.0102633	0.0878485	0.0736586	DDX58/MAPK14/NOD2	3
BP	GO:0006369	termination of RNA polymerase II transcription	2/82	35/18670	0.0103219	0.0878485	0.0736586	CPSF7/NUDT21	2
BP	GO:0060338	regulation of type I interferon-mediated signaling pathway	2/82	35/18670	0.0103219	0.0878485	0.0736586	ABCE1/YTHDF2	2
BP	GO:0006413	translational initiation	4/82	193/18670	0.0103474	0.0878485	0.0736586	ABCE1/KHDRBS1/NPM1/YTHDF2	4
BP	GO:0090305	nucleic acid phosphodiester bond hydrolysis	5/82	302/18670	0.0106145	0.0896636	0.0751805	AIFM1/CPSF7/NUDT21/PARP1/RPA1	5
BP	GO:0010952	positive regulation of peptidase activity	4/82	197/18670	0.011093	0.0928391	0.0778431	AIFM1/ANP32B/BBC3/MAPK14	4
BP	GO:0008593	regulation of Notch signaling pathway	3/82	105/18670	0.0111009	0.0928391	0.0778431	NOD2/SNW1/YTHDF2	3
BP	GO:0006296	nucleotide-excision repair, DNA incision, 5'-to lesion	2/82	37/18670	0.0114883	0.0956034	0.0801609	PARP1/RPA1	2
BP	GO:0006298	mismatch repair	2/82	38/18670	0.0120923	0.0996431	0.083548	MSH5/RPA1	2
BP	GO:0097064	ncRNA export from nucleus	2/82	38/18670	0.0120923	0.0996431	0.083548	NPM1/RAN	2
BP	GO:0033683	nucleotide-excision repair, DNA incision	2/82	39/18670	0.01271	0.103716	0.0869629	PARP1/RPA1	2
BP	GO:0042769	DNA damage response, detection of DNA damage	2/82	39/18670	0.01271	0.103716	0.0869629	PARP1/RPA1	2
BP	GO:0042026	protein refolding	2/82	40/18670	0.0133411	0.10834	0.0908405	HSPA6/HSPA9	2
BP	GO:0097178	ruffle assembly	2/82	41/18670	0.0139857	0.113029	0.0947717	FAM98A/RCC2	2
BP	GO:0009615	response to virus	5/82	326/18670	0.0143839	0.115046	0.0964632	ABCE1/DDX17/DDX58/DEFA3/MAPK14	5
BP	GO:0007569	cell aging	3/82	116/18670	0.0145033	0.115046	0.0964632	MAPK14/NPM1/RSL1D1	3
BP	GO:0045088	regulation of innate immune response	6/82	452/18670	0.014532	0.115046	0.0964632	ABCE1/DDX58/NOD2/PSMD3/PSPC1/YTHDF2	6
BP	GO:0071103	DNA conformation change	5/82	327/18670	0.0145581	0.115046	0.0964632	AIFM1/ANP32B/NPM1/PARP1/RPA1	5
BP	GO:0010613	positive regulation of cardiac muscle hypertrophy	2/82	42/18670	0.0146436	0.115046	0.0964632	DDX39B/PARP1	2
BP	GO:2001020	regulation of response to DNA damage stimulus	4/82	214/18670	0.014646	0.115046	0.0964632	DDX39B/DDX5/PARP1/TRIM28	4
BP	GO:0032496	response to lipopolysaccharide	5/82	330/18670	0.0150893	0.117977	0.0989209	DEFA3/MAPK14/MTDH/NOD2/VIM	5
BP	GO:0014742	positive regulation of muscle hypertrophy	2/82	43/18670	0.0153146	0.119184	0.099933	DDX39B/PARP1	2
BP	GO:0007584	response to nutrient	4/82	219/18670	0.0158132	0.122497	0.102711	AIFM1/NOD2/PKM/SNW1	4
BP	GO:0006378	mRNA polyadenylation	2/82	44/18670	0.0159986	0.123366	0.103439	CPSF7/NUDT21	2
BP	GO:0034101	erythrocyte homeostasis	3/82	122/18670	0.0165814	0.127275	0.106717	HSPA9/MAPK14/PRDX1	3
BP	GO:0033157	regulation of intracellular protein transport	4/82	225/18670	0.0172892	0.131794	0.110506	ANP32B/MAPK14/RAN/TRIM28	4
BP	GO:0043631	RNA polyadenylation	2/82	46/18670	0.0174053	0.131794	0.110506	CPSF7/NUDT21	2
BP	GO:1900015	regulation of cytokine production involved in inflammatory response	2/82	46/18670	0.0174053	0.131794	0.110506	MAPK14/NOD2	2
BP	GO:0002237	response to molecule of bacterial origin	5/82	343/18670	0.0175417	0.132231	0.110873	DEFA3/MAPK14/MTDH/NOD2/VIM	5
BP	GO:0045646	regulation of erythrocyte differentiation	2/82	47/18670	0.0181277	0.136038	0.114065	HSPA9/MAPK14	2
BP	GO:0007178	transmembrane receptor protein serine/threonine kinase signaling pathway	5/82	349/18670	0.018758	0.13907	0.116607	DDX5/MAPK14/PARP1/SNW1/VIM	5
BP	GO:0051291	protein heterooligomerization	3/82	128/18670	0.0188181	0.13907	0.116607	CPSF7/FARSA/NUDT21	3
BP	GO:0055023	positive regulation of cardiac muscle tissue growth	2/82	48/18670	0.0188626	0.13907	0.116607	DDX39B/MAPK14	2
BP	GO:0061014	positive regulation of mRNA catabolic process	2/82	48/18670	0.0188626	0.13907	0.116607	YTHDF2/HNRNPR	2
BP	GO:0002534	cytokine production involved in inflammatory response	2/82	49/18670	0.0196099	0.143323	0.120172	MAPK14/NOD2	2
BP	GO:0032757	positive regulation of interleukin-8 production	2/82	49/18670	0.0196099	0.143323	0.120172	DDX58/NOD2	2
BP	GO:0045104	intermediate filament cytoskeleton organization	2/82	50/18670	0.0203695	0.147797	0.123924	NEFL/VIM	2
BP	GO:0043280	positive regulation of cysteine-type endopeptidase activity involved in apoptotic process	3/82	132/18670	0.0203979	0.147797	0.123924	AIFM1/ANP32B/BBC3	3
BP	GO:0051607	defense response to virus	4/82	238/18670	0.020776	0.14989	0.125679	ABCE1/DDX17/DDX58/DEFA3	4
BP	GO:0045103	intermediate filament-based process	2/82	51/18670	0.0211413	0.151228	0.1268	NEFL/VIM	2
BP	GO:0048641	regulation of skeletal muscle tissue development	2/82	51/18670	0.0211413	0.151228	0.1268	DDX17/DDX5	2
BP	GO:0031529	ruffle organization	2/82	52/18670	0.0219251	0.155511	0.130392	FAM98A/RCC2	2
BP	GO:0060421	positive regulation of heart growth	2/82	52/18670	0.0219251	0.155511	0.130392	DDX39B/MAPK14	2
BP	GO:0034605	cellular response to heat	3/82	137/18670	0.0224725	0.158724	0.133086	HSPA6/HSPA9/RPA1	3
BP	GO:0043331	response to dsRNA	2/82	53/18670	0.0227209	0.159807	0.133994	DDX58/NPM1	2
BP	GO:0002700	regulation of production of molecular mediator of immune response	3/82	139/18670	0.0233335	0.162725	0.136441	DDX58/MAPK14/NOD2	3
BP	GO:0050715	positive regulation of cytokine secretion	3/82	139/18670	0.0233335	0.162725	0.136441	DDX58/MAPK14/NOD2	3
BP	GO:0000086	G2/M transition of mitotic cell cycle	4/82	247/18670	0.0234262	0.162725	0.136441	KDM8/KHDRBS1/PSMD3/RCC2	4
BP	GO:0045747	positive regulation of Notch signaling pathway	2/82	54/18670	0.0235285	0.162763	0.136472	NOD2/SNW1	2
BP	GO:0065004	protein-DNA complex assembly	4/82	248/18670	0.0237328	0.163096	0.136751	ANP32B/NPM1/PARP1/RPA1	4
BP	GO:0001837	epithelial to mesenchymal transition	3/82	140/18670	0.0237706	0.163096	0.136751	DDX17/DDX5/TRIM28	3
BP	GO:0006606	protein import into nucleus	3/82	143/18670	0.0251087	0.171357	0.143679	MAPK14/RAN/TRIM28	3
BP	GO:0098586	cellular response to virus	2/82	56/18670	0.0251786	0.171357	0.143679	DDX58/MAPK14	2
BP	GO:0042743	hydrogen peroxide metabolic process	2/82	57/18670	0.026021	0.176376	0.147887	PRDX1/PRDX4	2
BP	GO:0048863	stem cell differentiation	4/82	257/18670	0.0266025	0.179594	0.150584	HSPA9/NUDT21/PSMD3/YTHDF2	4
BP	GO:0017001	antibiotic catabolic process	2/82	58/18670	0.0268747	0.179807	0.150764	PRDX1/PRDX4	2
BP	GO:0031663	lipopolysaccharide-mediated signaling pathway	2/82	58/18670	0.0268747	0.179807	0.150764	MAPK14/MTDH	2
BP	GO:0002262	myeloid cell homeostasis	3/82	147/18670	0.0269551	0.179807	0.150764	HSPA9/MAPK14/PRDX1	3
BP	GO:0043388	positive regulation of DNA binding	2/82	59/18670	0.0277396	0.183479	0.153842	PARP1/TRIM28	2
BP	GO:0051092	positive regulation of NF-kappaB transcription factor activity	3/82	149/18670	0.0279048	0.183479	0.153842	MTDH/NOD2/NPM1	3
BP	GO:2001056	positive regulation of cysteine-type endopeptidase activity	3/82	149/18670	0.0279048	0.183479	0.153842	AIFM1/ANP32B/BBC3	3
BP	GO:0051091	positive regulation of DNA-binding transcription factor activity	4/82	261/18670	0.027942	0.183479	0.153842	DDX58/MTDH/NOD2/NPM1	4
BP	GO:0031330	negative regulation of cellular catabolic process	4/82	264/18670	0.0289728	0.189507	0.158896	DKC1/IGF2BP1/MAPK14/SYNCRIP	4
BP	GO:0000187	activation of MAPK activity	3/82	152/18670	0.0293627	0.191313	0.160411	MAP4K2/MAPK14/NOD2	3
BP	GO:0072331	signal transduction by p53 class mediator	4/82	267/18670	0.030026	0.194311	0.162924	DDX5/MAPK14/RPA1/SNW1	4
BP	GO:0050714	positive regulation of protein secretion	4/82	268/18670	0.0303821	0.194311	0.162924	CD2AP/DDX58/MAPK14/NOD2	4
BP	GO:0002753	cytoplasmic pattern recognition receptor signaling pathway	2/82	62/18670	0.0304008	0.194311	0.162924	DDX58/NOD2	2
BP	GO:0055025	positive regulation of cardiac muscle tissue development	2/82	62/18670	0.0304008	0.194311	0.162924	DDX39B/MAPK14	2
BP	GO:0070059	intrinsic apoptotic signaling pathway in response to endoplasmic reticulum stress	2/82	62/18670	0.0304008	0.194311	0.162924	AIFM1/BBC3	2
BP	GO:0046622	positive regulation of organ growth	2/82	63/18670	0.0313096	0.199362	0.167159	DDX39B/MAPK14	2
BP	GO:0045739	positive regulation of DNA repair	2/82	65/18670	0.0331592	0.209551	0.175703	PARP1/TRIM28	2
BP	GO:0051187	cofactor catabolic process	2/82	65/18670	0.0331592	0.209551	0.175703	PRDX1/PRDX4	2
BP	GO:0007519	skeletal muscle tissue development	3/82	160/18670	0.0334444	0.210562	0.176551	DDX17/DDX5/MAPK14	3
BP	GO:0031960	response to corticosteroid	3/82	162/18670	0.0345088	0.216452	0.18149	AIFM1/NEFL/PARP1	3
BP	GO:0035914	skeletal muscle cell differentiation	2/82	68/18670	0.0360118	0.22504	0.18869	DDX17/DDX5	2
BP	GO:0051403	stress-activated MAPK cascade	4/82	286/18670	0.0372216	0.231739	0.194307	MAP4K2/MAPK14/NOD2/PRDX1	4
BP	GO:0060395	SMAD protein signal transduction	2/82	70/18670	0.0379644	0.233328	0.195639	PARP1/VIM	2
BP	GO:0070988	demethylation	2/82	70/18670	0.0379644	0.233328	0.195639	KDM8/TRIM28	2
BP	GO:0002793	positive regulation of peptide secretion	4/82	288/18670	0.038032	0.233328	0.195639	CD2AP/DDX58/MAPK14/NOD2	4
BP	GO:0071824	protein-DNA complex subunit organization	4/82	288/18670	0.038032	0.233328	0.195639	ANP32B/NPM1/PARP1/RPA1	4
BP	GO:0060538	skeletal muscle organ development	3/82	169/18670	0.0383713	0.234322	0.196473	DDX17/DDX5/MAPK14	3
BP	GO:0032386	regulation of intracellular transport	5/82	423/18670	0.038484	0.234322	0.196473	ANP32B/KHDRBS1/MAPK14/RAN/TRIM28	5
BP	GO:0042273	ribosomal large subunit biogenesis	2/82	71/18670	0.0389557	0.234322	0.196473	NPM1/RSL1D1	2
BP	GO:0002532	production of molecular mediator involved in inflammatory response	2/82	72/18670	0.0399568	0.234322	0.196473	MAPK14/NOD2	2
BP	GO:0006305	DNA alkylation	2/82	72/18670	0.0399568	0.234322	0.196473	PARP1/TRIM28	2
BP	GO:0006306	DNA methylation	2/82	72/18670	0.0399568	0.234322	0.196473	PARP1/TRIM28	2
BP	GO:0051155	positive regulation of striated muscle cell differentiation	2/82	72/18670	0.0399568	0.234322	0.196473	DDX39B/MAPK14	2
BP	GO:0048511	rhythmic process	4/82	295/18670	0.0409487	0.234322	0.196473	DDX5/KDM8/PSPC1/HNRNPR	4
BP	GO:0044766	multi-organism transport	2/82	73/18670	0.0409677	0.234322	0.196473	DDX39B/RAN	2
BP	GO:1902579	multi-organism localization	2/82	73/18670	0.0409677	0.234322	0.196473	DDX39B/RAN	2
BP	GO:0051090	regulation of DNA-binding transcription factor activity	5/82	432/18670	0.0415115	0.234322	0.196473	DDX58/MAPK14/MTDH/NOD2/NPM1	5
BP	GO:0032677	regulation of interleukin-8 production	2/82	74/18670	0.0419882	0.234322	0.196473	DDX58/NOD2	2
BP	GO:0009408	response to heat	3/82	176/18670	0.0424457	0.234322	0.196473	HSPA6/HSPA9/RPA1	3
BP	GO:0006353	DNA-templated transcription, termination	2/82	75/18670	0.0430182	0.234322	0.196473	CPSF7/NUDT21	2
BP	GO:0006695	cholesterol biosynthetic process	2/82	75/18670	0.0430182	0.234322	0.196473	CNBP/RAN	2
BP	GO:0010611	regulation of cardiac muscle hypertrophy	2/82	75/18670	0.0430182	0.234322	0.196473	DDX39B/PARP1	2
BP	GO:0000012	single strand break repair	1/82	10/18670	0.0430729	0.234322	0.196473	PARP1	1
BP	GO:0006930	substrate-dependent cell migration, cell extension	1/82	10/18670	0.0430729	0.234322	0.196473	CD2AP	1
BP	GO:0010998	regulation of translational initiation by eIF2 alpha phosphorylation	1/82	10/18670	0.0430729	0.234322	0.196473	NPM1	1
BP	GO:0016559	peroxisome fission	1/82	10/18670	0.0430729	0.234322	0.196473	PEX11B	1
BP	GO:0032070	regulation of deoxyribonuclease activity	1/82	10/18670	0.0430729	0.234322	0.196473	NPM1	1
BP	GO:0034447	very-low-density lipoprotein particle clearance	1/82	10/18670	0.0430729	0.234322	0.196473	APOC4	1
BP	GO:0051901	positive regulation of mitochondrial depolarization	1/82	10/18670	0.0430729	0.234322	0.196473	PARP1	1
BP	GO:0060281	regulation of oocyte development	1/82	10/18670	0.0430729	0.234322	0.196473	YTHDF2	1
BP	GO:0070391	response to lipoteichoic acid	1/82	10/18670	0.0430729	0.234322	0.196473	MAPK14	1
BP	GO:0071223	cellular response to lipoteichoic acid	1/82	10/18670	0.0430729	0.234322	0.196473	MAPK14	1
BP	GO:0072610	interleukin-12 secretion	1/82	10/18670	0.0430729	0.234322	0.196473	MAPK14	1
BP	GO:0072641	type I interferon secretion	1/82	10/18670	0.0430729	0.234322	0.196473	DDX58	1
BP	GO:0075522	IRES-dependent viral translational initiation	1/82	10/18670	0.0430729	0.234322	0.196473	PTBP1	1
BP	GO:0090309	positive regulation of methylation-dependent chromatin silencing	1/82	10/18670	0.0430729	0.234322	0.196473	TRIM28	1
BP	GO:0090336	positive regulation of brown fat cell differentiation	1/82	10/18670	0.0430729	0.234322	0.196473	MAPK14	1
BP	GO:0110096	cellular response to aldehyde	1/82	10/18670	0.0430729	0.234322	0.196473	AIFM1	1
BP	GO:1903800	positive regulation of production of miRNAs involved in gene silencing by miRNA	1/82	10/18670	0.0430729	0.234322	0.196473	DDX5	1
BP	GO:1905879	regulation of oogenesis	1/82	10/18670	0.0430729	0.234322	0.196473	YTHDF2	1
BP	GO:2000109	regulation of macrophage apoptotic process	1/82	10/18670	0.0430729	0.234322	0.196473	NOD2	1
BP	GO:0010950	positive regulation of endopeptidase activity	3/82	178/18670	0.0436483	0.234438	0.19657	AIFM1/ANP32B/BBC3	3
BP	GO:0045454	cell redox homeostasis	2/82	76/18670	0.0440577	0.234438	0.19657	PRDX1/PRDX4	2
BP	GO:1902653	secondary alcohol biosynthetic process	2/82	76/18670	0.0440577	0.234438	0.19657	CNBP/RAN	2
BP	GO:0051099	positive regulation of binding	3/82	179/18670	0.044256	0.234438	0.19657	PARP1/RAN/TRIM28	3
BP	GO:1901796	regulation of signal transduction by p53 class mediator	3/82	180/18670	0.044868	0.234438	0.19657	DDX5/MAPK14/RPA1	3
BP	GO:0051147	regulation of muscle cell differentiation	3/82	181/18670	0.0454841	0.234438	0.19657	DDX39B/MAPK14/PTBP1	3
BP	GO:0014743	regulation of muscle hypertrophy	2/82	78/18670	0.0461645	0.234438	0.19657	DDX39B/PARP1	2
BP	GO:0033143	regulation of intracellular steroid hormone receptor signaling pathway	2/82	78/18670	0.0461645	0.234438	0.19657	DDX5/PARP1	2
BP	GO:0055021	regulation of cardiac muscle tissue growth	2/82	78/18670	0.0461645	0.234438	0.19657	DDX39B/MAPK14	2
BP	GO:0072332	intrinsic apoptotic signaling pathway by p53 class mediator	2/82	78/18670	0.0461645	0.234438	0.19657	DDX5/SNW1	2
BP	GO:0090398	cellular senescence	2/82	78/18670	0.0461645	0.234438	0.19657	MAPK14/RSL1D1	2
BP	GO:0009895	negative regulation of catabolic process	4/82	308/18670	0.0466954	0.234438	0.19657	DKC1/IGF2BP1/MAPK14/SYNCRIP	4
BP	GO:0038061	NIK/NF-kappaB signaling	3/82	183/18670	0.0467291	0.234438	0.19657	NOD2/PRDX1/PSMD3	3
BP	GO:0043414	macromolecule methylation	4/82	309/18670	0.0471552	0.234438	0.19657	FAM98A/PARP1/SNW1/TRIM28	4
BP	GO:0000185	activation of MAPKKK activity	1/82	11/18670	0.0472781	0.234438	0.19657	MAP4K2	1
BP	GO:0002328	pro-B cell differentiation	1/82	11/18670	0.0472781	0.234438	0.19657	NUDT21	1
BP	GO:0002604	regulation of dendritic cell antigen processing and presentation	1/82	11/18670	0.0472781	0.234438	0.19657	NOD2	1
BP	GO:0009629	response to gravity	1/82	11/18670	0.0472781	0.234438	0.19657	PKM	1
BP	GO:0014870	response to muscle inactivity	1/82	11/18670	0.0472781	0.234438	0.19657	PKM	1
BP	GO:0031442	positive regulation of mRNA 3'-end processing	1/82	11/18670	0.0472781	0.234438	0.19657	NUDT21	1
BP	GO:0032490	detection of molecule of bacterial origin	1/82	11/18670	0.0472781	0.234438	0.19657	NOD2	1
BP	GO:0032494	response to peptidoglycan	1/82	11/18670	0.0472781	0.234438	0.19657	NOD2	1
BP	GO:0032908	regulation of transforming growth factor beta1 production	1/82	11/18670	0.0472781	0.234438	0.19657	CD2AP	1
BP	GO:0033148	positive regulation of intracellular estrogen receptor signaling pathway	1/82	11/18670	0.0472781	0.234438	0.19657	PARP1	1
BP	GO:0034379	very-low-density lipoprotein particle assembly	1/82	11/18670	0.0472781	0.234438	0.19657	APOC4	1
BP	GO:0046501	protoporphyrinogen IX metabolic process	1/82	11/18670	0.0472781	0.234438	0.19657	PPOX	1
BP	GO:0051673	membrane disruption in other organism	1/82	11/18670	0.0472781	0.234438	0.19657	DEFA3	1
BP	GO:0070213	protein auto-ADP-ribosylation	1/82	11/18670	0.0472781	0.234438	0.19657	PARP1	1
BP	GO:1902065	response to L-glutamate	1/82	11/18670	0.0472781	0.234438	0.19657	AIFM1	1
BP	GO:1903441	protein localization to ciliary membrane	1/82	11/18670	0.0472781	0.234438	0.19657	LZTFL1	1
BP	GO:0006979	response to oxidative stress	5/82	451/18670	0.0483684	0.239139	0.200512	AIFM1/HNRNPM/PARP1/PRDX1/PRDX4	5
BP	GO:0016126	sterol biosynthetic process	2/82	81/18670	0.0493929	0.241655	0.202622	CNBP/RAN	2
BP	GO:0031098	stress-activated protein kinase signaling cascade	4/82	315/18670	0.0499673	0.241655	0.202622	MAP4K2/MAPK14/NOD2/PRDX1	4
