# Supplementary material for: Deficiency of FABP7 Triggers Premature Neural Differentiation in Idiopathic Normocephalic Autism Organoids
Source: Adv Sci (Weinh). 2024 Nov 18;12(2):2406849. doi: 10.1002/advs.202406849 (PMC11727249; doi:10.1002/advs.202406849)
Supplement: Supplementary file 2 — Supplemental Table 1‐13 [file ADVS-12-2406849-s001.zip › Table S2.xlsx]

## Sheet: Sheet 1
Table S2. The signature genes of the identified celltypes at Day30.
Gene	p_val	avg_log2FC	pct.1	pct.2	p_val_adj	cluster	cluster
FTL	0	0.842615	0.969	0.99	0	0	NPC2
ANXA5	0	0.332726	0.359	0.713	0	0	NPC2
BAX	0	0.316939	0.443	0.734	0	0	NPC2
PLTP	0	0.310358	0.473	0.786	0	0	NPC2
DUT	0	0.280443	0.35	0.694	0	0	NPC2
CYBA	0	0.27434	0.225	0.505	0	0	NPC2
PSAT1	0	0.26154	0.368	0.666	0	0	NPC2
COL4A2	0	-0.250589	0.165	0.462	0	0	NPC2
DUSP1	0	-0.252385	0.516	0.766	0	0	NPC2
CRABP1	0	-0.252755	0.525	0.718	0	0	NPC2
CYR61	0	-0.253754	0.469	0.677	0	0	NPC2
HMGCS1	0	-0.255665	0.502	0.784	0	0	NPC2
GRID2	0	-0.262865	0.11	0.473	0	0	NPC2
DMRTA2	0	-0.264086	0.44	0.738	0	0	NPC2
SLC2A1	0	-0.265828	0.438	0.745	0	0	NPC2
FBLN1	0	-0.267415	0.226	0.615	0	0	NPC2
PKIA	0	-0.267569	0.565	0.777	0	0	NPC2
MIR99AHG	0	-0.26802	0.445	0.716	0	0	NPC2
FIGN	0	-0.269544	0.403	0.572	0	0	NPC2
PPP1R15A	0	-0.271406	0.42	0.682	0	0	NPC2
CBFA2T2	0	-0.274216	0.376	0.594	0	0	NPC2
LSAMP	0	-0.275066	0.48	0.731	0	0	NPC2
FNDC5	0	-0.278551	0.382	0.593	0	0	NPC2
LBR	0	-0.285488	0.345	0.702	0	0	NPC2
PRKDC	0	-0.287441	0.288	0.772	0	0	NPC2
TSHZ2	0	-0.288416	0.594	0.759	0	0	NPC2
LRRN1	0	-0.29009	0.235	0.568	0	0	NPC2
SLIT2	0	-0.290111	0.536	0.721	0	0	NPC2
FGFR1	0	-0.291079	0.344	0.567	0	0	NPC2
BLCAP	0	-0.291383	0.519	0.697	0	0	NPC2
FGFR3	0	-0.293373	0.614	0.774	0	0	NPC2
ERBB4	0	-0.298573	0.58	0.763	0	0	NPC2
DLL1	0	-0.302342	0.494	0.649	0	0	NPC2
HIST1H4C	0	-0.302447	0.43	0.718	0	0	NPC2
KPNA2	0	-0.303321	0.571	0.804	0	0	NPC2
GPM6B	0	-0.307045	0.535	0.829	0	0	NPC2
FJX1	0	-0.307548	0.55	0.773	0	0	NPC2
MGAT4C	0	-0.309853	0.541	0.721	0	0	NPC2
LINC00599	0	-0.311452	0.505	0.706	0	0	NPC2
DUSP8	0	-0.314139	0.453	0.629	0	0	NPC2
CDKN1C	0	-0.318416	0.482	0.727	0	0	NPC2
PCBP4	0	-0.324259	0.43	0.741	0	0	NPC2
CAMK2N1	0	-0.325225	0.563	0.784	0	0	NPC2
PEG10	0	-0.333514	0.398	0.827	0	0	NPC2
SQLE	0	-0.340554	0.411	0.742	0	0	NPC2
AKAP12	0	-0.340557	0.287	0.568	0	0	NPC2
TUBB2A	0	-0.344177	0.719	0.904	0	0	NPC2
MAP1A	0	-0.34658	0.283	0.555	0	0	NPC2
FAT1	0	-0.347789	0.302	0.542	0	0	NPC2
DRAXIN	0	-0.350115	0.391	0.591	0	0	NPC2
SLC8A1	0	-0.351818	0.442	0.587	0	0	NPC2
DLK1	0	-0.35527	0.305	0.539	0	0	NPC2
L1CAM	0	-0.361811	0.488	0.706	0	0	NPC2
SMC4	0	-0.364908	0.285	0.597	0	0	NPC2
ZEB2	0	-0.367613	0.438	0.617	0	0	NPC2
FSTL5	0	-0.370393	0.554	0.702	0	0	NPC2
GAP43	0	-0.373605	0.397	0.694	0	0	NPC2
FAT3	0	-0.379789	0.438	0.62	0	0	NPC2
HSPA5	0	-0.385739	0.449	0.841	0	0	NPC2
EGR1	0	-0.386808	0.435	0.704	0	0	NPC2
ARL6IP1	0	-0.386978	0.445	0.789	0	0	NPC2
SRRM4	0	-0.389357	0.464	0.678	0	0	NPC2
LHX5	0	-0.390488	0.558	0.728	0	0	NPC2
KLF6	0	-0.39562	0.578	0.79	0	0	NPC2
NR2F2	0	-0.39782	0.77	0.949	0	0	NPC2
SFPQ	0	-0.398004	0.568	0.905	0	0	NPC2
SEMA6A	0	-0.399676	0.509	0.716	0	0	NPC2
MEG3	0	-0.404431	0.598	0.752	0	0	NPC2
TMEM59L	0	-0.411565	0.433	0.62	0	0	NPC2
PCSK1N	0	-0.414636	0.635	0.901	0	0	NPC2
NRP2	0	-0.431786	0.481	0.644	0	0	NPC2
SLC5A3	0	-0.433521	0.403	0.633	0	0	NPC2
ATP1A3	0	-0.451794	0.527	0.723	0	0	NPC2
MLLT11	0	-0.453191	0.775	0.937	0	0	NPC2
EPB41	0	-0.453701	0.399	0.683	0	0	NPC2
CADPS	0	-0.456193	0.445	0.662	0	0	NPC2
HSP90B1	0	-0.463249	0.358	0.807	0	0	NPC2
FSIP2	0	-0.466754	0.307	0.537	0	0	NPC2
LHX5-AS1	0	-0.468777	0.564	0.813	0	0	NPC2
IGDCC3	0	-0.472146	0.557	0.772	0	0	NPC2
ADGRV1	0	-0.474582	0.39	0.698	0	0	NPC2
JPH4	0	-0.477416	0.502	0.65	0	0	NPC2
RGS16	0	-0.496898	0.533	0.679	0	0	NPC2
TCF4	0	-0.498101	0.24	0.72	0	0	NPC2
LRRC4C	0	-0.498613	0.449	0.747	0	0	NPC2
SEZ6L2	0	-0.505358	0.51	0.75	0	0	NPC2
DPYSL3	0	-0.508493	0.317	0.653	0	0	NPC2
LINC00461	0	-0.510316	0.444	0.812	0	0	NPC2
SPTBN1	0	-0.510409	0.28	0.653	0	0	NPC2
RUNX1T1	0	-0.533863	0.612	0.769	0	0	NPC2
PTPRZ1	0	-0.54589	0.227	0.609	0	0	NPC2
PGM2L1	0	-0.54878	0.511	0.736	0	0	NPC2
GOLGA4	0	-0.558727	0.416	0.744	0	0	NPC2
STMN4	0	-0.559612	0.565	0.785	0	0	NPC2
DCC	0	-0.571797	0.438	0.675	0	0	NPC2
MAP4K4	0	-0.574489	0.422	0.77	0	0	NPC2
CELF5	0	-0.582063	0.428	0.68	0	0	NPC2
SOX4	0	-0.586187	0.836	0.97	0	0	NPC2
ENC1	0	-0.59292	0.475	0.654	0	0	NPC2
NR2F1	0	-0.595925	0.74	0.935	0	0	NPC2
ELAVL2	0	-0.600762	0.534	0.712	0	0	NPC2
JUN	0	-0.602941	0.613	0.826	0	0	NPC2
NEAT1	0	-0.606482	0.384	0.594	0	0	NPC2
PCDH9	0	-0.625297	0.467	0.622	0	0	NPC2
NSG1	0	-0.625406	0.497	0.73	0	0	NPC2
GOLGB1	0	-0.634511	0.279	0.708	0	0	NPC2
SYP	0	-0.635705	0.355	0.674	0	0	NPC2
SOX11	0	-0.648391	0.676	0.922	0	0	NPC2
BCL11A	0	-0.650166	0.343	0.641	0	0	NPC2
MT-ND4	0	-0.658511	0.957	0.993	0	0	NPC2
CADM1	0	-0.662237	0.362	0.721	0	0	NPC2
CD24	0	-0.667841	0.649	0.835	0	0	NPC2
NCAM1	0	-0.671062	0.511	0.678	0	0	NPC2
VCAN	0	-0.690606	0.226	0.588	0	0	NPC2
MAP2	0	-0.693584	0.541	0.834	0	0	NPC2
MT-CO3	0	-0.693808	0.956	0.993	0	0	NPC2
TAGLN3	0	-0.697638	0.58	0.776	0	0	NPC2
MT-ATP6	0	-0.699762	0.974	0.996	0	0	NPC2
ZFHX4	0	-0.711369	0.29	0.789	0	0	NPC2
MT-CO2	0	-0.712991	0.958	0.994	0	0	NPC2
SYT1	0	-0.718131	0.677	0.887	0	0	NPC2
MT-CO1	0	-0.719309	0.962	0.995	0	0	NPC2
SYNE2	0	-0.719459	0.292	0.734	0	0	NPC2
ZFHX3	0	-0.730461	0.23	0.608	0	0	NPC2
CRMP1	0	-0.739588	0.504	0.813	0	0	NPC2
SCG3	0	-0.747344	0.514	0.744	0	0	NPC2
MT-ND5	0	-0.764752	0.758	0.946	0	0	NPC2
MT-CYB	0	-0.768741	0.944	0.99	0	0	NPC2
DCX	0	-0.775921	0.55	0.764	0	0	NPC2
MT-ND3	0	-0.778728	0.899	0.983	0	0	NPC2
ANK3	0	-0.795045	0.522	0.696	0	0	NPC2
INA	0	-0.804034	0.596	0.796	0	0	NPC2
GPM6A	0	-0.825026	0.638	0.876	0	0	NPC2
DST	0	-0.827075	0.398	0.707	0	0	NPC2
MT-ND1	0	-0.834647	0.854	0.973	0	0	NPC2
MAP1B	0	-0.838746	0.82	0.979	0	0	NPC2
KIDINS220	0	-0.846038	0.291	0.754	0	0	NPC2
ELAVL3	0	-0.859714	0.608	0.797	0	0	NPC2
MT-ND2	0	-0.860636	0.855	0.976	0	0	NPC2
WSB1	0	-1.11871	0.693	0.947	0	0	NPC2
KIF5C	0	-1.24975	0.643	0.91	0	0	NPC2
MIAT	0	-1.28062	0.525	0.844	0	0	NPC2
KCNQ1OT1	0	-1.98525	0.552	0.867	0	0	NPC2
CEP78	4.51963e-308	-0.266214	0.321	0.543	9.03927e-305	0	NPC2
RSPO1	4.74747e-307	0.288765	0.509	0.734	9.49494e-304	0	NPC2
EPHA3	1.87019e-304	-0.270477	0.498	0.628	3.74038e-301	0	NPC2
OLFM1	1.12482e-297	-0.410688	0.37	0.573	2.24963e-294	0	NPC2
CELF3	6.70509e-295	-0.400468	0.378	0.593	1.34102e-291	0	NPC2
MAB21L1	3.11037e-292	-0.449606	0.482	0.681	6.22073e-289	0	NPC2
S100A13	1.39582e-290	0.251558	0.217	0.454	2.79163e-287	0	NPC2
VIM	5.97711e-282	0.48492	0.957	0.971	1.19542e-278	0	NPC2
POU3F2	2.21387e-271	-0.29434	0.561	0.672	4.42773e-268	0	NPC2
TYMS	1.57532e-268	0.300216	0.333	0.608	3.15065e-265	0	NPC2
HES5	8.15756e-263	-0.260879	0.497	0.771	1.63151e-259	0	NPC2
KLHL35	3.85846e-261	-0.380714	0.393	0.574	7.71691e-258	0	NPC2
SNTG1	1.12191e-257	-0.435925	0.555	0.656	2.24381e-254	0	NPC2
TMSB4X	3.14021e-247	0.402391	0.989	0.995	6.28043e-244	0	NPC2
DLL3	8.50022e-247	-0.429008	0.366	0.558	1.70004e-243	0	NPC2
ARF4	3.71186e-244	0.332172	0.587	0.852	7.42372e-241	0	NPC2
HES6	1.2471e-236	-0.341785	0.515	0.684	2.4942e-233	0	NPC2
RTN1	5.11749e-226	-0.878292	0.587	0.747	1.0235e-222	0	NPC2
LHX9	5.14572e-225	-0.634955	0.546	0.733	1.02914e-221	0	NPC2
IFITM3	2.00321e-218	0.589965	0.335	0.615	4.00642e-215	0	NPC2
THSD7A	2.5817e-217	-0.437698	0.436	0.578	5.16339e-214	0	NPC2
FAM162A	3.15458e-217	0.378894	0.376	0.649	6.30916e-214	0	NPC2
GADD45G	1.88491e-215	-0.362493	0.371	0.545	3.76982e-212	0	NPC2
NHLH1	2.86583e-213	-0.374748	0.376	0.57	5.73165e-210	0	NPC2
CDO1	2.05837e-207	0.352044	0.516	0.731	4.11675e-204	0	NPC2
NAV1	3.94019e-204	-0.323794	0.234	0.478	7.88038e-201	0	NPC2
CELF4	1.21431e-202	-0.689072	0.537	0.658	2.42863e-199	0	NPC2
CDK5R1	1.30021e-200	-0.430932	0.499	0.617	2.60042e-197	0	NPC2
PTGR1	2.99609e-198	0.31093	0.415	0.62	5.99219e-195	0	NPC2
ST18	1.11178e-195	-0.286226	0.567	0.651	2.22356e-192	0	NPC2
IFITM2	5.9269e-192	0.271434	0.32	0.496	1.18538e-188	0	NPC2
EMP3	8.3525e-192	0.329616	0.5	0.702	1.6705e-188	0	NPC2
CADM2	1.48702e-191	-0.3349	0.442	0.565	2.97403e-188	0	NPC2
MEIS2	3.73244e-187	-1.1899	0.532	0.66	7.46488e-184	0	NPC2
CIB1	1.36125e-179	0.394972	0.393	0.61	2.72249e-176	0	NPC2
LRRN3	1.60534e-174	-0.283159	0.314	0.516	3.21068e-171	0	NPC2
EEF1A2	7.9794e-170	-0.339738	0.62	0.771	1.59588e-166	0	NPC2
TMEM158	1.67096e-162	-0.288073	0.547	0.657	3.34191e-159	0	NPC2
TBR1	1.28173e-161	-0.714577	0.601	0.755	2.56346e-158	0	NPC2
INSM1	4.98166e-161	-0.571442	0.614	0.776	9.96332e-158	0	NPC2
METRN	5.67265e-160	0.53996	0.509	0.768	1.13453e-156	0	NPC2
TTC9B	1.83314e-158	-0.380122	0.506	0.691	3.66629e-155	0	NPC2
CCNB1	6.83664e-156	-0.317493	0.448	0.608	1.36733e-152	0	NPC2
DNER	9.12982e-156	-0.373218	0.466	0.588	1.82596e-152	0	NPC2
CRABP2	3.35529e-155	0.417661	0.583	0.827	6.71059e-152	0	NPC2
POU2F2	1.74322e-151	-0.692663	0.59	0.736	3.48645e-148	0	NPC2
NPC2	8.73596e-150	0.467957	0.57	0.787	1.74719e-146	0	NPC2
PTPRD	2.03301e-148	-0.3553	0.408	0.543	4.06601e-145	0	NPC2
CD99	2.07907e-145	0.318008	0.625	0.816	4.15813e-142	0	NPC2
ASPM	3.09783e-145	-0.299489	0.288	0.474	6.19565e-142	0	NPC2
NTM	1.08512e-142	-0.291167	0.418	0.569	2.17025e-139	0	NPC2
TOP2A	5.42265e-137	-0.54339	0.433	0.598	1.08453e-133	0	NPC2
TUBB4A	1.39053e-135	-0.286349	0.513	0.634	2.78106e-132	0	NPC2
EOMES	1.8655e-132	-0.33731	0.403	0.515	3.731e-129	0	NPC2
RAB3A	5.76087e-131	-0.433162	0.602	0.748	1.15217e-127	0	NPC2
ANXA2	6.54003e-131	0.35056	0.271	0.457	1.30801e-127	0	NPC2
APOE	2.36721e-130	0.362812	0.301	0.481	4.73442e-127	0	NPC2
CENPF	7.49963e-128	-0.645567	0.4	0.547	1.49993e-124	0	NPC2
RPS4Y1	2.24874e-126	0.33692	0.478	0.71	4.49748e-123	0	NPC2
CDKN2D	4.48223e-119	-0.366693	0.512	0.621	8.96446e-116	0	NPC2
TGIF1	1.99518e-118	0.353059	0.527	0.703	3.99037e-115	0	NPC2
HSPB1	1.57082e-116	0.567986	0.442	0.713	3.14165e-113	0	NPC2
GABRB3	5.46696e-116	-0.343018	0.26	0.444	1.09339e-112	0	NPC2
FAM57B	5.98738e-115	-0.435792	0.552	0.657	1.19748e-111	0	NPC2
ANK2	1.04143e-111	-0.395884	0.438	0.533	2.08286e-108	0	NPC2
PCLAF	3.88406e-109	0.421071	0.322	0.506	7.76811e-106	0	NPC2
LYPD1	2.52043e-106	0.353886	0.596	0.748	5.04086e-103	0	NPC2
RGMB	6.92452e-101	-0.290744	0.419	0.515	1.3849e-97	0	NPC2
GNG3	1.49296e-97	-0.32401	0.473	0.599	2.98592e-94	0	NPC2
NRCAM	1.06069e-96	-0.277529	0.468	0.563	2.12137e-93	0	NPC2
TIMP1	7.71525e-94	0.36832	0.516	0.677	1.54305e-90	0	NPC2
CDC20	5.42809e-93	-0.361726	0.393	0.53	1.08562e-89	0	NPC2
PCDH7	8.19374e-89	-0.255388	0.414	0.504	1.63875e-85	0	NPC2
TUBA1B	1.69148e-81	0.285866	0.888	0.96	3.38295e-78	0	NPC2
AMER2	5.42845e-78	-0.266231	0.431	0.529	1.08569e-74	0	NPC2
LHX1	1.21124e-75	-0.55739	0.598	0.738	2.42248e-72	0	NPC2
NFASC	1.27962e-74	-0.430179	0.52	0.571	2.55924e-71	0	NPC2
UNCX	4.91154e-72	-0.423467	0.608	0.745	9.82309e-69	0	NPC2
SLC17A6	3.88711e-68	-0.361441	0.45	0.55	7.77421e-65	0	NPC2
GDAP1L1	1.45776e-67	-0.294938	0.608	0.745	2.91552e-64	0	NPC2
SELENOM	1.47854e-66	0.345926	0.445	0.566	2.95707e-63	0	NPC2
GNG5	9.16284e-63	0.481189	0.553	0.823	1.83257e-59	0	NPC2
KLF7	1.21281e-61	-0.460031	0.505	0.555	2.42563e-58	0	NPC2
GINS2	2.48051e-57	0.285556	0.294	0.434	4.96102e-54	0	NPC2
SIX3	9.34132e-56	-0.381211	0.414	0.518	1.86826e-52	0	NPC2
UBE2C	4.25864e-52	-0.460774	0.476	0.613	8.51728e-49	0	NPC2
RBFOX3	3.24624e-49	-0.276556	0.354	0.483	6.49248e-46	0	NPC2
NEFM	7.7339e-48	-0.346015	0.596	0.706	1.54678e-44	0	NPC2
NNAT	3.1981e-47	-0.565289	0.874	0.969	6.3962e-44	0	NPC2
DLX6-AS1	2.4729e-43	-0.450993	0.45	0.458	4.9458e-40	0	NPC2
NEUROD1	1.25465e-38	-0.309531	0.426	0.531	2.5093e-35	0	NPC2
CACNA2D1	3.43285e-38	-0.272311	0.403	0.492	6.86571e-35	0	NPC2
SYT4	9.61817e-38	-0.325673	0.572	0.651	1.92363e-34	0	NPC2
PCNA	1.00773e-35	0.579349	0.476	0.601	2.01546e-32	0	NPC2
BNIP3	2.79805e-33	0.447731	0.754	0.855	5.59611e-30	0	NPC2
RFC2	7.53918e-32	0.26322	0.353	0.453	1.50784e-28	0	NPC2
RPS27L	3.74566e-31	0.348078	0.673	0.881	7.49132e-28	0	NPC2
PLK1	6.03351e-31	-0.255642	0.465	0.525	1.2067e-27	0	NPC2
CHGB	1.77405e-29	-0.255737	0.494	0.563	3.54811e-26	0	NPC2
KIF5A	8.78898e-27	-0.345563	0.573	0.606	1.7578e-23	0	NPC2
EBF2	2.64355e-26	-0.276894	0.394	0.369	5.28711e-23	0	NPC2
ENO1	4.58645e-25	0.412585	0.783	0.923	9.1729e-22	0	NPC2
CENPH	6.23055e-25	0.312519	0.378	0.473	1.24611e-21	0	NPC2
S100A6	6.52974e-24	0.368879	0.389	0.504	1.30595e-20	0	NPC2
C5orf49	1.02636e-23	0.323687	0.606	0.724	2.05271e-20	0	NPC2
NSG2	1.4809e-22	-0.446865	0.512	0.603	2.96181e-19	0	NPC2
GRIA2	4.64861e-22	-0.478089	0.506	0.612	9.29722e-19	0	NPC2
NRXN1	7.68064e-18	-0.857247	0.458	0.497	1.53613e-14	0	NPC2
STMN2	1.88501e-15	-0.611119	0.8	0.911	3.77002e-12	0	NPC2
TPX2	2.22822e-15	-0.302445	0.426	0.481	4.45643e-12	0	NPC2
GAD2	1.10132e-13	-0.278853	0.561	0.633	2.20263e-10	0	NPC2
AKAP6	7.6949e-13	-0.31845	0.532	0.54	1.53898e-09	0	NPC2
MYT1L	1.93347e-11	-0.345932	0.451	0.454	3.86693e-08	0	NPC2
SSTR2	1.13333e-10	-0.361833	0.372	0.392	2.26665e-07	0	NPC2
GABRG2	6.04153e-10	-0.251412	0.511	0.546	1.20831e-06	0	NPC2
ACTL6B	8.0595e-10	-0.253203	0.533	0.587	1.6119e-06	0	NPC2
DCLK1	4.62278e-09	-0.302266	0.459	0.504	9.24556e-06	0	NPC2
ATCAY	5.68372e-09	-0.43674	0.555	0.551	1.13674e-05	0	NPC2
FABP7	4.28077e-08	0.306737	0.562	0.652	8.56153e-05	0	NPC2
GSTP1	1.2056e-07	0.302496	0.75	0.91	0.00024112	0	NPC2
AIF1	5.48599e-07	0.353233	0.472	0.589	0.0010972	0	NPC2
PCLO	2.35781e-06	-0.363023	0.437	0.473	0.00471562	0	NPC2
MAPT	3.50856e-06	-0.411345	0.567	0.56	0.00701711	0	NPC2
DLX5	0.000297583	-0.295714	0.471	0.521	0.595166	0	NPC2
NHLH2	0.00534025	-0.304303	0.448	0.48	1	0	NPC2
RSPO2	0	1.65429	0.979	0.746	0	1	NPC1
FAM89A	0	1.42353	0.754	0.678	0	1	NPC1
CTGF	0	1.37003	0.895	0.735	0	1	NPC1
RSPO3	0	1.3579	0.985	0.788	0	1	NPC1
HES1	0	1.35317	0.979	0.725	0	1	NPC1
PLS3	0	1.31925	0.923	0.707	0	1	NPC1
TPBG	0	1.315	0.929	0.65	0	1	NPC1
FJX1	0	1.27309	0.962	0.71	0	1	NPC1
WLS	0	1.23798	0.976	0.698	0	1	NPC1
TRH	0	1.10974	0.969	0.815	0	1	NPC1
LYPD1	0	1.0689	0.927	0.699	0	1	NPC1
ZNF503	0	1.06348	0.971	0.8	0	1	NPC1
TTYH1	0	1.04343	0.996	0.829	0	1	NPC1
ZFP36L1	0	1.01528	0.983	0.752	0	1	NPC1
RSPO1	0	0.979922	0.892	0.675	0	1	NPC1
GJA1	0	0.955876	0.847	0.617	0	1	NPC1
ITM2B	0	0.929444	0.997	0.898	0	1	NPC1
SPARC	0	0.926139	0.958	0.712	0	1	NPC1
FGFR3	0	0.900596	0.924	0.727	0	1	NPC1
ID3	0	0.894145	0.829	0.693	0	1	NPC1
ID4	0	0.883761	0.98	0.778	0	1	NPC1
SLIT2	0	0.853548	0.846	0.673	0	1	NPC1
SNTG1	0	0.849643	0.805	0.619	0	1	NPC1
FABP7	0	0.848441	0.876	0.607	0	1	NPC1
FEZF2	0	0.833032	0.924	0.742	0	1	NPC1
SOX2	0	0.830997	0.993	0.793	0	1	NPC1
MASP1	0	0.827054	0.826	0.668	0	1	NPC1
CITED2	0	0.824628	0.946	0.769	0	1	NPC1
GPC4	0	0.823518	0.881	0.65	0	1	NPC1
SULF2	0	0.807117	0.885	0.697	0	1	NPC1
FBXW7	0	0.796532	0.862	0.687	0	1	NPC1
PALMD	0	0.794837	0.786	0.663	0	1	NPC1
ARX	0	0.752828	0.933	0.774	0	1	NPC1
PRTG	0	0.750291	0.742	0.513	0	1	NPC1
PLEKHA5	0	0.744697	0.89	0.676	0	1	NPC1
CD99	0	0.744579	0.957	0.765	0	1	NPC1
ADCY2	0	0.729709	0.909	0.713	0	1	NPC1
TSHZ2	0	0.717287	0.846	0.72	0	1	NPC1
TRIM67	0	0.701884	0.64	0.605	0	1	NPC1
NELL2	0	0.700744	0.94	0.784	0	1	NPC1
ZFP36L2	0	0.699033	0.815	0.595	0	1	NPC1
CYR61	0	0.693424	0.822	0.623	0	1	NPC1
BCL2	0	0.693224	0.81	0.667	0	1	NPC1
GULP1	0	0.684332	0.827	0.634	0	1	NPC1
COL4A6	0	0.674959	0.767	0.506	0	1	NPC1
PLPP3	0	0.673666	0.807	0.632	0	1	NPC1
DMRT3	0	0.67202	0.806	0.648	0	1	NPC1
EMX2	0	0.669673	0.968	0.708	0	1	NPC1
TGIF1	0	0.655567	0.824	0.657	0	1	NPC1
PALLD	0	0.653505	0.832	0.573	0	1	NPC1
GPC3	0	0.650177	0.823	0.681	0	1	NPC1
PON2	0	0.626185	0.813	0.605	0	1	NPC1
PLTP	0	0.607419	0.9	0.719	0	1	NPC1
SULF1	0	0.602343	0.769	0.652	0	1	NPC1
CALU	0	0.598567	0.954	0.779	0	1	NPC1
MEF2C	0	0.592524	0.801	0.707	0	1	NPC1
ADRA2A	0	0.591972	0.701	0.597	0	1	NPC1
C1orf61	0	0.581617	0.842	0.666	0	1	NPC1
ADGRV1	0	0.581346	0.843	0.627	0	1	NPC1
SLC2A1	0	0.577886	0.87	0.677	0	1	NPC1
DMRTA2	0	0.563166	0.87	0.67	0	1	NPC1
CALR	0	0.561477	0.968	0.789	0	1	NPC1
EGR1	0	0.559728	0.839	0.641	0	1	NPC1
IGFBP2	0	0.559574	0.998	0.896	0	1	NPC1
HES4	0	0.559364	0.962	0.704	0	1	NPC1
ZIC2	0	0.558307	0.927	0.73	0	1	NPC1
PLXDC2	0	0.558044	0.663	0.574	0	1	NPC1
APCDD1	0	0.557657	0.829	0.689	0	1	NPC1
SYNE2	0	0.556224	0.891	0.64	0	1	NPC1
FOS	0	0.547338	0.808	0.591	0	1	NPC1
NR4A2	0	0.540182	0.72	0.624	0	1	NPC1
IGFBP5	0	0.535269	0.709	0.518	0	1	NPC1
SOX9	0	0.534305	0.742	0.472	0	1	NPC1
IFITM3	0	0.529777	0.799	0.544	0	1	NPC1
CLU	0	0.524855	0.952	0.743	0	1	NPC1
HSPA5	0	0.524058	0.951	0.761	0	1	NPC1
COL4A5	0	0.515973	0.706	0.509	0	1	NPC1
CRABP2	0	0.513642	0.944	0.77	0	1	NPC1
LSAMP	0	0.513015	0.819	0.677	0	1	NPC1
CACHD1	0	0.511334	0.7	0.444	0	1	NPC1
POU6F2	0	0.5097	0.752	0.595	0	1	NPC1
MAF	0	0.50322	0.702	0.582	0	1	NPC1
OTX2	0	0.495098	0.7	0.56	0	1	NPC1
IER2	0	0.490961	0.892	0.668	0	1	NPC1
HSP90B1	0	0.487954	0.948	0.714	0	1	NPC1
SLIT3	0	0.48101	0.654	0.554	0	1	NPC1
BTBD17	0	0.475979	0.766	0.543	0	1	NPC1
RBM47	0	0.474413	0.743	0.606	0	1	NPC1
DACH1	0	0.471262	0.847	0.634	0	1	NPC1
PSAT1	0	0.462043	0.867	0.59	0	1	NPC1
EMP3	0	0.461865	0.813	0.653	0	1	NPC1
MCAM	0	0.460708	0.776	0.628	0	1	NPC1
ID2	0	0.455629	0.798	0.624	0	1	NPC1
CNTNAP2	0	0.454319	0.957	0.777	0	1	NPC1
NDNF	0	0.452172	0.724	0.643	0	1	NPC1
P4HA1	0	0.449742	0.883	0.708	0	1	NPC1
RPS27L	0	0.447337	0.977	0.834	0	1	NPC1
LRRN1	0	0.438695	0.661	0.5	0	1	NPC1
FAT1	0	0.438677	0.67	0.485	0	1	NPC1
CCND1	0	0.432394	0.906	0.759	0	1	NPC1
RCN1	0	0.432038	0.933	0.677	0	1	NPC1
DMRTA1	0	0.424339	0.635	0.454	0	1	NPC1
SYT1	0	0.420884	0.94	0.845	0	1	NPC1
MYO10	0	0.419877	0.768	0.589	0	1	NPC1
MFAP2	0	0.415362	0.747	0.564	0	1	NPC1
HES5	0	0.414258	0.867	0.713	0	1	NPC1
KLHDC8B	0	0.407841	0.777	0.642	0	1	NPC1
BMP7	0	0.405671	0.667	0.546	0	1	NPC1
BMP2	0	0.392236	0.704	0.627	0	1	NPC1
DPP10	0	0.389989	0.715	0.594	0	1	NPC1
ECEL1	0	0.38057	0.706	0.6	0	1	NPC1
ADD3	0	0.377307	0.767	0.676	0	1	NPC1
C5orf49	0	0.373956	0.791	0.695	0	1	NPC1
SESN3	0	0.368024	0.752	0.604	0	1	NPC1
CFAP126	0	0.366823	0.757	0.681	0	1	NPC1
MIR99AHG	0	0.36471	0.792	0.661	0	1	NPC1
ST8SIA4	0	0.362564	0.689	0.568	0	1	NPC1
PBXIP1	0	0.357654	0.617	0.493	0	1	NPC1
KLF6	0	0.353099	0.87	0.745	0	1	NPC1
NES	0	0.350135	0.831	0.654	0	1	NPC1
NPC2	0	0.347235	0.902	0.735	0	1	NPC1
QPRT	0	0.346811	0.791	0.615	0	1	NPC1
COL5A2	0	0.344265	0.664	0.548	0	1	NPC1
NFIA	0	0.338418	0.656	0.395	0	1	NPC1
IFI6	0	0.334898	0.7	0.57	0	1	NPC1
RPGR	0	0.325848	0.699	0.598	0	1	NPC1
SERPINH1	0	0.324337	0.76	0.621	0	1	NPC1
LRRC4C	0	0.322483	0.822	0.687	0	1	NPC1
KCNJ2	0	0.316608	0.712	0.624	0	1	NPC1
PRSS23	0	0.314444	0.75	0.627	0	1	NPC1
FBLN1	0	0.3143	0.737	0.535	0	1	NPC1
SEMA6A	0	0.313949	0.808	0.67	0	1	NPC1
GAS1	0	0.313311	0.586	0.347	0	1	NPC1
QKI	0	0.312857	0.941	0.757	0	1	NPC1
SPINT2	0	0.29885	0.882	0.725	0	1	NPC1
BTG2	0	0.293519	0.841	0.722	0	1	NPC1
TPM1	0	0.284028	0.818	0.581	0	1	NPC1
EGLN3	0	0.276353	0.614	0.447	0	1	NPC1
HMGA2	0	0.275397	0.678	0.397	0	1	NPC1
MTUS2	0	0.274073	0.655	0.535	0	1	NPC1
PRSS12	0	0.272164	0.639	0.553	0	1	NPC1
EPHA7	0	0.266737	0.787	0.598	0	1	NPC1
LIPA	0	0.262935	0.672	0.512	0	1	NPC1
ARHGAP29	0	0.259005	0.661	0.498	0	1	NPC1
MYT1	0	-0.272429	0.199	0.477	0	1	NPC1
ZEB2	0	-0.318133	0.376	0.62	0	1	NPC1
EOMES	0	-0.375221	0.225	0.536	0	1	NPC1
SYT4	0	-0.530885	0.556	0.651	0	1	NPC1
POU3F2	0	-0.531525	0.597	0.663	0	1	NPC1
ATCAY	0	-0.589653	0.31	0.584	0	1	NPC1
TUBB	0	-0.601081	0.997	0.965	0	1	NPC1
TMEM158	0	-0.672422	0.51	0.658	0	1	NPC1
UNCX	0	-0.67966	0.626	0.738	0	1	NPC1
MAPT	0	-0.683768	0.336	0.591	0	1	NPC1
TUBB2B	0	-0.718656	0.998	0.979	0	1	NPC1
FAM57B	0	-0.753747	0.434	0.669	0	1	NPC1
LHX1	0	-0.789767	0.626	0.73	0	1	NPC1
INSM1	0	-0.836503	0.643	0.767	0	1	NPC1
POU2F2	0	-0.900732	0.588	0.731	0	1	NPC1
NCAM1	0	-0.903091	0.496	0.674	0	1	NPC1
TUBA1A	0	-0.930664	1	0.998	0	1	NPC1
NRXN1	0	-1.0057	0.282	0.519	0	1	NPC1
SCG3	0	-1.02374	0.536	0.734	0	1	NPC1
TMSB10	0	-1.02889	0.999	0.988	0	1	NPC1
TBR1	0	-1.06327	0.636	0.745	0	1	NPC1
TAGLN3	0	-1.24966	0.634	0.763	0	1	NPC1
INA	0	-1.28841	0.618	0.787	0	1	NPC1
NEFM	0	-1.37041	0.549	0.709	0	1	NPC1
PTN	0	-1.42176	0.55	0.742	0	1	NPC1
GAP43	0	-1.52824	0.533	0.666	0	1	NPC1
NNAT	0	-1.61991	0.967	0.953	0	1	NPC1
CD24	0	-1.90856	0.706	0.821	0	1	NPC1
STMN2	0	-2.49079	0.841	0.901	0	1	NPC1
TCF4	2.87523e-307	0.29354	0.85	0.623	5.75045e-304	1	NPC1
LHX1-DT	1.4205e-301	-0.316382	0.575	0.636	2.841e-298	1	NPC1
EFNB2	1.03935e-298	0.253714	0.795	0.551	2.0787e-295	1	NPC1
ELAVL3	3.8906e-297	-1.05651	0.682	0.781	7.7812e-294	1	NPC1
HSP90AA1	6.38812e-297	-0.42793	0.998	0.955	1.27762e-293	1	NPC1
LINC00461	2.85993e-295	0.278306	0.924	0.736	5.71986e-292	1	NPC1
CYBA	3.22974e-292	0.301329	0.637	0.441	6.45947e-289	1	NPC1
GSTP1	2.97643e-291	0.284126	0.99	0.873	5.95286e-288	1	NPC1
NSG2	1.14921e-290	-0.744262	0.452	0.608	2.29841e-287	1	NPC1
EEF1A2	1.73001e-288	-0.785091	0.646	0.762	3.46002e-285	1	NPC1
CALD1	3.23263e-287	0.268996	0.785	0.614	6.46526e-284	1	NPC1
PEG10	1.39185e-284	0.276519	0.916	0.744	2.7837e-281	1	NPC1
CD63	1.13828e-278	0.253108	0.975	0.825	2.27657e-275	1	NPC1
MEIS2	6.07332e-278	-1.74018	0.559	0.652	1.21466e-274	1	NPC1
FGFR2	6.94732e-277	0.348115	0.655	0.55	1.38946e-273	1	NPC1
RAB3A	8.11856e-276	-0.714902	0.631	0.739	1.62371e-272	1	NPC1
SELENOP	6.23021e-275	0.452286	0.588	0.513	1.24604e-271	1	NPC1
FZD7	5.42993e-274	0.299899	0.667	0.558	1.08599e-270	1	NPC1
WNT7B	6.91735e-269	0.416892	0.774	0.7	1.38347e-265	1	NPC1
MAB21L1	2.37584e-261	-0.678988	0.592	0.659	4.75168e-258	1	NPC1
IFI44L	3.21327e-260	0.300729	0.475	0.292	6.42655e-257	1	NPC1
FGFR1	3.5333e-260	0.304559	0.669	0.516	7.06659e-257	1	NPC1
SAT1	1.21249e-258	0.518608	0.751	0.67	2.42498e-255	1	NPC1
JPT1	1.70658e-254	-0.788363	0.959	0.888	3.41316e-251	1	NPC1
FAM181A	1.44254e-251	0.389221	0.639	0.57	2.88508e-248	1	NPC1
GLRX	7.0139e-249	-0.388308	0.399	0.599	1.40278e-245	1	NPC1
PKM	6.12363e-246	0.258938	0.993	0.87	1.22473e-242	1	NPC1
RALYL	3.00011e-240	-0.38338	0.389	0.549	6.00021e-237	1	NPC1
RGS16	3.57656e-240	-0.62944	0.47	0.683	7.15312e-237	1	NPC1
BAALC	4.22664e-239	-0.3249	0.331	0.529	8.45328e-236	1	NPC1
CCDC184	1.44761e-238	-0.364791	0.395	0.556	2.89522e-235	1	NPC1
SRRM4	1.31644e-236	-0.51246	0.601	0.653	2.63288e-233	1	NPC1
SDC2	2.5997e-235	0.320634	0.624	0.496	5.1994e-232	1	NPC1
FABP5	4.97204e-233	-0.849753	0.442	0.621	9.94407e-230	1	NPC1
ANK3	5.40197e-231	-0.800903	0.562	0.685	1.08039e-227	1	NPC1
PCLO	4.77047e-230	-0.296738	0.277	0.493	9.54094e-227	1	NPC1
THSD7A	5.967e-230	-0.474718	0.435	0.574	1.1934e-226	1	NPC1
FAM81B	1.48833e-229	0.283385	0.693	0.675	2.97666e-226	1	NPC1
PTPRD	8.74608e-229	-0.37388	0.331	0.549	1.74922e-225	1	NPC1
MLLT11	1.4964e-223	-1.18116	0.94	0.909	2.9928e-220	1	NPC1
RTN1	1.14667e-219	-1.51674	0.669	0.731	2.29334e-216	1	NPC1
PIFO	1.48284e-216	0.26437	0.665	0.612	2.96568e-213	1	NPC1
AKAP6	4.13135e-212	-0.382282	0.392	0.559	8.26269e-209	1	NPC1
CRMP1	5.87196e-209	-1.05998	0.704	0.777	1.17439e-205	1	NPC1
UBE2C	4.00245e-205	-1.25693	0.468	0.61	8.0049e-202	1	NPC1
COL11A1	6.71546e-205	0.368899	0.575	0.448	1.34309e-201	1	NPC1
TUBB2A	1.12468e-199	-1.06722	0.888	0.876	2.24935e-196	1	NPC1
ID1	2.2485e-198	0.555866	0.687	0.607	4.49701e-195	1	NPC1
KLHL35	5.80668e-198	-0.472916	0.422	0.564	1.16134e-194	1	NPC1
NEFL	2.43337e-196	-0.745884	0.44	0.587	4.86675e-193	1	NPC1
SYP	6.10187e-195	-0.625474	0.512	0.642	1.22037e-191	1	NPC1
GDAP1L1	1.12394e-193	-0.667387	0.67	0.733	2.24789e-190	1	NPC1
KIF5A	1.46446e-190	-0.512977	0.463	0.62	2.92893e-187	1	NPC1
OLFM3	3.55394e-189	0.398763	0.693	0.636	7.10788e-186	1	NPC1
CADM2	1.41671e-188	-0.375245	0.445	0.56	2.83342e-185	1	NPC1
ATP1A3	4.59094e-188	-0.663109	0.636	0.702	9.18189e-185	1	NPC1
TSPAN5	1.86935e-185	-0.486753	0.28	0.49	3.7387e-182	1	NPC1
BAMBI	1.88846e-183	0.402716	0.528	0.435	3.77691e-180	1	NPC1
MT-ND5	1.42826e-179	0.273851	0.987	0.909	2.85653e-176	1	NPC1
AMER2	3.39167e-177	-0.373999	0.374	0.533	6.78333e-174	1	NPC1
TMEM163	1.55539e-176	-0.304248	0.197	0.402	3.11079e-173	1	NPC1
NEK2	5.5097e-175	-0.376602	0.428	0.553	1.10194e-171	1	NPC1
GTSE1	8.73374e-172	-0.388755	0.402	0.532	1.74675e-168	1	NPC1
CDK1	7.20167e-169	-0.766412	0.386	0.536	1.44033e-165	1	NPC1
SERPINE2	9.63964e-168	0.332234	0.627	0.536	1.92793e-164	1	NPC1
HEY2	2.37684e-167	0.489112	0.563	0.498	4.75367e-164	1	NPC1
LIFR	4.93696e-166	0.271538	0.566	0.483	9.87393e-163	1	NPC1
PBX3	6.5562e-165	-0.72369	0.44	0.563	1.31124e-161	1	NPC1
CDKN2D	3.59831e-163	-0.695678	0.527	0.616	7.19663e-160	1	NPC1
H2AFZ	1.31171e-161	-0.592608	0.976	0.897	2.62341e-158	1	NPC1
UBE2S	3.66426e-157	-0.974236	0.756	0.776	7.32852e-154	1	NPC1
KHDRBS3	7.5515e-157	-0.358261	0.52	0.617	1.5103e-153	1	NPC1
LHX9	3.144e-156	-0.892702	0.634	0.715	6.28799e-153	1	NPC1
ACTL6B	1.71663e-155	-0.335725	0.488	0.591	3.43326e-152	1	NPC1
MXD3	9.05707e-154	-0.251514	0.268	0.433	1.81141e-150	1	NPC1
LHX5	9.7634e-154	-0.450651	0.64	0.712	1.95268e-150	1	NPC1
MEGF10	2.54086e-153	0.409702	0.537	0.464	5.08173e-150	1	NPC1
ELAVL2	1.12034e-152	-0.724991	0.567	0.702	2.24069e-149	1	NPC1
OLFM1	1.47946e-152	-0.558672	0.394	0.564	2.95893e-149	1	NPC1
C3orf58	2.89699e-149	0.365041	0.62	0.574	5.79398e-146	1	NPC1
CENPF	2.01845e-147	-1.04337	0.384	0.544	4.0369e-144	1	NPC1
CRNDE	1.77109e-142	-0.27115	0.377	0.554	3.54219e-139	1	NPC1
CAMK2N2	2.09647e-139	-0.388998	0.543	0.609	4.19293e-136	1	NPC1
CCNB2	2.40673e-139	-0.68775	0.435	0.585	4.81346e-136	1	NPC1
GABRB3	2.97999e-139	-0.374049	0.277	0.436	5.95998e-136	1	NPC1
TSPAN7	3.97339e-138	-0.350502	0.248	0.436	7.94677e-135	1	NPC1
ST18	4.17169e-136	-0.336711	0.57	0.648	8.34338e-133	1	NPC1
GNG3	1.06843e-135	-0.866723	0.492	0.592	2.13686e-132	1	NPC1
CDKN1C	1.32773e-134	-0.566632	0.584	0.706	2.65547e-131	1	NPC1
CHGB	8.04655e-132	-0.364792	0.439	0.568	1.60931e-128	1	NPC1
DLX6-AS1	3.44422e-131	-0.548169	0.328	0.474	6.88845e-128	1	NPC1
DLX2	5.10075e-127	-0.28589	0.506	0.375	1.02015e-123	1	NPC1
CELF3	5.30249e-126	-0.614642	0.49	0.571	1.0605e-122	1	NPC1
CALY	1.21793e-124	-0.251621	0.319	0.483	2.43587e-121	1	NPC1
EPHA3	3.63239e-121	-0.364894	0.568	0.614	7.26478e-118	1	NPC1
ZIC1	4.01565e-119	-0.262634	0.279	0.456	8.0313e-116	1	NPC1
PRC1	1.31655e-117	-0.326458	0.4	0.525	2.6331e-114	1	NPC1
TOP2A	8.05319e-116	-1.28365	0.481	0.586	1.61064e-112	1	NPC1
DLL3	1.14005e-112	-0.545357	0.424	0.544	2.2801e-109	1	NPC1
CENPA	1.74008e-112	-0.255385	0.431	0.534	3.48015e-109	1	NPC1
LBH	1.60125e-108	-0.325429	0.342	0.5	3.20251e-105	1	NPC1
SOX4	8.03973e-107	-0.724751	0.988	0.946	1.60795e-103	1	NPC1
GABRG2	1.52323e-106	-0.323236	0.47	0.55	3.04647e-103	1	NPC1
ZFP36	2.02582e-104	0.362874	0.628	0.626	4.05165e-101	1	NPC1
JUNB	7.75153e-104	0.254035	0.633	0.576	1.55031e-100	1	NPC1
CDCA3	3.39958e-103	-0.290248	0.424	0.524	6.79916e-100	1	NPC1
CNR1	3.82222e-103	-0.291952	0.51	0.587	7.64445e-100	1	NPC1
CDC20	4.1363e-99	-0.612098	0.415	0.523	8.27261e-96	1	NPC1
MEG3	2.56952e-98	-0.330754	0.676	0.737	5.13904e-95	1	NPC1
L1CAM	5.58205e-95	-0.428069	0.636	0.679	1.11641e-91	1	NPC1
FNDC5	6.48765e-95	-0.291291	0.467	0.575	1.29753e-91	1	NPC1
BIRC5	6.58189e-93	-0.705326	0.457	0.554	1.31638e-89	1	NPC1
RPRM	2.99364e-92	0.286366	0.471	0.415	5.98729e-89	1	NPC1
CELF4	1.78249e-90	-0.783266	0.587	0.648	3.56497e-87	1	NPC1
RASSF8	6.3159e-90	0.27347	0.556	0.507	1.26318e-86	1	NPC1
NEUROD1	1.4711e-87	-0.383802	0.448	0.525	2.94219e-84	1	NPC1
RGS17	8.77303e-86	-0.298713	0.344	0.487	1.75461e-82	1	NPC1
DCX	6.80501e-83	-0.835542	0.669	0.742	1.361e-79	1	NPC1
HMGB1	2.01966e-82	-0.387216	0.997	0.945	4.03932e-79	1	NPC1
PSRC1	2.22105e-82	-0.256821	0.334	0.459	4.44209e-79	1	NPC1
CDK5R1	1.63656e-78	-0.534926	0.533	0.608	3.27313e-75	1	NPC1
HES6	3.26204e-78	-1.09865	0.615	0.665	6.52407e-75	1	NPC1
IGSF21	7.99251e-77	-0.258251	0.238	0.39	1.5985e-73	1	NPC1
NMU	2.93729e-75	0.291312	0.668	0.628	5.87459e-72	1	NPC1
ECT2	1.35426e-74	-0.257844	0.316	0.445	2.70853e-71	1	NPC1
GRIA2	2.4071e-74	-0.698743	0.558	0.601	4.81421e-71	1	NPC1
DPYSL3	2.54458e-73	-0.643951	0.542	0.612	5.08917e-70	1	NPC1
LGI1	3.47736e-73	0.251515	0.428	0.352	6.95472e-70	1	NPC1
ENC1	2.2995e-72	-0.743451	0.57	0.635	4.599e-69	1	NPC1
PGM2L1	3.14979e-69	-0.615089	0.654	0.709	6.29957e-66	1	NPC1
TMSB15A	2.91837e-68	-0.492538	0.895	0.84	5.83673e-65	1	NPC1
CACNA2D1	4.67319e-67	-0.361702	0.394	0.49	9.34637e-64	1	NPC1
TUBA1B	1.30956e-66	-0.604815	0.989	0.944	2.61911e-63	1	NPC1
HTRA1	1.71784e-65	0.255431	0.553	0.539	3.43568e-62	1	NPC1
NSG1	3.3476e-65	-0.860545	0.669	0.699	6.6952e-62	1	NPC1
EBF2	4.50131e-64	-0.329103	0.237	0.391	9.00263e-61	1	NPC1
KIFC1	7.99332e-61	-0.333541	0.43	0.489	1.59866e-57	1	NPC1
ELAVL4	2.05049e-60	-0.345284	0.216	0.353	4.10097e-57	1	NPC1
NTM	6.85824e-59	-0.333284	0.486	0.555	1.37165e-55	1	NPC1
KPNA2	1.87984e-56	-0.942249	0.787	0.768	3.75969e-53	1	NPC1
SNAP25	1.01826e-55	-0.483708	0.544	0.565	2.03653e-52	1	NPC1
HMMR	6.63032e-55	-0.274137	0.306	0.404	1.32606e-51	1	NPC1
CCNB1	4.85457e-54	-0.693751	0.517	0.593	9.70914e-51	1	NPC1
WNT5A	1.1195e-52	0.314868	0.473	0.456	2.23901e-49	1	NPC1
GRID2	1.13885e-51	-0.273122	0.536	0.404	2.27771e-48	1	NPC1
DLX5	1.65369e-51	-0.387854	0.579	0.505	3.30737e-48	1	NPC1
CENPM	3.26811e-51	-0.251445	0.274	0.383	6.53621e-48	1	NPC1
SMC2	3.78428e-51	-0.29632	0.444	0.543	7.56857e-48	1	NPC1
CDCA8	4.31648e-50	-0.302776	0.337	0.427	8.63297e-47	1	NPC1
MKI67	5.44801e-50	-0.721102	0.395	0.47	1.0896e-46	1	NPC1
CNKSR3	6.59437e-50	0.274426	0.404	0.355	1.31887e-46	1	NPC1
PKIA	2.10228e-49	-0.587921	0.734	0.748	4.20457e-46	1	NPC1
MYBL2	1.55094e-48	-0.27965	0.311	0.37	3.10188e-45	1	NPC1
CKB	3.23381e-48	-0.305707	0.993	0.951	6.46762e-45	1	NPC1
GAD2	3.49097e-48	-0.498649	0.635	0.62	6.98193e-45	1	NPC1
TTC9B	5.6995e-48	-0.655092	0.646	0.667	1.1399e-44	1	NPC1
CRABP1	1.26025e-47	-0.779886	0.654	0.695	2.52051e-44	1	NPC1
SLC17A6	7.19322e-46	-0.448827	0.516	0.538	1.43864e-42	1	NPC1
PCBP4	1.05868e-45	-0.571694	0.681	0.697	2.11735e-42	1	NPC1
SCRT2	1.43197e-43	-0.263148	0.48	0.398	2.86393e-40	1	NPC1
CDKN3	1.45889e-43	-0.368423	0.354	0.451	2.91778e-40	1	NPC1
DLK1	8.34464e-43	-0.37834	0.416	0.517	1.66893e-39	1	NPC1
SST	8.84642e-43	-0.298572	0.287	0.396	1.76928e-39	1	NPC1
SEPT6	5.28367e-39	-0.453075	0.371	0.465	1.05673e-35	1	NPC1
SPC25	2.41259e-38	-0.290883	0.47	0.397	4.82519e-35	1	NPC1
NUSAP1	8.28703e-38	-0.789522	0.468	0.534	1.65741e-34	1	NPC1
ZFHX3	2.30442e-37	-0.634358	0.492	0.561	4.60885e-34	1	NPC1
MECOM	3.67385e-36	0.292949	0.562	0.606	7.34769e-33	1	NPC1
PBK	5.7248e-36	-0.525083	0.488	0.534	1.14496e-32	1	NPC1
SCN3A	1.72123e-34	-0.259135	0.574	0.592	3.44246e-31	1	NPC1
GNG4	4.75862e-34	-0.413503	0.442	0.501	9.51724e-31	1	NPC1
DRAXIN	2.42359e-33	-0.352306	0.516	0.568	4.84718e-30	1	NPC1
SNCA	8.06479e-33	-0.308087	0.674	0.589	1.61296e-29	1	NPC1
BEX1	6.40625e-32	-0.5996	0.814	0.756	1.28125e-28	1	NPC1
SMC4	1.04049e-30	-0.492712	0.487	0.56	2.08098e-27	1	NPC1
TUBB4A	1.66645e-30	-0.315506	0.566	0.623	3.3329e-27	1	NPC1
NDC80	4.54304e-27	-0.33481	0.513	0.437	9.08607e-24	1	NPC1
SOX3	6.29933e-27	-0.349426	0.346	0.435	1.25987e-23	1	NPC1
EPB41	1.66685e-26	-0.432192	0.6	0.647	3.33371e-23	1	NPC1
MYT1L	2.23576e-26	-0.420973	0.407	0.46	4.47152e-23	1	NPC1
PTTG1	2.35565e-26	-0.976931	0.538	0.575	4.7113e-23	1	NPC1
HMGB2	2.56431e-26	-1.24702	0.691	0.675	5.12862e-23	1	NPC1
CAMK2N1	3.71573e-25	-0.689648	0.787	0.746	7.43146e-22	1	NPC1
RBFOX3	8.89027e-25	-0.319573	0.424	0.47	1.77805e-21	1	NPC1
MAP2	3.83045e-24	-0.622095	0.827	0.787	7.66089e-21	1	NPC1
SPTBN1	5.48251e-24	-0.278155	0.536	0.606	1.0965e-20	1	NPC1
TTR	1.49136e-23	-0.69571	0.487	0.456	2.98271e-20	1	NPC1
NUF2	3.30019e-23	-0.441949	0.459	0.508	6.60037e-20	1	NPC1
SGO2	5.41997e-23	-0.364662	0.495	0.424	1.08399e-19	1	NPC1
LAMB1	1.26978e-21	0.269233	0.437	0.482	2.53956e-18	1	NPC1
MAD2L1	3.65683e-21	-0.574081	0.491	0.531	7.31367e-18	1	NPC1
BLCAP	1.14564e-20	-0.481021	0.652	0.674	2.29129e-17	1	NPC1
KIF2C	2.53588e-20	-0.330213	0.482	0.481	5.07175e-17	1	NPC1
NRCAM	4.64193e-20	-0.343462	0.54	0.55	9.28385e-17	1	NPC1
LMNB1	8.89486e-20	-0.267032	0.753	0.682	1.77897e-16	1	NPC1
DNER	1.80488e-19	-0.381946	0.514	0.578	3.60977e-16	1	NPC1
TACC3	7.34991e-19	-0.353552	0.524	0.52	1.46998e-15	1	NPC1
UBE2T	2.68246e-18	-0.60146	0.464	0.501	5.36492e-15	1	NPC1
LMX1A	7.09464e-18	0.33454	0.493	0.534	1.41893e-14	1	NPC1
CCNA2	1.56682e-17	-0.43992	0.371	0.435	3.13363e-14	1	NPC1
LMO4	2.25309e-17	-0.36479	0.447	0.499	4.50618e-14	1	NPC1
LINC00599	3.49224e-17	-0.311023	0.635	0.682	6.98448e-14	1	NPC1
H2AFX	4.0353e-17	-0.614458	0.616	0.651	8.07059e-14	1	NPC1
TMEM59L	6.22488e-17	-0.324925	0.629	0.588	1.24498e-13	1	NPC1
NR2F1	1.3543e-16	-0.368691	0.973	0.897	2.7086e-13	1	NPC1
RGMB	1.9199e-16	-0.282345	0.449	0.508	3.83979e-13	1	NPC1
AP1S2	4.14634e-16	-0.435338	0.601	0.649	8.29268e-13	1	NPC1
RRM2	1.90137e-15	-0.38415	0.454	0.488	3.80274e-12	1	NPC1
RIPOR2	1.04402e-14	-0.250108	0.453	0.499	2.08803e-11	1	NPC1
PLK1	2.49317e-14	-0.370697	0.496	0.519	4.98634e-11	1	NPC1
CENPN	1.52238e-13	-0.28215	0.406	0.455	3.04477e-10	1	NPC1
SIX3	6.7785e-13	-0.393048	0.427	0.513	1.3557e-09	1	NPC1
KIF20B	6.95853e-13	-0.305055	0.492	0.46	1.39171e-09	1	NPC1
NHLH1	1.19695e-12	-0.484132	0.548	0.541	2.39389e-09	1	NPC1
STMN4	9.94866e-12	-0.842684	0.777	0.75	1.98973e-08	1	NPC1
ASPM	8.85234e-11	-0.416064	0.475	0.443	1.77047e-07	1	NPC1
MAP4K4	1.1209e-10	-0.477158	0.752	0.714	2.2418e-07	1	NPC1
TUBA1C	4.13716e-10	-0.254013	0.37	0.433	8.27433e-07	1	NPC1
PIMREG	4.24808e-10	-0.318082	0.478	0.45	8.49617e-07	1	NPC1
PPP1R1A	6.04156e-10	-0.383441	0.609	0.631	1.20831e-06	1	NPC1
SOX11	2.50979e-09	-0.477848	0.961	0.876	5.01957e-06	1	NPC1
NUCKS1	3.58228e-09	-0.267592	0.988	0.877	7.16457e-06	1	NPC1
BCL11A	4.24018e-09	-0.495419	0.593	0.597	8.48036e-06	1	NPC1
RBP1	1.60492e-08	-0.308965	0.436	0.505	3.20984e-05	1	NPC1
ARL6IP1	2.80233e-08	-0.572429	0.765	0.736	5.60466e-05	1	NPC1
MAP1B	3.89617e-08	-0.334932	0.998	0.95	7.79234e-05	1	NPC1
PCLAF	1.67684e-07	-0.55902	0.513	0.475	0.000335369	1	NPC1
AURKB	5.46688e-07	-0.390785	0.391	0.419	0.00109338	1	NPC1
KNSTRN	7.32954e-07	-0.31732	0.428	0.475	0.00146591	1	NPC1
MGAT4C	2.48736e-06	-0.255784	0.702	0.694	0.00497473	1	NPC1
KIDINS220	7.51759e-06	-0.350638	0.749	0.678	0.0150352	1	NPC1
CADM1	1.07213e-05	-0.318877	0.74	0.659	0.0214425	1	NPC1
NHLH2	1.32468e-05	-0.349094	0.496	0.473	0.0264936	1	NPC1
HSPA1B	1.67698e-05	-0.265804	0.373	0.409	0.0335396	1	NPC1
CELF5	3.8955e-05	-0.543266	0.642	0.643	0.07791	1	NPC1
HMGB3	3.93267e-05	-0.336456	0.868	0.743	0.0786535	1	NPC1
CCNO	5.06627e-05	-0.263162	0.373	0.375	0.101325	1	NPC1
HIST1H4C	9.0272e-05	-1.05031	0.696	0.673	0.180544	1	NPC1
SMIM18	0.000137036	-0.276997	0.563	0.544	0.274072	1	NPC1
CKS2	0.00014676	-0.602314	0.712	0.655	0.29352	1	NPC1
NAV1	0.000158855	-0.312914	0.418	0.446	0.317709	1	NPC1
AURKA	0.000395029	-0.261818	0.521	0.511	0.790059	1	NPC1
NEUROD6	0.000609372	-0.262429	0.143	0.188	1	1	NPC1
PCSK1N	0.000752237	-0.630314	0.924	0.854	1	1	NPC1
DUSP8	0.000898748	-0.300734	0.63	0.599	1	1	NPC1
SEZ6L2	0.000919783	-0.355705	0.745	0.711	1	1	NPC1
CENPE	0.00126054	-0.34293	0.497	0.474	1	1	NPC1
DCLK1	0.00126275	-0.451501	0.509	0.496	1	1	NPC1
SAMD3	0.00144388	-0.400177	0.576	0.523	1	1	NPC1
LINC01551	0.00202846	-0.254604	0.169	0.268	1	1	NPC1
GPM6A	0.00262731	-0.649189	0.857	0.839	1	1	NPC1
TPX2	0.00271323	-0.597725	0.461	0.474	1	1	NPC1
MEIS1	0.0033725	-0.253782	0.447	0.439	1	1	NPC1
LHX5-AS1	0.00361251	-0.609983	0.791	0.775	1	1	NPC1
NRN1	0.00395417	-0.282157	0.771	0.769	1	1	NPC1
ONECUT2	0.0056041	-0.25846	0.487	0.504	1	1	NPC1
MEIS2	0	2.08755	0.957	0.602	0	2	Cortical neurons
TBR1	0	1.79679	0.941	0.707	0	2	Cortical neurons
RTN1	0	1.79308	0.971	0.694	0	2	Cortical neurons
PTN	0	1.72192	0.975	0.688	0	2	Cortical neurons
STMN2	0	1.72144	0.998	0.882	0	2	Cortical neurons
NEFM	0	1.6628	0.961	0.657	0	2	Cortical neurons
UNCX	0	1.46933	0.906	0.703	0	2	Cortical neurons
STMN4	0	1.46863	0.919	0.733	0	2	Cortical neurons
NNAT	0	1.46277	0.994	0.95	0	2	Cortical neurons
LHX9	0	1.44168	0.915	0.68	0	2	Cortical neurons
LHX5-AS1	0	1.43593	0.972	0.753	0	2	Cortical neurons
INA	0	1.43444	0.95	0.744	0	2	Cortical neurons
GAP43	0	1.39	0.969	0.612	0	2	Cortical neurons
GRIA2	0	1.37807	0.752	0.577	0	2	Cortical neurons
GPM6A	0	1.36936	0.984	0.824	0	2	Cortical neurons
NSG1	0	1.35403	0.936	0.666	0	2	Cortical neurons
CD24	0	1.35388	0.995	0.785	0	2	Cortical neurons
CRMP1	0	1.33558	0.972	0.743	0	2	Cortical neurons
MAP2	0	1.27248	0.958	0.771	0	2	Cortical neurons
SYP	0	1.26989	0.865	0.598	0	2	Cortical neurons
SCG3	0	1.26019	0.941	0.682	0	2	Cortical neurons
KIF5C	0	1.2407	0.985	0.857	0	2	Cortical neurons
PCSK1N	0	1.23806	0.979	0.848	0	2	Cortical neurons
MLLT11	0	1.22908	0.995	0.903	0	2	Cortical neurons
MAB21L1	0	1.20766	0.795	0.634	0	2	Cortical neurons
TUBB2A	0	1.17684	0.985	0.864	0	2	Cortical neurons
EEF1A2	0	1.15071	0.921	0.728	0	2	Cortical neurons
SAMD3	0	1.14262	0.744	0.503	0	2	Cortical neurons
DCX	0	1.1344	0.946	0.707	0	2	Cortical neurons
ANK3	0	1.12602	0.867	0.647	0	2	Cortical neurons
TMEM158	0	1.12301	0.824	0.619	0	2	Cortical neurons
CELF5	0	1.12274	0.877	0.615	0	2	Cortical neurons
ENC1	0	1.12055	0.817	0.605	0	2	Cortical neurons
TTC9B	0	1.11821	0.803	0.647	0	2	Cortical neurons
NSG2	0	1.11589	0.8	0.564	0	2	Cortical neurons
MGAT4C	0	1.10416	0.836	0.677	0	2	Cortical neurons
GNG3	0	1.09402	0.842	0.549	0	2	Cortical neurons
MAPT	0	1.08603	0.768	0.536	0	2	Cortical neurons
CAMK2N1	0	1.07365	0.924	0.73	0	2	Cortical neurons
MAP1B	0	1.06785	1	0.95	0	2	Cortical neurons
KIDINS220	0	1.06758	0.903	0.66	0	2	Cortical neurons
NRN1	0	1.06125	0.87	0.757	0	2	Cortical neurons
RAB3A	0	1.06121	0.86	0.71	0	2	Cortical neurons
NCAM1	0	1.0544	0.865	0.627	0	2	Cortical neurons
TUBA1A	0	1.05142	1	0.998	0	2	Cortical neurons
LHX5	0	1.04656	0.9	0.679	0	2	Cortical neurons
PGM2L1	0	1.03022	0.837	0.686	0	2	Cortical neurons
TMEM59L	0	1.02783	0.801	0.567	0	2	Cortical neurons
SEZ6L2	0	1.02576	0.922	0.689	0	2	Cortical neurons
ELAVL3	0	1.01859	0.925	0.751	0	2	Cortical neurons
NEFL	0	1.01559	0.879	0.532	0	2	Cortical neurons
SLC17A6	0	1.00963	0.669	0.519	0	2	Cortical neurons
FSTL5	0	1.00882	0.782	0.667	0	2	Cortical neurons
CDK5R1	0	0.988038	0.822	0.572	0	2	Cortical neurons
NRXN1	0	0.979848	0.859	0.446	0	2	Cortical neurons
BEX1	0	0.969923	0.968	0.738	0	2	Cortical neurons
SCG5	0	0.960203	0.76	0.634	0	2	Cortical neurons
NRP2	0	0.948759	0.732	0.607	0	2	Cortical neurons
ELAVL2	0	0.941381	0.868	0.664	0	2	Cortical neurons
JPH4	0	0.939894	0.818	0.605	0	2	Cortical neurons
TAGLN3	0	0.939112	0.921	0.727	0	2	Cortical neurons
CADM1	0	0.92636	0.879	0.643	0	2	Cortical neurons
GDAP1L1	0	0.921026	0.838	0.711	0	2	Cortical neurons
OLFM1	0	0.918118	0.77	0.516	0	2	Cortical neurons
TUBB2B	0	0.91507	1	0.979	0	2	Cortical neurons
BCL11A	0	0.913346	0.83	0.569	0	2	Cortical neurons
POU2F2	0	0.904564	0.8	0.704	0	2	Cortical neurons
CELF3	0	0.902938	0.749	0.539	0	2	Cortical neurons
FAM57B	0	0.894635	0.835	0.618	0	2	Cortical neurons
JPT1	0	0.893807	0.989	0.885	0	2	Cortical neurons
LHX1	0	0.885321	0.848	0.702	0	2	Cortical neurons
DCC	0	0.885294	0.796	0.621	0	2	Cortical neurons
TMEM163	0	0.884039	0.655	0.345	0	2	Cortical neurons
ATP1A3	0	0.869445	0.818	0.679	0	2	Cortical neurons
KIF5A	0	0.86335	0.838	0.573	0	2	Cortical neurons
DPYSL3	0	0.860709	0.831	0.576	0	2	Cortical neurons
GABRG2	0	0.852064	0.727	0.518	0	2	Cortical neurons
PKIA	0	0.851388	0.877	0.73	0	2	Cortical neurons
TMSB10	0	0.845272	0.999	0.988	0	2	Cortical neurons
ATCAY	0	0.840472	0.747	0.528	0	2	Cortical neurons
CELF4	0	0.82943	0.747	0.628	0	2	Cortical neurons
BLCAP	0	0.812791	0.805	0.655	0	2	Cortical neurons
DNER	0	0.809859	0.79	0.543	0	2	Cortical neurons
TMEFF2	0	0.808751	0.656	0.45	0	2	Cortical neurons
SYT4	0	0.80799	0.685	0.634	0	2	Cortical neurons
TUBB4A	0	0.802817	0.842	0.589	0	2	Cortical neurons
INSM1	0	0.781732	0.863	0.739	0	2	Cortical neurons
CDKN2D	0	0.7817	0.761	0.586	0	2	Cortical neurons
LHX2	0	0.775533	0.707	0.4	0	2	Cortical neurons
CHGB	0	0.775431	0.657	0.54	0	2	Cortical neurons
BAALC	0	0.773728	0.708	0.481	0	2	Cortical neurons
DUSP8	0	0.756703	0.685	0.593	0	2	Cortical neurons
CACNA2D1	0	0.750717	0.663	0.457	0	2	Cortical neurons
RALYL	0	0.741559	0.744	0.504	0	2	Cortical neurons
LY6H	0	0.739956	0.822	0.681	0	2	Cortical neurons
DCLK1	0	0.733724	0.64	0.48	0	2	Cortical neurons
MAP1LC3A	0	0.726536	0.719	0.542	0	2	Cortical neurons
FAM155A	0	0.720412	0.676	0.314	0	2	Cortical neurons
L1CAM	0	0.717733	0.763	0.663	0	2	Cortical neurons
PCDH9	0	0.708645	0.712	0.585	0	2	Cortical neurons
CCDC184	0	0.69555	0.718	0.515	0	2	Cortical neurons
KHDRBS3	0	0.693704	0.705	0.594	0	2	Cortical neurons
C1QTNF3	0	0.690777	0.794	0.557	0	2	Cortical neurons
AKAP6	0	0.689473	0.745	0.514	0	2	Cortical neurons
NRCAM	0	0.680924	0.711	0.529	0	2	Cortical neurons
KLF7	0	0.680601	0.742	0.525	0	2	Cortical neurons
ZFHX4	0	0.680535	0.907	0.693	0	2	Cortical neurons
NFASC	0	0.671916	0.685	0.548	0	2	Cortical neurons
SOX11	0	0.668028	0.976	0.875	0	2	Cortical neurons
RIPOR2	0	0.659184	0.626	0.478	0	2	Cortical neurons
GABRB3	0	0.656953	0.607	0.394	0	2	Cortical neurons
CAMK2N2	0	0.652601	0.687	0.591	0	2	Cortical neurons
ARHGDIG	0	0.650207	0.724	0.526	0	2	Cortical neurons
NAV1	0	0.650167	0.661	0.416	0	2	Cortical neurons
SYT1	0	0.637238	0.934	0.847	0	2	Cortical neurons
AP1S2	0	0.634007	0.854	0.617	0	2	Cortical neurons
SYNPR	0	0.63348	0.644	0.484	0	2	Cortical neurons
MT-ND2	0	0.632347	0.996	0.954	0	2	Cortical neurons
SNCA	0	0.626355	0.756	0.58	0	2	Cortical neurons
FRRS1L	0	0.617049	0.761	0.61	0	2	Cortical neurons
GLRX	0	0.614564	0.731	0.556	0	2	Cortical neurons
MEIS1	0	0.611127	0.685	0.41	0	2	Cortical neurons
EPB41	0	0.610263	0.887	0.612	0	2	Cortical neurons
CNTNAP2	0	0.608301	0.947	0.78	0	2	Cortical neurons
RFTN1	0	0.601196	0.714	0.544	0	2	Cortical neurons
SEPT6	0	0.597784	0.635	0.432	0	2	Cortical neurons
ELAVL4	0	0.590504	0.574	0.308	0	2	Cortical neurons
SEMA3A	0	0.589879	0.651	0.503	0	2	Cortical neurons
PCSK1	0	0.586557	0.771	0.443	0	2	Cortical neurons
MAP4K4	0	0.561715	0.843	0.704	0	2	Cortical neurons
LHX1-DT	0	0.54465	0.781	0.611	0	2	Cortical neurons
CHL1	0	0.507021	0.812	0.573	0	2	Cortical neurons
NLRP1	0	0.502238	0.934	0.761	0	2	Cortical neurons
PPP1R17	0	0.498361	0.536	0.24	0	2	Cortical neurons
KCNQ1OT1	0	0.496522	0.918	0.809	0	2	Cortical neurons
NRP1	0	0.489145	0.754	0.522	0	2	Cortical neurons
ZFHX3	0	0.479159	0.732	0.531	0	2	Cortical neurons
KLHL35	0	0.478987	0.729	0.525	0	2	Cortical neurons
NEGR1	0	0.475195	0.603	0.427	0	2	Cortical neurons
IGDCC3	0	0.470956	0.86	0.726	0	2	Cortical neurons
FABP5	0	0.469093	0.789	0.577	0	2	Cortical neurons
MAP1A	0	0.457608	0.739	0.488	0	2	Cortical neurons
LINC00599	0	0.455391	0.801	0.661	0	2	Cortical neurons
SHTN1	0	0.453217	0.652	0.44	0	2	Cortical neurons
SOX4	0	0.45115	0.994	0.946	0	2	Cortical neurons
TUBB	0	0.449655	0.998	0.966	0	2	Cortical neurons
FNDC5	0	0.442119	0.655	0.551	0	2	Cortical neurons
EOMES	0	0.434236	0.667	0.478	0	2	Cortical neurons
THSD7A	0	0.413075	0.705	0.539	0	2	Cortical neurons
CNTN4	0	0.394823	0.678	0.413	0	2	Cortical neurons
GHRH	0	0.389324	0.675	0.496	0	2	Cortical neurons
SAMD5	0	0.381831	0.789	0.522	0	2	Cortical neurons
MIAT	0	0.370332	0.913	0.783	0	2	Cortical neurons
RGMB	0	0.357675	0.711	0.475	0	2	Cortical neurons
RBFOX3	0	0.326423	0.692	0.437	0	2	Cortical neurons
GRIN2B	0	0.324424	0.622	0.346	0	2	Cortical neurons
ERBB4	0	0.310313	0.81	0.728	0	2	Cortical neurons
MEG3	0	0.295868	0.764	0.725	0	2	Cortical neurons
UNC5C	0	0.286076	0.633	0.483	0	2	Cortical neurons
TPD52	0	0.284988	0.701	0.454	0	2	Cortical neurons
CDKN1C	0	0.280874	0.827	0.675	0	2	Cortical neurons
LRRC26	0	0.270058	0.537	0.304	0	2	Cortical neurons
SOSTDC1	0	0.261851	0.734	0.465	0	2	Cortical neurons
KCNJ6	0	0.260199	0.684	0.437	0	2	Cortical neurons
XRCC2	0	-0.25722	0.279	0.45	0	2	Cortical neurons
COL5A2	0	-0.266992	0.291	0.595	0	2	Cortical neurons
COL1A2	0	-0.29308	0.437	0.593	0	2	Cortical neurons
SERPINE2	0	-0.310441	0.335	0.573	0	2	Cortical neurons
CHAF1A	0	-0.36144	0.247	0.457	0	2	Cortical neurons
PLK1	0	-0.367242	0.336	0.538	0	2	Cortical neurons
DDB2	0	-0.379901	0.292	0.535	0	2	Cortical neurons
MCAM	0	-0.386071	0.602	0.651	0	2	Cortical neurons
XBP1	0	-0.389093	0.332	0.6	0	2	Cortical neurons
HTRA1	0	-0.390415	0.388	0.559	0	2	Cortical neurons
MCM5	0	-0.3906	0.147	0.399	0	2	Cortical neurons
IFI6	0	-0.391433	0.457	0.601	0	2	Cortical neurons
PIMREG	0	-0.398486	0.283	0.474	0	2	Cortical neurons
FZD7	0	-0.423764	0.464	0.584	0	2	Cortical neurons
ZMAT3	0	-0.432915	0.448	0.66	0	2	Cortical neurons
CFAP126	0	-0.445233	0.717	0.687	0	2	Cortical neurons
APCDD1	0	-0.464437	0.55	0.724	0	2	Cortical neurons
CDKN1A	0	-0.471081	0.526	0.667	0	2	Cortical neurons
JUNB	0	-0.4886	0.435	0.601	0	2	Cortical neurons
AL139246.5	0	-0.496694	0.288	0.506	0	2	Cortical neurons
SULF2	0	-0.506635	0.459	0.751	0	2	Cortical neurons
FBXW7	0	-0.508479	0.469	0.737	0	2	Cortical neurons
TMSB4X	0	-0.523325	0.998	0.993	0	2	Cortical neurons
COL4A5	0	-0.5235	0.39	0.55	0	2	Cortical neurons
DMRT3	0	-0.537562	0.6	0.675	0	2	Cortical neurons
NTRK2	0	-0.583773	0.617	0.746	0	2	Cortical neurons
GULP1	0	-0.585976	0.499	0.676	0	2	Cortical neurons
NFIA	0	-0.590129	0.171	0.457	0	2	Cortical neurons
HMGA2	0	-0.597542	0.126	0.468	0	2	Cortical neurons
PALLD	0	-0.606714	0.416	0.626	0	2	Cortical neurons
PRTG	0	-0.61211	0.288	0.571	0	2	Cortical neurons
PLPP3	0	-0.649136	0.483	0.673	0	2	Cortical neurons
MASP1	0	-0.660695	0.579	0.7	0	2	Cortical neurons
IER5	0	-0.668855	0.297	0.646	0	2	Cortical neurons
SERPINH1	0	-0.669937	0.535	0.65	0	2	Cortical neurons
GPC4	0	-0.723452	0.587	0.688	0	2	Cortical neurons
NEAT1	0	-0.745072	0.324	0.593	0	2	Cortical neurons
FGFBP3	0	-0.752696	0.455	0.633	0	2	Cortical neurons
EMP3	0	-0.771553	0.666	0.673	0	2	Cortical neurons
GJA1	0	-0.789842	0.484	0.663	0	2	Cortical neurons
BIRC5	0	-0.797061	0.313	0.57	0	2	Cortical neurons
GPC3	0	-0.816888	0.715	0.695	0	2	Cortical neurons
RSPO1	0	-0.860055	0.724	0.698	0	2	Cortical neurons
METRN	0	-0.914733	0.647	0.74	0	2	Cortical neurons
NES	0	-0.92105	0.569	0.688	0	2	Cortical neurons
IFITM3	0	-0.940607	0.433	0.591	0	2	Cortical neurons
ZFP36L2	0	-0.945841	0.535	0.631	0	2	Cortical neurons
FAM89A	0	-0.957393	0.618	0.696	0	2	Cortical neurons
ARX	0	-0.963735	0.689	0.805	0	2	Cortical neurons
IGFBP2	0	-0.971787	0.912	0.908	0	2	Cortical neurons
PSAT1	0	-0.998756	0.449	0.643	0	2	Cortical neurons
FGFR3	0	-1.00667	0.582	0.771	0	2	Cortical neurons
LYPD1	0	-1.04334	0.687	0.731	0	2	Cortical neurons
CYR61	0	-1.0482	0.582	0.654	0	2	Cortical neurons
PLS3	0	-1.08157	0.67	0.74	0	2	Cortical neurons
NPC2	0	-1.08497	0.667	0.766	0	2	Cortical neurons
RCN1	0	-1.09911	0.472	0.736	0	2	Cortical neurons
HSPB1	0	-1.10021	0.564	0.687	0	2	Cortical neurons
QKI	0	-1.10021	0.79	0.777	0	2	Cortical neurons
GSTP1	0	-1.12656	0.908	0.884	0	2	Cortical neurons
HMGN2	0	-1.14243	0.88	0.841	0	2	Cortical neurons
TYMS	0	-1.19329	0.416	0.586	0	2	Cortical neurons
FABP7	0	-1.28276	0.427	0.665	0	2	Cortical neurons
RPS27L	0	-1.31754	0.746	0.863	0	2	Cortical neurons
WLS	0	-1.3187	0.562	0.752	0	2	Cortical neurons
ID4	0	-1.40604	0.682	0.816	0	2	Cortical neurons
SPARC	0	-1.41226	0.618	0.756	0	2	Cortical neurons
CCND1	0	-1.41765	0.729	0.782	0	2	Cortical neurons
GNG5	0	-1.42133	0.691	0.795	0	2	Cortical neurons
CD99	0	-1.46929	0.715	0.797	0	2	Cortical neurons
CTGF	0	-1.50951	0.749	0.754	0	2	Cortical neurons
TPBG	0	-1.52163	0.58	0.695	0	2	Cortical neurons
HMGB2	0	-1.60064	0.587	0.688	0	2	Cortical neurons
ID3	0	-1.60769	0.635	0.718	0	2	Cortical neurons
RSPO2	0	-1.67461	0.697	0.783	0	2	Cortical neurons
TTYH1	0	-1.82995	0.805	0.854	0	2	Cortical neurons
ZFP36L1	0	-1.87939	0.736	0.785	0	2	Cortical neurons
SOX2	0	-2.04605	0.736	0.826	0	2	Cortical neurons
HES5	0	-2.10959	0.712	0.733	0	2	Cortical neurons
HES1	0	-2.27367	0.722	0.759	0	2	Cortical neurons
VIM	0	-2.35505	0.948	0.972	0	2	Cortical neurons
PEG10	1.05376e-306	0.706178	0.911	0.747	2.10753e-303	2	Cortical neurons
IQGAP2	7.48864e-306	-0.274646	0.258	0.47	1.49773e-302	2	Cortical neurons
TUBA1B	2.07634e-305	-0.976046	0.975	0.947	4.15268e-302	2	Cortical neurons
PTPRD	6.84659e-305	0.625779	0.657	0.507	1.36932e-301	2	Cortical neurons
PCBP4	1.06162e-303	0.384397	0.815	0.681	2.12323e-300	2	Cortical neurons
FXYD7	4.18527e-301	0.589992	0.611	0.47	8.37053e-298	2	Cortical neurons
CENPH	2.94526e-297	-0.608252	0.281	0.48	5.89053e-294	2	Cortical neurons
NAP1L1	2.67684e-295	-0.555918	0.918	0.852	5.35369e-292	2	Cortical neurons
MT-ND4	2.59653e-292	0.32709	0.999	0.987	5.19305e-289	2	Cortical neurons
FOS	3.15012e-289	-1.22123	0.515	0.629	6.30024e-286	2	Cortical neurons
IGSF21	5.2317e-284	0.548071	0.551	0.351	1.04634e-280	2	Cortical neurons
SULF1	1.19201e-283	-0.370084	0.679	0.664	2.38402e-280	2	Cortical neurons
MYT1L	5.24305e-283	0.745629	0.59	0.437	1.04861e-279	2	Cortical neurons
SLIT3	7.71211e-283	-0.288253	0.463	0.578	1.54242e-279	2	Cortical neurons
KIF22	3.3427e-282	-0.361503	0.39	0.567	6.68539e-279	2	Cortical neurons
ORC6	6.97048e-278	-0.58484	0.296	0.488	1.3941e-274	2	Cortical neurons
ENO1	2.31152e-276	-0.622702	0.915	0.901	4.62303e-273	2	Cortical neurons
CALY	6.33053e-276	0.561112	0.612	0.445	1.26611e-272	2	Cortical neurons
RORB	2.22409e-274	0.365821	0.55	0.333	4.44817e-271	2	Cortical neurons
HEY2	6.92122e-274	-0.339364	0.375	0.521	1.38424e-270	2	Cortical neurons
CDKN3	3.5354e-273	-0.389939	0.284	0.459	7.07081e-270	2	Cortical neurons
NFIB	9.26921e-273	-0.515891	0.371	0.527	1.85384e-269	2	Cortical neurons
PKM	1.0685e-272	-0.581897	0.918	0.88	2.13701e-269	2	Cortical neurons
TGIF1	1.33757e-272	-0.888234	0.694	0.675	2.67514e-269	2	Cortical neurons
RUNX1T1	7.67239e-272	0.654166	0.751	0.745	1.53448e-268	2	Cortical neurons
GRID2	1.11646e-271	0.273284	0.575	0.401	2.23293e-268	2	Cortical neurons
ADGRV1	1.93989e-269	-0.665175	0.6	0.659	3.87979e-266	2	Cortical neurons
ID1	2.14733e-269	-1.22918	0.548	0.625	4.29466e-266	2	Cortical neurons
ST18	6.82896e-269	0.26055	0.667	0.635	1.36579e-265	2	Cortical neurons
PTPRZ1	7.05156e-267	-0.634554	0.379	0.574	1.41031e-263	2	Cortical neurons
BMP7	1.70804e-265	-0.472971	0.445	0.574	3.41607e-262	2	Cortical neurons
COL4A6	5.07005e-265	-0.610916	0.411	0.552	1.01401e-261	2	Cortical neurons
TPX2	6.68344e-263	-0.660343	0.321	0.491	1.33669e-259	2	Cortical neurons
ANXA5	2.56849e-261	-0.883635	0.637	0.664	5.13699e-258	2	Cortical neurons
ID2	7.29687e-260	-0.801664	0.531	0.658	1.45937e-256	2	Cortical neurons
CKS1B	1.24024e-258	-1.00116	0.455	0.591	2.48049e-255	2	Cortical neurons
H2AFX	5.38072e-258	-0.869156	0.563	0.657	1.07614e-254	2	Cortical neurons
CENPU	6.05506e-258	-0.493353	0.275	0.456	1.21101e-254	2	Cortical neurons
RND2	3.98654e-257	0.477404	0.727	0.619	7.97309e-254	2	Cortical neurons
SHISA2	1.30182e-256	0.556912	0.436	0.191	2.60364e-253	2	Cortical neurons
TIMP1	6.10703e-255	-0.572057	0.587	0.662	1.22141e-251	2	Cortical neurons
CKS2	8.9878e-254	-1.00887	0.57	0.672	1.79756e-250	2	Cortical neurons
C5orf49	5.55127e-252	-0.37824	0.692	0.709	1.11025e-248	2	Cortical neurons
EGR1	2.55731e-248	-1.08701	0.598	0.672	5.11463e-245	2	Cortical neurons
CIB1	1.33087e-247	-0.49107	0.461	0.592	2.66174e-244	2	Cortical neurons
SOX9	2.87656e-245	-0.784912	0.357	0.521	5.75312e-242	2	Cortical neurons
PLXDC2	1.43825e-243	-0.330241	0.49	0.597	2.87651e-240	2	Cortical neurons
MCM3	1.87266e-243	-0.590796	0.405	0.543	3.74532e-240	2	Cortical neurons
GADD45G	2.63013e-243	-0.271905	0.327	0.543	5.26027e-240	2	Cortical neurons
FSIP2	4.29279e-242	0.387819	0.652	0.485	8.58558e-239	2	Cortical neurons
MAF	1.82414e-241	-0.450244	0.552	0.602	3.64827e-238	2	Cortical neurons
BEX5	1.97165e-241	0.379978	0.555	0.363	3.94331e-238	2	Cortical neurons
PLTP	3.72879e-241	-0.716389	0.727	0.742	7.45758e-238	2	Cortical neurons
ITGB8	1.71729e-239	-0.266208	0.35	0.532	3.43458e-236	2	Cortical neurons
FOXJ1	4.7965e-239	-0.291458	0.602	0.6	9.593e-236	2	Cortical neurons
WNT7B	2.21399e-238	-0.509821	0.603	0.722	4.42798e-235	2	Cortical neurons
DRAXIN	4.23839e-238	0.422185	0.676	0.548	8.47678e-235	2	Cortical neurons
DSN1	2.35569e-236	-0.263762	0.198	0.38	4.71139e-233	2	Cortical neurons
DLG2	3.00132e-235	0.304677	0.569	0.419	6.00264e-232	2	Cortical neurons
MYBL2	1.88705e-234	-0.316486	0.147	0.389	3.77411e-231	2	Cortical neurons
CAMKV	3.13366e-234	0.286748	0.584	0.456	6.26732e-231	2	Cortical neurons
CALU	1.41512e-232	-0.753811	0.753	0.806	2.83024e-229	2	Cortical neurons
DST	6.53287e-232	0.468519	0.753	0.651	1.30657e-228	2	Cortical neurons
RBP1	4.75391e-228	0.399422	0.645	0.479	9.50783e-225	2	Cortical neurons
SPTBN1	2.54609e-227	0.52053	0.703	0.585	5.09219e-224	2	Cortical neurons
DDIT3	3.0691e-227	-0.332498	0.496	0.663	6.13821e-224	2	Cortical neurons
RTKN2	1.98928e-225	-0.272587	0.213	0.386	3.97856e-222	2	Cortical neurons
CLMP	4.87292e-225	0.586204	0.552	0.389	9.74583e-222	2	Cortical neurons
MKI67	1.75347e-223	-0.747825	0.32	0.478	3.50694e-220	2	Cortical neurons
PCSK2	5.19811e-221	0.68763	0.538	0.351	1.03962e-217	2	Cortical neurons
ZNF804A	4.24658e-218	0.551393	0.56	0.457	8.49315e-215	2	Cortical neurons
SLC2A1	5.46821e-215	-0.673536	0.658	0.705	1.09364e-211	2	Cortical neurons
CRABP2	7.67289e-214	-0.777378	0.753	0.795	1.53458e-210	2	Cortical neurons
TSPAN7	7.08614e-213	0.693641	0.557	0.396	1.41723e-209	2	Cortical neurons
ZWINT	1.57356e-212	-0.459058	0.444	0.544	3.14713e-209	2	Cortical neurons
CNR1	1.17147e-211	0.540694	0.609	0.574	2.34294e-208	2	Cortical neurons
TRH	1.87262e-207	-1.05948	0.839	0.832	3.74524e-204	2	Cortical neurons
PALMD	3.08859e-207	-0.394515	0.699	0.675	6.17718e-204	2	Cortical neurons
HES4	6.95675e-205	-0.896547	0.703	0.738	1.39135e-201	2	Cortical neurons
BCL2	1.63477e-204	-0.443253	0.673	0.686	3.26954e-201	2	Cortical neurons
RBM47	4.11005e-204	-0.377758	0.653	0.618	8.22009e-201	2	Cortical neurons
IGFBP5	7.5253e-203	-0.834493	0.456	0.55	1.50506e-199	2	Cortical neurons
UHRF1	4.33774e-201	-0.387108	0.423	0.526	8.67548e-198	2	Cortical neurons
MT-ND1	1.27197e-200	0.300538	0.996	0.951	2.54393e-197	2	Cortical neurons
EPHA4	2.83841e-197	-0.374187	0.286	0.455	5.67683e-194	2	Cortical neurons
MT-CYB	2.06021e-194	0.305873	0.999	0.982	4.12043e-191	2	Cortical neurons
CENPK	3.1589e-193	-0.428342	0.284	0.448	6.3178e-190	2	Cortical neurons
PRC1	7.65914e-193	-0.318141	0.403	0.524	1.53183e-189	2	Cortical neurons
SNAP25	1.46535e-186	0.686289	0.604	0.558	2.9307e-183	2	Cortical neurons
BTG2	4.16899e-186	-0.665739	0.683	0.742	8.33797e-183	2	Cortical neurons
PPP2R2B	2.93541e-184	0.428979	0.589	0.454	5.87082e-181	2	Cortical neurons
EBF2	1.51928e-183	0.398628	0.521	0.355	3.03855e-180	2	Cortical neurons
AMER2	2.39365e-183	0.537642	0.612	0.502	4.78729e-180	2	Cortical neurons
BTG3	8.30716e-183	-0.636633	0.491	0.613	1.66143e-179	2	Cortical neurons
GMNN	9.27151e-183	-0.46773	0.287	0.458	1.8543e-179	2	Cortical neurons
VRK1	1.76895e-181	-0.343739	0.325	0.489	3.53791e-178	2	Cortical neurons
FAM181B	2.58501e-181	-0.471061	0.275	0.446	5.17003e-178	2	Cortical neurons
APOE	4.66768e-180	-0.492447	0.315	0.472	9.33536e-177	2	Cortical neurons
RGS16	5.27996e-180	-0.49201	0.761	0.645	1.05599e-176	2	Cortical neurons
PCLO	4.18732e-179	0.580924	0.581	0.454	8.37464e-176	2	Cortical neurons
PAPPA	4.17562e-178	0.302545	0.296	0.468	8.35124e-175	2	Cortical neurons
SQLE	3.9334e-177	0.340349	0.803	0.681	7.86679e-174	2	Cortical neurons
CACHD1	8.49456e-176	-0.306247	0.325	0.493	1.69891e-172	2	Cortical neurons
CLU	3.15478e-174	-0.800218	0.751	0.77	6.30957e-171	2	Cortical neurons
KIF20B	1.96811e-170	-0.364017	0.338	0.479	3.93621e-167	2	Cortical neurons
CACNG8	1.98689e-170	0.438932	0.552	0.417	3.97378e-167	2	Cortical neurons
ANP32E	4.34345e-170	-0.729951	0.633	0.692	8.6869e-167	2	Cortical neurons
ANK2	8.33632e-169	0.608951	0.599	0.509	1.66726e-165	2	Cortical neurons
SPATS2L	1.15377e-167	-0.436991	0.636	0.694	2.30755e-164	2	Cortical neurons
E2F1	1.19429e-167	-0.307602	0.329	0.454	2.38858e-164	2	Cortical neurons
PIK3R1	1.29722e-166	0.311885	0.676	0.56	2.59443e-163	2	Cortical neurons
RGS17	3.71327e-165	0.686701	0.564	0.459	7.42654e-162	2	Cortical neurons
NMU	4.05893e-163	-0.337495	0.569	0.641	8.11785e-160	2	Cortical neurons
PHLDA3	6.91171e-162	-0.289327	0.606	0.672	1.38234e-158	2	Cortical neurons
RAD51AP1	1.53523e-161	-0.344085	0.199	0.391	3.07046e-158	2	Cortical neurons
UNG	5.574e-161	-0.281421	0.439	0.577	1.1148e-157	2	Cortical neurons
JUN	5.76511e-161	0.399567	0.828	0.791	1.15302e-157	2	Cortical neurons
MYT1	4.6423e-160	0.432826	0.545	0.432	9.2846e-157	2	Cortical neurons
ETV1	2.99582e-158	0.316218	0.526	0.35	5.99163e-155	2	Cortical neurons
CALR	5.45444e-158	-0.715698	0.833	0.807	1.09089e-154	2	Cortical neurons
AURKA	1.37051e-157	-0.291347	0.415	0.524	2.74102e-154	2	Cortical neurons
GINS2	6.1451e-157	-0.619206	0.268	0.432	1.22902e-153	2	Cortical neurons
GAS1	7.91659e-157	-0.493176	0.178	0.4	1.58332e-153	2	Cortical neurons
FAM181A	1.85697e-152	-0.430794	0.569	0.579	3.71394e-149	2	Cortical neurons
MT-ND3	1.02869e-151	0.311746	0.996	0.967	2.05737e-148	2	Cortical neurons
SLIT1	5.71906e-149	0.450073	0.61	0.628	1.14381e-145	2	Cortical neurons
PAX6	1.44801e-148	-0.461564	0.54	0.663	2.89602e-145	2	Cortical neurons
TMEM123	3.40979e-148	-0.780945	0.63	0.619	6.81958e-145	2	Cortical neurons
LITAF	4.18703e-147	-0.273649	0.63	0.599	8.37406e-144	2	Cortical neurons
TMOD2	7.12481e-147	0.430479	0.537	0.429	1.42496e-143	2	Cortical neurons
PCLAF	2.80033e-146	-1.0537	0.376	0.492	5.60066e-143	2	Cortical neurons
ZFP36	5.56128e-146	-0.367054	0.617	0.628	1.11226e-142	2	Cortical neurons
HSP90B1	8.48705e-145	-0.676111	0.725	0.744	1.69741e-141	2	Cortical neurons
MGST1	1.36403e-144	-0.390595	0.574	0.56	2.72806e-141	2	Cortical neurons
IFITM2	2.23081e-143	-0.271962	0.374	0.482	4.46163e-140	2	Cortical neurons
C21orf58	7.56528e-141	-0.329595	0.476	0.542	1.51306e-137	2	Cortical neurons
SIX3	3.6859e-140	-0.636914	0.413	0.514	7.37181e-137	2	Cortical neurons
NELL2	5.34759e-140	-0.390513	0.713	0.814	1.06952e-136	2	Cortical neurons
SRRM4	5.60851e-140	0.443153	0.634	0.648	1.1217e-136	2	Cortical neurons
SMC4	1.03231e-139	-0.744329	0.494	0.558	2.06463e-136	2	Cortical neurons
TACC3	9.98338e-139	-0.339479	0.452	0.529	1.99668e-135	2	Cortical neurons
FBXO5	1.058e-138	-0.376798	0.292	0.43	2.116e-135	2	Cortical neurons
PHGDH	3.95775e-137	-0.868846	0.608	0.612	7.91549e-134	2	Cortical neurons
TCIM	4.03565e-137	-0.25726	0.536	0.581	8.0713e-134	2	Cortical neurons
DHFR	3.47585e-136	-0.463219	0.442	0.541	6.95171e-133	2	Cortical neurons
TSHZ2	6.8312e-136	-0.40186	0.656	0.744	1.36624e-132	2	Cortical neurons
SPA17	4.48002e-135	-0.278735	0.384	0.491	8.96004e-132	2	Cortical neurons
PAPPA2	6.81686e-134	0.257051	0.505	0.395	1.36337e-130	2	Cortical neurons
FGFR1	1.59676e-132	-0.421654	0.445	0.545	3.19352e-129	2	Cortical neurons
DDIT4	2.97847e-132	-0.787897	0.772	0.789	5.95695e-129	2	Cortical neurons
CCNO	1.19234e-127	-0.273295	0.194	0.396	2.38467e-124	2	Cortical neurons
FTL	1.43762e-127	-0.51664	0.996	0.986	2.87524e-124	2	Cortical neurons
FJX1	1.15012e-126	-0.674958	0.663	0.749	2.30024e-123	2	Cortical neurons
EDIL3	1.99755e-125	0.274515	0.306	0.413	3.99511e-122	2	Cortical neurons
OTX2	2.53589e-125	-0.580426	0.577	0.577	5.07179e-122	2	Cortical neurons
CADPS	2.61423e-125	0.298252	0.699	0.622	5.22846e-122	2	Cortical neurons
AURKB	9.1545e-125	-0.368621	0.576	0.396	1.8309e-121	2	Cortical neurons
KIFC1	3.43572e-124	-0.312504	0.646	0.462	6.87144e-121	2	Cortical neurons
LRRN3	4.77385e-124	0.586438	0.559	0.478	9.5477e-121	2	Cortical neurons
RRM2	2.51543e-123	-0.408231	0.427	0.491	5.03087e-120	2	Cortical neurons
SLIT2	4.35011e-121	-0.531841	0.719	0.691	8.70021e-118	2	Cortical neurons
TROAP	3.82254e-119	-0.250702	0.345	0.476	7.64509e-116	2	Cortical neurons
HNRNPA2B1	4.01124e-119	-0.356678	0.987	0.926	8.02248e-116	2	Cortical neurons
CENPE	2.95507e-118	-0.352487	0.385	0.488	5.91014e-115	2	Cortical neurons
B2M	3.87385e-118	-0.608603	0.596	0.64	7.7477e-115	2	Cortical neurons
MDK	1.25948e-117	-0.5957	0.714	0.711	2.51895e-114	2	Cortical neurons
SLC8A1	1.09665e-116	0.497167	0.614	0.56	2.19329e-113	2	Cortical neurons
PPP1R1A	2.58315e-116	0.299866	0.67	0.623	5.1663e-113	2	Cortical neurons
AKR1C1	3.97669e-116	0.545102	0.564	0.501	7.95337e-113	2	Cortical neurons
SOX21	1.32695e-115	-0.412847	0.548	0.561	2.6539e-112	2	Cortical neurons
BRCA1	2.76995e-115	-0.288587	0.321	0.438	5.53989e-112	2	Cortical neurons
HSPA5	1.37429e-109	-0.630089	0.772	0.785	2.74859e-106	2	Cortical neurons
LBH	4.74352e-107	0.420583	0.568	0.471	9.48704e-104	2	Cortical neurons
SCN2A	1.45434e-105	0.321149	0.363	0.537	2.90868e-102	2	Cortical neurons
EGLN3	4.923e-105	-0.292451	0.383	0.477	9.84601e-102	2	Cortical neurons
S100A13	1.21639e-103	-0.328482	0.309	0.433	2.43278e-100	2	Cortical neurons
ITGB3BP	3.83389e-103	-0.370417	0.355	0.466	7.66778e-100	2	Cortical neurons
IER2	4.96542e-103	-0.673779	0.664	0.698	9.93085e-100	2	Cortical neurons
ZNF503	1.65502e-102	-0.61955	0.825	0.82	3.31004e-99	2	Cortical neurons
PIFO	1.71113e-102	-0.377976	0.63	0.617	3.42226e-99	2	Cortical neurons
LMX1A	6.89285e-101	-0.30011	0.554	0.527	1.37857e-97	2	Cortical neurons
NCAPG	1.737e-100	-0.294673	0.351	0.456	3.474e-97	2	Cortical neurons
ARL4A	1.52698e-98	-0.284894	0.469	0.569	3.05397e-95	2	Cortical neurons
MEGF10	1.8663e-96	-0.251613	0.401	0.481	3.73259e-93	2	Cortical neurons
TTR	1.16019e-95	-2.18247	0.4	0.467	2.32037e-92	2	Cortical neurons
EMP2	6.10567e-93	-0.360573	0.588	0.566	1.22113e-89	2	Cortical neurons
RCAN2	6.41256e-93	0.488003	0.466	0.333	1.28251e-89	2	Cortical neurons
NEUROD6	1.23524e-92	0.299087	0.372	0.16	2.47047e-89	2	Cortical neurons
SPC25	1.44627e-92	-0.287899	0.279	0.421	2.89255e-89	2	Cortical neurons
ECT2	1.76099e-88	-0.32371	0.356	0.439	3.52198e-85	2	Cortical neurons
CYBA	4.01675e-88	-0.470368	0.384	0.474	8.0335e-85	2	Cortical neurons
RANBP1	2.31299e-87	-0.504147	0.829	0.787	4.62598e-84	2	Cortical neurons
PON2	2.61931e-87	-0.735684	0.691	0.622	5.23862e-84	2	Cortical neurons
TCEAL7	1.72425e-86	0.45487	0.62	0.606	3.44851e-83	2	Cortical neurons
YBX3	3.36737e-86	-0.499013	0.49	0.522	6.73475e-83	2	Cortical neurons
DMRTA1	1.07976e-85	-0.380768	0.422	0.482	2.15953e-82	2	Cortical neurons
BARD1	3.95601e-82	-0.28691	0.591	0.594	7.91201e-79	2	Cortical neurons
EPHA3	6.03327e-82	0.527043	0.601	0.609	1.20665e-78	2	Cortical neurons
PTGR1	7.65818e-80	-0.414029	0.615	0.587	1.53164e-76	2	Cortical neurons
ISG15	1.21473e-79	-0.329958	0.57	0.565	2.42946e-76	2	Cortical neurons
PRSS23	4.04536e-79	-0.303513	0.648	0.641	8.09072e-76	2	Cortical neurons
KIF2C	1.18378e-78	-0.329001	0.412	0.49	2.36757e-75	2	Cortical neurons
SFRP2	1.80283e-78	-0.783076	0.69	0.657	3.60566e-75	2	Cortical neurons
FGFR2	5.38056e-77	-0.427354	0.596	0.559	1.07611e-73	2	Cortical neurons
PSRC1	1.0213e-76	-0.277817	0.399	0.449	2.0426e-73	2	Cortical neurons
H2AFZ	1.50736e-74	-0.496187	0.961	0.899	3.01473e-71	2	Cortical neurons
MIR99AHG	4.08615e-74	-0.325874	0.723	0.67	8.1723e-71	2	Cortical neurons
ACTL6B	9.36297e-74	0.570307	0.56	0.581	1.87259e-70	2	Cortical neurons
BNIP3	1.84712e-73	-0.615193	0.822	0.842	3.69424e-70	2	Cortical neurons
SCN3A	2.02574e-73	0.455839	0.564	0.593	4.05149e-70	2	Cortical neurons
TP53I11	5.00964e-73	0.278662	0.608	0.536	1.00193e-69	2	Cortical neurons
HIST1H1C	7.98419e-73	-0.485734	0.599	0.612	1.59684e-69	2	Cortical neurons
FAM162A	4.87098e-71	-0.540218	0.548	0.617	9.74195e-68	2	Cortical neurons
LMO2	1.79839e-70	0.337706	0.438	0.301	3.59677e-67	2	Cortical neurons
RFC2	2.3114e-70	-0.259635	0.357	0.448	4.6228e-67	2	Cortical neurons
TAGLN	8.92285e-70	-0.34461	0.498	0.513	1.78457e-66	2	Cortical neurons
SLCO5A1	1.24735e-67	0.347078	0.452	0.336	2.49471e-64	2	Cortical neurons
P4HB	9.70922e-67	-0.522596	0.82	0.783	1.94184e-63	2	Cortical neurons
DEK	1.26767e-65	-0.583067	0.826	0.754	2.53535e-62	2	Cortical neurons
EZR	2.96902e-64	-0.555503	0.521	0.522	5.93805e-61	2	Cortical neurons
PPFIA2	5.05216e-64	0.415595	0.457	0.366	1.01043e-60	2	Cortical neurons
MIR7-3HG	1.54888e-63	0.40812	0.51	0.466	3.09776e-60	2	Cortical neurons
FBLN1	1.14313e-62	-0.746244	0.575	0.556	2.28625e-59	2	Cortical neurons
AKR1C2	1.39517e-62	0.371222	0.481	0.387	2.79034e-59	2	Cortical neurons
DBF4	1.70871e-62	-0.309442	0.376	0.454	3.41743e-59	2	Cortical neurons
SLC3A2	1.37866e-61	-0.365606	0.558	0.654	2.75733e-58	2	Cortical neurons
BAX	4.89122e-61	-0.414375	0.648	0.697	9.78245e-58	2	Cortical neurons
DLGAP5	5.27224e-61	-0.415833	0.406	0.477	1.05445e-57	2	Cortical neurons
CENPM	9.7154e-61	-0.306708	0.482	0.357	1.94308e-57	2	Cortical neurons
IFI44L	1.59989e-60	-0.348351	0.167	0.331	3.19978e-57	2	Cortical neurons
RIMS2	2.36895e-60	0.434462	0.531	0.504	4.7379e-57	2	Cortical neurons
KRT18	6.34334e-60	-0.267254	0.486	0.381	1.26867e-56	2	Cortical neurons
BUB3	2.10949e-59	-0.438448	0.677	0.723	4.21898e-56	2	Cortical neurons
MAD2L1	3.8734e-59	-0.69531	0.504	0.529	7.74679e-56	2	Cortical neurons
PBK	1.14465e-58	-0.532991	0.525	0.529	2.28929e-55	2	Cortical neurons
RRM1	1.28394e-58	-0.357479	0.446	0.511	2.56788e-55	2	Cortical neurons
CLSPN	1.45227e-58	-0.463022	0.376	0.452	2.90453e-55	2	Cortical neurons
KRT8	6.33541e-58	-0.295756	0.327	0.411	1.26708e-54	2	Cortical neurons
PBX3	1.45934e-57	0.44181	0.567	0.546	2.91868e-54	2	Cortical neurons
DLX6-AS1	6.85409e-57	-0.473519	0.42	0.461	1.37082e-53	2	Cortical neurons
PLPPR1	1.3347e-55	0.612967	0.494	0.435	2.6694e-52	2	Cortical neurons
NR2F1	2.97293e-55	-0.399887	0.929	0.903	5.94586e-52	2	Cortical neurons
GLI3	4.53018e-55	-0.40201	0.253	0.397	9.06036e-52	2	Cortical neurons
PRCP	9.97221e-55	-0.300413	0.478	0.515	1.99444e-51	2	Cortical neurons
EPHA5	1.23873e-54	0.395201	0.513	0.484	2.47745e-51	2	Cortical neurons
FOXP2	1.77791e-54	0.282474	0.31	0.367	3.55582e-51	2	Cortical neurons
ZIC2	1.0915e-53	-0.38391	0.767	0.751	2.183e-50	2	Cortical neurons
FGF14	1.69711e-53	0.264594	0.358	0.433	3.39422e-50	2	Cortical neurons
CENPW	1.43031e-52	-0.724835	0.647	0.601	2.86063e-49	2	Cortical neurons
P4HA1	2.89236e-51	-0.710419	0.772	0.724	5.78471e-48	2	Cortical neurons
DLX5	1.19407e-50	-0.371672	0.497	0.515	2.38814e-47	2	Cortical neurons
CADM2	8.44049e-50	0.602909	0.541	0.548	1.6881e-46	2	Cortical neurons
ISLR2	5.97338e-49	0.418654	0.518	0.522	1.19468e-45	2	Cortical neurons
AK4	7.90116e-48	-0.256377	0.605	0.443	1.58023e-44	2	Cortical neurons
MCM4	1.47992e-47	-0.390211	0.382	0.443	2.95983e-44	2	Cortical neurons
BRINP3	1.86025e-47	0.278153	0.374	0.47	3.72049e-44	2	Cortical neurons
HLA-C	2.8444e-47	-0.258831	0.484	0.528	5.6888e-44	2	Cortical neurons
EPHA7	4.12443e-45	-0.299162	0.663	0.615	8.24886e-42	2	Cortical neurons
DLK1	6.38804e-43	-0.338606	0.424	0.515	1.27761e-39	2	Cortical neurons
NDST3	1.47156e-40	0.441128	0.376	0.502	2.94311e-37	2	Cortical neurons
PTTG1	2.68761e-40	-1.04747	0.58	0.57	5.37522e-37	2	Cortical neurons
DLL1	5.15302e-40	-0.451633	0.636	0.625	1.0306e-36	2	Cortical neurons
GTSE1	8.65566e-40	-0.38421	0.489	0.52	1.73113e-36	2	Cortical neurons
AIF1	1.40783e-39	-0.306754	0.615	0.566	2.81566e-36	2	Cortical neurons
DLX2	1.58713e-39	-0.258199	0.362	0.394	3.17426e-36	2	Cortical neurons
SIPA1L2	2.27089e-39	0.269712	0.561	0.528	4.54179e-36	2	Cortical neurons
CD63	3.12099e-39	-0.379678	0.914	0.834	6.24197e-36	2	Cortical neurons
ADD3	6.30024e-39	-0.389475	0.733	0.681	1.26005e-35	2	Cortical neurons
GADD45A	6.94055e-39	-0.419292	0.411	0.478	1.38811e-35	2	Cortical neurons
SCN3B	3.05379e-38	0.613886	0.491	0.467	6.10757e-35	2	Cortical neurons
SELENOP	8.57488e-38	-0.315307	0.564	0.516	1.71498e-34	2	Cortical neurons
PLEKHA5	3.72699e-37	-0.473612	0.722	0.699	7.45399e-34	2	Cortical neurons
CCND2	2.1324e-36	-0.507356	0.604	0.599	4.2648e-33	2	Cortical neurons
QPRT	3.10002e-36	-0.399608	0.628	0.636	6.20004e-33	2	Cortical neurons
MCM7	3.47357e-36	-0.603165	0.558	0.557	6.94713e-33	2	Cortical neurons
XKR4	4.86349e-35	0.438232	0.395	0.519	9.72697e-32	2	Cortical neurons
WEE1	2.94917e-34	-0.444527	0.569	0.536	5.89834e-31	2	Cortical neurons
CXCR4	4.95498e-34	-0.323075	0.639	0.472	9.90995e-31	2	Cortical neurons
ATAD2	2.17476e-33	-0.389505	0.564	0.418	4.34952e-30	2	Cortical neurons
SOX3	6.86355e-33	-0.519443	0.385	0.43	1.37271e-29	2	Cortical neurons
MCM2	1.85115e-32	-0.296078	0.32	0.384	3.70231e-29	2	Cortical neurons
CALB2	3.69976e-32	0.297722	0.466	0.405	7.39953e-29	2	Cortical neurons
PHACTR3	7.74426e-32	0.430014	0.48	0.438	1.54885e-28	2	Cortical neurons
GABRA2	1.91389e-31	0.417642	0.357	0.415	3.82779e-28	2	Cortical neurons
ASPM	1.02958e-30	-0.450392	0.543	0.435	2.05915e-27	2	Cortical neurons
MIS18BP1	1.24159e-30	-0.385556	0.436	0.451	2.48319e-27	2	Cortical neurons
FOXP1	1.86533e-30	-0.283265	0.563	0.576	3.73065e-27	2	Cortical neurons
BAMBI	2.4085e-30	-0.316686	0.433	0.448	4.817e-27	2	Cortical neurons
CHEK1	5.15288e-30	-0.286099	0.583	0.473	1.03058e-26	2	Cortical neurons
MYO10	1.06331e-29	-0.336448	0.777	0.59	2.12663e-26	2	Cortical neurons
CALD1	2.51401e-29	-0.524081	0.703	0.626	5.02802e-26	2	Cortical neurons
FEZF2	1.77361e-28	-0.344467	0.848	0.753	3.54721e-25	2	Cortical neurons
HELLS	3.60486e-28	-0.554756	0.517	0.52	7.20972e-25	2	Cortical neurons
NASP	5.15068e-28	-0.518863	0.865	0.769	1.03014e-24	2	Cortical neurons
KPNA2	6.8058e-28	-0.354806	0.819	0.764	1.36116e-24	2	Cortical neurons
MSX1	1.57928e-27	-0.292518	0.568	0.466	3.15855e-24	2	Cortical neurons
TPM1	3.96156e-27	-0.458827	0.585	0.612	7.92313e-24	2	Cortical neurons
DMRTA2	4.89215e-27	-0.314172	0.684	0.695	9.7843e-24	2	Cortical neurons
DNAJC9	1.13984e-26	-0.278552	0.431	0.469	2.27968e-23	2	Cortical neurons
KIF11	2.06852e-26	-0.2822	0.49	0.438	4.13705e-23	2	Cortical neurons
CDC20	9.26884e-26	-0.615359	0.63	0.496	1.85377e-22	2	Cortical neurons
SAT1	1.34475e-25	-0.635826	0.734	0.673	2.6895e-22	2	Cortical neurons
CCSAP	1.80867e-25	0.346254	0.422	0.327	3.61733e-22	2	Cortical neurons
DNM3	2.54274e-25	0.347143	0.352	0.379	5.08547e-22	2	Cortical neurons
HIST1H4C	6.8369e-25	-0.774503	0.77	0.664	1.36738e-21	2	Cortical neurons
H2AFV	6.97948e-25	-0.416778	0.84	0.759	1.3959e-21	2	Cortical neurons
HMMR	2.34896e-24	-0.308064	0.346	0.398	4.69792e-21	2	Cortical neurons
CDCA8	3.10095e-24	-0.301255	0.381	0.421	6.2019e-21	2	Cortical neurons
NTM	3.21378e-24	0.442616	0.521	0.55	6.42756e-21	2	Cortical neurons
ZIC1	9.36138e-24	-0.34947	0.43	0.436	1.87228e-20	2	Cortical neurons
HMGB1	1.06548e-23	-0.300366	0.994	0.946	2.13096e-20	2	Cortical neurons
SGO2	2.04557e-23	-0.365401	0.399	0.437	4.09113e-20	2	Cortical neurons
RND3	9.33728e-23	-0.496888	0.651	0.604	1.86746e-19	2	Cortical neurons
UBE2T	2.55919e-22	-0.350127	0.463	0.501	5.11837e-19	2	Cortical neurons
RSPO3	1.63861e-20	-0.505026	0.866	0.805	3.27722e-17	2	Cortical neurons
EPB41L3	2.66401e-19	0.357458	0.45	0.398	5.32802e-16	2	Cortical neurons
LDHA	1.19219e-18	-0.33784	0.433	0.478	2.38439e-15	2	Cortical neurons
MCM6	1.39823e-18	-0.293479	0.526	0.418	2.79645e-15	2	Cortical neurons
KIF15	1.718e-18	-0.260036	0.463	0.479	3.43601e-15	2	Cortical neurons
PCNA	2.0513e-18	-0.639098	0.616	0.579	4.10261e-15	2	Cortical neurons
CHGA	9.02881e-18	0.459611	0.482	0.512	1.80576e-14	2	Cortical neurons
SGO1	1.56501e-17	-0.348762	0.424	0.426	3.13001e-14	2	Cortical neurons
RASGRP1	7.6746e-17	0.298775	0.407	0.338	1.53492e-13	2	Cortical neurons
RAB3B	1.72049e-16	0.277401	0.516	0.505	3.44099e-13	2	Cortical neurons
TUBA1C	1.76671e-16	-0.458007	0.512	0.415	3.53341e-13	2	Cortical neurons
RPS4Y1	6.28152e-16	-0.415503	0.769	0.665	1.2563e-12	2	Cortical neurons
HES6	1.48295e-15	-0.616425	0.718	0.652	2.9659e-12	2	Cortical neurons
LIX1	1.65606e-15	-0.479891	0.335	0.388	3.31212e-12	2	Cortical neurons
NUF2	3.17072e-15	-0.454416	0.516	0.5	6.34143e-12	2	Cortical neurons
RAI14	3.56231e-15	-0.267218	0.589	0.451	7.12461e-12	2	Cortical neurons
ANXA2	4.63178e-15	-0.540654	0.432	0.43	9.26355e-12	2	Cortical neurons
TOP2A	1.68527e-14	-1.36859	0.631	0.567	3.37054e-11	2	Cortical neurons
MCM10	1.88045e-14	-0.278322	0.417	0.421	3.76091e-11	2	Cortical neurons
NEK2	2.19022e-14	-0.370567	0.528	0.539	4.38045e-11	2	Cortical neurons
SLC16A1	3.65353e-14	-0.300556	0.401	0.427	7.30706e-11	2	Cortical neurons
ITM2B	9.92771e-14	-0.364567	0.968	0.902	1.98554e-10	2	Cortical neurons
CITED2	1.92602e-13	-0.335926	0.833	0.785	3.85204e-10	2	Cortical neurons
TUBB4B	2.43021e-13	-0.676604	0.88	0.794	4.86042e-10	2	Cortical neurons
DUT	1.43183e-12	-0.37399	0.665	0.641	2.86367e-09	2	Cortical neurons
NDC80	1.48565e-12	-0.352321	0.427	0.449	2.9713e-09	2	Cortical neurons
NHLH2	1.51655e-12	0.331067	0.474	0.476	3.03311e-09	2	Cortical neurons
KLHDC8B	2.26733e-12	-0.285186	0.776	0.644	4.53466e-09	2	Cortical neurons
ROBO2	2.81071e-12	0.2605	0.398	0.298	5.62142e-09	2	Cortical neurons
ASCL1	1.41543e-11	-0.485797	0.725	0.638	2.83086e-08	2	Cortical neurons
DTYMK	2.89972e-11	-0.365538	0.601	0.57	5.79944e-08	2	Cortical neurons
BTBD17	1.20199e-10	-0.348936	0.622	0.563	2.40398e-07	2	Cortical neurons
SMIM18	3.55466e-10	0.397879	0.439	0.559	7.10931e-07	2	Cortical neurons
COL11A1	4.26684e-10	-0.395855	0.57	0.45	8.53368e-07	2	Cortical neurons
RELN	4.66987e-10	0.361833	0.353	0.297	9.33974e-07	2	Cortical neurons
SLC1A2	1.17294e-09	0.340742	0.406	0.469	2.34588e-06	2	Cortical neurons
CDT1	1.51698e-09	-0.306835	0.527	0.425	3.03396e-06	2	Cortical neurons
FAT1	3.14035e-09	-0.260458	0.531	0.504	6.2807e-06	2	Cortical neurons
CPLX2	3.44326e-09	0.327743	0.445	0.431	6.88652e-06	2	Cortical neurons
NOL4	5.58167e-09	0.499757	0.433	0.396	1.11633e-05	2	Cortical neurons
CTNNAL1	4.54727e-08	-0.338573	0.503	0.418	9.09454e-05	2	Cortical neurons
RASSF8	5.72519e-08	-0.25573	0.528	0.511	0.000114504	2	Cortical neurons
USP1	8.40183e-08	-0.256357	0.483	0.49	0.000168037	2	Cortical neurons
RFC4	9.07337e-08	-0.260102	0.459	0.467	0.000181467	2	Cortical neurons
CREG2	9.07816e-08	0.361277	0.402	0.429	0.000181563	2	Cortical neurons
CENPF	1.65175e-07	-1.2059	0.584	0.518	0.00033035	2	Cortical neurons
HMGN5	1.97875e-06	-0.398426	0.547	0.494	0.0039575	2	Cortical neurons
BOC	2.72858e-06	-0.365327	0.542	0.428	0.00545715	2	Cortical neurons
UBE2C	1.24126e-05	-1.22912	0.683	0.582	0.0248252	2	Cortical neurons
C19orf48	1.47119e-05	-0.335413	0.433	0.419	0.0294238	2	Cortical neurons
ATF3	3.34813e-05	-0.343325	0.559	0.541	0.0669626	2	Cortical neurons
NUSAP1	3.69695e-05	-0.895092	0.605	0.517	0.0739391	2	Cortical neurons
ATAD5	3.98584e-05	-0.266383	0.437	0.431	0.0797168	2	Cortical neurons
TMPO	6.03699e-05	-0.275458	0.756	0.635	0.12074	2	Cortical neurons
TAGLN2	6.82554e-05	-0.288975	0.641	0.548	0.136511	2	Cortical neurons
SP8	8.72391e-05	-0.265559	0.261	0.313	0.174478	2	Cortical neurons
CROT	0.000117388	-0.25078	0.505	0.474	0.234776	2	Cortical neurons
FEN1	0.000262371	-0.31733	0.529	0.465	0.524743	2	Cortical neurons
PRKDC	0.00135846	-0.264624	0.767	0.693	1	2	Cortical neurons
TMEM97	0.0019201	-0.274442	0.514	0.5	1	2	Cortical neurons
COL9A1	0.00339992	-0.264079	0.435	0.395	1	2	Cortical neurons
CHST8	0.00559633	0.378132	0.414	0.381	1	2	Cortical neurons
PBXIP1	0.00777434	-0.286781	0.621	0.494	1	2	Cortical neurons
CCNB2	0.00930655	-0.751133	0.669	0.555	1	2	Cortical neurons
SYNE2	0.00931581	-0.3322	0.746	0.66	1	2	Cortical neurons
HIST1H4C	0	2.22613	0.971	0.653	0	3	Radial glia
PCLAF	0	1.90356	0.984	0.44	0	3	Radial glia
TYMS	0	1.76983	0.993	0.534	0	3	Radial glia
TOP2A	0	1.35622	0.895	0.549	0	3	Radial glia
DEK	0	1.32195	0.999	0.744	0	3	Radial glia
MKI67	0	1.31569	0.866	0.43	0	3	Radial glia
ORC6	0	1.27472	0.97	0.428	0	3	Radial glia
PCNA	0	1.25886	0.971	0.552	0	3	Radial glia
SMC4	0	1.2564	0.953	0.52	0	3	Radial glia
ATAD2	0	1.24363	0.946	0.394	0	3	Radial glia
TUBA1B	0	1.23734	1	0.946	0	3	Radial glia
HMGN2	0	1.23282	0.999	0.833	0	3	Radial glia
HELLS	0	1.22488	0.962	0.485	0	3	Radial glia
CLSPN	0	1.22431	0.921	0.406	0	3	Radial glia
MYBL2	0	1.18129	0.89	0.322	0	3	Radial glia
MCM3	0	1.17115	0.953	0.495	0	3	Radial glia
RRM1	0	1.16387	0.956	0.469	0	3	Radial glia
RRM2	0	1.1185	0.856	0.455	0	3	Radial glia
NASP	0	1.10534	0.998	0.762	0	3	Radial glia
UBE2T	0	1.09613	0.96	0.461	0	3	Radial glia
MCM7	0	1.09256	0.968	0.525	0	3	Radial glia
DHFR	0	1.08798	0.928	0.5	0	3	Radial glia
CENPF	0	1.08662	0.915	0.495	0	3	Radial glia
GINS2	0	1.08581	0.927	0.374	0	3	Radial glia
ZWINT	0	1.06124	0.961	0.499	0	3	Radial glia
NUSAP1	0	1.04753	0.891	0.498	0	3	Radial glia
CENPU	0	1.04399	0.922	0.398	0	3	Radial glia
H2AFZ	0	1.03787	0.999	0.899	0	3	Radial glia
HMGB2	0	1.03526	0.979	0.653	0	3	Radial glia
CENPH	0	1.03188	0.935	0.422	0	3	Radial glia
MAD2L1	0	1.03128	0.95	0.493	0	3	Radial glia
MCM4	0	1.03008	0.885	0.402	0	3	Radial glia
CHAF1A	0	1.00098	0.905	0.397	0	3	Radial glia
DUT	0	1.00037	0.974	0.618	0	3	Radial glia
FEN1	0	0.982808	0.896	0.439	0	3	Radial glia
UHRF1	0	0.972316	0.962	0.48	0	3	Radial glia
BRCA1	0	0.961305	0.878	0.39	0	3	Radial glia
CENPK	0	0.950794	0.886	0.395	0	3	Radial glia
GMNN	0	0.948872	0.901	0.404	0	3	Radial glia
XRCC2	0	0.945619	0.933	0.393	0	3	Radial glia
EGR1	0	0.944137	0.968	0.641	0	3	Radial glia
MCM10	0	0.939849	0.891	0.384	0	3	Radial glia
FBXO5	0	0.937155	0.861	0.381	0	3	Radial glia
H2AFX	0	0.935349	0.948	0.623	0	3	Radial glia
SYNE2	0	0.917739	0.977	0.646	0	3	Radial glia
DNMT1	0	0.910185	0.953	0.552	0	3	Radial glia
PRKDC	0	0.908468	0.99	0.678	0	3	Radial glia
HMGB1	0	0.892688	1	0.947	0	3	Radial glia
CKS1B	0	0.890845	0.968	0.546	0	3	Radial glia
LMNB1	0	0.88252	0.987	0.667	0	3	Radial glia
RAD51AP1	0	0.875306	0.824	0.335	0	3	Radial glia
CDK1	0	0.860539	0.954	0.484	0	3	Radial glia
CENPW	0	0.854979	0.953	0.579	0	3	Radial glia
PBK	0	0.852616	0.859	0.503	0	3	Radial glia
LIG1	0	0.837328	0.873	0.377	0	3	Radial glia
MCM5	0	0.831206	0.874	0.333	0	3	Radial glia
USP1	0	0.829859	0.908	0.456	0	3	Radial glia
SMC2	0	0.82475	0.884	0.504	0	3	Radial glia
CDCA4	0	0.823583	0.885	0.43	0	3	Radial glia
DNAJC9	0	0.815909	0.896	0.431	0	3	Radial glia
PHGDH	0	0.815665	0.968	0.584	0	3	Radial glia
RANBP1	0	0.810203	0.996	0.775	0	3	Radial glia
TMPO	0	0.80813	0.968	0.623	0	3	Radial glia
CENPM	0	0.805934	0.819	0.335	0	3	Radial glia
CDT1	0	0.801449	0.853	0.404	0	3	Radial glia
RFC4	0	0.798696	0.886	0.433	0	3	Radial glia
VRK1	0	0.79819	0.901	0.438	0	3	Radial glia
ATAD5	0	0.791684	0.848	0.399	0	3	Radial glia
CHEK1	0	0.788127	0.876	0.454	0	3	Radial glia
SMC1A	0	0.765552	0.935	0.593	0	3	Radial glia
HES1	0	0.76195	0.984	0.737	0	3	Radial glia
IER2	0	0.758894	0.977	0.672	0	3	Radial glia
TK1	0	0.754812	0.751	0.331	0	3	Radial glia
SOX2	0	0.74658	0.998	0.803	0	3	Radial glia
C21orf58	0	0.745323	0.885	0.508	0	3	Radial glia
HES4	0	0.74159	0.989	0.715	0	3	Radial glia
TPX2	0	0.74061	0.857	0.443	0	3	Radial glia
RFC2	0	0.737573	0.878	0.404	0	3	Radial glia
CDCA5	0	0.736657	0.781	0.37	0	3	Radial glia
POLD3	0	0.734982	0.86	0.467	0	3	Radial glia
E2F1	0	0.728601	0.874	0.407	0	3	Radial glia
FANCI	0	0.714665	0.768	0.407	0	3	Radial glia
FBLN1	0	0.710417	0.929	0.53	0	3	Radial glia
ITGB3BP	0	0.70936	0.86	0.422	0	3	Radial glia
AURKB	0	0.702502	0.818	0.385	0	3	Radial glia
ASF1B	0	0.698902	0.856	0.35	0	3	Radial glia
BARD1	0	0.690917	0.922	0.568	0	3	Radial glia
KIFC1	0	0.686683	0.863	0.452	0	3	Radial glia
ESCO2	0	0.683575	0.764	0.444	0	3	Radial glia
MCM2	0	0.682588	0.782	0.346	0	3	Radial glia
FOS	0	0.681644	0.955	0.59	0	3	Radial glia
PSMC3IP	0	0.679938	0.922	0.503	0	3	Radial glia
MCM6	0	0.67914	0.723	0.407	0	3	Radial glia
MMS22L	0	0.677649	0.741	0.306	0	3	Radial glia
KIF20B	0	0.67103	0.851	0.434	0	3	Radial glia
CEP78	0	0.669499	0.914	0.479	0	3	Radial glia
KIF15	0	0.669131	0.748	0.457	0	3	Radial glia
MND1	0	0.663839	0.78	0.381	0	3	Radial glia
C19orf48	0	0.662376	0.853	0.387	0	3	Radial glia
MIS18BP1	0	0.659959	0.804	0.421	0	3	Radial glia
NAP1L1	0	0.651338	0.999	0.848	0	3	Radial glia
DSN1	0	0.644872	0.81	0.325	0	3	Radial glia
WDR76	0	0.642089	0.847	0.446	0	3	Radial glia
BLM	0	0.640984	0.801	0.375	0	3	Radial glia
KIF22	0	0.640093	0.918	0.519	0	3	Radial glia
ID3	0	0.639442	0.943	0.69	0	3	Radial glia
CYR61	0	0.634718	0.955	0.622	0	3	Radial glia
BIRC5	0	0.63357	0.907	0.514	0	3	Radial glia
RTKN2	0	0.633368	0.784	0.335	0	3	Radial glia
UBE2C	0	0.632943	0.944	0.566	0	3	Radial glia
CTGF	0	0.631643	0.986	0.736	0	3	Radial glia
DTL	0	0.630913	0.719	0.348	0	3	Radial glia
PSAT1	0	0.624488	0.979	0.594	0	3	Radial glia
EZH2	0	0.622937	0.911	0.541	0	3	Radial glia
ASPM	0	0.61628	0.77	0.421	0	3	Radial glia
COL9A1	0	0.614765	0.899	0.361	0	3	Radial glia
TTYH1	0	0.614711	0.999	0.837	0	3	Radial glia
GINS4	0	0.611221	0.776	0.395	0	3	Radial glia
TMEM97	0	0.609895	0.888	0.472	0	3	Radial glia
HIST1H1D	0	0.606776	0.79	0.419	0	3	Radial glia
H2AFV	0	0.605732	0.984	0.751	0	3	Radial glia
EMP2	0	0.602458	0.87	0.545	0	3	Radial glia
ANP32E	0	0.601684	0.978	0.663	0	3	Radial glia
CTNNAL1	0	0.597555	0.806	0.398	0	3	Radial glia
NUCKS1	0	0.597197	0.999	0.882	0	3	Radial glia
ACAT2	0	0.593858	0.946	0.641	0	3	Radial glia
WEE1	0	0.592499	0.913	0.511	0	3	Radial glia
KIF11	0	0.590611	0.713	0.423	0	3	Radial glia
SGO1	0	0.587377	0.83	0.394	0	3	Radial glia
HES5	0	0.585143	0.944	0.714	0	3	Radial glia
CENPN	0	0.582952	0.799	0.422	0	3	Radial glia
MSH6	0	0.576883	0.85	0.511	0	3	Radial glia
SFRP2	0	0.57277	0.934	0.639	0	3	Radial glia
HNRNPAB	0	0.569097	0.972	0.675	0	3	Radial glia
MELK	0	0.568581	0.868	0.407	0	3	Radial glia
NCL	0	0.564314	0.993	0.827	0	3	Radial glia
SPARC	0	0.559619	0.987	0.722	0	3	Radial glia
NCAPG	0	0.553017	0.716	0.424	0	3	Radial glia
CALU	0	0.550232	0.994	0.785	0	3	Radial glia
ZFP36L1	0	0.547661	0.989	0.763	0	3	Radial glia
TIMELESS	0	0.541063	0.756	0.404	0	3	Radial glia
COL4A2	0	0.538511	0.783	0.39	0	3	Radial glia
CKAP2	0	0.535167	0.81	0.452	0	3	Radial glia
CIP2A	0	0.534433	0.801	0.397	0	3	Radial glia
FAM111B	0	0.532639	0.738	0.343	0	3	Radial glia
DSCC1	0	0.529127	0.787	0.4	0	3	Radial glia
FANCD2	0	0.528006	0.714	0.379	0	3	Radial glia
PIMREG	0	0.520248	0.75	0.43	0	3	Radial glia
BUB3	0	0.519266	0.98	0.697	0	3	Radial glia
NCAPH	0	0.519141	0.708	0.279	0	3	Radial glia
HMGA2	0	0.519028	0.821	0.4	0	3	Radial glia
NDC80	0	0.518513	0.755	0.422	0	3	Radial glia
ID4	0	0.518028	0.996	0.786	0	3	Radial glia
PTPRZ1	0	0.516324	0.9	0.526	0	3	Radial glia
FGFR3	0	0.515628	0.985	0.732	0	3	Radial glia
RMI2	0	0.513984	0.719	0.353	0	3	Radial glia
UNG	0	0.51009	0.78	0.545	0	3	Radial glia
CCNA2	0	0.509142	0.75	0.402	0	3	Radial glia
TUBB	0	0.506388	1	0.967	0	3	Radial glia
NCAPG2	0	0.50411	0.856	0.425	0	3	Radial glia
GTSE1	0	0.497025	0.819	0.493	0	3	Radial glia
HJURP	0	0.494331	0.856	0.484	0	3	Radial glia
VCAN	0	0.493364	0.887	0.508	0	3	Radial glia
GSTP1	0	0.49201	0.998	0.878	0	3	Radial glia
NES	0	0.488592	0.932	0.655	0	3	Radial glia
DLGAP5	0	0.478544	0.887	0.436	0	3	Radial glia
RFC3	0	0.476114	0.68	0.319	0	3	Radial glia
CENPV	0	0.473703	0.984	0.769	0	3	Radial glia
CEP135	0	0.467063	0.735	0.432	0	3	Radial glia
SPC24	0	0.460723	0.803	0.42	0	3	Radial glia
CEP152	0	0.460524	0.77	0.41	0	3	Radial glia
FGFR1	0	0.454941	0.906	0.505	0	3	Radial glia
TUBB4B	0	0.453984	0.994	0.789	0	3	Radial glia
FOXM1	0	0.450262	0.741	0.459	0	3	Radial glia
BUB1B	0	0.450116	0.782	0.403	0	3	Radial glia
CKS2	0	0.438355	0.949	0.639	0	3	Radial glia
ECT2	0	0.437125	0.83	0.399	0	3	Radial glia
ZFP36L2	0	0.433462	0.894	0.599	0	3	Radial glia
KIF2C	0	0.432943	0.853	0.452	0	3	Radial glia
CD99	0	0.429587	0.989	0.772	0	3	Radial glia
METRN	0	0.41716	0.97	0.711	0	3	Radial glia
DTYMK	0	0.414488	0.872	0.55	0	3	Radial glia
IFI44L	0	0.412719	0.72	0.281	0	3	Radial glia
COL4A6	0	0.411719	0.837	0.513	0	3	Radial glia
HNRNPA2B1	0	0.410779	1	0.928	0	3	Radial glia
MASP1	0	0.407689	0.931	0.668	0	3	Radial glia
CKAP2L	0	0.407041	0.784	0.397	0	3	Radial glia
DBI	0	0.404518	0.948	0.63	0	3	Radial glia
RCN1	0	0.401627	0.979	0.686	0	3	Radial glia
NMU	0	0.399496	0.954	0.608	0	3	Radial glia
ANXA5	0	0.399119	0.934	0.64	0	3	Radial glia
PRC1	0	0.398943	0.787	0.489	0	3	Radial glia
DIAPH3	0	0.396538	0.666	0.286	0	3	Radial glia
TMSB15A	0	0.396146	0.99	0.836	0	3	Radial glia
PALLD	0	0.396084	0.884	0.582	0	3	Radial glia
UTRN	0	0.394639	0.715	0.399	0	3	Radial glia
HMGN5	0	0.390638	0.761	0.479	0	3	Radial glia
KIF23	0	0.389603	0.806	0.464	0	3	Radial glia
GLI3	0	0.386246	0.773	0.351	0	3	Radial glia
ADGRV1	0	0.379171	0.969	0.628	0	3	Radial glia
SPAG5	0	0.377952	0.9	0.437	0	3	Radial glia
HIST1H1B	0	0.37625	0.7	0.32	0	3	Radial glia
CENPL	0	0.370624	0.842	0.449	0	3	Radial glia
QKI	0	0.369838	0.978	0.763	0	3	Radial glia
CYBA	0	0.365578	0.803	0.438	0	3	Radial glia
FEZF2	0	0.364769	0.958	0.748	0	3	Radial glia
CCDC34	0	0.359817	0.837	0.517	0	3	Radial glia
PRSS23	0	0.35926	0.952	0.617	0	3	Radial glia
DBF4	0	0.355459	0.734	0.423	0	3	Radial glia
CCNE2	0	0.355251	0.66	0.266	0	3	Radial glia
HIST2H2AC	0	0.354001	0.65	0.324	0	3	Radial glia
SLIT2	0	0.350912	0.941	0.674	0	3	Radial glia
DDX39A	0	0.35066	0.891	0.57	0	3	Radial glia
COL4A5	0	0.35064	0.776	0.514	0	3	Radial glia
JUNB	0	0.349779	0.942	0.555	0	3	Radial glia
PON2	0	0.347612	0.925	0.606	0	3	Radial glia
FABP7	0	0.344778	0.939	0.616	0	3	Radial glia
NCAPD2	0	0.343019	0.773	0.423	0	3	Radial glia
NFIB	0	0.34135	0.811	0.487	0	3	Radial glia
KIF4A	0	0.340668	0.693	0.423	0	3	Radial glia
E2F8	0	0.334705	0.673	0.309	0	3	Radial glia
PIM1	0	0.330969	0.823	0.494	0	3	Radial glia
SKA1	0	0.325412	0.696	0.355	0	3	Radial glia
B2M	0	0.325282	0.93	0.612	0	3	Radial glia
DMRT3	0	0.322182	0.922	0.647	0	3	Radial glia
TCF7L2	0	0.320759	0.948	0.664	0	3	Radial glia
RACGAP1	0	0.320615	0.794	0.455	0	3	Radial glia
ADD3	0	0.317584	0.961	0.665	0	3	Radial glia
RASSF8	0	0.31743	0.894	0.483	0	3	Radial glia
BTG3	0	0.316199	0.878	0.578	0	3	Radial glia
FGFBP3	0	0.314282	0.882	0.593	0	3	Radial glia
FJX1	0	0.311684	0.982	0.721	0	3	Radial glia
WLS	0	0.306197	0.985	0.711	0	3	Radial glia
HILPDA	0	0.304059	0.87	0.568	0	3	Radial glia
SFRP1	0	0.302543	0.816	0.42	0	3	Radial glia
MAF	0	0.298823	0.906	0.572	0	3	Radial glia
PMAIP1	0	0.295091	0.792	0.37	0	3	Radial glia
PRTG	0	0.290968	0.899	0.512	0	3	Radial glia
UACA	0	0.290801	0.837	0.451	0	3	Radial glia
MCAM	0	0.289011	0.948	0.622	0	3	Radial glia
GPC4	0	0.286724	0.917	0.659	0	3	Radial glia
MFAP2	0	0.284968	0.914	0.561	0	3	Radial glia
TMEM123	0	0.283745	0.89	0.599	0	3	Radial glia
KDELC2	0	0.283624	0.769	0.5	0	3	Radial glia
NELL2	0	0.279975	0.991	0.788	0	3	Radial glia
MEGF10	0	0.279831	0.733	0.452	0	3	Radial glia
CLU	0	0.272754	0.987	0.751	0	3	Radial glia
RSPO1	0	0.271012	0.939	0.682	0	3	Radial glia
HIST1H2AH	0	0.270395	0.65	0.243	0	3	Radial glia
PDLIM3	0	0.26691	0.925	0.554	0	3	Radial glia
RSPO2	0	0.265701	0.966	0.758	0	3	Radial glia
CCND1	0	0.263118	0.974	0.761	0	3	Radial glia
SHCBP1	0	0.263019	0.697	0.353	0	3	Radial glia
IER5	0	0.262199	0.887	0.586	0	3	Radial glia
CDKN3	0	0.26106	0.706	0.419	0	3	Radial glia
DMRTA2	0	0.260322	0.918	0.677	0	3	Radial glia
CDCA3	0	0.260215	0.815	0.489	0	3	Radial glia
CTSV	0	0.258441	0.748	0.302	0	3	Radial glia
CIT	0	0.258404	0.676	0.365	0	3	Radial glia
SPDL1	0	0.256508	0.789	0.376	0	3	Radial glia
HMMR	0	0.252438	0.784	0.362	0	3	Radial glia
DNAJB1	0	0.251055	0.804	0.427	0	3	Radial glia
SST	0	-0.276126	0.728	0.356	0	3	Radial glia
TMEM163	0	-0.322383	0.222	0.39	0	3	Radial glia
KLHL35	0	-0.494549	0.396	0.559	0	3	Radial glia
FTL	0	-0.918781	1	0.986	0	3	Radial glia
RTN1	0	-1.57187	0.664	0.729	0	3	Radial glia
STMN2	0	-2.58345	0.941	0.891	0	3	Radial glia
NUF2	3.96733e-298	0.407283	0.707	0.486	7.93466e-295	3	Radial glia
LBR	9.9032e-298	0.257127	0.88	0.632	1.98064e-294	3	Radial glia
SLC16A1	8.44449e-293	0.343913	0.726	0.401	1.6889e-289	3	Radial glia
LINC00461	1.0812e-283	0.369034	0.969	0.741	2.1624e-280	3	Radial glia
SPC25	2.60345e-282	0.61529	0.668	0.385	5.2069e-279	3	Radial glia
TACC3	1.59147e-279	0.40588	0.71	0.506	3.18294e-276	3	Radial glia
DACH1	3.30796e-279	0.26805	0.906	0.64	6.61593e-276	3	Radial glia
AKAP12	1.65839e-274	0.371338	0.798	0.505	3.31678e-271	3	Radial glia
TTK	3.11695e-273	0.257848	0.691	0.466	6.2339e-270	3	Radial glia
NEUROD6	8.78695e-273	-0.251166	0.152	0.185	1.75739e-269	3	Radial glia
CDCA7	2.37825e-267	0.451159	0.644	0.263	4.7565e-264	3	Radial glia
PKM	9.55396e-266	0.337764	0.998	0.875	1.91079e-262	3	Radial glia
EMX2	7.49834e-262	0.303438	0.958	0.722	1.49967e-258	3	Radial glia
OIP5	3.71557e-261	0.270168	0.662	0.403	7.43114e-258	3	Radial glia
CDC6	2.12763e-260	0.578988	0.657	0.377	4.25525e-257	3	Radial glia
MT-CO3	2.45432e-255	0.425959	1	0.986	4.90864e-252	3	Radial glia
GNG5	7.70686e-255	0.250118	0.99	0.767	1.54137e-251	3	Radial glia
KNL1	4.54694e-252	0.359	0.657	0.355	9.09388e-249	3	Radial glia
NRXN1	1.85848e-251	-0.925548	0.366	0.501	3.71697e-248	3	Radial glia
TUBA1A	3.59792e-251	-0.785019	1	0.998	7.19583e-248	3	Radial glia
PLK4	2.89262e-247	0.259448	0.691	0.471	5.78525e-244	3	Radial glia
SOX9	3.05349e-244	0.272614	0.798	0.481	6.10697e-241	3	Radial glia
MXD3	5.41283e-241	0.3247	0.658	0.394	1.08257e-237	3	Radial glia
ID1	1.86811e-240	0.302576	0.847	0.598	3.73622e-237	3	Radial glia
TBR1	3.93728e-236	-1.05404	0.804	0.727	7.87456e-233	3	Radial glia
PKMYT1	6.33104e-236	0.444489	0.624	0.244	1.26621e-232	3	Radial glia
THSD7A	9.45838e-233	-0.373883	0.425	0.568	1.89168e-229	3	Radial glia
TMEFF2	5.88457e-230	-0.277871	0.35	0.482	1.17691e-226	3	Radial glia
MT-ND3	7.4615e-229	0.391639	1	0.968	1.4923e-225	3	Radial glia
NFASC	2.09045e-228	-0.452039	0.446	0.572	4.18091e-225	3	Radial glia
OLFM3	1.0892e-227	0.254429	0.8	0.631	2.1784e-224	3	Radial glia
CDK5RAP2	7.02659e-221	0.279716	0.702	0.432	1.40532e-217	3	Radial glia
NNAT	1.20747e-220	-1.48702	0.995	0.952	2.41494e-217	3	Radial glia
LIX1	5.53509e-218	0.30598	0.688	0.358	1.10702e-214	3	Radial glia
SFPQ	1.68697e-209	0.28411	0.994	0.845	3.37395e-206	3	Radial glia
BRIP1	9.37024e-199	0.453241	0.614	0.313	1.87405e-195	3	Radial glia
CALR	1.94123e-197	0.264485	0.988	0.796	3.88246e-194	3	Radial glia
SLC17A6	1.48022e-193	-0.439323	0.458	0.541	2.96043e-190	3	Radial glia
ATP1A3	9.16263e-193	-0.658807	0.732	0.692	1.83253e-189	3	Radial glia
DLX5	1.5456e-191	-0.400734	0.443	0.519	3.09121e-188	3	Radial glia
GDAP1L1	2.45179e-189	-0.75521	0.754	0.723	4.90357e-186	3	Radial glia
MIR7-3HG	1.22305e-182	-0.304669	0.383	0.478	2.44609e-179	3	Radial glia
KHDRBS3	4.05565e-181	-0.280076	0.481	0.616	8.11129e-178	3	Radial glia
COL11A1	6.82182e-177	0.288457	0.687	0.445	1.36436e-173	3	Radial glia
MT-ATP6	1.24081e-174	0.354227	1	0.993	2.48162e-171	3	Radial glia
WDHD1	4.83581e-174	0.432636	0.629	0.371	9.67162e-171	3	Radial glia
GNG3	1.44323e-173	-0.838978	0.501	0.587	2.88646e-170	3	Radial glia
ATCAY	1.26916e-165	-0.580064	0.469	0.558	2.53832e-162	3	Radial glia
HES6	4.52354e-163	-0.390826	0.871	0.643	9.04708e-160	3	Radial glia
TMSB10	1.14945e-159	-0.666803	1	0.989	2.2989e-156	3	Radial glia
MT-CO2	9.7779e-158	0.278177	1	0.988	1.95558e-154	3	Radial glia
SCN3A	1.06149e-156	-0.260522	0.556	0.593	2.12298e-153	3	Radial glia
MT-ND1	9.93021e-151	0.302388	1	0.953	1.98604e-147	3	Radial glia
MT-CO1	4.94191e-147	0.252604	1	0.989	9.88381e-144	3	Radial glia
DCC	6.32519e-141	-0.425564	0.902	0.62	1.26504e-137	3	Radial glia
EOMES	3.34901e-139	-0.335825	0.788	0.476	6.69802e-136	3	Radial glia
MEIS2	4.52668e-136	-1.62596	0.62	0.643	9.05336e-133	3	Radial glia
SCN3B	3.02267e-135	-0.253149	0.772	0.446	6.04534e-132	3	Radial glia
MT-CYB	2.5563e-134	0.279911	1	0.982	5.11259e-131	3	Radial glia
HIST1H1E	5.73401e-127	0.28238	0.551	0.26	1.1468e-123	3	Radial glia
MT-ND5	1.96428e-126	0.275624	0.999	0.912	3.92856e-123	3	Radial glia
RAB3A	1.30553e-124	-0.778315	0.858	0.716	2.61106e-121	3	Radial glia
TTC9B	8.95873e-124	-0.680922	0.777	0.655	1.79175e-120	3	Radial glia
MLLT11	4.30958e-121	-1.16996	0.99	0.907	8.61917e-118	3	Radial glia
SOX4	2.61007e-120	-0.834515	0.997	0.947	5.22015e-117	3	Radial glia
LHX5	3.7412e-119	-0.384716	0.901	0.688	7.4824e-116	3	Radial glia
MGAT4C	2.09113e-118	-0.30093	0.882	0.68	4.18226e-115	3	Radial glia
CD24	2.94438e-113	-1.47634	0.871	0.803	5.88876e-110	3	Radial glia
GRIA2	1.48987e-109	-0.691927	0.62	0.594	2.97974e-106	3	Radial glia
TUBB2B	8.5835e-109	-0.592075	1	0.98	1.7167e-105	3	Radial glia
INA	9.29412e-106	-1.22795	0.862	0.759	1.85882e-102	3	Radial glia
ANK2	1.45465e-105	-0.388797	0.462	0.523	2.9093e-102	3	Radial glia
NRN1	9.65722e-105	-1.12247	0.883	0.761	1.93144e-101	3	Radial glia
SSTR2	3.25571e-101	-0.413024	0.342	0.393	6.51142e-98	3	Radial glia
DEPDC1B	8.41927e-100	0.253594	0.615	0.435	1.68385e-96	3	Radial glia
BEX5	3.46537e-99	-0.257866	0.334	0.388	6.93073e-96	3	Radial glia
MYT1L	4.91003e-99	-0.408578	0.42	0.456	9.82006e-96	3	Radial glia
DCX	3.93356e-95	-1.07794	0.775	0.73	7.86711e-92	3	Radial glia
CDC45	1.51663e-89	0.433462	0.563	0.287	3.03327e-86	3	Radial glia
IQGAP2	1.41396e-88	0.261457	0.625	0.434	2.82793e-85	3	Radial glia
SEPT6	3.27795e-88	-0.370537	0.412	0.457	6.5559e-85	3	Radial glia
RAI14	4.73167e-88	0.271912	0.618	0.454	9.46335e-85	3	Radial glia
HIST1H2AC	7.21843e-84	-0.421775	0.633	0.641	1.44369e-80	3	Radial glia
SKA3	3.30625e-82	0.326708	0.583	0.424	6.61251e-79	3	Radial glia
NTM	7.5112e-80	-0.281862	0.755	0.531	1.50224e-76	3	Radial glia
PPP1R15A	1.13835e-78	-0.251318	0.888	0.625	2.27669e-75	3	Radial glia
GAP43	1.47612e-78	-1.29291	0.703	0.646	2.95225e-75	3	Radial glia
FXYD7	8.52536e-77	-0.318113	0.49	0.485	1.70507e-73	3	Radial glia
TTR	9.16592e-76	-0.806437	0.648	0.445	1.83318e-72	3	Radial glia
KLF7	3.42588e-75	-0.464028	0.528	0.55	6.85176e-72	3	Radial glia
OLFM1	4.91126e-74	-0.336583	0.765	0.526	9.82252e-71	3	Radial glia
MAP1LC3A	7.06701e-67	-0.301518	0.815	0.542	1.4134e-63	3	Radial glia
PPP1R1A	1.01343e-65	-0.325565	0.875	0.609	2.02687e-62	3	Radial glia
PLK2	1.47109e-65	-0.286508	0.85	0.641	2.94218e-62	3	Radial glia
MAPT	5.86611e-65	-0.686168	0.627	0.556	1.17322e-61	3	Radial glia
MAP1B	1.93077e-64	-0.549563	1	0.952	3.86154e-61	3	Radial glia
LHX1	3.29347e-63	-0.768484	0.878	0.705	6.58694e-60	3	Radial glia
STMN4	5.22094e-63	-1.14755	0.827	0.747	1.04419e-59	3	Radial glia
DLK1	2.53947e-61	-0.396155	0.742	0.486	5.07894e-58	3	Radial glia
EEF1A2	4.63557e-59	-0.835002	0.865	0.74	9.27115e-56	3	Radial glia
RND2	1.13311e-58	-0.299908	0.879	0.612	2.26622e-55	3	Radial glia
CCDC184	1.56074e-58	-0.320367	0.543	0.537	3.12148e-55	3	Radial glia
SYP	3.1214e-58	-0.654215	0.692	0.622	6.2428e-55	3	Radial glia
PKIA	1.06138e-57	-0.275194	0.925	0.732	2.12276e-54	3	Radial glia
RUNX1T1	4.02346e-56	-0.43921	0.941	0.731	8.04693e-53	3	Radial glia
NEFM	5.25886e-55	-1.35236	0.804	0.681	1.05177e-51	3	Radial glia
SCG5	1.14262e-54	-0.383191	0.87	0.631	2.28523e-51	3	Radial glia
BRCA2	3.19328e-54	0.368428	0.554	0.349	6.38655e-51	3	Radial glia
SNAP25	3.78369e-54	-0.420798	0.797	0.544	7.56737e-51	3	Radial glia
SOX11	1.85e-53	-0.742289	0.982	0.879	3.7e-50	3	Radial glia
SPINT2	4.31115e-50	-0.260249	0.944	0.728	8.6223e-47	3	Radial glia
RBFOX3	5.17809e-50	-0.338491	0.531	0.459	1.03562e-46	3	Radial glia
RGS17	1.20481e-49	-0.250081	0.453	0.471	2.40962e-46	3	Radial glia
KIF5A	1.41409e-49	-0.554471	0.649	0.598	2.82818e-46	3	Radial glia
TUBB2A	1.61554e-48	-0.903093	0.983	0.869	3.23108e-45	3	Radial glia
SIX3	7.88977e-48	-0.40123	0.656	0.491	1.57795e-44	3	Radial glia
PCSK1N	2.36383e-47	-0.920055	0.983	0.853	4.72766e-44	3	Radial glia
DUSP8	3.66311e-47	-0.340709	0.81	0.587	7.32621e-44	3	Radial glia
ELAVL4	2.61151e-43	-0.282999	0.357	0.335	5.22302e-40	3	Radial glia
AMER2	3.30411e-43	-0.291858	0.722	0.498	6.60822e-40	3	Radial glia
CELF3	1.94566e-41	-0.581489	0.621	0.557	3.89132e-38	3	Radial glia
GPM6A	4.86649e-41	-0.983874	0.936	0.834	9.73297e-38	3	Radial glia
GAD2	3.41269e-39	-0.473843	0.816	0.607	6.82539e-36	3	Radial glia
LY6H	7.06374e-39	-0.298443	0.894	0.681	1.41275e-35	3	Radial glia
JPT1	1.12581e-37	-0.52407	0.991	0.889	2.25163e-34	3	Radial glia
SNCA	2.62826e-37	-0.317275	0.811	0.582	5.25653e-34	3	Radial glia
CELF4	1.82322e-36	-0.802095	0.743	0.633	3.64644e-33	3	Radial glia
NRP2	1.93774e-36	-0.470235	0.851	0.602	3.87549e-33	3	Radial glia
CDK5R1	3.79346e-36	-0.436212	0.791	0.584	7.58692e-33	3	Radial glia
SCRT2	5.5805e-35	-0.257737	0.406	0.408	1.1161e-31	3	Radial glia
GADD45G	2.27199e-34	-0.526383	0.731	0.503	4.54398e-31	3	Radial glia
CELF5	1.10102e-33	-0.583307	0.669	0.641	2.20203e-30	3	Radial glia
FAM57B	1.34519e-33	-0.71887	0.714	0.636	2.69037e-30	3	Radial glia
TMEM59L	2.91693e-33	-0.49496	0.61	0.591	5.83387e-30	3	Radial glia
TMEM158	4.71408e-33	-0.267911	0.808	0.628	9.42816e-30	3	Radial glia
CDKN1C	1.87827e-32	-0.800938	0.798	0.683	3.75654e-29	3	Radial glia
NEFL	1.07695e-31	-0.708552	0.645	0.564	2.1539e-28	3	Radial glia
SCG3	4.12489e-31	-0.849942	0.905	0.695	8.24979e-28	3	Radial glia
NSG2	1.85656e-30	-0.702093	0.695	0.582	3.71312e-27	3	Radial glia
AP1S2	4.25913e-30	-0.41811	0.847	0.627	8.51825e-27	3	Radial glia
UNCX	8.45586e-30	-0.652401	0.889	0.712	1.69117e-26	3	Radial glia
DCLK1	1.18345e-29	-0.300713	0.503	0.497	2.3669e-26	3	Radial glia
RALYL	2.86198e-29	-0.373711	0.653	0.52	5.72397e-26	3	Radial glia
SMIM18	2.68408e-27	-0.262487	0.787	0.527	5.36815e-24	3	Radial glia
SCG2	1.6147e-26	-0.31601	0.51	0.48	3.2294e-23	3	Radial glia
CAMK2N1	3.23132e-26	-0.735396	0.838	0.744	6.46265e-23	3	Radial glia
ST18	1.28851e-25	-0.322705	0.889	0.619	2.57702e-22	3	Radial glia
ENC1	1.87581e-25	-0.594185	0.836	0.611	3.75161e-22	3	Radial glia
BEX1	2.62068e-24	-0.680761	0.884	0.753	5.24135e-21	3	Radial glia
TCEAL7	1.55012e-23	-0.308622	0.786	0.593	3.10025e-20	3	Radial glia
ARL4D	3.70624e-23	-0.273841	0.481	0.433	7.41249e-20	3	Radial glia
GLRX	3.97531e-23	-0.380509	0.764	0.561	7.95062e-20	3	Radial glia
CFAP298	7.43093e-22	-0.265852	0.785	0.618	1.48619e-18	3	Radial glia
NHLH2	1.53251e-21	-0.352656	0.536	0.471	3.06502e-18	3	Radial glia
CDKN2D	1.70221e-21	-0.456541	0.791	0.591	3.40442e-18	3	Radial glia
DDIT4	1.21058e-20	-0.380634	0.943	0.775	2.42116e-17	3	Radial glia
HERPUD1	2.67906e-20	-0.317479	0.774	0.601	5.35811e-17	3	Radial glia
KCNQ1OT1	3.83847e-20	-0.456313	0.966	0.809	7.67693e-17	3	Radial glia
AKR1C1	7.18032e-20	-0.309838	0.705	0.493	1.43606e-16	3	Radial glia
TAGLN3	7.58569e-20	-1.09892	0.9	0.736	1.51714e-16	3	Radial glia
LHX9	3.15696e-19	-0.873447	0.877	0.692	6.31392e-16	3	Radial glia
IER5L	3.15041e-17	-0.334617	0.874	0.67	6.30081e-14	3	Radial glia
BLCAP	3.59669e-17	-0.556786	0.754	0.665	7.19338e-14	3	Radial glia
SRRM4	1.08991e-16	-0.46111	0.857	0.63	2.17982e-13	3	Radial glia
LHX1-DT	8.4504e-16	-0.301461	0.675	0.626	1.69008e-12	3	Radial glia
INSM1	1.00284e-15	-0.816343	0.904	0.741	2.00569e-12	3	Radial glia
RBP1	1.35516e-15	-0.399624	0.687	0.482	2.71031e-12	3	Radial glia
DLL3	1.26353e-14	-0.560312	0.616	0.523	2.52706e-11	3	Radial glia
CADM1	3.10453e-12	-0.339407	0.832	0.656	6.20905e-09	3	Radial glia
JPH4	2.15305e-11	-0.514686	0.743	0.619	4.3061e-08	3	Radial glia
PTN	2.68201e-11	-0.872098	0.783	0.714	5.36401e-08	3	Radial glia
PGM2L1	5.63886e-11	-0.712141	0.843	0.692	1.12777e-07	3	Radial glia
NR2F2	1.97506e-10	-0.25145	0.998	0.917	3.95011e-07	3	Radial glia
PBX3	4.36592e-10	-0.347787	0.687	0.537	8.73185e-07	3	Radial glia
LRRN3	4.59658e-10	-0.371074	0.595	0.478	9.19316e-07	3	Radial glia
GABRB3	1.7674e-09	-0.256874	0.47	0.413	3.53479e-06	3	Radial glia
FAM162A	2.60448e-09	-0.266677	0.761	0.598	5.20896e-06	3	Radial glia
SEZ6L2	7.53186e-09	-0.577372	0.901	0.7	1.50637e-05	3	Radial glia
TXN	9.91191e-09	-0.289766	0.95	0.743	1.98238e-05	3	Radial glia
L1CAM	1.04552e-08	-0.442288	0.829	0.662	2.09104e-05	3	Radial glia
LBH	3.82465e-08	-0.284211	0.524	0.478	7.6493e-05	3	Radial glia
NEAT1	8.87056e-08	-0.463116	0.677	0.555	0.000177411	3	Radial glia
ACTL6B	1.26272e-07	-0.326454	0.713	0.568	0.000252544	3	Radial glia
SAMD3	2.04054e-07	-0.389933	0.649	0.52	0.000408109	3	Radial glia
RGMB	4.34888e-07	-0.2787	0.564	0.496	0.000869777	3	Radial glia
ZFHX3	8.74369e-07	-0.583733	0.632	0.546	0.00174874	3	Radial glia
POU2F2	9.03944e-07	-0.824225	0.877	0.702	0.00180789	3	Radial glia
LHX5-AS1	1.59557e-06	-0.89027	0.894	0.768	0.00319114	3	Radial glia
AKAP6	5.10529e-06	-0.34756	0.61	0.533	0.0102106	3	Radial glia
NHLH1	7.59591e-06	-0.456163	0.637	0.535	0.0151918	3	Radial glia
DPYSL3	1.24258e-05	-0.476581	0.68	0.598	0.0248517	3	Radial glia
RGS16	1.86205e-05	-0.691945	0.753	0.65	0.0372411	3	Radial glia
EBF2	3.14347e-05	-0.308673	0.534	0.36	0.0628695	3	Radial glia
NCAM1	5.35208e-05	-0.485035	0.775	0.644	0.107042	3	Radial glia
MIAT	7.6134e-05	-0.888797	0.935	0.786	0.152268	3	Radial glia
CACNA2D1	0.000267452	-0.323136	0.566	0.472	0.534904	3	Radial glia
ARL6IP1	0.000279966	-0.470358	0.876	0.728	0.559933	3	Radial glia
ANK3	0.000542818	-0.760407	0.84	0.658	1	3	Radial glia
NAV1	0.000717824	-0.279999	0.551	0.434	1	3	Radial glia
BAALC	0.00170537	-0.306636	0.65	0.494	1	3	Radial glia
PCDH9	0.00890921	-0.540403	0.69	0.592	1	3	Radial glia
HES5	0	1.36524	0.966	0.713	0	4	Radial glia
SFRP2	0	1.33284	0.976	0.637	0	4	Radial glia
FABP7	0	1.3001	0.973	0.614	0	4	Radial glia
FGFBP3	0	1.1287	0.883	0.594	0	4	Radial glia
ID4	0	1.11046	0.989	0.788	0	4	Radial glia
C1orf61	0	1.08948	0.936	0.668	0	4	Radial glia
PTPRZ1	0	1.05281	0.91	0.526	0	4	Radial glia
VIM	0	0.890581	1	0.967	0	4	Radial glia
EGR1	0	0.888167	0.936	0.644	0	4	Radial glia
LIX1	0	0.843441	0.725	0.356	0	4	Radial glia
SOX9	0	0.838659	0.811	0.481	0	4	Radial glia
QKI	0	0.832629	0.962	0.765	0	4	Radial glia
SFRP1	0	0.802348	0.905	0.414	0	4	Radial glia
ZFP36L1	0	0.781894	0.964	0.766	0	4	Radial glia
TTYH1	0	0.737328	0.994	0.838	0	4	Radial glia
SOX2	0	0.720732	0.991	0.804	0	4	Radial glia
MSMO1	0	0.638522	0.97	0.754	0	4	Radial glia
VCAN	0	0.635233	0.807	0.515	0	4	Radial glia
GLI3	0	0.629453	0.714	0.357	0	4	Radial glia
FGFR3	0	0.6287	0.931	0.737	0	4	Radial glia
NAP1L1	0	0.602722	0.987	0.85	0	4	Radial glia
WNT7B	0	0.516476	0.977	0.689	0	4	Radial glia
CALD1	0	0.507025	0.864	0.617	0	4	Radial glia
CCND1	0	0.499148	0.97	0.762	0	4	Radial glia
LIMCH1	0	0.491705	0.839	0.6	0	4	Radial glia
RCN1	0	0.486503	0.954	0.689	0	4	Radial glia
PON2	0	0.426021	0.904	0.609	0	4	Radial glia
FAM181A	0	0.411327	0.832	0.559	0	4	Radial glia
NTRK2	0	0.389707	0.957	0.715	0	4	Radial glia
UHRF1	0	0.382035	0.817	0.492	0	4	Radial glia
TCF7L2	0	0.380436	0.927	0.667	0	4	Radial glia
PSAT1	0	0.380265	0.906	0.601	0	4	Radial glia
PLPP3	0	0.376552	0.899	0.634	0	4	Radial glia
DLL1	0	0.331473	0.921	0.605	0	4	Radial glia
SLC2A1	0	0.300255	0.928	0.683	0	4	Radial glia
ARL4A	0	0.296097	0.943	0.53	0	4	Radial glia
PREX2	0	0.283384	0.795	0.488	0	4	Radial glia
SAT1	0	0.274272	0.936	0.66	0	4	Radial glia
FAM181B	0	0.269531	0.793	0.4	0	4	Radial glia
ZFP36L2	0	0.25421	0.87	0.602	0	4	Radial glia
AP4M1	0	-0.252698	0.301	0.523	0	4	Radial glia
HMMR	0	-0.252949	0.255	0.403	0	4	Radial glia
GTSE1	0	-0.286821	0.835	0.493	0	4	Radial glia
NEK2	0	-0.304989	0.848	0.515	0	4	Radial glia
CDCA8	0	-0.312095	0.195	0.433	0	4	Radial glia
TMEM163	0	-0.313101	0.195	0.392	0	4	Radial glia
GABRG2	0	-0.31885	0.415	0.55	0	4	Radial glia
NHLH2	0	-0.359032	0.305	0.488	0	4	Radial glia
AURKB	0	-0.386176	0.284	0.426	0	4	Radial glia
RALYL	0	-0.386797	0.174	0.557	0	4	Radial glia
SAMD3	0	-0.400366	0.25	0.55	0	4	Radial glia
CCNA2	0	-0.500406	0.103	0.451	0	4	Radial glia
DLL3	0	-0.525684	0.342	0.544	0	4	Radial glia
KIF5A	0	-0.537644	0.414	0.615	0	4	Radial glia
CDKN2D	0	-0.731865	0.438	0.618	0	4	Radial glia
ELAVL2	0	-0.888643	0.515	0.698	0	4	Radial glia
STMN2	0	-2.49444	0.896	0.894	0	4	Radial glia
NEAT1	1.39496e-307	-0.31382	0.862	0.541	2.78993e-304	4	Radial glia
CD99	7.98749e-305	0.367316	0.966	0.775	1.5975e-301	4	Radial glia
FAM57B	1.08471e-302	-0.711392	0.532	0.649	2.16941e-299	4	Radial glia
FOS	5.6475e-301	0.768645	0.87	0.598	1.1295e-297	4	Radial glia
MASP1	8.66201e-300	0.290792	0.866	0.673	1.7324e-296	4	Radial glia
LINC00461	4.71094e-299	0.447853	0.944	0.744	9.42188e-296	4	Radial glia
GNG5	4.61429e-297	0.405129	0.982	0.769	9.22858e-294	4	Radial glia
MYO10	3.30767e-294	0.415054	0.853	0.592	6.61534e-291	4	Radial glia
FGFR1	1.07299e-293	0.376758	0.816	0.513	2.14598e-290	4	Radial glia
DLX5	2.53369e-293	-0.386717	0.374	0.524	5.06739e-290	4	Radial glia
KLF7	1.94684e-291	-0.40397	0.386	0.56	3.89369e-288	4	Radial glia
PHGDH	1.1968e-287	0.398477	0.865	0.593	2.3936e-284	4	Radial glia
NASP	7.27422e-285	0.505563	0.942	0.767	1.45484e-281	4	Radial glia
CHGB	2.73261e-277	-0.313751	0.853	0.53	5.46522e-274	4	Radial glia
TCIM	3.82951e-273	0.473474	0.756	0.562	7.65902e-270	4	Radial glia
PALLD	2.00555e-272	0.445018	0.842	0.586	4.01109e-269	4	Radial glia
BIRC5	6.33681e-265	-0.359668	0.824	0.521	1.26736e-261	4	Radial glia
HES1	1.33762e-261	0.359356	0.953	0.74	2.67524e-258	4	Radial glia
NRXN1	1.33906e-261	-0.785133	0.345	0.502	2.67812e-258	4	Radial glia
HMGA2	2.16895e-260	0.637924	0.701	0.41	4.3379e-257	4	Radial glia
SYNE2	3.04185e-257	0.48243	0.889	0.653	6.08369e-254	4	Radial glia
MKI67	1.98796e-256	-0.665317	0.352	0.469	3.97592e-253	4	Radial glia
HMGCS1	1.17285e-251	0.547719	0.883	0.732	2.3457e-248	4	Radial glia
NES	4.61133e-251	0.542377	0.851	0.662	9.22267e-248	4	Radial glia
PRKDC	3.8671e-250	0.366813	0.936	0.684	7.7342e-247	4	Radial glia
HELLS	7.80246e-248	0.466988	0.76	0.502	1.56049e-244	4	Radial glia
SOX3	1.61818e-247	0.59383	0.711	0.403	3.23637e-244	4	Radial glia
ASPM	3.36411e-246	-0.350937	0.322	0.456	6.72822e-243	4	Radial glia
GPC4	2.00075e-245	0.336754	0.835	0.666	4.00149e-242	4	Radial glia
WDR76	9.21926e-242	0.265599	0.717	0.457	1.84385e-238	4	Radial glia
LMNB1	1.73636e-240	0.253137	0.926	0.673	3.47272e-237	4	Radial glia
PAX6	2.484e-232	0.472323	0.841	0.635	4.96799e-229	4	Radial glia
MCM3	3.72664e-232	0.520232	0.746	0.512	7.45328e-229	4	Radial glia
TMSB10	3.82541e-230	-0.732257	0.999	0.989	7.65082e-227	4	Radial glia
DNMT1	6.4361e-229	0.349072	0.823	0.563	1.28722e-225	4	Radial glia
CELF3	1.63181e-227	-0.571213	0.457	0.569	3.26362e-224	4	Radial glia
GSTP1	1.82412e-226	0.339946	0.993	0.879	3.64824e-223	4	Radial glia
LHX2	2.14009e-225	0.282465	0.747	0.41	4.28019e-222	4	Radial glia
TMEM97	6.33772e-219	0.39262	0.765	0.482	1.26754e-215	4	Radial glia
NFIB	2.80832e-217	0.322942	0.744	0.493	5.61664e-214	4	Radial glia
GNG3	1.35238e-215	-0.734896	0.449	0.59	2.70476e-212	4	Radial glia
TACC3	4.09109e-215	-0.256695	0.769	0.502	8.18218e-212	4	Radial glia
DEK	3.18517e-214	0.328947	0.967	0.747	6.37034e-211	4	Radial glia
TCF4	4.31872e-209	0.384196	0.867	0.633	8.63745e-206	4	Radial glia
TMEM123	4.76313e-208	0.371602	0.807	0.606	9.52626e-205	4	Radial glia
FZD7	1.08239e-207	0.447669	0.76	0.556	2.16478e-204	4	Radial glia
RGS17	1.19078e-205	-0.270345	0.341	0.48	2.38157e-202	4	Radial glia
PDLIM3	1.62647e-204	0.374996	0.781	0.566	3.25294e-201	4	Radial glia
GPM6B	5.31075e-200	0.315357	0.952	0.774	1.06215e-196	4	Radial glia
TUBA1A	2.58512e-195	-0.70938	1	0.998	5.17025e-192	4	Radial glia
MLLT11	1.88266e-193	-1.20646	0.928	0.912	3.76531e-190	4	Radial glia
NMU	9.10741e-193	-0.336205	0.886	0.614	1.82148e-189	4	Radial glia
SIX3	2.71945e-190	-0.258573	0.794	0.481	5.4389e-187	4	Radial glia
ACAT2	2.76202e-190	0.406217	0.839	0.65	5.52404e-187	4	Radial glia
H2AFV	1.10015e-188	0.261911	0.971	0.753	2.2003e-185	4	Radial glia
UNG	7.58992e-185	0.284231	0.77	0.547	1.51798e-181	4	Radial glia
PCDH9	2.87028e-183	-0.559323	0.478	0.608	5.74056e-180	4	Radial glia
FOXP1	1.36756e-181	0.402684	0.755	0.561	2.73512e-178	4	Radial glia
RSPO1	6.64753e-180	-0.28883	0.885	0.687	1.32951e-176	4	Radial glia
KNSTRN	7.39176e-180	-0.323248	0.375	0.476	1.47835e-176	4	Radial glia
CDK1	5.65434e-179	-0.646624	0.427	0.525	1.13087e-175	4	Radial glia
RTN1	3.50819e-177	-1.46649	0.72	0.724	7.01637e-174	4	Radial glia
LRRN1	2.76599e-176	0.342715	0.75	0.502	5.53199e-173	4	Radial glia
IFI44L	2.8507e-174	0.686404	0.58	0.293	5.70141e-171	4	Radial glia
NRN1	1.48842e-173	-1.27644	0.874	0.762	2.97685e-170	4	Radial glia
HSPA5	3.2783e-172	0.306518	0.972	0.769	6.5566e-169	4	Radial glia
GINS2	3.52594e-171	0.60184	0.664	0.395	7.05188e-168	4	Radial glia
RANBP1	2.95385e-168	0.288379	0.962	0.779	5.90771e-165	4	Radial glia
EFNB2	8.45044e-166	0.287066	0.795	0.563	1.69009e-162	4	Radial glia
MSH6	8.6892e-165	0.352731	0.752	0.52	1.73784e-161	4	Radial glia
SCD	2.05691e-164	0.338528	0.832	0.649	4.11383e-161	4	Radial glia
LEF1	7.38742e-164	0.380255	0.625	0.322	1.47748e-160	4	Radial glia
MCM7	8.13197e-164	0.39898	0.737	0.544	1.62639e-160	4	Radial glia
SFPQ	2.88976e-156	0.295498	0.988	0.846	5.77951e-153	4	Radial glia
TOP2A	5.40317e-156	-0.981976	0.819	0.555	1.08063e-152	4	Radial glia
ATCAY	4.71678e-155	-0.529884	0.472	0.558	9.43356e-152	4	Radial glia
FSTL5	1.33445e-153	-0.362825	0.895	0.664	2.6689e-150	4	Radial glia
MT-CO3	4.15258e-153	0.400533	0.999	0.987	8.30516e-150	4	Radial glia
EEF1A2	4.89791e-152	-0.861464	0.807	0.744	9.79582e-149	4	Radial glia
KIFC1	1.3365e-149	-0.256238	0.756	0.462	2.67301e-146	4	Radial glia
NCL	2.17468e-149	0.3108	0.972	0.829	4.34936e-146	4	Radial glia
RBFOX3	1.37295e-148	-0.335415	0.39	0.47	2.74591e-145	4	Radial glia
INSM1	1.83513e-147	-0.832078	0.894	0.742	3.67025e-144	4	Radial glia
RGS16	1.54426e-144	-0.46665	0.879	0.641	3.08852e-141	4	Radial glia
AMER2	2.5969e-144	-0.291803	0.417	0.521	5.19381e-141	4	Radial glia
SULF1	2.64195e-144	-0.254798	0.882	0.65	5.2839e-141	4	Radial glia
CREB5	8.94109e-142	0.357124	0.672	0.445	1.78822e-138	4	Radial glia
NSG1	3.38232e-137	-0.880458	0.645	0.7	6.76465e-134	4	Radial glia
GADD45G	2.8591e-136	-0.443278	0.83	0.497	5.71819e-133	4	Radial glia
DMRTA2	3.26401e-134	0.430336	0.794	0.687	6.52801e-131	4	Radial glia
FNDC5	2.27121e-133	-0.321837	0.522	0.565	4.54242e-130	4	Radial glia
MT-ATP6	5.73233e-133	0.389883	0.999	0.993	1.14647e-129	4	Radial glia
PLS3	1.18469e-132	-0.444444	0.92	0.718	2.36937e-129	4	Radial glia
TAGLN2	5.8873e-132	-0.308858	0.469	0.565	1.17746e-128	4	Radial glia
ZNF503	3.19997e-127	-0.266505	0.952	0.81	6.39994e-124	4	Radial glia
BCL2	1.6113e-126	-0.276242	0.906	0.668	3.22261e-123	4	Radial glia
INTU	3.67985e-126	0.437611	0.702	0.572	7.3597e-123	4	Radial glia
PCSK1N	7.15194e-124	-1.03959	0.966	0.855	1.43039e-120	4	Radial glia
IGFBP2	1.69125e-123	0.288512	0.995	0.902	3.38249e-120	4	Radial glia
SEZ6L2	2.83812e-122	-0.884415	0.755	0.712	5.67624e-119	4	Radial glia
CALM1	2.42223e-120	0.278906	0.998	0.933	4.84446e-117	4	Radial glia
MSX1	9.12825e-120	-0.250506	0.737	0.458	1.82565e-116	4	Radial glia
GAS1	3.67177e-119	0.405417	0.632	0.356	7.34353e-116	4	Radial glia
TUBB2B	1.49464e-118	-0.577263	0.998	0.98	2.98928e-115	4	Radial glia
MAPT	4.28134e-115	-0.587766	0.497	0.566	8.56267e-112	4	Radial glia
CD24	6.61625e-115	-1.29741	0.83	0.806	1.32325e-111	4	Radial glia
LRRC3B	1.20302e-112	0.311291	0.596	0.365	2.40605e-109	4	Radial glia
SCG2	2.08527e-111	-0.338049	0.453	0.485	4.17054e-108	4	Radial glia
IER5L	5.97621e-110	-0.405705	0.685	0.685	1.19524e-106	4	Radial glia
MCM4	2.90743e-108	0.369678	0.635	0.422	5.81486e-105	4	Radial glia
MYT1L	2.05657e-105	-0.397446	0.367	0.46	4.11314e-102	4	Radial glia
PTN	3.54608e-105	-0.957965	0.667	0.723	7.09215e-102	4	Radial glia
ARHGDIG	5.27928e-105	-0.294545	0.502	0.551	1.05586e-101	4	Radial glia
FEZF2	4.48729e-104	0.302165	0.863	0.756	8.97459e-101	4	Radial glia
RGMB	4.87164e-102	-0.306056	0.445	0.505	9.74329e-99	4	Radial glia
TUBB	2.33943e-101	-0.415085	0.998	0.967	4.67887e-98	4	Radial glia
MEG3	3.69089e-101	-0.32719	0.915	0.716	7.38178e-98	4	Radial glia
SYT4	5.20244e-100	-0.358307	0.859	0.623	1.04049e-96	4	Radial glia
CKAP2	1.31776e-99	-0.299421	0.4	0.483	2.63552e-96	4	Radial glia
BAALC	1.36361e-99	-0.316272	0.804	0.483	2.72721e-96	4	Radial glia
JPT1	1.26294e-98	-0.649394	0.954	0.892	2.52589e-95	4	Radial glia
CTNNAL1	3.99248e-97	0.296837	0.625	0.412	7.98495e-94	4	Radial glia
SMIM18	4.07897e-97	-0.276466	0.539	0.546	8.15794e-94	4	Radial glia
KIF2C	1.98068e-95	-0.280807	0.698	0.465	3.96135e-92	4	Radial glia
SRRM4	1.50392e-94	-0.434698	0.901	0.628	3.00785e-91	4	Radial glia
LINC00599	2.09022e-94	-0.281318	0.879	0.661	4.18043e-91	4	Radial glia
COL4A2	5.11964e-94	0.499396	0.595	0.405	1.02393e-90	4	Radial glia
HERPUD1	3.71016e-93	-0.32597	0.542	0.618	7.42033e-90	4	Radial glia
CYR61	2.73833e-92	0.406807	0.757	0.638	5.47666e-89	4	Radial glia
LRRC4C	5.56726e-91	-0.381221	0.916	0.687	1.11345e-87	4	Radial glia
NHLH1	5.4426e-89	-0.454551	0.508	0.544	1.08852e-85	4	Radial glia
RSPO2	6.88835e-89	-0.559728	0.917	0.763	1.37767e-85	4	Radial glia
UBALD2	1.59915e-88	-0.316868	0.558	0.612	3.19829e-85	4	Radial glia
MAP1B	7.26883e-88	-0.603444	0.997	0.952	1.45377e-84	4	Radial glia
EPHA4	1.7022e-87	0.282032	0.63	0.423	3.4044e-84	4	Radial glia
CKS2	6.74173e-85	-0.284505	0.853	0.647	1.34835e-81	4	Radial glia
GLRX	1.72821e-84	-0.415883	0.572	0.576	3.45642e-81	4	Radial glia
FXYD7	2.85015e-83	-0.320845	0.457	0.487	5.70031e-80	4	Radial glia
RBP1	1.94941e-80	-0.424303	0.761	0.477	3.89881e-77	4	Radial glia
VCAM1	5.77547e-79	0.579125	0.749	0.672	1.15509e-75	4	Radial glia
CNTNAP2	6.43334e-79	-0.871895	0.929	0.789	1.28667e-75	4	Radial glia
THSD7A	3.53173e-78	-0.281413	0.521	0.56	7.06346e-75	4	Radial glia
DCX	8.67388e-78	-0.872153	0.746	0.732	1.73478e-74	4	Radial glia
CCNB1	3.63828e-75	-0.652131	0.8	0.568	7.27656e-72	4	Radial glia
IGDCC3	5.86495e-75	0.270121	0.893	0.729	1.17299e-71	4	Radial glia
STMN4	4.0756e-73	-0.892625	0.728	0.755	8.1512e-70	4	Radial glia
KLHL35	1.06614e-69	-0.425638	0.811	0.528	2.13227e-66	4	Radial glia
BEX1	7.5773e-67	-0.740423	0.829	0.758	1.51546e-63	4	Radial glia
NUF2	2.53997e-66	-0.356074	0.692	0.488	5.07994e-63	4	Radial glia
CCNO	2.84314e-66	-0.261438	0.565	0.36	5.68628e-63	4	Radial glia
LBH	7.64199e-66	-0.296098	0.437	0.484	1.5284e-62	4	Radial glia
[truncated: 7,973 more rows]
