# Supplementary material for: Deficiency of FABP7 Triggers Premature Neural Differentiation in Idiopathic Normocephalic Autism Organoids
Source: Adv Sci (Weinh). 2024 Nov 18;12(2):2406849. doi: 10.1002/advs.202406849 (PMC11727249; doi:10.1002/advs.202406849)
Supplement: Supplementary file 2 — Supplemental Table 1‐13 [file ADVS-12-2406849-s001.zip › Table S3.xlsx]

## Sheet: Sheet1
Table S3. The marker genes used for cell type identification.
Gene	Reference
APOA1, AQP4, AGT, BCL11B, CLDN6, COL1A2, DCN, DLX1, DLX2, DLX5, EOMES, FOXG1, GAD1, GAD2, GBX2, GFAP, GLI3, GSX2, HAND1, HES1, HES5, HOPX, KRT8, LHX9, LIN28A, MEIS2, MKI67, MYT1L, NEFL, NEUROD2, NEUROD6, PAX6, POU5F1, SATB2, SNAP25, SOX2, SIX6, TBR1, TFAP2B, TOP2A, TTR, VIM	Kanton S et al,. Nature. 2019 Oct;574(7778):418-422.
BCL11B, BRIC5, CRYM, DLX1, DLX2, EOMES, FRMD4B, GAD2, HOPX, INHBA, LGALS3, MKI67, PPP1R17, SATB2, TLE4, TMEM158M, TNC, TOP2A	Velasco S et al,. Nature. 2019 Jun;570(7762):523-527.
BMP7, DCX, DLK1, FAM107A, MAP2, MSX1, NANOG, NES, RBFOX3, RELN, SLC17A6, SSTR2, STMN2, SYT1	other
