# Supplementary material for: Deficiency of FABP7 Triggers Premature Neural Differentiation in Idiopathic Normocephalic Autism Organoids
Source: Adv Sci (Weinh). 2024 Nov 18;12(2):2406849. doi: 10.1002/advs.202406849 (PMC11727249; doi:10.1002/advs.202406849)
Supplement: Supplementary file 2 — Supplemental Table 1‐13 [file ADVS-12-2406849-s001.zip › Table S4.xlsx]

## Sheet: Sheet1
Table S4. Results of pseudotime time anaysis between the CRTL and ASD oragnoids
Cell_ID	cell types	Pseudotime
ASD3_28_AAACCCAAGAGGCCAT-1	NPC2	8.46216
ASD3_28_AAACCCAAGGGTACGT-1	NPC1	12.5048
ASD3_28_AAACCCACAAATTGGA-1	NPC2	6.06251
ASD3_28_AAACCCACAAGCCATT-1	NPC1	12.4599
ASD3_28_AAACCCAGTGAGCTCC-1	Radial glia	18.0008
ASD3_28_AAACCCATCGTAGGAG-1	Radial glia	11.5382
ASD3_28_AAACCCATCGTGTGGC-1	NPC1	10.164
ASD3_28_AAACCCATCTCTGGTC-1	NPC2	11.7164
ASD3_28_AAACGAAAGAATTTGG-1	NPC2	11.4689
ASD3_28_AAACGAAAGATGTTAG-1	Radial glia	8.46271
ASD3_28_AAACGAAAGTCATAGA-1	NPC1	12.6417
ASD3_28_AAACGAACATGATAGA-1	NPC2	3.52166
ASD3_28_AAACGAACATGTCGTA-1	Cortical neurons	3.38191
ASD3_28_AAACGAAGTATCGGTT-1	Radial glia	3.78785
ASD3_28_AAACGAAGTCAATGGG-1	Interneurons	19.974
ASD3_28_AAACGAAGTGTGTCCG-1	NPC2	12.5317
ASD3_28_AAACGCTAGGCAGTCA-1	NPC2	15.0073
ASD3_28_AAACGCTAGTAGGCCA-1	Interneurons	19.8499
ASD3_28_AAACGCTCATGATGCT-1	NPC2	12.6192
ASD3_28_AAACGCTGTAGTTCCA-1	NPC2	18.6659
ASD3_28_AAACGCTGTTTGAACC-1	NPC2	12.0606
ASD3_28_AAACGCTTCCCTAGGG-1	NPC2	10.1184
ASD3_28_AAACGCTTCGAAGCCC-1	NPC2	11.7189
ASD3_28_AAACGCTTCTCATGCC-1	NPC2	16.6735
ASD3_28_AAAGAACAGATAACGT-1	NPC2	12.6207
ASD3_28_AAAGAACAGTAGACAT-1	Cortical neurons	20.2089
ASD3_28_AAAGAACCAAAGGCTG-1	NPC2	13.2346
ASD3_28_AAAGAACCAAGCGAGT-1	Cortical neurons	20.0186
ASD3_28_AAAGAACCAGTTTCGA-1	NPC1	7.51477
ASD3_28_AAAGAACTCATAAGGA-1	Radial glia	7.50574
ASD3_28_AAAGAACTCTCCGCAT-1	NPC2	10.9312
ASD3_28_AAAGAACTCTTGGTGA-1	NPC2	18.1703
ASD3_28_AAAGGATAGAGTCAAT-1	NPC2	18.1741
ASD3_28_AAAGGATCAAGCGCTC-1	NPC2	12.0549
ASD3_28_AAAGGATCACTCCCTA-1	NPC2	6.34603
ASD3_28_AAAGGATGTAACAGGC-1	NPC1	12.5534
ASD3_28_AAAGGATGTGACTCTA-1	NPC2	11.4891
ASD3_28_AAAGGATGTGGACCAA-1	Cortical neurons	20.2317
ASD3_28_AAAGGATGTTCATCGA-1	NPC2	10.3292
ASD3_28_AAAGGGCAGCGCCGTT-1	Cortical neurons	20.1381
ASD3_28_AAAGGGCAGGCCTTGC-1	Cortical neurons	20.2486
ASD3_28_AAAGGGCAGGCTCTAT-1	NPC2	10.3282
ASD3_28_AAAGGGCAGTATGACA-1	NPC1	12.5575
ASD3_28_AAAGGGCCACGGTAGA-1	NPC1	13.5748
ASD3_28_AAAGGGCGTAGCGATG-1	NPC2	18.5126
ASD3_28_AAAGGGCGTTAGCTAC-1	NPC2	15.9927
ASD3_28_AAAGGGCTCCGGCAAC-1	Cortical neurons	18.3574
ASD3_28_AAAGGTAAGCGCAATG-1	NPC2	12.5066
ASD3_28_AAAGGTAAGTGTAGTA-1	NPC2	11.0812
ASD3_28_AAAGGTACAAGCTCTA-1	NPC2	12.0596
ASD3_28_AAAGGTACAGGCTTGC-1	NPC1	7.38995
ASD3_28_AAAGGTAGTAGGAAAG-1	Cortical neurons	17.3664
ASD3_28_AAAGGTATCCACTAGA-1	NPC2	16.5047
ASD3_28_AAAGTCCAGACTCTAC-1	NPC2	12.8354
ASD3_28_AAAGTCCAGAGCCATG-1	Cortical neurons	12.4957
ASD3_28_AAAGTCCAGAGGTGCT-1	NPC1	12.4708
ASD3_28_AAAGTCCAGTCTGGAG-1	NPC2	15.659
ASD3_28_AAAGTCCCACAAGTGG-1	Cortical neurons	20.3659
ASD3_28_AAAGTCCCATCGTGGC-1	NPC2	5.73216
ASD3_28_AAAGTCCGTAAGCGGT-1	Cortical neurons	17.6795
ASD3_28_AAAGTCCGTACCACGC-1	Cortical neurons	20.1288
ASD3_28_AAAGTCCGTATCGTTG-1	NPC2	11.3304
ASD3_28_AAAGTCCGTCGGATTT-1	Interneurons	20.1223
ASD3_28_AAAGTCCTCGCTCTAC-1	NPC1	12.4779
ASD3_28_AAAGTGAAGAGTTCGG-1	Cortical neurons	20.0057
ASD3_28_AAAGTGAAGCGCCCAT-1	Cortical neurons	20.2551
ASD3_28_AAAGTGAAGTGTGTTC-1	NPC1	11.9471
ASD3_28_AAAGTGACAATGTCAC-1	NPC2	12.4586
ASD3_28_AAAGTGACACCAGCCA-1	NPC2	13.4901
ASD3_28_AAAGTGAGTGCTCCGA-1	NPC1	10.1596
ASD3_28_AAAGTGATCCAACTGA-1	Cortical neurons	20.0652
ASD3_28_AAAGTGATCCAGTGTA-1	Cortical neurons	20.1218
ASD3_28_AAAGTGATCCGATCGG-1	Cortical neurons	19.9977
ASD3_28_AAAGTGATCTAGGCAT-1	Radial glia	9.01376
ASD3_28_AAATGGAAGTAAACTG-1	Radial glia	1.50049
ASD3_28_AAATGGACAATGTTGC-1	NPC2	10.4943
ASD3_28_AAATGGACACCTGAAT-1	NPC2	7.49323
ASD3_28_AAATGGACACTTGTGA-1	NPC1	12.0886
ASD3_28_AAATGGACAGCATGCC-1	Cortical neurons	20.0837
ASD3_28_AAATGGACAGGTATGG-1	Interneurons	19.9148
ASD3_28_AAATGGAGTCCCTAAA-1	NPC2	9.06532
ASD3_28_AAATGGATCCTGTTGC-1	NPC2	13.1702
ASD3_28_AAATGGATCTGTCTCG-1	NPC2	10.5575
ASD3_28_AACAAAGAGTAGCTCT-1	Radial glia	1.43281
ASD3_28_AACAAAGAGTCCCGGT-1	Interneurons	20.2906
ASD3_28_AACAAAGCATGGAGAC-1	NPC2	1.82829
ASD3_28_AACAAAGGTACCCGAC-1	NPC2	13.233
ASD3_28_AACAAAGGTGCGGCTT-1	Cortical neurons	12.855
ASD3_28_AACAAAGGTGTAGGAC-1	NPC2	13.5915
ASD3_28_AACAAAGGTTCCAAAC-1	NPC2	18.6668
ASD3_28_AACAAAGGTTTGGGTT-1	NPC1	12.5478
ASD3_28_AACAAAGTCAAATGAG-1	Cortical neurons	15.6535
ASD3_28_AACAAAGTCCGATGTA-1	NPC2	11.3609
ASD3_28_AACAAAGTCTAGTGTG-1	Radial glia	1.14921
ASD3_28_AACAAAGTCTGCCCTA-1	Cortical neurons	20.2542
ASD3_28_AACAAAGTCTGCTAGA-1	NPC2	18.4486
ASD3_28_AACAACCAGCGGACAT-1	NPC2	7.6716
ASD3_28_AACAACCAGTTTGGCT-1	NPC1	12.6818
ASD3_28_AACAACCCAGGTGAGT-1	Cortical neurons	20.0462
ASD3_28_AACAACCGTCTGCGCA-1	Cortical neurons	20.3534
ASD3_28_AACAACCGTGAATTGA-1	NPC2	8.87431
ASD3_28_AACAACCTCCAAGGGA-1	Cortical neurons	20.0522
ASD3_28_AACAACCTCCGATGTA-1	NPC2	14.2879
ASD3_28_AACAACCTCTCAAAGC-1	NPC1	9.06983
ASD3_28_AACAACCTCTCTCTTC-1	NPC1	7.4835
ASD3_28_AACAACCTCTCTGAGA-1	NPC2	1.78994
ASD3_28_AACAAGAAGACGATAT-1	NPC2	16.6868
ASD3_28_AACAAGAAGAGGGCGA-1	NPC2	13.2522
ASD3_28_AACAAGACAGAGTTGG-1	NPC2	13.2069
ASD3_28_AACAAGATCACCTCGT-1	Interneurons	18.1646
ASD3_28_AACAAGATCCTCTTTC-1	NPC2	6.45209
ASD3_28_AACAAGATCTTAGCAG-1	Radial glia	14.1269
ASD3_28_AACACACCAAGCGCAA-1	NPC2	12.8458
ASD3_28_AACACACCACCTAAAC-1	Interneurons	16.8392
ASD3_28_AACACACCATCCGGCA-1	Radial glia	12.7825
ASD3_28_AACACACGTCTGTGCG-1	NPC2	10.851
ASD3_28_AACACACGTGGAATGC-1	Cortical neurons	20.1941
ASD3_28_AACACACGTGTTTGCA-1	NPC2	19.7891
ASD3_28_AACACACGTTCGGTCG-1	NPC2	15.8564
ASD3_28_AACACACTCCCATAGA-1	Cortical neurons	20.1348
ASD3_28_AACAGGGAGGAACGTC-1	Cortical neurons	20.3021
ASD3_28_AACAGGGAGTCATTGC-1	NPC2	10.1526
ASD3_28_AACAGGGAGTCCTACA-1	NPC2	16.8491
ASD3_28_AACAGGGAGTGCACCC-1	NPC2	16.8428
ASD3_28_AACAGGGCATACGCAT-1	Interneurons	19.7971
ASD3_28_AACAGGGGTACCCAGC-1	Cortical neurons	20.2584
ASD3_28_AACAGGGGTCCTTGTC-1	NPC2	9.94382
ASD3_28_AACAGGGGTTGCTCGG-1	Interneurons	19.8377
ASD3_28_AACAGGGTCCAAGCAT-1	NPC1	12.1893
ASD3_28_AACAGGGTCGCCAATA-1	NPC1	12.6906
ASD3_28_AACCAACAGACCCGCT-1	NPC1	11.5285
ASD3_28_AACCAACAGATGTTCC-1	NPC2	2.17258
ASD3_28_AACCAACAGATTAGCA-1	NPC2	12.7776
ASD3_28_AACCAACCAAAGTGTA-1	NPC2	12.2717
ASD3_28_AACCAACCAAGACGGT-1	NPC2	1.81916
ASD3_28_AACCAACCATGTTACG-1	NPC2	10.1582
ASD3_28_AACCAACGTCCAATCA-1	NPC2	1.82819
ASD3_28_AACCAACGTGTTAACC-1	NPC2	11.1618
ASD3_28_AACCAACTCAGGGTAG-1	NPC1	12.5989
ASD3_28_AACCACAAGAGTTGCG-1	Cortical neurons	16.3381
ASD3_28_AACCACAAGCTGTGCC-1	NPC2	11.9255
ASD3_28_AACCACAAGGTAAACT-1	NPC1	11.1898
ASD3_28_AACCACACACAAACGG-1	NPC2	11.1982
ASD3_28_AACCACACACCTCAGG-1	Cortical neurons	19.9545
ASD3_28_AACCACACACGGCACT-1	NPC1	12.6732
ASD3_28_AACCACAGTATGACAA-1	Cortical neurons	17.0097
ASD3_28_AACCACAGTCCAGTTA-1	NPC2	10.8787
ASD3_28_AACCACAGTGACAACG-1	Cortical neurons	20.1524
ASD3_28_AACCACAGTGATTAGA-1	Cortical neurons	11.6688
ASD3_28_AACCACAGTTCTTGCC-1	Interneurons	20.0011
ASD3_28_AACCACATCTCTGAGA-1	Radial glia	17.8432
ASD3_28_AACCATGAGGCCTTGC-1	NPC2	17.0161
ASD3_28_AACCATGCACCATAAC-1	NPC2	10.3321
ASD3_28_AACCATGCACGCGCTA-1	Ventral progenitors	13.593
ASD3_28_AACCATGCAGGTATGG-1	NPC2	17.8361
ASD3_28_AACCATGGTATCTCGA-1	NPC1	12.3823
ASD3_28_AACCATGGTCGCTTAA-1	Interneurons	17.3446
ASD3_28_AACCATGGTTATCTGG-1	NPC1	12.5553
ASD3_28_AACCATGTCGCTAAAC-1	Interneurons	20.2663
ASD3_28_AACCCAAAGCCGATCC-1	NPC2	10.3387
ASD3_28_AACCCAAAGGCCCAAA-1	NPC1	9.0257
ASD3_28_AACCCAAAGGCTCAAG-1	Cortical neurons	19.9652
ASD3_28_AACCCAACAAGTGATA-1	Cortical neurons	20.2353
ASD3_28_AACCCAACATGCAGCC-1	NPC2	11.8967
ASD3_28_AACCCAAGTACAGTAA-1	NPC1	10.2889
ASD3_28_AACCCAAGTACCAGAG-1	Cortical neurons	20.1656
ASD3_28_AACCCAAGTCCTTAAG-1	NPC1	12.4956
ASD3_28_AACCCAAGTGCGTGCT-1	NPC2	13.5439
ASD3_28_AACCCAAGTTATGTCG-1	NPC2	18.4875
ASD3_28_AACCCAATCATAAGGA-1	NPC1	11.7107
ASD3_28_AACCTGAAGATGACAT-1	NPC2	14.1165
ASD3_28_AACCTGAAGGATATGT-1	NPC1	11.1409
ASD3_28_AACCTGAAGGCCACCT-1	NPC2	12.7386
ASD3_28_AACCTGAAGGTTCCAT-1	Cortical neurons	20.0212
ASD3_28_AACCTGAAGTGATTCC-1	NPC2	11.0743
ASD3_28_AACCTGACAGAACGCA-1	NPC2	4.20397
ASD3_28_AACCTGAGTACAGGTG-1	NPC1	8.99054
ASD3_28_AACCTGAGTACTGACT-1	NPC2	14.1139
ASD3_28_AACCTGAGTGAAAGTT-1	Cortical neurons	20.3327
ASD3_28_AACCTGAGTGACAGCA-1	NPC2	13.2458
ASD3_28_AACCTGAGTGCGGTAA-1	Cortical neurons	19.3156
ASD3_28_AACCTGATCCCAGGCA-1	NPC2	10.5076
ASD3_28_AACCTGATCCTCATAT-1	NPC1	12.0721
ASD3_28_AACCTGATCTTTCCGG-1	Radial glia	7.46606
ASD3_28_AACCTTTAGAGTCACG-1	NPC2	12.5431
ASD3_28_AACCTTTAGGATTACA-1	Ventral progenitors	12.0711
ASD3_28_AACCTTTAGGCTCTCG-1	Cortical neurons	18.33
ASD3_28_AACCTTTAGGTGAGAA-1	Radial glia	3.65006
ASD3_28_AACCTTTAGTTCTCTT-1	NPC2	12.1565
ASD3_28_AACCTTTCACGGAAGT-1	NPC1	12.5204
ASD3_28_AACCTTTGTATTTCCT-1	NPC2	12.0576
ASD3_28_AACCTTTGTGCGGTAA-1	Radial glia	0.911918
ASD3_28_AACCTTTGTGTCCAAT-1	NPC1	12.4365
ASD3_28_AACGAAAAGTAGCATA-1	NPC2	11.534
ASD3_28_AACGAAACAAATGGAT-1	Cortical neurons	19.9388
ASD3_28_AACGAAACAGCAGTGA-1	NPC2	2.06813
ASD3_28_AACGAAACATCCTATT-1	NPC2	10.3288
ASD3_28_AACGAAAGTATGCTTG-1	Interneurons	20.0493
ASD3_28_AACGAAAGTCCACACG-1	Cortical neurons	18.8439
ASD3_28_AACGAAAGTTTCGTAG-1	Cortical neurons	19.843
ASD3_28_AACGAAATCCGGACTG-1	NPC1	10.2779
ASD3_28_AACGAAATCGCCATAA-1	NPC2	13.7779
ASD3_28_AACGGGAAGCACGATG-1	NPC2	18.8395
ASD3_28_AACGGGACATGACAAA-1	NPC1	12.4911
ASD3_28_AACGGGAGTAACAGTA-1	Cortical neurons	20.1359
ASD3_28_AACGGGAGTGTTACTG-1	Radial glia	1.33275
ASD3_28_AACGGGAGTTGCCATA-1	NPC1	12.6525
ASD3_28_AACGGGATCATTACTC-1	Cortical neurons	13.53
ASD3_28_AACGGGATCGAGCTGC-1	NPC2	11.1288
ASD3_28_AACGTCAAGTAACGAT-1	Cortical neurons	19.8588
ASD3_28_AACGTCACAAGTATCC-1	NPC2	1.81184
ASD3_28_AACGTCACAATTGAAG-1	NPC1	12.4894
ASD3_28_AACGTCACATACAGGG-1	NPC2	10.9218
ASD3_28_AACGTCACATCGATAC-1	Cortical neurons	20.4243
ASD3_28_AACGTCAGTACGTGAG-1	NPC2	17.5092
ASD3_28_AACGTCATCAGTCCGG-1	NPC2	6.96452
ASD3_28_AACGTCATCTAAGGAA-1	NPC2	12.6082
ASD3_28_AACTTCTAGTATGACA-1	NPC2	14.8067
ASD3_28_AACTTCTAGTGAATAC-1	NPC2	10.5155
ASD3_28_AACTTCTCAAAGGGTC-1	NPC2	12.4272
ASD3_28_AACTTCTCACTGAATC-1	NPC2	10.911
ASD3_28_AACTTCTCAGGACTAG-1	NPC1	12.4282
ASD3_28_AACTTCTCAGTTTCAG-1	Interneurons	19.9728
ASD3_28_AACTTCTCATTGCTGA-1	NPC2	16.6741
ASD3_28_AACTTCTGTCAAGTTC-1	NPC2	10.5488
ASD3_28_AACTTCTGTCATTCCC-1	NPC1	12.5095
ASD3_28_AACTTCTGTGAGTAAT-1	Cortical neurons	20.4044
ASD3_28_AACTTCTTCACTACTT-1	Cortical neurons	20.2465
ASD3_28_AACTTCTTCATTGCGA-1	NPC2	10.5219
ASD3_28_AACTTCTTCGTTCTGC-1	NPC1	10.3255
ASD3_28_AAGAACAAGAGCCGTA-1	Cortical neurons	19.9169
ASD3_28_AAGAACAAGGAAAGTG-1	NPC2	14.1141
ASD3_28_AAGAACAAGGAATCGC-1	NPC2	12.0599
ASD3_28_AAGAACAAGGACTATA-1	Cortical neurons	20.2139
ASD3_28_AAGAACAAGTAAACTG-1	Cortical neurons	20.4785
ASD3_28_AAGAACACAAGCTGCC-1	NPC2	11.5346
ASD3_28_AAGAACACAGTTGCGC-1	NPC2	13.1728
ASD3_28_AAGAACAGTGAGACCA-1	Cortical neurons	14.157
ASD3_28_AAGAACAGTGCAATAA-1	NPC2	11.2896
ASD3_28_AAGAACAGTTAGAAGT-1	Interneurons	17.0151
ASD3_28_AAGAACAGTTCTTCAT-1	NPC2	13.5285
ASD3_28_AAGAACATCCAAGCCG-1	NPC2	10.8808
ASD3_28_AAGAACATCGCATAGT-1	NPC2	12.1299
ASD3_28_AAGAACATCGTTGTAG-1	NPC2	11.5441
ASD3_28_AAGACAAAGCACTCAT-1	NPC1	12.5572
ASD3_28_AAGACAACAATACCTG-1	Cortical neurons	20.0435
ASD3_28_AAGACAACACCCTATC-1	NPC2	12.5274
ASD3_28_AAGACAACACGCGCAT-1	NPC2	5.02879
ASD3_28_AAGACAACAGCACCCA-1	NPC2	17.3583
ASD3_28_AAGACAACATTGCAAC-1	Radial glia	5.61513
ASD3_28_AAGACAAGTCTCAAGT-1	NPC2	10.5653
ASD3_28_AAGACAATCGTTACCC-1	Cortical neurons	20.1325
ASD3_28_AAGACAATCTATTGTC-1	Cortical neurons	17.0395
ASD3_28_AAGACTCAGGACTGGT-1	Cortical neurons	19.9919
ASD3_28_AAGACTCCACGATTCA-1	Cortical neurons	19.8381
ASD3_28_AAGACTCGTACGGTTT-1	NPC2	10.8891
ASD3_28_AAGACTCGTAGTTCCA-1	NPC1	12.7422
ASD3_28_AAGACTCGTCTCCCTA-1	NPC2	10.293
ASD3_28_AAGATAGAGAGAGGTA-1	NPC2	10.2772
ASD3_28_AAGATAGAGTGATGGC-1	Cortical neurons	19.868
ASD3_28_AAGATAGCAAGCGAGT-1	NPC1	12.7264
ASD3_28_AAGATAGCAAGCTGCC-1	NPC1	12.6666
ASD3_28_AAGATAGGTCCGGCAT-1	NPC2	16.3408
ASD3_28_AAGATAGTCCCAGGCA-1	NPC1	12.479
ASD3_28_AAGATAGTCCTCCACA-1	NPC2	6.33744
ASD3_28_AAGATAGTCGCTCTCA-1	Cortical neurons	20.0444
ASD3_28_AAGATAGTCTTCACGC-1	NPC2	10.5332
ASD3_28_AAGCATCAGAATTTGG-1	Ventral progenitors	15.5149
ASD3_28_AAGCATCAGCGCGTTC-1	NPC2	17.3504
ASD3_28_AAGCATCAGGAAAGTG-1	Cortical neurons	20.2584
ASD3_28_AAGCATCAGTCTCGTA-1	NPC2	13.5965
ASD3_28_AAGCATCCACTCTCGT-1	Cortical neurons	20.0508
ASD3_28_AAGCATCCATATCTGG-1	NPC1	10.1642
ASD3_28_AAGCATCCATTGTGCA-1	Cortical neurons	20.2738
ASD3_28_AAGCATCGTGAACCGA-1	NPC2	12.4657
ASD3_28_AAGCATCTCCTCAGAA-1	Radial glia	1.44582
ASD3_28_AAGCATCTCCTGTACC-1	Cortical neurons	19.9844
ASD3_28_AAGCATCTCTAGTACG-1	NPC1	12.5189
ASD3_28_AAGCATCTCTGCTTTA-1	Cortical neurons	19.9178
ASD3_28_AAGCCATAGCTAGAAT-1	NPC2	11.9344
ASD3_28_AAGCCATAGGATGGCT-1	NPC2	9.93672
ASD3_28_AAGCCATCAAATAGCA-1	NPC2	14.6445
ASD3_28_AAGCCATCAACACAGG-1	Cortical neurons	20.1476
ASD3_28_AAGCCATCACTGTTCC-1	NPC2	10.5042
ASD3_28_AAGCCATCATGGATCT-1	Cortical neurons	19.9013
ASD3_28_AAGCCATGTACGAAAT-1	NPC2	10.1114
ASD3_28_AAGCCATGTTGCCGAC-1	NPC2	12.7133
ASD3_28_AAGCCATTCAGCAATC-1	Radial glia	12.4545
ASD3_28_AAGCCATTCAGCGCGT-1	NPC2	12.4179
ASD3_28_AAGCCATTCATCCCGT-1	NPC2	18.3366
ASD3_28_AAGCCATTCATCCTAT-1	Cortical neurons	19.7926
ASD3_28_AAGCCATTCATTCGGA-1	Cortical neurons	20.015
ASD3_28_AAGCCATTCTCCTGAC-1	NPC2	11.8834
ASD3_28_AAGCGAGAGACCAAAT-1	Cortical neurons	18.8324
ASD3_28_AAGCGAGAGATTAGCA-1	Cortical neurons	16.1711
ASD3_28_AAGCGAGAGGCTTAGG-1	NPC2	14.2913
ASD3_28_AAGCGAGCACTGCGAC-1	Radial glia	4.7652
ASD3_28_AAGCGAGCAGGATGAC-1	Interneurons	18.9777
ASD3_28_AAGCGAGCAGTGTACT-1	NPC1	12.4698
ASD3_28_AAGCGAGGTTTAGAGA-1	Cortical neurons	19.4658
ASD3_28_AAGCGAGTCAACGAGG-1	NPC2	17.3459
ASD3_28_AAGCGAGTCACAAGGG-1	NPC2	12.4707
ASD3_28_AAGCGAGTCCCTGGTT-1	Cortical neurons	20.3152
ASD3_28_AAGCGAGTCGTCAACA-1	Cortical neurons	15.6676
ASD3_28_AAGCGAGTCTGGACCG-1	NPC1	12.51
ASD3_28_AAGCGTTAGAGTCGAC-1	NPC2	18.1689
ASD3_28_AAGCGTTAGCGGCTCT-1	Cortical neurons	16.8492
ASD3_28_AAGCGTTAGGGAGGGT-1	Interneurons	19.8249
ASD3_28_AAGCGTTCACGAAAGC-1	Interneurons	19.912
ASD3_28_AAGCGTTGTCTCGACG-1	Cortical neurons	18.8251
ASD3_28_AAGCGTTGTCTTGAAC-1	NPC2	17.3414
ASD3_28_AAGCGTTTCAGTGCGC-1	NPC1	12.6268
ASD3_28_AAGCGTTTCATCCCGT-1	NPC2	14.3028
ASD3_28_AAGCGTTTCGTGCATA-1	NPC1	12.4412
ASD3_28_AAGCGTTTCTTCGGTC-1	Cortical neurons	20.1026
ASD3_28_AAGGAATAGAGACAAG-1	Cortical neurons	20.1396
ASD3_28_AAGGAATAGCTTTCCC-1	NPC1	12.5957
ASD3_28_AAGGAATCAAGCTGTT-1	NPC2	10.5047
ASD3_28_AAGGAATGTCAATCTG-1	Cortical neurons	20.3649
ASD3_28_AAGGAATGTGGTCCCA-1	NPC1	10.3177
ASD3_28_AAGGAATGTGTGTTTG-1	NPC2	7.13965
ASD3_28_AAGGAATGTTCCGGTG-1	NPC2	12.4814
ASD3_28_AAGGAATTCCTTGACC-1	NPC2	13.5487
ASD3_28_AAGGAATTCGCTGCGA-1	Radial glia	6.06544
ASD3_28_AAGGAATTCGTAACTG-1	NPC2	12.4845
ASD3_28_AAGGAATTCTAATTCC-1	NPC1	12.4397
ASD3_28_AAGGTAAAGCCTCAAT-1	NPC1	10.466
ASD3_28_AAGGTAAAGCGCCATC-1	NPC1	10.1693
ASD3_28_AAGGTAAAGTTACGGG-1	Interneurons	19.625
ASD3_28_AAGGTAACACCAGTTA-1	NPC2	17.1746
ASD3_28_AAGGTAACATCGTTCC-1	Interneurons	19.8864
ASD3_28_AAGGTAAGTCCCACGA-1	NPC1	12.5299
ASD3_28_AAGGTAAGTGGTGATG-1	Interneurons	19.9792
ASD3_28_AAGGTAAGTTCCACGG-1	NPC1	12.4652
ASD3_28_AAGGTAATCAACGTGT-1	NPC1	13.2427
ASD3_28_AAGGTAATCTATGTGG-1	Cortical neurons	18.5779
ASD3_28_AAGGTAATCTTGCGCT-1	NPC2	14.6364
ASD3_28_AAGTACCAGAAATTGC-1	Cortical neurons	12.6402
ASD3_28_AAGTACCAGACTCGAG-1	NPC2	13.2203
ASD3_28_AAGTACCAGCTCGGCT-1	NPC1	12.5537
ASD3_28_AAGTACCAGTATGGCG-1	NPC1	12.6137
ASD3_28_AAGTACCAGTTCGCAT-1	NPC2	10.5164
ASD3_28_AAGTACCAGTTGCGAG-1	NPC1	12.5899
ASD3_28_AAGTACCGTAAGCAAT-1	Cortical neurons	20.121
ASD3_28_AAGTACCGTATCACGT-1	NPC1	12.582
ASD3_28_AAGTACCGTATGGTTC-1	Cortical neurons	20.2875
ASD3_28_AAGTACCTCACCTCAC-1	NPC1	12.5943
ASD3_28_AAGTACCTCCGCACTT-1	NPC2	12.817
ASD3_28_AAGTACCTCTCCTGTG-1	Cortical neurons	19.8265
ASD3_28_AAGTCGTAGCGTTGTT-1	NPC2	16.0027
ASD3_28_AAGTCGTAGGAGGCAG-1	Cortical neurons	20.203
ASD3_28_AAGTCGTAGGCAGGTT-1	Cortical neurons	17.6707
ASD3_28_AAGTCGTAGGGCTGAT-1	NPC2	16.9715
ASD3_28_AAGTCGTCAACAGCTT-1	Cortical neurons	12.7956
ASD3_28_AAGTCGTCAATAGTGA-1	NPC1	9.98844
ASD3_28_AAGTCGTCACGACAAG-1	NPC2	13.5931
ASD3_28_AAGTCGTCACTCAAGT-1	Cortical neurons	19.8885
ASD3_28_AAGTCGTCATCGGAAG-1	NPC2	12.0966
ASD3_28_AAGTCGTCATGTGACT-1	NPC1	12.4993
ASD3_28_AAGTCGTTCCGGGACT-1	NPC1	12.4265
ASD3_28_AAGTCGTTCCTTATGT-1	Radial glia	10.5173
ASD3_28_AAGTCGTTCGACGTCG-1	Cortical neurons	19.9575
ASD3_28_AAGTCGTTCGAGATAA-1	NPC2	12.6486
ASD3_28_AAGTCGTTCGAGATGG-1	NPC1	11.1858
ASD3_28_AAGTCGTTCGTGGAAG-1	NPC2	12.8101
ASD3_28_AAGTGAAAGCTAAATG-1	NPC1	10.3274
ASD3_28_AAGTGAAAGTAAACAC-1	NPC2	1.95455
ASD3_28_AAGTGAAAGTCATTGC-1	NPC2	12.8287
ASD3_28_AAGTGAAAGTGCAACG-1	Cortical neurons	16.1679
ASD3_28_AAGTGAAAGTGCAGGT-1	NPC2	18.0143
ASD3_28_AAGTGAAAGTGCTCAT-1	Interneurons	20.0138
ASD3_28_AAGTGAACAATTGCGT-1	Interneurons	19.9852
ASD3_28_AAGTGAACACTGTCGG-1	Cortical neurons	15.8382
ASD3_28_AAGTGAAGTCCATACA-1	NPC1	9.08593
ASD3_28_AAGTGAAGTCGTGCCA-1	Cortical neurons	19.6339
ASD3_28_AAGTGAATCAAGTGGG-1	NPC2	6.19961
ASD3_28_AAGTGAATCCGAAGGA-1	Cortical neurons	19.3174
ASD3_28_AAGTGAATCGCAATGT-1	Cortical neurons	20.0988
ASD3_28_AAGTGAATCTAGATCG-1	Ventral progenitors	11.4625
ASD3_28_AAGTTCGCACCCTGTT-1	NPC2	14.1142
ASD3_28_AAGTTCGCAGACCTAT-1	NPC2	15.6707
ASD3_28_AAGTTCGGTGCCGGTT-1	NPC2	14.8085
ASD3_28_AAGTTCGGTGCTGCAC-1	Cortical neurons	18.3399
ASD3_28_AAGTTCGGTTCCCACT-1	NPC2	5.15811
ASD3_28_AAGTTCGTCAAGTGTC-1	Radial glia	12.4557
ASD3_28_AATAGAGAGTCGCGAA-1	NPC1	12.5941
ASD3_28_AATAGAGAGTTCCGTA-1	NPC2	7.04738
ASD3_28_AATAGAGAGTTCCTGA-1	Cortical neurons	20.167
ASD3_28_AATAGAGCAAACTAGA-1	NPC1	11.3694
ASD3_28_AATAGAGCAGCAGTCC-1	NPC2	16.1704
ASD3_28_AATAGAGGTACAAACA-1	NPC1	9.09254
ASD3_28_AATAGAGGTTCCCACT-1	NPC2	11.0251
ASD3_28_AATAGAGTCTCCGTGT-1	NPC1	11.8726
ASD3_28_AATCACGAGAAATCCA-1	NPC2	3.38092
ASD3_28_AATCACGAGCGACCCT-1	NPC1	12.5311
ASD3_28_AATCACGAGCGAGTCA-1	Cortical neurons	19.0037
ASD3_28_AATCACGAGGGAGGGT-1	NPC2	10.7
ASD3_28_AATCACGGTCATACCA-1	Interneurons	20.0356
ASD3_28_AATCACGGTGTAGGAC-1	NPC2	10.5324
ASD3_28_AATCACGGTTCTCCCA-1	NPC2	10.3309
ASD3_28_AATCGACAGCTCGCAC-1	Cortical neurons	10.1525
ASD3_28_AATCGACCAAGTGATA-1	NPC2	15.1503
ASD3_28_AATCGACCATCCGGTG-1	NPC2	12.4986
ASD3_28_AATCGACGTCTGCAAT-1	NPC2	11.9096
ASD3_28_AATCGACGTGCGCTCA-1	NPC2	11.8974
ASD3_28_AATCGACGTTCAAGTC-1	Radial glia	3.78301
ASD3_28_AATCGACTCACGATCA-1	NPC1	7.67176
ASD3_28_AATCGACTCTGCTGAA-1	Cortical neurons	19.9408
ASD3_28_AATCGTGAGTATAACG-1	NPC1	12.4949
ASD3_28_AATCGTGAGTTCATCG-1	Cortical neurons	20.1199
ASD3_28_AATCGTGCAACAGCCC-1	Cortical neurons	20.1178
ASD3_28_AATCGTGCACAACCGC-1	Radial glia	12.5324
ASD3_28_AATCGTGCACATCATG-1	NPC2	2.97155
ASD3_28_AATCGTGGTCTAACGT-1	NPC1	12.6767
ASD3_28_AATCGTGGTGCCGTAC-1	NPC1	12.5323
ASD3_28_AATCGTGGTGGCTTAT-1	NPC2	11.9359
ASD3_28_AATCGTGTCACTTGGA-1	NPC1	12.4725
ASD3_28_AATCGTGTCCGTAGTA-1	NPC1	9.994
ASD3_28_AATCGTGTCGTTAGTG-1	Radial glia	1.05871
ASD3_28_AATGAAGAGCGTTCCG-1	Cortical neurons	20.2043
ASD3_28_AATGAAGAGGTATCTC-1	NPC2	18.7022
ASD3_28_AATGAAGAGTCGAAGC-1	NPC1	12.4272
ASD3_28_AATGAAGCAGAACATA-1	NPC1	9.97148
ASD3_28_AATGAAGCAGCTCCTT-1	NPC1	12.4723
ASD3_28_AATGAAGCAGTTTGGT-1	NPC1	12.5353
ASD3_28_AATGAAGCATCCTAAG-1	Cortical neurons	18.8284
ASD3_28_AATGAAGGTTCGTGCG-1	Cortical neurons	20.1009
ASD3_28_AATGACCAGACTGGGT-1	NPC2	12.5921
ASD3_28_AATGACCAGAGCCTGA-1	NPC2	6.18921
ASD3_28_AATGACCAGTCTAGAA-1	NPC1	12.6787
ASD3_28_AATGACCAGTGACACG-1	Radial glia	12.5087
ASD3_28_AATGACCCAAGTTTGC-1	NPC2	11.0962
ASD3_28_AATGACCCAATACCTG-1	NPC2	11.8912
ASD3_28_AATGACCCAATTAGGA-1	NPC1	12.6155
ASD3_28_AATGACCCAGCATGCC-1	Cortical neurons	19.8493
ASD3_28_AATGACCCAGTGGTGA-1	Interneurons	19.9216
ASD3_28_AATGACCCATGACGAG-1	NPC2	12.8583
ASD3_28_AATGACCTCATGGCCG-1	NPC2	12.4576
ASD3_28_AATGACCTCCCACAGG-1	NPC2	11.8998
ASD3_28_AATGACCTCCGCAACG-1	Cortical neurons	20.0867
ASD3_28_AATGACCTCCTCCACA-1	NPC1	10.5645
ASD3_28_AATGACCTCGACACTA-1	NPC2	4.33275
ASD3_28_AATGCCAAGGCCTTCG-1	NPC2	13.5664
ASD3_28_AATGCCAAGGGAGATA-1	NPC2	18.503
ASD3_28_AATGCCACAACGGTAG-1	Radial glia	8.41662
ASD3_28_AATGCCACAAGATCCT-1	NPC2	18.8699
ASD3_28_AATGCCACAGAAATTG-1	NPC2	10.5103
ASD3_28_AATGCCAGTGACACGA-1	NPC2	10.1689
ASD3_28_AATGCCAGTGACTCTA-1	Cortical neurons	20.2251
ASD3_28_AATGCCAGTGCTCTTC-1	Cortical neurons	19.8966
ASD3_28_AATGCCAGTTCTCCTG-1	NPC2	11.8491
ASD3_28_AATGCCATCAAGTCTG-1	NPC1	12.66
ASD3_28_AATGCCATCATCTGTT-1	Cortical neurons	20.313
ASD3_28_AATGCCATCGACCTAA-1	Cortical neurons	18.4868
ASD3_28_AATGCCATCTCAGAAC-1	NPC2	17.1749
ASD3_28_AATGGAAAGAGAGTGA-1	NPC1	12.5313
ASD3_28_AATGGAAAGCACACAG-1	NPC2	12.0614
ASD3_28_AATGGAAAGCACCCAC-1	NPC2	12.8164
ASD3_28_AATGGAAAGGGCAGGA-1	Interneurons	19.9072
ASD3_28_AATGGAACACACACTA-1	Interneurons	16.5158
ASD3_28_AATGGAACATTCTGTT-1	Radial glia	1.38176
ASD3_28_AATGGAAGTCGTCTCT-1	NPC1	12.4959
ASD3_28_AATGGAAGTGGAAGTC-1	NPC2	19.8487
ASD3_28_AATGGAAGTTATCTTC-1	NPC2	13.1743
ASD3_28_AATGGAATCACCATGA-1	Cortical neurons	20.1671
ASD3_28_AATGGAATCCGTGTAA-1	Cortical neurons	18.6658
ASD3_28_AATGGAATCCTCTAAT-1	NPC2	19.8901
ASD3_28_AATGGAATCTAGATCG-1	NPC1	12.5847
ASD3_28_AATGGAATCTTGCAGA-1	Cortical neurons	20.4277
ASD3_28_AATGGCTAGATTGGGC-1	NPC1	10.5006
ASD3_28_AATGGCTAGGCTCTAT-1	Radial glia	2.70863
ASD3_28_AATGGCTAGGCTGAAC-1	Radial glia	14.9773
ASD3_28_AATGGCTCACCCAACG-1	NPC2	9.98832
ASD3_28_AATGGCTGTACGTAGG-1	NPC2	9.99145
ASD3_28_AATGGCTGTCATTCCC-1	NPC2	11.5438
ASD3_28_AATGGCTGTCCACGCA-1	NPC2	10.536
ASD3_28_AATGGCTGTCGTGGAA-1	NPC2	12.1737
ASD3_28_AATGGCTTCGTTCTCG-1	NPC1	12.4273
ASD3_28_AATTCCTAGCCACCGT-1	NPC2	16.3466
ASD3_28_AATTCCTAGCGAACTG-1	NPC1	12.5196
ASD3_28_AATTCCTAGTAGTCCT-1	NPC2	6.78571
ASD3_28_AATTCCTCACGTACTA-1	NPC2	13.1808
ASD3_28_AATTCCTGTGTCTTAG-1	NPC2	19.9925
ASD3_28_AATTTCCAGAGTGTTA-1	Radial glia	6.04609
ASD3_28_AATTTCCCAAACGAGC-1	NPC2	14.9831
ASD3_28_AATTTCCCAACGATCT-1	Radial glia	11.0266
ASD3_28_AATTTCCCAGACCCGT-1	Cortical neurons	19.9029
ASD3_28_AATTTCCCATGTTACG-1	NPC2	10.5201
ASD3_28_AATTTCCCATTGAAGA-1	NPC2	9.02681
ASD3_28_AATTTCCGTAGGTCAG-1	NPC2	18.8325
ASD3_28_AATTTCCGTCGCCACA-1	Radial glia	12.5194
ASD3_28_AATTTCCGTGAAGCGT-1	NPC1	11.0247
ASD3_28_AATTTCCGTGCATTTG-1	Radial glia	7.2502
ASD3_28_AATTTCCGTGTAGTGG-1	NPC2	10.3386
ASD3_28_AATTTCCGTGTCCGTG-1	Cortical neurons	20.1827
ASD3_28_AATTTCCGTTTCCCAC-1	NPC2	15.895
ASD3_28_AATTTCCTCAAAGGAT-1	Cortical neurons	20.0842
ASD3_28_AATTTCCTCGAAGAAT-1	NPC2	15.4881
ASD3_28_ACAAAGAAGTGCCCGT-1	Interneurons	20.0639
ASD3_28_ACAAAGACATTGGCAT-1	NPC2	7.08052
ASD3_28_ACAAAGAGTCGCATTA-1	NPC1	12.1842
ASD3_28_ACAAAGATCAGTGCGC-1	Cortical neurons	20.0642
ASD3_28_ACAAAGATCATGCATG-1	Radial glia	10.4993
ASD3_28_ACAAAGATCGACCAAT-1	NPC2	8.50172
ASD3_28_ACAACCAAGACTCCGC-1	NPC2	11.1981
ASD3_28_ACAACCAAGCTCGAAG-1	NPC2	11.668
ASD3_28_ACAACCAAGGCCCGTT-1	Radial glia	14.2996
ASD3_28_ACAACCAAGGTCATCT-1	Cortical neurons	20.2731
ASD3_28_ACAACCACAAGTGCAG-1	NPC2	12.6725
ASD3_28_ACAACCACACCCTCTA-1	NPC2	16.5065
ASD3_28_ACAACCACATCGTTCC-1	NPC2	12.1802
ASD3_28_ACAACCAGTGCCCAGT-1	NPC1	12.5318
ASD3_28_ACAAGCTAGCAAGTCG-1	NPC1	12.5914
ASD3_28_ACAAGCTAGCCGGAAT-1	NPC2	11.9235
ASD3_28_ACAAGCTCAAGTTCGT-1	NPC2	15.6627
ASD3_28_ACAAGCTGTATCGCGC-1	NPC1	12.5283
ASD3_28_ACAAGCTGTCATCACA-1	NPC2	15.8265
ASD3_28_ACAAGCTGTGAAGCGT-1	NPC2	19.3133
ASD3_28_ACAAGCTGTTGCATGT-1	NPC2	13.6248
ASD3_28_ACAAGCTTCAATGTCG-1	NPC1	12.4903
ASD3_28_ACAAGCTTCCGATAGT-1	Radial glia	12.8146
ASD3_28_ACAAGCTTCGACATTG-1	Cortical neurons	20.1802
ASD3_28_ACACAGTCAAGAGAGA-1	Cortical neurons	18.7254
ASD3_28_ACACAGTCAGCATCTA-1	NPC2	11.6741
ASD3_28_ACACAGTCATTGAGGG-1	NPC2	2.1015
ASD3_28_ACACAGTGTTGCCTAA-1	NPC2	13.9419
ASD3_28_ACACAGTTCGAAGAAT-1	Cortical neurons	14.4976
ASD3_28_ACACAGTTCTCAGTCC-1	Radial glia	1.8696
ASD3_28_ACACAGTTCTCATGCC-1	NPC2	11.1859
ASD3_28_ACACCAAAGAATTCAG-1	NPC1	12.6275
ASD3_28_ACACCAAAGACTGTTC-1	NPC2	10.8475
ASD3_28_ACACCAAAGGCTCCCA-1	NPC2	13.554
ASD3_28_ACACCAAAGGTCACCC-1	NPC2	11.5347
ASD3_28_ACACCAACAAAGGGTC-1	Radial glia	1.01785
ASD3_28_ACACCAACACATTCTT-1	NPC2	17.1769
ASD3_28_ACACCAACATTGCAAC-1	NPC2	16.006
ASD3_28_ACACCAAGTAGCTGCC-1	Radial glia	1.88635
ASD3_28_ACACCAAGTTATGTCG-1	NPC1	12.3378
ASD3_28_ACACCAATCATAGACC-1	Cortical neurons	17.5154
ASD3_28_ACACCAATCGATTGGT-1	NPC1	11.8955
ASD3_28_ACACGCGAGAGTAACT-1	NPC2	12.224
ASD3_28_ACACGCGAGAGTTGAT-1	NPC2	15.4941
ASD3_28_ACACGCGAGCTTCATG-1	NPC1	10.8919
ASD3_28_ACACGCGAGGATTACA-1	NPC2	17.178
ASD3_28_ACACGCGAGGTAGATT-1	NPC2	11.1981
ASD3_28_ACACGCGAGTAGTCAA-1	Cortical neurons	20.2402
ASD3_28_ACACGCGAGTCGTCTA-1	NPC1	10.159
ASD3_28_ACACGCGCAACGGTAG-1	Cortical neurons	20.2579
ASD3_28_ACACGCGCACACCGCA-1	Cortical neurons	18.8228
ASD3_28_ACACGCGCACATATGC-1	NPC2	11.3612
ASD3_28_ACACGCGCACCAGCCA-1	NPC1	12.6525
ASD3_28_ACACGCGCATAGCACT-1	NPC2	13.1959
ASD3_28_ACACGCGGTAATGCGG-1	Cortical neurons	20.1504
ASD3_28_ACACGCGGTCAGCTTA-1	NPC1	11.5348
ASD3_28_ACACGCGGTGGCTACC-1	NPC1	9.00296
ASD3_28_ACACGCGTCGAACGCC-1	NPC1	12.5534
ASD3_28_ACACGCGTCTGGGATT-1	NPC2	10.537
ASD3_28_ACACTGAAGAAGCGAA-1	NPC2	15.6572
ASD3_28_ACACTGAAGATTTGCC-1	NPC2	7.08655
ASD3_28_ACACTGAAGTAGCCAG-1	NPC2	10.844
ASD3_28_ACACTGAAGTGCACTT-1	NPC2	18.6668
ASD3_28_ACACTGACAGGCTATT-1	NPC2	18.9925
ASD3_28_ACACTGACATGGCCCA-1	NPC2	11.7093
ASD3_28_ACACTGACATGTGCTA-1	NPC2	16.1662
ASD3_28_ACACTGAGTCACCACG-1	NPC2	17.6732
ASD3_28_ACACTGAGTCCAGTTA-1	NPC2	5.03085
ASD3_28_ACACTGAGTGAGATAT-1	Radial glia	12.5448
ASD3_28_ACACTGAGTTGTGCAT-1	NPC2	17.0129
ASD3_28_ACACTGATCGTTATCT-1	Radial glia	12.2071
ASD3_28_ACAGAAAAGCCATATC-1	NPC1	12.4752
ASD3_28_ACAGAAAAGCGCCCAT-1	NPC1	12.648
ASD3_28_ACAGAAAAGTGGCCTC-1	Radial glia	3.24147
ASD3_28_ACAGAAACAGGTCAAG-1	Radial glia	14.1144
ASD3_28_ACAGAAACAGTTAGGG-1	NPC1	12.4713
ASD3_28_ACAGAAACATACGCAT-1	NPC2	1.68066
ASD3_28_ACAGAAAGTCTGATAC-1	NPC2	11.2133
ASD3_28_ACAGAAAGTGAATATG-1	NPC2	12.5795
ASD3_28_ACAGAAATCAACACGT-1	NPC2	6.61058
ASD3_28_ACAGAAATCACCGGGT-1	NPC1	12.4573
ASD3_28_ACAGAAATCATTGGTG-1	Cortical neurons	19.6361
ASD3_28_ACAGAAATCCTTGGAA-1	Radial glia	8.87247
ASD3_28_ACAGCCGAGACGTCCC-1	Cortical neurons	19.9954
ASD3_28_ACAGCCGAGTCAGAGC-1	NPC2	17.3479
ASD3_28_ACAGCCGCACCAATTG-1	Cortical neurons	18.1833
ASD3_28_ACAGCCGGTAATGCTC-1	NPC2	10.84
ASD3_28_ACAGCCGGTACGTGTT-1	NPC2	15.6602
ASD3_28_ACAGCCGGTTAGCTAC-1	NPC1	12.5975
ASD3_28_ACAGCCGGTTATAGCC-1	NPC2	11.0277
ASD3_28_ACAGCCGTCAAGCCTA-1	Cortical neurons	17.8365
ASD3_28_ACAGCCGTCACTCTTA-1	NPC2	10.5478
ASD3_28_ACAGCCGTCCAACTAG-1	NPC1	12.4744
ASD3_28_ACAGCCGTCGTTGTAG-1	NPC2	13.5552
ASD3_28_ACAGCCGTCTTGAGCA-1	NPC1	11.7156
ASD3_28_ACAGGGACAAGTGGAC-1	NPC2	14.8169
ASD3_28_ACAGGGACACACAGCC-1	NPC2	3.92448
ASD3_28_ACAGGGACATGCAGCC-1	Cortical neurons	19.8816
ASD3_28_ACAGGGACATTGGCAT-1	NPC2	10.8208
ASD3_28_ACAGGGAGTTCTTAGG-1	NPC1	10.1571
ASD3_28_ACAGGGATCCAATCCC-1	Cortical neurons	18.9912
ASD3_28_ACAGGGATCCCAAGTA-1	NPC2	12.5155
ASD3_28_ACAGGGATCGGATTAC-1	NPC2	12.7084
ASD3_28_ACAGGGATCTTAGCTT-1	NPC2	12.177
ASD3_28_ACATCCCAGAAGTCAT-1	Radial glia	0.90576
ASD3_28_ACATCCCAGGCATCGA-1	NPC2	2.14238
ASD3_28_ACATCCCAGGCGACAT-1	Cortical neurons	20.0411
ASD3_28_ACATCCCAGGTAGCAC-1	Cortical neurons	19.8125
ASD3_28_ACATCCCAGTATGATG-1	Cortical neurons	20.1814
ASD3_28_ACATCCCCAAGAGATT-1	NPC2	14.4591
ASD3_28_ACATCCCCACCTATCC-1	Radial glia	12.4535
ASD3_28_ACATCCCCACGTCTCT-1	NPC2	1.97985
ASD3_28_ACATCCCCAGACAAGC-1	NPC2	13.2535
ASD3_28_ACATCCCCAGCTGTCG-1	NPC2	17.3447
ASD3_28_ACATCCCGTAACTGCT-1	Radial glia	2.14964
ASD3_28_ACATCCCGTCTCTCTG-1	NPC1	10.3257
ASD3_28_ACATCCCTCCTTGAAG-1	Interneurons	20.0403
ASD3_28_ACATCGAAGATGCCGA-1	NPC2	12.643
ASD3_28_ACATCGAAGGTCATTC-1	NPC2	11.5429
ASD3_28_ACATCGACAGTCGGTC-1	Cortical neurons	20.1116
ASD3_28_ACATCGACATGAGAAT-1	Radial glia	6.84959
ASD3_28_ACATCGACATTACGGT-1	NPC2	6.1738
ASD3_28_ACATCGATCGACTCCT-1	Radial glia	8.95324
ASD3_28_ACATCGATCTGTCCGT-1	Cortical neurons	20.1448
ASD3_28_ACATGCAAGAGTGGCT-1	Cortical neurons	19.9019
ASD3_28_ACATGCAAGCACTGGA-1	Cortical neurons	19.8264
ASD3_28_ACATGCACACCAGACC-1	NPC2	17.8761
ASD3_28_ACATGCACATTGAGCT-1	Cortical neurons	20.1058
ASD3_28_ACATGCATCACCACAA-1	NPC1	10.4995
ASD3_28_ACATGCATCGGCGATC-1	Radial glia	3.10923
ASD3_28_ACATGCATCGTAGCCG-1	NPC1	11.8723
ASD3_28_ACATGCATCGTAGTGT-1	NPC2	12.4354
ASD3_28_ACATGCATCTCGCAGG-1	Radial glia	1.14644
ASD3_28_ACATTTCAGAGGGTAA-1	NPC1	12.5638
ASD3_28_ACATTTCAGCTACGTT-1	NPC1	10.3369
ASD3_28_ACATTTCAGGTATCTC-1	NPC2	15.9987
ASD3_28_ACATTTCCAACGAGGT-1	NPC2	13.2451
ASD3_28_ACATTTCCAATCTCGA-1	NPC1	12.5811
ASD3_28_ACATTTCCAGGACTAG-1	Radial glia	10.1557
ASD3_28_ACATTTCCAGTTTCAG-1	NPC1	12.5501
ASD3_28_ACATTTCCATGTTCGA-1	NPC2	16.1695
ASD3_28_ACATTTCGTCGAGTGA-1	NPC2	11.887
ASD3_28_ACATTTCGTGTTCCTC-1	NPC1	10.5045
ASD3_28_ACATTTCTCCGAAGGA-1	NPC2	17.0122
ASD3_28_ACATTTCTCGATTTCT-1	NPC2	12.0908
ASD3_28_ACATTTCTCGTCAACA-1	NPC1	12.5871
ASD3_28_ACATTTCTCGTTCTCG-1	NPC2	11.4818
ASD3_28_ACCAAACAGAATTGCA-1	NPC2	15.3194
ASD3_28_ACCAAACAGCACCCAC-1	NPC2	10.6771
ASD3_28_ACCAAACAGCAGCACA-1	NPC1	5.58493
ASD3_28_ACCAAACAGCTGAAAT-1	NPC1	12.4629
ASD3_28_ACCAAACCAATTGCGT-1	Radial glia	7.52657
ASD3_28_ACCAAACCATGATGCT-1	NPC2	16.3427
ASD3_28_ACCAAACCATGGCCCA-1	NPC2	11.321
ASD3_28_ACCAAACGTATACCTG-1	Cortical neurons	20.0933
ASD3_28_ACCAAACTCATCCTAT-1	NPC2	14.4663
ASD3_28_ACCAAACTCCCAAGTA-1	Cortical neurons	19.6711
ASD3_28_ACCAAACTCGAACCTA-1	Radial glia	0.786418
ASD3_28_ACCAAACTCGATGCAT-1	NPC2	16.1715
ASD3_28_ACCAAACTCGCATGAT-1	Cortical neurons	20.0576
ASD3_28_ACCAAACTCTTTCCGG-1	NPC2	17.6779
ASD3_28_ACCAACAAGATTGATG-1	Cortical neurons	20.0808
ASD3_28_ACCAACAAGGCACCAA-1	Cortical neurons	20.2478
ASD3_28_ACCAACAAGGTCACCC-1	NPC1	9.98804
ASD3_28_ACCAACAAGGTTATAG-1	NPC2	11.546
ASD3_28_ACCAACACAATGAAAC-1	NPC2	16.6813
ASD3_28_ACCAACACAATTTCTC-1	NPC1	9.98141
ASD3_28_ACCAACACACGACCTG-1	NPC2	13.7552
ASD3_28_ACCAACACACGATTCA-1	NPC2	17.3424
ASD3_28_ACCAACACAGCATACT-1	NPC2	11.7323
ASD3_28_ACCAACACATCTGGGC-1	NPC1	9.31918
ASD3_28_ACCAACAGTACCACGC-1	Interneurons	16.3448
ASD3_28_ACCAACAGTAGCACGA-1	NPC2	18.1201
ASD3_28_ACCAACAGTCCAACGC-1	NPC2	12.4131
ASD3_28_ACCAACAGTGGCGCTT-1	NPC2	10.2828
ASD3_28_ACCAACATCCCATTTA-1	Cortical neurons	20.2795
ASD3_28_ACCAACATCCTCCACA-1	Radial glia	1.27745
ASD3_28_ACCAACATCTGGGCAC-1	NPC2	18.9867
ASD3_28_ACCACAAAGGTTCATC-1	NPC1	9.06097
ASD3_28_ACCACAAAGTCAAGCG-1	Cortical neurons	20.0407
ASD3_28_ACCACAAAGTGTAGTA-1	Interneurons	18.8221
ASD3_28_ACCACAACATCTTTCA-1	NPC2	13.5507
ASD3_28_ACCACAACATGAATAG-1	NPC2	10.3242
ASD3_28_ACCACAAGTACCTAAC-1	NPC2	10.9024
ASD3_28_ACCACAAGTAGTTAGA-1	NPC1	12.5048
ASD3_28_ACCACAAGTTCAAGGG-1	NPC2	12.6462
ASD3_28_ACCACAAGTTCGAAGG-1	NPC2	19.8068
ASD3_28_ACCACAATCCAAGCAT-1	NPC2	15.8292
ASD3_28_ACCACAATCGTTGTAG-1	NPC2	8.87053
ASD3_28_ACCATTTAGAGTATAC-1	NPC2	14.816
ASD3_28_ACCATTTAGCTGGTGA-1	NPC2	10.5306
ASD3_28_ACCATTTCAGACAAAT-1	Ventral progenitors	11.1414
ASD3_28_ACCATTTCAGTTCCAA-1	Ventral progenitors	12.862
ASD3_28_ACCATTTGTAACATGA-1	NPC2	11.3658
ASD3_28_ACCATTTGTACGAAAT-1	NPC2	6.9202
ASD3_28_ACCATTTTCCACTAGA-1	Cortical neurons	20.0805
ASD3_28_ACCATTTTCCCATACC-1	NPC1	10.5193
ASD3_28_ACCCAAAAGGAGGCAG-1	Cortical neurons	18.9883
ASD3_28_ACCCAAAAGGTTAAAC-1	NPC2	1.76565
ASD3_28_ACCCAAAAGGTTATAG-1	Cortical neurons	20.2135
ASD3_28_ACCCAAACAACCACGC-1	Cortical neurons	20.1663
ASD3_28_ACCCAAACAAGCTACT-1	NPC2	12.6918
ASD3_28_ACCCAAACACCTGATA-1	NPC2	12.0992
ASD3_28_ACCCAAACAGTCTGGC-1	Cortical neurons	10.8533
ASD3_28_ACCCAAACATGGAGAC-1	NPC2	9.99213
ASD3_28_ACCCAAACATGGTGGA-1	NPC2	17.6747
ASD3_28_ACCCAAAGTACTGCCG-1	NPC1	11.0243
ASD3_28_ACCCAAAGTAGATTGA-1	NPC1	12.7512
ASD3_28_ACCCAAAGTGCAACAG-1	NPC2	12.0294
ASD3_28_ACCCAAATCAAGTTGC-1	NPC2	14.4611
ASD3_28_ACCCAAATCCATTGCC-1	NPC2	12.2815
ASD3_28_ACCCTCAAGGAAAGAC-1	NPC2	11.7144
ASD3_28_ACCCTCACAACCGCCA-1	Cortical neurons	20.1301
ASD3_28_ACCCTCAGTATTTCCT-1	NPC2	2.42935
ASD3_28_ACCCTCAGTGATCGTT-1	NPC2	10.6709
ASD3_28_ACCCTCAGTGGTCCCA-1	NPC1	12.0649
ASD3_28_ACCCTCATCGAACGCC-1	Radial glia	12.4143
ASD3_28_ACCCTCATCGCATGAT-1	NPC1	12.5798
ASD3_28_ACCCTCATCTGAGCAT-1	NPC1	12.3069
ASD3_28_ACCCTTGAGACCAAGC-1	NPC2	12.5967
ASD3_28_ACCCTTGAGATACCAA-1	NPC2	14.1326
ASD3_28_ACCCTTGAGGCCTTGC-1	NPC2	13.755
ASD3_28_ACCCTTGAGTACTGGG-1	NPC2	9.99695
ASD3_28_ACCCTTGAGTAGTCAA-1	NPC2	12.4637
ASD3_28_ACCCTTGCAACAACAA-1	Cortical neurons	20.1821
ASD3_28_ACCCTTGCAACGCCCA-1	Cortical neurons	17.0329
ASD3_28_ACCCTTGCACACGGTC-1	NPC2	12.4176
ASD3_28_ACCCTTGCATGTTCGA-1	NPC2	17.1757
ASD3_28_ACCCTTGGTCTGTGGC-1	NPC2	12.8895
ASD3_28_ACCCTTGGTTGAGAGC-1	NPC1	13.9587
ASD3_28_ACCCTTGGTTTCAGAC-1	NPC2	12.5103
ASD3_28_ACCCTTGTCGTAGAGG-1	NPC1	10.5106
ASD3_28_ACCGTTCAGCCTTTGA-1	Radial glia	1.08929
ASD3_28_ACCGTTCAGTCCTGCG-1	NPC2	12.6869
ASD3_28_ACCGTTCAGTTTCGGT-1	NPC2	14.6473
ASD3_28_ACCGTTCTCGCAGTGC-1	NPC1	12.6264
ASD3_28_ACCTACCAGGTCTTTG-1	Cortical neurons	20.1432
ASD3_28_ACCTACCCAGGACTAG-1	NPC2	12.7911
ASD3_28_ACCTACCCAGGACTTT-1	NPC2	11.5508
ASD3_28_ACCTACCGTACCGCGT-1	Cortical neurons	20.1047
ASD3_28_ACCTACCGTGCCGGTT-1	NPC2	15.8337
ASD3_28_ACCTACCGTTTGATCG-1	NPC2	10.2912
ASD3_28_ACCTACCTCACACCCT-1	NPC2	15.8535
ASD3_28_ACCTACCTCAGCTTCC-1	Cortical neurons	20.142
ASD3_28_ACCTACCTCATCGACA-1	Cortical neurons	20.2566
ASD3_28_ACCTACCTCCCGAGTG-1	Radial glia	0.987084
ASD3_28_ACCTACCTCCCGTGAG-1	NPC1	12.5392
ASD3_28_ACCTACCTCGCCGATG-1	NPC2	18.8378
ASD3_28_ACCTACCTCGCCTCTA-1	Cortical neurons	19.9768
ASD3_28_ACCTACCTCTAGTTCT-1	Cortical neurons	20.1987
ASD3_28_ACCTGAAAGTCTTGGT-1	NPC2	12.6472
ASD3_28_ACCTGAAAGTGAGGTC-1	NPC1	12.5168
ASD3_28_ACCTGAAAGTTATGGA-1	NPC2	2.17509
ASD3_28_ACCTGAACAGAGGTAC-1	NPC2	15.3201
ASD3_28_ACCTGAAGTCTTACTT-1	Cortical neurons	20.148
ASD3_28_ACCTGAAGTTAAGGGC-1	Cortical neurons	19.8761
ASD3_28_ACCTGAATCTAGGAAA-1	NPC2	4.91764
ASD3_28_ACCTGAATCTTCTAAC-1	Cortical neurons	20.0898
ASD3_28_ACCTGTCAGATAGGGA-1	NPC1	12.239
ASD3_28_ACCTGTCAGATGTTGA-1	NPC2	11.8819
ASD3_28_ACCTGTCCAACAAGTA-1	NPC2	12.7211
ASD3_28_ACCTGTCCACCAAAGG-1	NPC1	12.507
ASD3_28_ACCTGTCGTTCTCTCG-1	Interneurons	20.1146
ASD3_28_ACCTGTCGTTTGGGAG-1	Interneurons	19.8103
ASD3_28_ACCTGTCTCAACTGGT-1	NPC2	17.3393
ASD3_28_ACCTGTCTCGATCCAA-1	NPC2	12.6649
ASD3_28_ACCTGTCTCTAAACGC-1	NPC2	12.8942
ASD3_28_ACGATCAAGGGATCGT-1	Cortical neurons	19.957
ASD3_28_ACGATCAGTCATAGTC-1	NPC2	12.0848
ASD3_28_ACGATCAGTGCCTTTC-1	NPC2	10.5303
ASD3_28_ACGATCAGTGTCTTCC-1	NPC2	12.4515
ASD3_28_ACGATCAGTTCTTGTT-1	NPC2	7.15015
ASD3_28_ACGATCAGTTTCGCTC-1	NPC2	10.5257
ASD3_28_ACGATCATCAAGTCTG-1	NPC2	6.35266
ASD3_28_ACGATGTAGATACATG-1	NPC2	10.1129
ASD3_28_ACGATGTAGCCTTGAT-1	NPC2	12.0208
ASD3_28_ACGATGTAGGGCAATC-1	Interneurons	17.8446
ASD3_28_ACGATGTAGTGGATTA-1	NPC2	12.5017
ASD3_28_ACGATGTCAATCGTCA-1	Radial glia	1.99675
ASD3_28_ACGATGTCACATCCCT-1	NPC2	6.04659
ASD3_28_ACGATGTCACTCAGAT-1	NPC2	10.1682
ASD3_28_ACGATGTGTTAATCGC-1	NPC2	3.92878
ASD3_28_ACGATGTGTTGCATTG-1	NPC2	12.6261
ASD3_28_ACGATGTTCCGCAACG-1	NPC2	15.8327
ASD3_28_ACGATGTTCGTTCAGA-1	NPC1	12.4851
ASD3_28_ACGCACGAGCGTGTTT-1	Cortical neurons	17.1754
ASD3_28_ACGCACGGTACGCTTA-1	NPC2	1.9769
ASD3_28_ACGCACGGTACTGTTG-1	Radial glia	2.30938
ASD3_28_ACGCACGGTCTAATCG-1	NPC2	10.1652
ASD3_28_ACGCACGGTTGCATTG-1	NPC2	10.5025
ASD3_28_ACGCACGTCACCTCTG-1	NPC1	12.6048
ASD3_28_ACGGAAGAGACTCAAA-1	Cortical neurons	14.4602
ASD3_28_ACGGAAGAGGCCATAG-1	NPC2	16.0038
ASD3_28_ACGGAAGAGTTGTCGT-1	Radial glia	5.74553
ASD3_28_ACGGAAGCACCCAACG-1	NPC1	12.415
ASD3_28_ACGGAAGCACCTCGTT-1	Cortical neurons	17.1981
ASD3_28_ACGGAAGCAGAGGAAA-1	NPC2	14.4881
ASD3_28_ACGGAAGCAGGTTACT-1	NPC1	12.5373
ASD3_28_ACGGAAGTCCAGGACC-1	NPC2	12.6905
ASD3_28_ACGGAAGTCGGTAGGA-1	Cortical neurons	13.5861
ASD3_28_ACGGGTCAGAGATTCA-1	Interneurons	19.9446
ASD3_28_ACGGGTCAGCCATTGT-1	Cortical neurons	20.2839
ASD3_28_ACGGGTCAGTCACTAC-1	NPC1	12.4681
ASD3_28_ACGGGTCAGTCACTCA-1	NPC2	4.06537
ASD3_28_ACGGGTCAGTGGCAGT-1	NPC1	10.9238
ASD3_28_ACGGGTCGTATGTCTG-1	NPC2	11.9565
ASD3_28_ACGGGTCGTCCAAATC-1	NPC2	13.9499
ASD3_28_ACGGGTCTCGCTGTTC-1	NPC2	18.1166
ASD3_28_ACGGGTCTCTAAGCGT-1	NPC1	5.71513
ASD3_28_ACGGGTCTCTTGGTCC-1	NPC2	11.8988
ASD3_28_ACGGTCGAGCATGTTC-1	NPC2	11.9628
ASD3_28_ACGGTCGAGGTACCTT-1	NPC2	13.4199
ASD3_28_ACGGTCGCAATCTGCA-1	NPC2	9.99918
ASD3_28_ACGGTCGCAGCTGAGA-1	NPC2	11.8858
ASD3_28_ACGGTCGGTTAACAGA-1	NPC1	12.5855
ASD3_28_ACGGTCGTCCCGATCT-1	NPC1	10.4952
ASD3_28_ACGGTCGTCGGCGATC-1	NPC2	17.3401
ASD3_28_ACGGTCGTCGTCAACA-1	NPC2	18.0055
ASD3_28_ACGGTCGTCGTTGTTT-1	Cortical neurons	19.9797
ASD3_28_ACGGTTAAGTACCCTA-1	NPC1	12.7277
ASD3_28_ACGGTTAAGTACGAGC-1	Interneurons	18.8202
ASD3_28_ACGGTTACACAATCTG-1	NPC1	12.5659
ASD3_28_ACGGTTACACGCTATA-1	Cortical neurons	19.8499
ASD3_28_ACGGTTACAGACCTGC-1	NPC1	12.5551
ASD3_28_ACGGTTACAGAGGAAA-1	Cortical neurons	20.1105
ASD3_28_ACGGTTATCAAATGCC-1	NPC2	10.9081
ASD3_28_ACGTAACAGATAACGT-1	Cortical neurons	20.3206
ASD3_28_ACGTAACAGCACTAAA-1	Cortical neurons	20.2075
ASD3_28_ACGTAACAGGGTCTTT-1	NPC2	12.6085
ASD3_28_ACGTAACAGTAGTCAA-1	NPC2	14.6333
ASD3_28_ACGTAACCAAGTATCC-1	Interneurons	19.9839
ASD3_28_ACGTAACCAAGTTGGG-1	NPC1	12.556
ASD3_28_ACGTAACCAGCTGAGA-1	NPC2	16.3321
ASD3_28_ACGTAACCAGTAGTGG-1	NPC2	11.2004
ASD3_28_ACGTAACCATGACGTT-1	NPC2	10.855
ASD3_28_ACGTAACGTTTACTTC-1	Radial glia	1.31229
ASD3_28_ACGTAACTCACTCACC-1	NPC2	12.4882
ASD3_28_ACGTACAAGTACTCGT-1	Ventral progenitors	11.6663
ASD3_28_ACGTACACAAGACGGT-1	Cortical neurons	19.992
ASD3_28_ACGTACACATCGTGGC-1	NPC2	16.0048
ASD3_28_ACGTACACATTGGGAG-1	NPC2	10.1519
ASD3_28_ACGTACAGTATGGAAT-1	Cortical neurons	20.3069
ASD3_28_ACGTACAGTCAAGGCA-1	NPC2	12.6409
ASD3_28_ACGTACAGTTGAGTCT-1	Cortical neurons	16.1762
ASD3_28_ACGTACATCATTTGCT-1	NPC2	17.3507
ASD3_28_ACGTACATCTGAATGC-1	NPC2	14.1485
ASD3_28_ACGTACATCTGGTGGC-1	Radial glia	12.0693
ASD3_28_ACGTACATCTTACGTT-1	Radial glia	10.156
ASD3_28_ACGTAGTAGAACCCGA-1	NPC2	15.3261
ASD3_28_ACGTAGTAGAGTTGCG-1	NPC1	12.4512
ASD3_28_ACGTAGTAGCTGACAG-1	NPC1	12.2359
ASD3_28_ACGTAGTAGGTTTGAA-1	Cortical neurons	15.1497
ASD3_28_ACGTAGTAGTCGAATA-1	NPC2	11.5342
ASD3_28_ACGTAGTCAAGGTCAG-1	NPC2	10.1559
ASD3_28_ACGTAGTCACGACTAT-1	NPC2	9.99434
ASD3_28_ACGTAGTCACGCAGTC-1	Cortical neurons	18.833
ASD3_28_ACGTAGTCAGGCACAA-1	NPC2	12.8955
ASD3_28_ACGTAGTCAGGCATGA-1	NPC2	12.6527
ASD3_28_ACGTAGTGTCTTACTT-1	Cortical neurons	18.5754
ASD3_28_ACGTCCTAGGACAAGA-1	NPC2	17.3482
ASD3_28_ACGTCCTAGGTGATCG-1	NPC2	12.64
ASD3_28_ACGTCCTAGTGCAGCA-1	NPC2	16.5082
ASD3_28_ACGTCCTCAACACGTT-1	Cortical neurons	20.1472
ASD3_28_ACGTCCTCACCTGAAT-1	NPC2	12.7778
ASD3_28_ACGTCCTCAGAGTGAC-1	NPC1	12.4146
ASD3_28_ACGTCCTCAGCTGTAT-1	NPC2	6.50581
ASD3_28_ACGTCCTGTCGTGTTA-1	NPC2	16.1782
ASD3_28_ACGTCCTGTTGCTAGT-1	Cortical neurons	19.9734
ASD3_28_ACGTCCTTCCTACCGT-1	NPC2	13.4159
ASD3_28_ACGTTCCAGATGGCAC-1	NPC2	13.1943
ASD3_28_ACGTTCCAGCTGGCCT-1	NPC1	12.5796
ASD3_28_ACGTTCCAGGACTATA-1	NPC2	10.5012
ASD3_28_ACGTTCCAGTCATACC-1	NPC2	10.5147
ASD3_28_ACGTTCCCACGGGCTT-1	NPC2	10.4915
ASD3_28_ACGTTCCGTACATACC-1	NPC2	12.6195
ASD3_28_ACGTTCCGTGGCTTAT-1	Radial glia	1.53396
ASD3_28_ACGTTCCGTTCTCCAC-1	NPC2	13.9421
ASD3_28_ACTACGAAGACTACCT-1	NPC2	15.6877
ASD3_28_ACTACGAAGATACAGT-1	NPC2	12.6071
ASD3_28_ACTACGAAGGATTTAG-1	NPC2	14.635
ASD3_28_ACTACGAAGGCGCTTC-1	NPC2	18.3528
ASD3_28_ACTACGACAATGTTGC-1	NPC2	12.6114
ASD3_28_ACTACGACAGAGGACT-1	Cortical neurons	19.984
ASD3_28_ACTACGACAGCTACCG-1	Cortical neurons	20.1191
ASD3_28_ACTACGATCAAGCCAT-1	Interneurons	18.3486
ASD3_28_ACTACGATCGTTGTAG-1	NPC2	10.5232
ASD3_28_ACTACGATCTGTAAGC-1	NPC2	6.20994
ASD3_28_ACTATCTAGCTTGTGT-1	Radial glia	14.2942
ASD3_28_ACTATCTAGTTACGTC-1	NPC1	12.7055
ASD3_28_ACTATCTCACGACAAG-1	NPC2	12.8225
ASD3_28_ACTATCTCAGTAGATA-1	NPC2	17.3435
ASD3_28_ACTATCTGTAGCTCGC-1	NPC2	11.5489
ASD3_28_ACTATCTGTGGAAATT-1	NPC2	1.95096
ASD3_28_ACTATCTGTTCCAGGC-1	NPC1	10.1663
ASD3_28_ACTATCTGTTTCGCTC-1	NPC2	10.6715
ASD3_28_ACTATCTTCCATATGG-1	NPC2	16.6978
ASD3_28_ACTATCTTCGGTTGTA-1	NPC2	10.8535
ASD3_28_ACTATCTTCTCCTGTG-1	Interneurons	20.1412
ASD3_28_ACTATGGAGCCTCAGC-1	NPC2	12.5119
ASD3_28_ACTATGGCAAGACGGT-1	NPC1	12.6458
ASD3_28_ACTATGGGTAGAATAC-1	Cortical neurons	19.9478
ASD3_28_ACTATGGGTCGTATGT-1	Radial glia	3.36692
ASD3_28_ACTATGGTCAACTTTC-1	NPC1	10.4971
ASD3_28_ACTATTCAGAAACCAT-1	Interneurons	19.48
ASD3_28_ACTATTCAGCGAAACC-1	Cortical neurons	19.4694
ASD3_28_ACTATTCAGCGCTGAA-1	NPC1	12.4398
ASD3_28_ACTATTCAGGCTAACG-1	Cortical neurons	19.9419
ASD3_28_ACTATTCAGTAGCATA-1	Radial glia	9.17637
ASD3_28_ACTATTCAGTCCCGGT-1	NPC2	18.9898
ASD3_28_ACTATTCAGTCTCGTA-1	NPC1	12.5591
ASD3_28_ACTATTCAGTGGTTAA-1	NPC2	11.4697
ASD3_28_ACTATTCAGTTGGCGA-1	NPC2	13.9473
ASD3_28_ACTATTCCATCCTTGC-1	NPC1	9.16849
ASD3_28_ACTATTCCATTCATCT-1	Radial glia	10.5115
ASD3_28_ACTATTCGTAGACAGC-1	NPC2	11.7163
ASD3_28_ACTATTCGTGGTAATA-1	Interneurons	19.1605
ASD3_28_ACTATTCTCTGAGTCA-1	NPC2	5.30096
ASD3_28_ACTCCCAAGCTAATGA-1	NPC2	11.0186
ASD3_28_ACTCCCACAAACACCT-1	Cortical neurons	20.2209
ASD3_28_ACTCCCACAAGACTGG-1	NPC1	12.6365
ASD3_28_ACTCCCACATATGCGT-1	Cortical neurons	20.0357
ASD3_28_ACTCCCACATCCGGCA-1	Radial glia	10.3217
ASD3_28_ACTCCCAGTACTGCCG-1	NPC1	12.5931
ASD3_28_ACTCCCAGTATGTGTC-1	Cortical neurons	20.2341
ASD3_28_ACTCCCAGTCAAGCCC-1	NPC2	11.1726
ASD3_28_ACTCCCAGTCCCGCAA-1	NPC2	13.2305
ASD3_28_ACTCCCAGTCCTCAGG-1	NPC2	11.8451
ASD3_28_ACTCCCAGTGAGACGT-1	Cortical neurons	20.2125
ASD3_28_ACTCCCAGTGAGCCAA-1	Cortical neurons	20.0042
ASD3_28_ACTCCCAGTGGGCTCT-1	NPC1	12.5844
ASD3_28_ACTCCCATCACTGTTT-1	NPC1	10.6742
ASD3_28_ACTCCCATCCACAAGT-1	NPC2	11.4725
ASD3_28_ACTCCCATCCATCTGC-1	Cortical neurons	20.4021
ASD3_28_ACTCCCATCCGTAGTA-1	NPC1	12.5387
ASD3_28_ACTCCCATCGAACGGA-1	Cortical neurons	17.3515
ASD3_28_ACTCTCGAGACATAGT-1	NPC2	10.5047
ASD3_28_ACTCTCGAGGCATCAG-1	Radial glia	7.34927
ASD3_28_ACTCTCGAGTGGAAAG-1	NPC1	12.7546
ASD3_28_ACTCTCGCAGCGAACA-1	Interneurons	18.175
ASD3_28_ACTCTCGCAGTCAGCC-1	NPC1	9.98536
ASD3_28_ACTCTCGCAGTTTGGT-1	NPC1	12.5347
ASD3_28_ACTCTCGCATGGAGAC-1	Cortical neurons	19.8368
ASD3_28_ACTCTCGGTCCTTAAG-1	NPC1	12.7367
ASD3_28_ACTCTCGTCTAAGCGT-1	Interneurons	18.8861
ASD3_28_ACTGATGAGAACGCGT-1	NPC2	1.99802
ASD3_28_ACTGATGAGGGCAATC-1	NPC2	11.9141
ASD3_28_ACTGATGAGGTTATAG-1	NPC2	10.6806
ASD3_28_ACTGATGAGTGGAAGA-1	Interneurons	20.0387
ASD3_28_ACTGATGCAGTTTCAG-1	NPC2	13.7655
ASD3_28_ACTGATGGTACTCGAT-1	NPC2	13.7595
ASD3_28_ACTGATGGTAGAATGT-1	NPC1	12.63
ASD3_28_ACTGATGGTAGGTAGC-1	Interneurons	19.927
ASD3_28_ACTGATGGTCCACGCA-1	Cortical neurons	20.2013
ASD3_28_ACTGATGGTTGGCTAT-1	NPC2	11.8964
ASD3_28_ACTGATGTCAGGGTAG-1	Interneurons	19.8073
ASD3_28_ACTGCAACAGAGTGTG-1	NPC2	11.536
ASD3_28_ACTGCAATCCTCTGCA-1	Cortical neurons	20.0478
ASD3_28_ACTGTCCAGAGCCCAA-1	NPC1	12.5712
ASD3_28_ACTGTCCAGGGCAAGG-1	Cortical neurons	18.1693
ASD3_28_ACTGTCCCAAGGTTGG-1	NPC1	12.5867
ASD3_28_ACTGTCCGTATGACAA-1	NPC2	11.7065
ASD3_28_ACTGTCCGTATTGACC-1	Interneurons	18.9913
ASD3_28_ACTGTCCGTCCAACGC-1	NPC1	12.4893
ASD3_28_ACTGTCCGTGCATACT-1	NPC1	12.6107
ASD3_28_ACTGTCCTCTAGCATG-1	Radial glia	16.5157
ASD3_28_ACTGTGAAGAGTGGCT-1	Cortical neurons	20.1887
ASD3_28_ACTGTGAAGGGTGAGG-1	NPC1	9.01267
ASD3_28_ACTGTGAAGTCATGAA-1	Cortical neurons	20.2589
ASD3_28_ACTGTGACACGACCTG-1	NPC1	12.5129
ASD3_28_ACTGTGACACGGTAGA-1	NPC1	12.4728
ASD3_28_ACTGTGACAGTTTCAG-1	Cortical neurons	20.3638
ASD3_28_ACTGTGACATACTTTC-1	NPC2	12.4289
ASD3_28_ACTGTGAGTGACCGTC-1	NPC2	17.6815
ASD3_28_ACTGTGAGTTACCCAA-1	NPC1	11.3952
ASD3_28_ACTGTGATCCAGTACA-1	Interneurons	19.9438
ASD3_28_ACTGTGATCCCTCAAC-1	NPC2	16.3386
ASD3_28_ACTGTGATCCGTGTCT-1	NPC1	9.96339
ASD3_28_ACTTAGGAGAGAATCT-1	NPC2	10.1545
ASD3_28_ACTTAGGCAACTGCCG-1	NPC1	12.5294
ASD3_28_ACTTAGGCATAAGCAA-1	Radial glia	10.6773
ASD3_28_ACTTAGGCATCGGAAG-1	NPC2	14.8302
ASD3_28_ACTTAGGCATGTGCTA-1	Radial glia	11.5353
ASD3_28_ACTTAGGGTAGTAAGT-1	Radial glia	4.19501
ASD3_28_ACTTAGGGTTCCTAAG-1	Cortical neurons	19.9904
ASD3_28_ACTTAGGGTTCGGCGT-1	Radial glia	0.869882
ASD3_28_ACTTAGGTCTCTCAAT-1	NPC2	19.1795
ASD3_28_ACTTAGGTCTTCTCAA-1	NPC1	12.5053
ASD3_28_ACTTATCAGCGCTTCG-1	Radial glia	4.47009
ASD3_28_ACTTATCAGGAGATAG-1	Cortical neurons	19.939
ASD3_28_ACTTATCAGGCTCTAT-1	NPC2	16.5104
ASD3_28_ACTTATCAGTGCAGGT-1	Radial glia	12.8298
ASD3_28_ACTTATCCACAGTCCG-1	NPC2	12.6572
ASD3_28_ACTTATCCACGCGCTA-1	Cortical neurons	17.1795
ASD3_28_ACTTATCGTGATGAAT-1	NPC1	10.2821
ASD3_28_ACTTATCGTTACCCAA-1	NPC2	16.537
ASD3_28_ACTTATCGTTGACTAC-1	NPC2	18.6591
ASD3_28_ACTTCCGAGACTTGTC-1	Radial glia	9.98855
ASD3_28_ACTTCCGAGGTTCCAT-1	NPC2	14.1233
ASD3_28_ACTTCCGAGTATCCTG-1	NPC1	12.6744
ASD3_28_ACTTCCGCAACTCCAA-1	NPC1	12.5495
ASD3_28_ACTTCCGCAACTGATC-1	NPC2	10.1687
ASD3_28_ACTTCCGCACGGATCC-1	Radial glia	9.11295
ASD3_28_ACTTCCGCAGCAGTAG-1	Radial glia	1.60422
ASD3_28_ACTTCCGGTATTCCTT-1	NPC1	12.6948
ASD3_28_ACTTCCGGTCTTGAGT-1	NPC2	6.87882
ASD3_28_ACTTCCGGTTTACGTG-1	Cortical neurons	15.6811
ASD3_28_ACTTCCGTCATCACCC-1	NPC2	13.7867
ASD3_28_ACTTCCGTCGAGTCTA-1	NPC2	12.0035
ASD3_28_ACTTCCGTCTTCCCGA-1	NPC2	10.8964
ASD3_28_ACTTCGCAGGTTATAG-1	NPC2	11.5388
ASD3_28_ACTTCGCAGTGCACAG-1	Cortical neurons	19.8562
ASD3_28_ACTTCGCCAAGGAGTC-1	NPC2	12.5612
ASD3_28_ACTTCGCCAGAAATTG-1	Cortical neurons	19.9571
ASD3_28_ACTTCGCCATGTGCTA-1	NPC1	12.4545
ASD3_28_ACTTCGCGTACCTGTA-1	NPC1	12.5374
ASD3_28_ACTTCGCGTAGTTCCA-1	Cortical neurons	13.7613
ASD3_28_ACTTCGCGTGGACCTC-1	NPC2	12.2243
ASD3_28_ACTTCGCTCTTAATCC-1	NPC2	17.0072
ASD3_28_ACTTTCAAGAATACAC-1	NPC1	11.198
ASD3_28_ACTTTCAAGCTCGAAG-1	NPC2	11.7056
ASD3_28_ACTTTCAAGTCACGCC-1	NPC2	13.5991
ASD3_28_ACTTTCACAAGTCCCG-1	Cortical neurons	20.0951
ASD3_28_ACTTTCACACACTTAG-1	NPC1	9.98886
ASD3_28_ACTTTCACAGATCACT-1	Cortical neurons	19.7942
ASD3_28_ACTTTCACAGTCAGAG-1	NPC1	12.4961
ASD3_28_ACTTTCATCCAGTGCG-1	Cortical neurons	19.9313
ASD3_28_ACTTTCATCTTCGTAT-1	Cortical neurons	19.796
ASD3_28_ACTTTGTAGAAGCGAA-1	NPC1	11.8976
ASD3_28_ACTTTGTAGTTCCTGA-1	Cortical neurons	13.2547
ASD3_28_ACTTTGTCAATCAGCT-1	NPC2	4.61685
ASD3_28_ACTTTGTTCAAACCCA-1	Cortical neurons	20.0965
ASD3_28_ACTTTGTTCGCTGACG-1	Cortical neurons	19.952
ASD3_28_ACTTTGTTCGTGGGTC-1	NPC2	13.5642
ASD3_28_ACTTTGTTCTCCATAT-1	NPC2	8.92502
ASD3_28_ACTTTGTTCTTGTTAC-1	NPC2	10.1544
ASD3_28_AGAAATGAGACGCATG-1	Radial glia	1.69285
ASD3_28_AGAAATGAGACGTCCC-1	NPC1	12.4296
ASD3_28_AGAAATGAGATACAGT-1	NPC2	15.1542
ASD3_28_AGAAATGAGCGCCTTG-1	NPC2	9.93495
ASD3_28_AGAAATGAGCGCTGCT-1	Radial glia	10.3295
ASD3_28_AGAAATGAGCGGGTTA-1	NPC2	15.6629
ASD3_28_AGAAATGCACGGATCC-1	NPC2	12.5097
ASD3_28_AGAAATGGTAACACGG-1	NPC2	16.8468
ASD3_28_AGAAATGGTAGACAAT-1	NPC1	12.6222
ASD3_28_AGAAATGTCAATCCAG-1	NPC1	11.9054
ASD3_28_AGAACAAAGAGTTGCG-1	NPC2	14.6473
ASD3_28_AGAACAAAGCCGGAAT-1	Cortical neurons	19.9631
ASD3_28_AGAACAAAGGGACCAT-1	NPC1	12.6757
ASD3_28_AGAACAACATTAGGCT-1	NPC1	10.157
ASD3_28_AGAACAACATTCACAG-1	NPC2	11.011
ASD3_28_AGAACAAGTCTTGTCC-1	Radial glia	7.30462
ASD3_28_AGAACAATCCATCTGC-1	NPC2	16.5058
ASD3_28_AGAACAATCCATTTAC-1	NPC2	19.3052
ASD3_28_AGAACAATCGTGAGAG-1	NPC2	12.4185
ASD3_28_AGAACCTCAACAGAGC-1	NPC2	11.1266
ASD3_28_AGAACCTCATCATCTT-1	NPC2	11.1972
ASD3_28_AGAACCTGTCGCTGCA-1	NPC1	10.3365
ASD3_28_AGAACCTGTTTCTATC-1	NPC2	13.1797
ASD3_28_AGAACCTTCATATGGC-1	NPC2	15.4972
ASD3_28_AGAACCTTCATGACAC-1	NPC1	14.1108
ASD3_28_AGAAGCGAGCTTTCCC-1	NPC2	11.6284
ASD3_28_AGAAGCGAGGAAGTGA-1	NPC1	12.6526
ASD3_28_AGAAGCGCAAATTGCC-1	Radial glia	12.4975
ASD3_28_AGAAGCGCACAACGAG-1	NPC1	12.7195
ASD3_28_AGAAGCGCACCGTACG-1	NPC2	3.24361
ASD3_28_AGAAGCGCACTGTTCC-1	NPC2	12.429
ASD3_28_AGAAGCGCAGTTTGGT-1	Radial glia	14.8072
ASD3_28_AGAAGCGGTGATAGTA-1	Cortical neurons	19.4794
ASD3_28_AGAAGCGGTTAATCGC-1	NPC2	12.7067
ASD3_28_AGAAGCGTCGTTATCT-1	Radial glia	10.3263
ASD3_28_AGAAGCGTCTTTCCAA-1	NPC2	17.6602
ASD3_28_AGAAGTAAGAGGGTGG-1	Cortical neurons	20.2672
ASD3_28_AGAAGTAAGCGCCTAC-1	NPC1	12.4782
ASD3_28_AGAAGTAAGGTTGGTG-1	NPC2	12.4973
ASD3_28_AGAAGTAAGTTACTCG-1	NPC1	12.5042
ASD3_28_AGAAGTACAAGTATAG-1	NPC1	9.99577
ASD3_28_AGAAGTACATTGCTTT-1	Cortical neurons	15.3287
ASD3_28_AGAAGTATCCGCACGA-1	NPC2	12.6527
ASD3_28_AGAAGTATCGCGGACT-1	NPC2	16.7326
ASD3_28_AGAAGTATCGGTAGGA-1	Cortical neurons	20.1287
ASD3_28_AGACAAAAGATCCAAA-1	NPC1	9.47147
ASD3_28_AGACAAAAGCATCAAA-1	NPC2	2.02158
ASD3_28_AGACAAAAGGTTATAG-1	NPC2	11.1928
ASD3_28_AGACAAACACCCAAGC-1	Cortical neurons	20.0104
ASD3_28_AGACAAACACTATCGA-1	NPC2	12.8187
ASD3_28_AGACAAACATCGTCCT-1	NPC2	6.0549
ASD3_28_AGACAAAGTACCACGC-1	NPC1	10.8812
ASD3_28_AGACAAAGTTCTAACG-1	NPC1	12.608
ASD3_28_AGACAAAGTTTGGGTT-1	Cortical neurons	20.1143
ASD3_28_AGACAAATCACGAGGA-1	NPC2	17.0126
ASD3_28_AGACAAATCGAACACT-1	NPC1	12.5027
ASD3_28_AGACAAATCGTTCTGC-1	Interneurons	19.962
ASD3_28_AGACACTAGACGAAGA-1	NPC1	12.4559
ASD3_28_AGACACTAGACTTCAC-1	NPC2	12.4921
ASD3_28_AGACACTAGCACTAAA-1	NPC2	15.4886
ASD3_28_AGACACTAGCAGCCTC-1	NPC2	14.3044
ASD3_28_AGACACTAGTCAACAA-1	NPC2	1.97916
ASD3_28_AGACACTCAGGTCAGA-1	NPC1	12.4454
ASD3_28_AGACACTCATGACGGA-1	Radial glia	3.51608
ASD3_28_AGACACTCATGGATCT-1	NPC2	12.4408
ASD3_28_AGACACTGTAGCTGTT-1	Radial glia	16.3426
ASD3_28_AGACACTGTATTTCGG-1	Cortical neurons	10.5781
ASD3_28_AGACACTGTCTGTTAG-1	NPC1	12.6213
ASD3_28_AGACACTGTTAAAGTG-1	Cortical neurons	20.0305
ASD3_28_AGACACTTCACAAGGG-1	NPC1	12.7392
ASD3_28_AGACACTTCGCCGATG-1	NPC2	13.7735
ASD3_28_AGACACTTCGCTATTT-1	NPC2	6.19388
ASD3_28_AGACAGGCAGGAGACT-1	NPC1	11.0105
ASD3_28_AGACAGGGTAGCTCGC-1	NPC1	12.508
ASD3_28_AGACAGGGTCTAATCG-1	Cortical neurons	19.3451
ASD3_28_AGACAGGTCAAACGTC-1	Radial glia	0.76361
ASD3_28_AGACAGGTCATCACCC-1	NPC2	18.0124
ASD3_28_AGACCATAGTTCTACG-1	Cortical neurons	19.8692
ASD3_28_AGACCATCAAAGCGTG-1	NPC2	6.48326
ASD3_28_AGACCATCAATACGAA-1	NPC2	12.543
ASD3_28_AGACCATCACGGGCTT-1	Cortical neurons	20.1833
ASD3_28_AGACCATCAGGAAGTC-1	Cortical neurons	20.3326
ASD3_28_AGACCATGTAACATGA-1	Radial glia	1.70926
ASD3_28_AGACCATGTAGAATAC-1	NPC1	10.3353
ASD3_28_AGACCCGCACGAGAAC-1	Cortical neurons	12.1897
ASD3_28_AGACCCGGTACGCGTC-1	NPC2	14.1222
ASD3_28_AGACCCGGTTTATGCG-1	NPC1	12.6073
ASD3_28_AGACCCGTCATGGATC-1	NPC2	8.96326
ASD3_28_AGACTCAAGACCCGCT-1	Cortical neurons	20.3021
ASD3_28_AGACTCAAGGGTCTTT-1	NPC1	12.4904
ASD3_28_AGACTCAAGTCGAAGC-1	NPC2	8.90261
ASD3_28_AGACTCACAGTAGATA-1	Radial glia	9.21732
ASD3_28_AGACTCATCCGAGTGC-1	NPC1	12.5711
ASD3_28_AGACTCATCGTCAAAC-1	NPC1	7.4942
ASD3_28_AGACTCATCTGCTTAT-1	Cortical neurons	16.8473
ASD3_28_AGAGAATAGAGTCAGC-1	NPC1	12.7041
ASD3_28_AGAGAATAGATGACCG-1	NPC2	16.3464
ASD3_28_AGAGAATAGCTACGTT-1	NPC1	10.4937
ASD3_28_AGAGAATAGGTCGCCT-1	NPC2	11.6902
ASD3_28_AGAGAATAGTGGATTA-1	NPC2	13.2066
ASD3_28_AGAGAATCAAGTGATA-1	Cortical neurons	16.3071
ASD3_28_AGAGAATCAATTCTTC-1	Ventral progenitors	14.6434
ASD3_28_AGAGAATCACAAATGA-1	Interneurons	20.172
ASD3_28_AGAGAATCATACAGAA-1	NPC1	12.5896
ASD3_28_AGAGAATTCAGATTGC-1	NPC2	12.0698
ASD3_28_AGAGAATTCAGCATTG-1	NPC2	12.3157
ASD3_28_AGAGAATTCTAAGCCA-1	Radial glia	6.16545
ASD3_28_AGAGAATTCTTCGTAT-1	NPC1	11.9777
ASD3_28_AGAGAGCAGCTGGCTC-1	Interneurons	19.9488
ASD3_28_AGAGAGCCAACTTCTT-1	NPC1	12.5782
ASD3_28_AGAGAGCCAAGATGTA-1	Radial glia	9.16237
ASD3_28_AGAGAGCCAGTGGGTA-1	Radial glia	6.86285
ASD3_28_AGAGAGCCAGTTAGAA-1	Cortical neurons	20.2174
ASD3_28_AGAGAGCGTCTCAGAT-1	Cortical neurons	20.1247
ASD3_28_AGAGAGCGTGCGAGTA-1	NPC2	18.5041
ASD3_28_AGAGAGCTCAACCCGG-1	NPC2	10.119
ASD3_28_AGAGAGCTCACTGCTC-1	Radial glia	7.53056
ASD3_28_AGAGAGCTCCACACCT-1	Cortical neurons	20.3331
ASD3_28_AGAGAGCTCCCAAGTA-1	NPC2	11.3675
ASD3_28_AGAGAGCTCGACATCA-1	NPC1	11.9743
ASD3_28_AGAGAGCTCTACGGGC-1	Radial glia	1.78377
ASD3_28_AGAGAGCTCTTGGAAC-1	Interneurons	19.8547
ASD3_28_AGAGCAGCATGAGGGT-1	NPC2	13.5627
ASD3_28_AGAGCAGGTACTCGTA-1	NPC2	5.31142
ASD3_28_AGAGCAGGTGCGGTAA-1	NPC1	12.611
ASD3_28_AGAGCAGGTGTCTTAG-1	Cortical neurons	20.0382
ASD3_28_AGAGCAGGTTAGGAGC-1	NPC2	13.9465
ASD3_28_AGAGCAGTCCACATAG-1	NPC2	11.4092
ASD3_28_AGAGCAGTCCCTGTTG-1	Cortical neurons	19.8338
ASD3_28_AGAGCAGTCGACGACC-1	NPC1	12.7454
ASD3_28_AGAGCAGTCTTAGGAC-1	NPC1	12.3886
ASD3_28_AGAGCCCAGACCGCCT-1	NPC2	13.595
ASD3_28_AGAGCCCAGCATCCCG-1	NPC2	10.4975
ASD3_28_AGAGCCCAGCTGACTT-1	Cortical neurons	20.2045
ASD3_28_AGAGCCCAGTGGTGGT-1	Cortical neurons	15.4027
ASD3_28_AGAGCCCCATTGAGCT-1	NPC2	10.5191
ASD3_28_AGAGCCCGTCTCGGAC-1	Cortical neurons	18.9996
ASD3_28_AGAGCCCGTTCGGCGT-1	NPC1	12.4812
ASD3_28_AGAGCCCTCCAATCTT-1	NPC2	14.9877
ASD3_28_AGAGCCCTCTGGGTCG-1	NPC2	12.6056
ASD3_28_AGATAGAAGATGAATC-1	NPC2	8.51144
ASD3_28_AGATAGAAGCCGGATA-1	NPC1	12.5991
ASD3_28_AGATAGAAGTCGGCAA-1	NPC1	12.4968
ASD3_28_AGATAGAAGTGAGTGC-1	Radial glia	3.50395
ASD3_28_AGATAGACAAGTTTGC-1	NPC1	11.7084
ASD3_28_AGATAGACACTCGATA-1	NPC2	12.8811
ASD3_28_AGATAGACATTGAAGA-1	NPC2	5.89597
ASD3_28_AGATAGAGTAACTAAG-1	NPC1	12.5921
ASD3_28_AGATAGAGTACAGTAA-1	Cortical neurons	19.7991
ASD3_28_AGATAGAGTAGCTAAA-1	NPC2	4.80903
ASD3_28_AGATAGAGTGTTTGCA-1	NPC2	10.1664
ASD3_28_AGATAGATCCGCTGTT-1	NPC1	12.1141
ASD3_28_AGATAGATCTGGCTGG-1	NPC1	5.75582
ASD3_28_AGATCCAAGACCAACG-1	NPC2	12.6894
ASD3_28_AGATCCAAGGCGAAGG-1	NPC2	13.5836
ASD3_28_AGATCCACAAACACGG-1	NPC2	12.096
ASD3_28_AGATCCACAACCAGAG-1	NPC2	11.801
ASD3_28_AGATCCACAATACCCA-1	Cortical neurons	17.6745
ASD3_28_AGATCCAGTCGTCATA-1	Interneurons	19.8774
ASD3_28_AGATCCATCTGCGGGT-1	Cortical neurons	20.2202
ASD3_28_AGATCGTAGACAGCTG-1	NPC2	11.7172
ASD3_28_AGATCGTAGACCAAGC-1	Cortical neurons	12.7713
ASD3_28_AGATCGTAGCTGACCC-1	NPC1	12.663
ASD3_28_AGATCGTAGTTGCCTA-1	NPC1	12.7289
ASD3_28_AGATCGTCAATGCAAA-1	Interneurons	17.5231
ASD3_28_AGATCGTCAGCAGTTT-1	NPC2	12.6682
ASD3_28_AGATCGTCAGGCTATT-1	NPC1	12.7009
ASD3_28_AGATCGTCATCCCACT-1	NPC1	7.34576
ASD3_28_AGATCGTGTTAGGCTT-1	NPC2	10.8501
ASD3_28_AGATCGTGTTCGTAAC-1	Cortical neurons	18.6838
ASD3_28_AGATCGTGTTCTCGCT-1	NPC2	12.5576
ASD3_28_AGATCGTTCATAAGGA-1	NPC2	12.057
ASD3_28_AGATCGTTCATTCGTT-1	NPC2	1.74723
ASD3_28_AGATCGTTCGAGAATA-1	Cortical neurons	19.9631
ASD3_28_AGATGAAAGATGGTAT-1	NPC2	10.8416
ASD3_28_AGATGAAAGGTATCTC-1	NPC2	11.8849
ASD3_28_AGATGAAAGTAGGCCA-1	NPC2	13.1705
ASD3_28_AGATGAACAAAGACTA-1	Cortical neurons	20.1329
ASD3_28_AGATGAACAAGCGCAA-1	Cortical neurons	20.016
ASD3_28_AGATGAACACAAATCC-1	Radial glia	3.52269
ASD3_28_AGATGAACAGCGATTT-1	NPC1	12.6375
ASD3_28_AGATGAATCAAGTCGT-1	Cortical neurons	15.8398
ASD3_28_AGATGCTAGGTCGCCT-1	NPC2	12.5668
ASD3_28_AGATGCTAGTTGAAGT-1	NPC2	10.5363
ASD3_28_AGATGCTCAAACGGCA-1	NPC2	12.4436
ASD3_28_AGATGCTCAATAGGAT-1	Radial glia	12.6263
ASD3_28_AGATGCTCAGCATCTA-1	NPC2	18.2889
ASD3_28_AGATGCTGTACCAGAG-1	NPC2	12.6368
ASD3_28_AGATGCTGTACCTAAC-1	NPC2	12.5142
ASD3_28_AGATGCTGTTCTCGTC-1	NPC1	10.68
ASD3_28_AGATGCTTCAAATGAG-1	NPC2	13.2238
ASD3_28_AGATGCTTCCAATCCC-1	Cortical neurons	19.9633
ASD3_28_AGATGCTTCCACTTCG-1	Cortical neurons	20.1971
ASD3_28_AGATGCTTCCTACGGG-1	NPC2	15.828
ASD3_28_AGATGCTTCGACCAAT-1	Cortical neurons	13.767
ASD3_28_AGATGCTTCGTTCGCT-1	NPC2	15.9879
ASD3_28_AGATGCTTCTGAGGCC-1	NPC1	9.1199
ASD3_28_AGCATCAAGCTCATAC-1	Interneurons	20.0502
ASD3_28_AGCATCACAACAGCTT-1	NPC2	14.9873
ASD3_28_AGCATCAGTAACGGTG-1	NPC2	13.2307
ASD3_28_AGCATCAGTGTTGCCG-1	NPC1	11.7195
ASD3_28_AGCATCATCCACGTGG-1	NPC2	15.6687
ASD3_28_AGCATCATCTGAGAAA-1	Radial glia	1.96178
ASD3_28_AGCATCATCTTCTGGC-1	NPC2	12.6383
ASD3_28_AGCCAATAGAGAGTTT-1	NPC2	9.99649
ASD3_28_AGCCAATGTCGTCAGC-1	NPC2	10.6671
ASD3_28_AGCCAATGTTCGCGTG-1	Cortical neurons	18.1635
ASD3_28_AGCCAATGTTCTCCAC-1	NPC1	10.3347
ASD3_28_AGCCAATGTTGTCCCT-1	NPC1	11.3765
ASD3_28_AGCCAATTCAACGCTA-1	NPC2	13.7679
ASD3_28_AGCCAATTCCTCATAT-1	Cortical neurons	20.276
ASD3_28_AGCCAATTCGGAACTT-1	NPC1	10.0491
ASD3_28_AGCCAATTCGGCCCAA-1	Cortical neurons	20.2221
ASD3_28_AGCCACGAGTAATTGG-1	NPC2	16.1735
ASD3_28_AGCCACGAGTCAGAGC-1	NPC1	10.1545
ASD3_28_AGCCACGCAACGCCCA-1	NPC2	11.7129
ASD3_28_AGCCACGCACAAGCAG-1	Cortical neurons	13.7757
ASD3_28_AGCCACGCACGCTGTG-1	Radial glia	16.8408
ASD3_28_AGCCACGGTTGCCAAT-1	Cortical neurons	19.3104
ASD3_28_AGCCACGGTTTACCAG-1	Cortical neurons	19.9286
ASD3_28_AGCCACGGTTTGTGGT-1	Cortical neurons	20.037
ASD3_28_AGCCACGTCAAAGCCT-1	Cortical neurons	20.1772
ASD3_28_AGCCACGTCATAGGCT-1	Cortical neurons	20.118
ASD3_28_AGCCACGTCCGATAAC-1	NPC1	11.9011
ASD3_28_AGCCACGTCTGCGGAC-1	Cortical neurons	19.8882
ASD3_28_AGCCAGCAGCCTGAAG-1	NPC1	12.716
ASD3_28_AGCCAGCCAACCGGAA-1	Radial glia	13.7726
ASD3_28_AGCCAGCGTTGCAACT-1	Cortical neurons	20.2111
ASD3_28_AGCCAGCGTTGGACCC-1	Cortical neurons	19.9679
ASD3_28_AGCCAGCTCCCAGGCA-1	Cortical neurons	11.1555
ASD3_28_AGCCAGCTCTTCGGAA-1	NPC2	16.1691
ASD3_28_AGCGATTAGACGGATC-1	Cortical neurons	19.9962
ASD3_28_AGCGATTAGCGTATGG-1	NPC2	11.5509
ASD3_28_AGCGATTCAACGCATT-1	Cortical neurons	19.9312
ASD3_28_AGCGATTCACAACATC-1	NPC1	10.0667
ASD3_28_AGCGATTCAGCTGTAT-1	NPC2	10.8958
ASD3_28_AGCGATTCATAGAATG-1	Cortical neurons	20.1508
ASD3_28_AGCGATTCATAGCACT-1	NPC1	12.4971
ASD3_28_AGCGATTGTCTTGCTC-1	Cortical neurons	20.2657
ASD3_28_AGCGATTGTGGGTCAA-1	NPC2	13.7672
ASD3_28_AGCGATTTCATTGGTG-1	NPC2	10.3294
ASD3_28_AGCGATTTCGGCTGTG-1	NPC2	13.4202
ASD3_28_AGCGATTTCTGTGCAA-1	Radial glia	1.20586
ASD3_28_AGCGCCAAGATCACTC-1	Radial glia	10.151
ASD3_28_AGCGCCAAGCACTCCG-1	Cortical neurons	20.4512
ASD3_28_AGCGCCACAACTCCAA-1	NPC2	12.5088
ASD3_28_AGCGCCACAATAGGAT-1	NPC2	15.6612
ASD3_28_AGCGCCACACAGAGCA-1	NPC1	12.7556
ASD3_28_AGCGCCACACGCCACA-1	Cortical neurons	19.2676
ASD3_28_AGCGCCACACGGCCAT-1	NPC2	14.473
ASD3_28_AGCGCCAGTACGCTTA-1	Cortical neurons	19.8202
ASD3_28_AGCGCCAGTCCGGACT-1	Cortical neurons	19.9903
ASD3_28_AGCGCCATCGGTTGTA-1	Interneurons	19.0048
ASD3_28_AGCGCCATCTCGCCTA-1	Radial glia	12.3293
ASD3_28_AGCGCTGAGAATCTAG-1	NPC1	11.8832
ASD3_28_AGCGCTGAGCAGCAGT-1	NPC2	12.5447
ASD3_28_AGCGCTGAGCCGCACT-1	Cortical neurons	19.8072
ASD3_28_AGCGCTGAGCTGCCAC-1	Cortical neurons	20.2218
ASD3_28_AGCGCTGAGTCATCGT-1	Cortical neurons	17.2654
ASD3_28_AGCGCTGCAAGATGTA-1	Cortical neurons	15.4847
ASD3_28_AGCGCTGCATTGGCAT-1	NPC2	11.7406
ASD3_28_AGCGCTGGTCAAAGCG-1	NPC1	12.4483
ASD3_28_AGCGCTGGTCATAACC-1	NPC2	10.1705
ASD3_28_AGCGCTGGTCTAACTG-1	NPC2	14.1218
ASD3_28_AGCGCTGTCACACGAT-1	Cortical neurons	20.2713
ASD3_28_AGCGTATAGAGCAAGA-1	NPC2	11.8647
ASD3_28_AGCGTATAGAGCCTGA-1	Radial glia	11.201
ASD3_28_AGCGTATAGCGACCCT-1	Ventral progenitors	13.5602
ASD3_28_AGCGTATAGCGTCAGA-1	NPC1	12.5111
ASD3_28_AGCGTATAGTGCTCAT-1	Interneurons	15.3197
ASD3_28_AGCGTATCAATAGGGC-1	Radial glia	10.3302
ASD3_28_AGCGTATCATGGCCCA-1	Radial glia	7.12493
ASD3_28_AGCGTATGTGTACGCC-1	Cortical neurons	20.1516
ASD3_28_AGCGTATTCCCGAGTG-1	Cortical neurons	20.2124
ASD3_28_AGCGTATTCTGAACGT-1	Cortical neurons	20.0342
ASD3_28_AGCGTCGAGGATACCG-1	Ventral progenitors	14.6346
ASD3_28_AGCGTCGAGGCACTAG-1	NPC1	12.6763
ASD3_28_AGCGTCGCAGTCTCTC-1	NPC1	7.81683
ASD3_28_AGCGTCGGTAACATCC-1	Radial glia	7.10955
ASD3_28_AGCGTCGGTGTCATTG-1	NPC2	19.1652
ASD3_28_AGCGTCGTCCACTTTA-1	Radial glia	2.10621
ASD3_28_AGCTACAAGAACAAGG-1	NPC2	12.4255
ASD3_28_AGCTACAAGCTAGTTC-1	NPC2	12.5008
ASD3_28_AGCTACAAGGTCGACA-1	NPC2	16.3446
ASD3_28_AGCTACAAGTCTGTAC-1	Cortical neurons	19.8806
ASD3_28_AGCTACAAGTGTCATC-1	NPC2	15.4931
ASD3_28_AGCTACACAATAGTGA-1	NPC2	10.5779
ASD3_28_AGCTACACATGACGGA-1	NPC2	19.8281
ASD3_28_AGCTACAGTCCTCAGG-1	NPC1	12.3444
ASD3_28_AGCTACAGTCTGCATA-1	NPC2	16.5023
ASD3_28_AGCTACATCGCTATTT-1	NPC2	12.6542
ASD3_28_AGCTACATCTAGGCCG-1	NPC2	9.9888
ASD3_28_AGCTACATCTATTTCG-1	NPC2	13.9502
ASD3_28_AGCTCAAAGAAGCGAA-1	Interneurons	19.8825
ASD3_28_AGCTCAACAATCGTCA-1	Cortical neurons	19.8489
ASD3_28_AGCTCAACACATTCTT-1	NPC2	11.4652
ASD3_28_AGCTCAAGTCCACAGC-1	NPC2	6.0649
ASD3_28_AGCTCAAGTGATACTC-1	NPC2	12.8017
ASD3_28_AGCTCAATCACACGAT-1	NPC2	19.7882
ASD3_28_AGCTCAATCATTTACC-1	NPC2	12.6262
ASD3_28_AGCTCAATCTGTCCCA-1	NPC2	16.3352
ASD3_28_AGCTTCCAGGATACAT-1	Cortical neurons	19.8457
ASD3_28_AGCTTCCCAGAAATCA-1	NPC2	11.1981
ASD3_28_AGCTTCCCAGCGGTCT-1	Cortical neurons	20.2655
ASD3_28_AGCTTCCCAGGTGAGT-1	NPC2	16.1727
ASD3_28_AGCTTCCCATGACGAG-1	NPC1	12.4729
ASD3_28_AGCTTCCTCAAGCTTG-1	NPC2	12.6561
ASD3_28_AGCTTCCTCACGGGAA-1	NPC2	12.297
ASD3_28_AGCTTCCTCAGCATTG-1	Cortical neurons	20.054
ASD3_28_AGCTTCCTCCGGGACT-1	Cortical neurons	20.2427
ASD3_28_AGCTTCCTCTTCACGC-1	NPC2	11.9007
ASD3_28_AGCTTCCTCTTTGCGC-1	Interneurons	19.9589
ASD3_28_AGGAAATAGACTGAGC-1	NPC2	11.5379
ASD3_28_AGGAAATAGGTAACTA-1	NPC1	9.17242
ASD3_28_AGGAAATCAACAAAGT-1	NPC2	13.1859
ASD3_28_AGGAAATCAATTCTTC-1	Cortical neurons	20.1334
ASD3_28_AGGAAATCACAGTACT-1	NPC2	7.26258
ASD3_28_AGGAAATGTCGCTTAA-1	NPC2	12.7768
ASD3_28_AGGAAATGTGTTGACT-1	NPC2	1.88904
ASD3_28_AGGAAATTCCTGTAAG-1	Interneurons	20.0103
ASD3_28_AGGAAATTCGTACCTC-1	NPC2	11.195
ASD3_28_AGGAATAAGAGAGGTA-1	Cortical neurons	19.9924
ASD3_28_AGGAATAAGAGCATCG-1	NPC1	11.1948
ASD3_28_AGGAATAAGATCACTC-1	NPC2	10.1574
ASD3_28_AGGAATACACTCATAG-1	Interneurons	19.9895
ASD3_28_AGGAATACAGAGTAAT-1	NPC2	12.8377
ASD3_28_AGGAATAGTATGGAGC-1	Radial glia	1.92859
ASD3_28_AGGAATAGTCTCTCTG-1	NPC2	16.4998
ASD3_28_AGGAATAGTTGCGGCT-1	NPC2	13.0768
ASD3_28_AGGAATATCAGTAGGG-1	Cortical neurons	20.1818
ASD3_28_AGGAATATCCATCGTC-1	NPC2	11.3618
ASD3_28_AGGAATATCGCGTTTC-1	NPC2	16.5028
ASD3_28_AGGACGAAGTTGGCTT-1	NPC1	12.6752
ASD3_28_AGGACGACACCTTCGT-1	NPC2	1.96706
ASD3_28_AGGACGACAGCGTTGC-1	NPC1	12.5202
ASD3_28_AGGACGACAGGTGGAT-1	Cortical neurons	20.2458
ASD3_28_AGGACGACATCAACCA-1	NPC2	9.9907
ASD3_28_AGGACGACATCAGTGT-1	NPC1	8.94125
ASD3_28_AGGACGACATCTAACG-1	NPC2	10.667
ASD3_28_AGGACGAGTGACATCT-1	NPC2	12.2017
ASD3_28_AGGACGAGTGCATCTA-1	NPC2	10.5282
ASD3_28_AGGACGAGTTAGGGTG-1	NPC1	12.5989
ASD3_28_AGGACGAGTTCGAACT-1	Cortical neurons	20.0477
ASD3_28_AGGACGAGTTGTGCCG-1	NPC2	19.8972
ASD3_28_AGGACGATCACACGAT-1	NPC1	10.5484
ASD3_28_AGGACGATCGAGAGAC-1	Radial glia	1.70406
ASD3_28_AGGACGATCGCGAAGA-1	NPC1	12.6151
ASD3_28_AGGACTTAGACTTCAC-1	NPC2	12.4165
ASD3_28_AGGACTTAGCAGCCTC-1	NPC2	13.5798
ASD3_28_AGGACTTAGTCCCAAT-1	NPC2	14.4095
ASD3_28_AGGACTTCAACAAGTA-1	Interneurons	20.0544
ASD3_28_AGGACTTCACGGTCTG-1	NPC2	10.1182
ASD3_28_AGGACTTCATGAAGGC-1	NPC2	9.89207
ASD3_28_AGGAGGTAGAGCCATG-1	Cortical neurons	16.5159
ASD3_28_AGGAGGTAGATCGCTT-1	Radial glia	12.4952
ASD3_28_AGGAGGTAGCTTGTTG-1	Cortical neurons	20.2794
ASD3_28_AGGAGGTAGGCTAAAT-1	NPC2	12.8092
ASD3_28_AGGAGGTCAGTTTCGA-1	Radial glia	5.79464
ASD3_28_AGGAGGTGTCTCAGAT-1	Cortical neurons	13.2342
ASD3_28_AGGAGGTGTGCACATT-1	Cortical neurons	19.9655
ASD3_28_AGGAGGTGTTGGATCT-1	NPC1	11.7179
ASD3_28_AGGAGGTTCGGCTATA-1	NPC2	14.978
ASD3_28_AGGATAACAGGCTATT-1	NPC1	12.6965
ASD3_28_AGGATAAGTACAGAAT-1	NPC2	16.3368
ASD3_28_AGGATAAGTAGAGGAA-1	NPC2	11.5375
ASD3_28_AGGATAAGTCTGTGAT-1	Cortical neurons	20.0844
ASD3_28_AGGATAAGTTGCATAC-1	Radial glia	3.91566
ASD3_28_AGGATAAGTTTGTTGG-1	NPC1	13.2465
ASD3_28_AGGATAATCCAAGCTA-1	NPC2	10.3289
ASD3_28_AGGATAATCCTCACCA-1	Cortical neurons	19.9775
ASD3_28_AGGATAATCCTGTAGA-1	NPC2	12.099
ASD3_28_AGGATAATCCTTCACG-1	NPC1	12.4374
ASD3_28_AGGATAATCGCTTACC-1	NPC1	12.5943
ASD3_28_AGGATAATCTCCTACG-1	Cortical neurons	20.4
ASD3_28_AGGATCTAGAGCATAT-1	Cortical neurons	19.8863
ASD3_28_AGGATCTAGCATGCGA-1	NPC2	9.99043
ASD3_28_AGGATCTAGCCATTGT-1	NPC2	14.2899
ASD3_28_AGGATCTAGCGTTACT-1	NPC2	1.55748
ASD3_28_AGGATCTAGCTAGCCC-1	Cortical neurons	20.0058
ASD3_28_AGGATCTGTCTCAAGT-1	Interneurons	17.3398
ASD3_28_AGGATCTGTTCCATTT-1	NPC2	1.92666
ASD3_28_AGGATCTTCACTACTT-1	NPC1	12.5428
ASD3_28_AGGATCTTCATCTACT-1	Cortical neurons	20.047
ASD3_28_AGGATCTTCCACCCTA-1	NPC2	12.0651
ASD3_28_AGGATCTTCCTGCTAC-1	NPC2	11.1452
ASD3_28_AGGCATTAGCCGCTTG-1	NPC1	12.6457
ASD3_28_AGGCATTAGGATTTAG-1	NPC2	13.5025
ASD3_28_AGGCATTCAAACTAAG-1	NPC2	14.6408
ASD3_28_AGGCATTGTACGATTC-1	NPC2	11.8896
ASD3_28_AGGCATTGTCCAATCA-1	NPC2	12.6308
ASD3_28_AGGCATTGTTCGGCCA-1	Cortical neurons	20.2439
ASD3_28_AGGCATTTCACCATAG-1	NPC2	13.7643
ASD3_28_AGGCATTTCTAAGGAA-1	Interneurons	19.956
ASD3_28_AGGCCACAGACGACGT-1	NPC2	12.6885
ASD3_28_AGGCCACGTCCGGTGT-1	Cortical neurons	20.4461
ASD3_28_AGGCCACGTTAATCGC-1	Cortical neurons	20.3105
ASD3_28_AGGCCACTCCCTCATG-1	NPC2	13.1792
ASD3_28_AGGCCACTCGATGGAG-1	NPC2	10.5534
ASD3_28_AGGCTGCCACGTAGAG-1	NPC2	16.3513
ASD3_28_AGGCTGCGTCAGTTTG-1	Cortical neurons	19.999
ASD3_28_AGGCTGCGTCTCGGAC-1	NPC1	10.8926
ASD3_28_AGGCTGCTCCGTGGTG-1	NPC2	11.048
ASD3_28_AGGCTGCTCTCTCTTC-1	NPC1	12.6093
ASD3_28_AGGGAGTAGCTGTACT-1	Cortical neurons	20.2233
ASD3_28_AGGGAGTAGGGAGGAC-1	NPC1	12.4701
ASD3_28_AGGGAGTCAAGGTCAG-1	NPC1	9.10875
ASD3_28_AGGGAGTGTATCGAAA-1	NPC1	9.11057
ASD3_28_AGGGAGTGTGCGGCTT-1	NPC2	11.5455
ASD3_28_AGGGAGTTCCCGTGTT-1	NPC2	2.15269
ASD3_28_AGGGCCTAGAGAATCT-1	NPC1	12.4063
ASD3_28_AGGGCCTAGTACTGTC-1	NPC2	11.4513
ASD3_28_AGGGCCTCAATACAGA-1	Cortical neurons	20.2105
ASD3_28_AGGGCCTCATATGAAG-1	NPC2	10.5364
ASD3_28_AGGGCCTGTGGATGAC-1	NPC2	11.3687
ASD3_28_AGGGCCTTCACCATGA-1	Radial glia	3.11072
ASD3_28_AGGGCTCCATCGATGT-1	NPC1	12.6581
ASD3_28_AGGGCTCGTACGACAG-1	NPC2	14.9814
ASD3_28_AGGGCTCGTAGACGGT-1	NPC2	16.1789
ASD3_28_AGGGCTCGTAGGTGCA-1	NPC1	11.4042
ASD3_28_AGGGCTCGTCCTGTCT-1	Cortical neurons	20.035
ASD3_28_AGGGCTCGTTCTTAGG-1	Interneurons	19.3181
ASD3_28_AGGGCTCTCCCGGTAG-1	Cortical neurons	20.3733
ASD3_28_AGGGCTCTCGGAATTC-1	NPC1	12.5356
ASD3_28_AGGGCTCTCTCGAACA-1	Cortical neurons	19.8765
ASD3_28_AGGGTCCAGGCATTTC-1	NPC2	17.1788
ASD3_28_AGGGTCCCAACACGTT-1	Cortical neurons	19.9097
ASD3_28_AGGGTCCGTCGTGATT-1	NPC1	12.5516
ASD3_28_AGGGTCCGTCTGCCTT-1	Cortical neurons	20.1014
ASD3_28_AGGGTCCGTTGCGGCT-1	NPC2	2.96302
ASD3_28_AGGGTCCTCAAAGACA-1	NPC1	12.4201
ASD3_28_AGGGTCCTCAAGTTGC-1	NPC1	12.5644
ASD3_28_AGGGTCCTCAGTCAGT-1	Cortical neurons	20.2225
ASD3_28_AGGGTCCTCATTTGGG-1	Radial glia	10.4939
ASD3_28_AGGGTGAAGATTGGGC-1	NPC2	12.1892
ASD3_28_AGGGTGAAGCAATTAG-1	Interneurons	19.9942
ASD3_28_AGGGTGAAGCATGGGT-1	NPC2	19.909
ASD3_28_AGGGTGACAGTGTGCC-1	NPC1	11.5348
ASD3_28_AGGGTGACATTAAGCC-1	NPC2	15.4892
ASD3_28_AGGGTGATCCTAAACG-1	NPC1	10.4578
ASD3_28_AGGGTGATCGAAGCCC-1	NPC2	10.855
ASD3_28_AGGGTGATCTCCGCAT-1	Interneurons	19.3608
ASD3_28_AGGGTGATCTCCGTGT-1	NPC1	12.7096
ASD3_28_AGGGTTTAGAAGTATC-1	NPC2	12.6188
ASD3_28_AGGGTTTAGGCCTTGC-1	NPC1	12.5375
ASD3_28_AGGGTTTAGTTTGAGA-1	Radial glia	11.7236
ASD3_28_AGGGTTTCAAGTGACG-1	NPC1	12.4899
ASD3_28_AGGGTTTCAGCATTGT-1	Radial glia	9.06366
ASD3_28_AGGGTTTCATACTGTG-1	Cortical neurons	20.1789
ASD3_28_AGGGTTTGTTGCACGC-1	NPC1	11.6173
ASD3_28_AGGGTTTTCGTGTCAA-1	Cortical neurons	20.0345
ASD3_28_AGGTAGGAGCAATTAG-1	Interneurons	19.8911
ASD3_28_AGGTAGGAGCGCATCC-1	NPC2	11.5388
ASD3_28_AGGTAGGAGGTCGTAG-1	NPC1	12.3274
ASD3_28_AGGTAGGCACTCTCGT-1	NPC1	9.99303
ASD3_28_AGGTAGGCAGGTGTTT-1	NPC1	12.4653
ASD3_28_AGGTAGGCATCCCACT-1	Cortical neurons	19.7957
ASD3_28_AGGTAGGGTCAACATC-1	Cortical neurons	20.063
ASD3_28_AGGTAGGGTGTGCTTA-1	NPC1	12.5829
ASD3_28_AGGTAGGTCATATGGC-1	NPC2	14.975
ASD3_28_AGGTCATAGCATATGA-1	NPC2	13.5271
ASD3_28_AGGTCATAGCTGCCAC-1	NPC1	6.04893
ASD3_28_AGGTCATAGGAAGAAC-1	NPC1	10.5382
ASD3_28_AGGTCATGTCACTCAA-1	Interneurons	20.1532
ASD3_28_AGGTCATGTGAGTAAT-1	NPC2	9.10886
ASD3_28_AGGTCATGTGATACTC-1	NPC2	12.6528
ASD3_28_AGGTCATTCAAGGTGG-1	NPC1	12.5993
ASD3_28_AGGTCTAAGGCTTCCG-1	NPC2	13.5619
ASD3_28_AGGTCTAAGTGCACCC-1	NPC2	11.9483
ASD3_28_AGGTCTAAGTTAGTGA-1	NPC2	11.0208
ASD3_28_AGGTCTACAAGTGGTG-1	Interneurons	19.7953
ASD3_28_AGGTCTACACTTCTCG-1	NPC2	12.4712
ASD3_28_AGGTCTAGTCAGACGA-1	Cortical neurons	19.9423
ASD3_28_AGGTCTATCAATCCGA-1	NPC2	11.4968
ASD3_28_AGGTCTATCACTTCTA-1	NPC2	7.24678
ASD3_28_AGGTCTATCAGTGTTG-1	Cortical neurons	20.2509
ASD3_28_AGGTCTATCCCGTTCA-1	Interneurons	19.996
ASD3_28_AGGTCTATCGCTAATG-1	NPC1	12.5744
ASD3_28_AGGTGTTAGTTACTCG-1	Radial glia	18.4877
ASD3_28_AGGTGTTCAAGAGAGA-1	NPC2	10.5144
ASD3_28_AGGTGTTCACGTACAT-1	Cortical neurons	18.8225
ASD3_28_AGGTGTTCATGACGTT-1	NPC2	14.8051
ASD3_28_AGGTGTTGTCGAACAG-1	NPC1	11.3692
ASD3_28_AGGTGTTGTTAAGTCC-1	NPC2	14.6433
ASD3_28_AGGTGTTTCATAAGGA-1	NPC1	10.1624
ASD3_28_AGGTGTTTCGTAGTGT-1	Ventral progenitors	15.1552
ASD3_28_AGGTGTTTCGTTGTTT-1	Cortical neurons	20.0464
ASD3_28_AGGTTACAGCTCTGTA-1	NPC2	16.1712
ASD3_28_AGGTTACAGTGTTCCA-1	NPC2	3.52143
ASD3_28_AGGTTACGTCAGCTTA-1	NPC2	11.936
ASD3_28_AGGTTGTAGGGTGGGA-1	NPC2	7.5329
ASD3_28_AGGTTGTCAAACCACT-1	NPC2	13.5644
ASD3_28_AGGTTGTCAATCCAGT-1	Cortical neurons	19.9572
ASD3_28_AGGTTGTGTCATCAGT-1	Radial glia	11.0801
ASD3_28_AGGTTGTGTGCTGCAC-1	NPC1	12.5326
ASD3_28_AGGTTGTTCCAATCCC-1	NPC1	12.4704
ASD3_28_AGGTTGTTCCACTAGA-1	NPC2	18.1758
ASD3_28_AGGTTGTTCCGTACGG-1	NPC1	12.7419
ASD3_28_AGGTTGTTCCTACAAG-1	Cortical neurons	12.5137
ASD3_28_AGGTTGTTCGACCATA-1	NPC1	12.0092
ASD3_28_AGTAACCAGCAACTTC-1	NPC1	12.5646
ASD3_28_AGTAACCCAAACTGCT-1	NPC1	12.5417
ASD3_28_AGTAACCCACAACGTT-1	Cortical neurons	20.234
ASD3_28_AGTAACCGTACGATCT-1	NPC2	14.6373
ASD3_28_AGTAACCGTCTGATCA-1	NPC2	13.2514
ASD3_28_AGTAACCGTGAACTAA-1	NPC2	10.8394
ASD3_28_AGTAACCTCAACTACG-1	NPC2	12.0835
ASD3_28_AGTAACCTCAGCTGAT-1	Cortical neurons	12.8307
ASD3_28_AGTACCAAGAGAGAAC-1	NPC2	8.96569
ASD3_28_AGTACCAAGTGGAAGA-1	NPC2	13.1842
ASD3_28_AGTACCACAAACACCT-1	Cortical neurons	11.2024
ASD3_28_AGTACCACAACGGCCT-1	Cortical neurons	19.9694
ASD3_28_AGTACCACAAGCTCTA-1	Cortical neurons	18.1736
ASD3_28_AGTACCACAATAAGGT-1	Cortical neurons	17.1814
ASD3_28_AGTACCACACTTCAAG-1	NPC2	11.5361
ASD3_28_AGTACCACAGCTTTCC-1	Cortical neurons	20.0231
ASD3_28_AGTACCAGTCACTAGT-1	NPC2	5.44645
ASD3_28_AGTACCAGTGTGCTTA-1	Cortical neurons	20.3038
ASD3_28_AGTACCATCCACGAAT-1	NPC1	12.4736
ASD3_28_AGTACCATCTCGGTCT-1	Radial glia	3.52035
ASD3_28_AGTACCATCTGACCCT-1	NPC2	12.5255
ASD3_28_AGTACTGAGAGGGTAA-1	NPC1	12.6671
ASD3_28_AGTACTGAGCGACCCT-1	NPC2	6.57728
ASD3_28_AGTACTGAGCGAGAAA-1	Cortical neurons	19.9009
ASD3_28_AGTACTGCAATCGAAA-1	Cortical neurons	20.1666
ASD3_28_AGTACTGCAGCTATTG-1	NPC2	12.4451
ASD3_28_AGTACTGTCCTCACTG-1	NPC2	11.8875
ASD3_28_AGTACTGTCGTTGTAG-1	NPC2	11.9108
ASD3_28_AGTAGCTAGGGTCTTT-1	NPC2	13.2458
ASD3_28_AGTAGCTCACCAGCGT-1	NPC2	10.9508
ASD3_28_AGTAGCTCACTTTATC-1	NPC2	12.4364
ASD3_28_AGTAGCTCAGAACTAA-1	Cortical neurons	20.1287
ASD3_28_AGTAGCTTCCACTGAA-1	NPC1	12.5976
ASD3_28_AGTAGCTTCCTTTGAT-1	NPC2	10.1548
ASD3_28_AGTAGTCAGGATTTAG-1	Cortical neurons	20.3956
ASD3_28_AGTAGTCCAAGTGCTT-1	Cortical neurons	20.0558
ASD3_28_AGTAGTCCACTACTTT-1	Cortical neurons	19.8377
ASD3_28_AGTAGTCTCCCGTTGT-1	Cortical neurons	18.6629
ASD3_28_AGTAGTCTCGCATTAG-1	NPC2	13.757
ASD3_28_AGTCAACAGACATAGT-1	Interneurons	20.0772
ASD3_28_AGTCAACAGCTCCGAC-1	NPC2	12.6393
ASD3_28_AGTCAACCACAATCTG-1	NPC2	17.338
ASD3_28_AGTCAACCATTCACAG-1	NPC2	17.1824
ASD3_28_AGTCAACGTATGAGGC-1	NPC2	13.5362
ASD3_28_AGTCAACGTCAGCGTC-1	NPC1	12.6425
ASD3_28_AGTCAACTCCACGTAA-1	NPC2	19.8352
ASD3_28_AGTCAACTCCTTCACG-1	NPC1	12.4685
ASD3_28_AGTCAACTCGAGTCTA-1	Interneurons	19.9154
ASD3_28_AGTCAACTCGCTGATA-1	NPC2	14.2897
ASD3_28_AGTCAACTCTTCTCAA-1	NPC1	12.4778
ASD3_28_AGTCACAAGAGTCGAC-1	NPC2	13.5162
ASD3_28_AGTCACAAGCGTCTCG-1	Radial glia	8.99089
ASD3_28_AGTCACACACGGAAGT-1	NPC2	13.5881
ASD3_28_AGTCACATCAGCAGAG-1	Cortical neurons	20.1713
ASD3_28_AGTCACATCGATTTCT-1	Cortical neurons	20.1991
ASD3_28_AGTCACATCGGCAGTC-1	Cortical neurons	11.6613
ASD3_28_AGTCATGCAAATAGCA-1	NPC2	12.0924
ASD3_28_AGTCATGCAAGGATGC-1	NPC2	11.3683
ASD3_28_AGTCATGGTACAGTCT-1	NPC2	12.8343
ASD3_28_AGTCATGGTACGATGG-1	Interneurons	18.8274
ASD3_28_AGTCTCCAGACTTCCA-1	Radial glia	8.98172
ASD3_28_AGTCTCCAGGACTGGT-1	Interneurons	19.8092
ASD3_28_AGTCTCCCATTCTTCA-1	Ventral progenitors	13.5673
ASD3_28_AGTCTCCGTATGACAA-1	NPC1	12.5274
ASD3_28_AGTCTCCGTCCGGTCA-1	Cortical neurons	20.3381
ASD3_28_AGTCTCCGTCGGAACA-1	Cortical neurons	18.4994
ASD3_28_AGTCTCCGTCTGCCTT-1	NPC2	13.1846
ASD3_28_AGTCTCCGTTGATCGT-1	NPC2	11.4519
ASD3_28_AGTCTCCTCCTGTTGC-1	Cortical neurons	20.2803
ASD3_28_AGTGACTAGAAGTCCG-1	NPC1	8.5457
ASD3_28_AGTGACTAGCACGATG-1	Cortical neurons	19.9885
ASD3_28_AGTGACTGTTCAGGTT-1	Cortical neurons	19.8774
ASD3_28_AGTGATCAGATAACAC-1	NPC2	16.0047
ASD3_28_AGTGATCAGTGAACAT-1	Cortical neurons	20.0909
ASD3_28_AGTGATCCAAACTCGT-1	NPC2	11.2768
ASD3_28_AGTGCCGAGTCGCCAC-1	NPC1	11.7098
ASD3_28_AGTGCCGCAAGGCGTA-1	NPC1	12.448
ASD3_28_AGTGCCGCAATGCAAA-1	Cortical neurons	20.1848
ASD3_28_AGTGCCGCACGCAAAG-1	NPC2	14.2952
ASD3_28_AGTGCCGCACTCTCGT-1	NPC2	13.9395
ASD3_28_AGTGCCGCAGGTTCCG-1	NPC2	11.3703
ASD3_28_AGTGCCGTCATAGAGA-1	NPC2	14.8029
ASD3_28_AGTGCCGTCATTTGTC-1	NPC1	12.4842
ASD3_28_AGTGCCGTCCCTATTA-1	Radial glia	7.68328
ASD3_28_AGTGCCGTCCTTCTAA-1	NPC2	12.6243
ASD3_28_AGTGTTGAGCACCCAC-1	NPC2	10.8435
ASD3_28_AGTGTTGCACTACCCT-1	NPC1	12.514
ASD3_28_AGTGTTGCACTGATTG-1	NPC2	11.4532
ASD3_28_AGTGTTGCATAACGGG-1	Radial glia	3.1086
ASD3_28_AGTGTTGCATTGCCGG-1	Radial glia	14.4618
ASD3_28_AGTGTTGGTCCAATCA-1	NPC2	14.2968
ASD3_28_AGTGTTGGTGCCTATA-1	Cortical neurons	17.1769
ASD3_28_AGTGTTGGTGTGATGG-1	NPC1	11.7343
ASD3_28_AGTTAGCAGACTAAGT-1	Cortical neurons	13.7653
ASD3_28_AGTTAGCAGAGGTGCT-1	NPC2	11.4799
ASD3_28_AGTTAGCAGCCAACCC-1	NPC1	12.7039
ASD3_28_AGTTAGCAGCCTTTGA-1	NPC2	10.3334
ASD3_28_AGTTAGCAGGGCTTCC-1	Radial glia	5.77367
ASD3_28_AGTTAGCCAGAGACTG-1	NPC2	10.1678
ASD3_28_AGTTAGCCAGAGGACT-1	Cortical neurons	18.991
ASD3_28_AGTTAGCCATAGAATG-1	NPC2	4.74666
ASD3_28_AGTTAGCGTCATGGCC-1	NPC1	10.12
ASD3_28_AGTTAGCGTCTAATCG-1	NPC2	18.3362
ASD3_28_AGTTAGCTCACTGGGC-1	Cortical neurons	20.3752
ASD3_28_AGTTCCCAGCTCCGAC-1	NPC2	11.1347
ASD3_28_AGTTCCCAGGAATGTT-1	Radial glia	19.0514
ASD3_28_AGTTCCCAGTCACGCC-1	NPC1	12.5321
ASD3_28_AGTTCCCCAAGATTGA-1	NPC2	4.59314
ASD3_28_AGTTCCCCACATGAAA-1	Radial glia	10.3207
ASD3_28_AGTTCCCGTACGGCAA-1	NPC1	12.5849
ASD3_28_AGTTCCCGTAGTATAG-1	NPC2	13.5392
ASD3_28_AGTTCCCGTCAGTTTG-1	NPC2	19.8246
ASD3_28_AGTTCCCGTCGGAACA-1	NPC2	11.0196
ASD3_28_AGTTCCCTCGCTGTCT-1	Cortical neurons	20.0051
ASD3_28_AGTTCCCTCTGAACGT-1	NPC2	13.7521
ASD3_28_AGTTCGAAGCTAAACA-1	NPC2	19.8035
ASD3_28_AGTTCGACACGCTTAA-1	NPC2	19.1544
ASD3_28_AGTTCGACACGGTCTG-1	NPC1	12.6145
ASD3_28_AGTTCGACACTGAATC-1	NPC2	13.1903
ASD3_28_AGTTCGACAGGTGACA-1	NPC2	13.9492
ASD3_28_AGTTCGACAGTAACGG-1	Interneurons	20.0293
ASD3_28_AGTTCGACAGTGACCC-1	NPC1	12.6322
ASD3_28_AGTTCGAGTACAGGTG-1	Radial glia	2.03182
ASD3_28_AGTTCGAGTCCTGAAT-1	NPC2	10.5163
ASD3_28_AGTTCGAGTGATGTAA-1	NPC2	12.8267
ASD3_28_AGTTCGAGTTCTCGTC-1	NPC2	10.5269
ASD3_28_AGTTCGATCTACTTCA-1	NPC1	10.8877
ASD3_28_AGTTCGATCTCTGCTG-1	NPC2	8.95331
ASD3_28_ATACCGAAGTTTGGCT-1	NPC2	19.9108
ASD3_28_ATACCGACAATACGAA-1	Radial glia	13.5294
ASD3_28_ATACCGACAGGTGACA-1	NPC2	10.537
ASD3_28_ATACCGACAGTAACAA-1	NPC2	19.8033
ASD3_28_ATACCGAGTCTGGTTA-1	NPC2	16.5179
ASD3_28_ATACCGATCTGAGATC-1	Cortical neurons	18.1761
ASD3_28_ATACCTTAGAAATCCA-1	NPC1	8.52723
ASD3_28_ATACCTTAGAGTCAAT-1	Cortical neurons	20.4579
ASD3_28_ATACCTTAGCTCAGAG-1	Interneurons	19.8277
ASD3_28_ATACCTTCAAGTGCTT-1	Ventral progenitors	16.1672
ASD3_28_ATACCTTCAATCTCTT-1	Cortical neurons	16.0072
ASD3_28_ATACCTTCACTAGAGG-1	Radial glia	6.99748
ASD3_28_ATACCTTCAGTTTCGA-1	Interneurons	20.095
ASD3_28_ATACCTTGTAACCAGG-1	Cortical neurons	20.3568
ASD3_28_ATACCTTGTAAGTTGA-1	Cortical neurons	19.8762
ASD3_28_ATACCTTGTTGCCTAA-1	NPC2	13.9416
ASD3_28_ATACCTTTCGAGAATA-1	NPC2	12.6086
ASD3_28_ATACTTCAGTAGGTTA-1	NPC1	11.3637
ASD3_28_ATACTTCCAGCTGTAT-1	Cortical neurons	20.2905
ASD3_28_ATACTTCGTACGGTTT-1	NPC2	10.8478
ASD3_28_ATACTTCGTACGTTCA-1	NPC1	9.04672
ASD3_28_ATACTTCGTCTCACAA-1	NPC2	12.6276
ASD3_28_ATACTTCGTCTCGGAC-1	NPC1	7.2523
ASD3_28_ATACTTCGTTCTAACG-1	NPC2	13.417
ASD3_28_ATACTTCGTTGTGTTG-1	Cortical neurons	20.172
ASD3_28_ATACTTCGTTTGTGGT-1	NPC1	10.5134
ASD3_28_ATACTTCTCGCGAAGA-1	Cortical neurons	20.1474
ASD3_28_ATACTTCTCTGAGTCA-1	NPC1	9.15668
ASD3_28_ATACTTCTCTTCGATT-1	Interneurons	19.3301
ASD3_28_ATAGACCAGTAAGGGA-1	Radial glia	6.70824
ASD3_28_ATAGACCAGTCCCTAA-1	Cortical neurons	20.0172
ASD3_28_ATAGACCCAAGGCGTA-1	NPC1	12.6251
ASD3_28_ATAGACCCAGAAATTG-1	Cortical neurons	20.1526
ASD3_28_ATAGACCCAGGCACTC-1	NPC2	19.8471
ASD3_28_ATAGACCCAGTATACC-1	NPC1	12.6587
ASD3_28_ATAGACCCAGTCGCAC-1	NPC1	12.623
ASD3_28_ATAGACCCATCTTTCA-1	NPC2	10.5215
ASD3_28_ATAGACCGTAGAATAC-1	Cortical neurons	19.9233
ASD3_28_ATAGACCGTCCCACGA-1	NPC2	8.92408
ASD3_28_ATAGACCTCGACCAAT-1	NPC2	15.8326
ASD3_28_ATAGAGACAAGATGGC-1	Cortical neurons	20.1484
ASD3_28_ATAGAGACAGGATCTT-1	Cortical neurons	20.1759
ASD3_28_ATAGAGATCTTCCCAG-1	NPC2	11.4316
ASD3_28_ATAGGCTAGAAACTAC-1	Interneurons	18.8276
ASD3_28_ATAGGCTAGAAGAACG-1	NPC2	11.9517
ASD3_28_ATAGGCTAGAATCCCT-1	NPC2	19.3388
ASD3_28_ATAGGCTAGTATTCCG-1	Cortical neurons	20.0911
ASD3_28_ATAGGCTCAAATCAGA-1	Radial glia	6.82629
ASD3_28_ATAGGCTCAAGCGCAA-1	Radial glia	2.14444
ASD3_28_ATAGGCTCAATTGCGT-1	Radial glia	15.6656
ASD3_28_ATAGGCTCACGATTCA-1	Cortical neurons	20.1506
ASD3_28_ATAGGCTGTAACAGTA-1	NPC1	11.9588
ASD3_28_ATAGGCTGTATCTTCT-1	NPC1	12.5356
ASD3_28_ATATCCTAGAAGGATG-1	Cortical neurons	20.311
ASD3_28_ATATCCTCACGGATCC-1	NPC2	11.9517
ASD3_28_ATATCCTTCCAAGGGA-1	NPC2	14.8045
ASD3_28_ATATCCTTCCATTTAC-1	NPC1	11.1925
ASD3_28_ATATCCTTCTTCGCTG-1	NPC1	11.9163
ASD3_28_ATCACAGAGAAGTCAT-1	NPC1	11.5718
ASD3_28_ATCACAGAGACTGTTC-1	Cortical neurons	20.0313
ASD3_28_ATCACAGAGCATGTTC-1	NPC1	10.8465
ASD3_28_ATCACAGAGCGGCTCT-1	Interneurons	19.831
ASD3_28_ATCACAGCACGTAGTT-1	Cortical neurons	19.9416
ASD3_28_ATCACAGCACTTCAAG-1	NPC2	16.5148
ASD3_28_ATCACAGCAGTGTATC-1	NPC2	11.8954
ASD3_28_ATCACAGCATAGATCC-1	Radial glia	10.9242
ASD3_28_ATCACAGGTGGATTTC-1	Cortical neurons	20.294
ASD3_28_ATCACAGTCAAGAAAC-1	NPC2	15.6698
ASD3_28_ATCACAGTCATCCTGC-1	NPC2	14.8058
ASD3_28_ATCACAGTCCTACTGC-1	NPC2	11.9506
ASD3_28_ATCACAGTCTCTATGT-1	Cortical neurons	19.9846
ASD3_28_ATCACGAAGAACCCGA-1	Cortical neurons	20.1443
ASD3_28_ATCACGAAGCGTGAAC-1	NPC1	12.501
ASD3_28_ATCACGAGTACAAACA-1	Cortical neurons	20.1365
ASD3_28_ATCACGAGTAGAGATT-1	NPC1	11.8785
ASD3_28_ATCACGAGTCACCTTC-1	NPC2	12.6724
ASD3_28_ATCACGAGTCTAGGCC-1	NPC2	11.1995
ASD3_28_ATCACGATCTGGCTGG-1	NPC1	9.1308
ASD3_28_ATCACTTAGACTCATC-1	NPC2	12.5411
ASD3_28_ATCACTTAGAGTGGCT-1	NPC2	10.9187
ASD3_28_ATCACTTAGATACGAT-1	NPC2	11.3981
ASD3_28_ATCACTTAGCATTGTC-1	NPC1	12.454
ASD3_28_ATCACTTCAACACGAG-1	NPC2	15.9968
ASD3_28_ATCACTTCACAAATAG-1	NPC2	11.4612
ASD3_28_ATCACTTCACGTGTGC-1	NPC2	12.861
ASD3_28_ATCACTTGTCATCCCT-1	Cortical neurons	20.2193
ASD3_28_ATCACTTGTCCTATAG-1	Radial glia	1.14501
ASD3_28_ATCACTTTCAAGAGGC-1	NPC2	11.0246
ASD3_28_ATCACTTTCATGAGGG-1	Cortical neurons	20.1324
ASD3_28_ATCAGGTAGCTGTACT-1	Radial glia	1.28469
ASD3_28_ATCAGGTAGGATTCCT-1	NPC2	19.146
ASD3_28_ATCAGGTTCCACACAA-1	NPC2	12.1081
ASD3_28_ATCAGGTTCGCAGTCG-1	NPC2	15.3153
ASD3_28_ATCAGGTTCTAGAACC-1	NPC2	11.551
ASD3_28_ATCAGGTTCTGGAGAG-1	Radial glia	13.9472
ASD3_28_ATCAGGTTCTTTCTAG-1	Cortical neurons	20.0297
ASD3_28_ATCATTCCATACCGTA-1	NPC2	2.07659
ASD3_28_ATCATTCCATCTCGTC-1	NPC1	12.5767
ASD3_28_ATCATTCGTACCCACG-1	Ventral progenitors	13.5331
ASD3_28_ATCATTCTCAAGTCTG-1	NPC1	10.1629
ASD3_28_ATCATTCTCACAAGAA-1	Cortical neurons	20.0945
ASD3_28_ATCATTCTCATACAGC-1	NPC2	11.8362
ASD3_28_ATCCACCAGGGTATAT-1	NPC2	11.1976
ASD3_28_ATCCACCAGTGGCGAT-1	NPC1	11.8805
ASD3_28_ATCCACCAGTTCTACG-1	NPC1	12.4897
ASD3_28_ATCCACCCAAAGGCAC-1	Cortical neurons	20.1817
ASD3_28_ATCCACCCAGCTCATA-1	Cortical neurons	20.0571
ASD3_28_ATCCACCCATCTCATT-1	Interneurons	20.2821
ASD3_28_ATCCACCGTACGCTAT-1	NPC2	16.1742
ASD3_28_ATCCACCGTCCCGCAA-1	NPC2	12.6988
ASD3_28_ATCCACCGTGCATTAC-1	NPC2	5.02279
ASD3_28_ATCCACCGTTGGATCT-1	NPC2	6.6658
ASD3_28_ATCCACCGTTGTTGTG-1	NPC2	10.8546
ASD3_28_ATCCACCTCACCATAG-1	NPC2	12.7224
ASD3_28_ATCCACCTCGGCTCTT-1	Interneurons	20.3093
ASD3_28_ATCCACCTCTGTCGTC-1	Cortical neurons	13.5223
ASD3_28_ATCCATTAGCCGATAG-1	Interneurons	19.0864
ASD3_28_ATCCATTAGCGTTCAT-1	Cortical neurons	20.1512
ASD3_28_ATCCATTCAGAGTGAC-1	NPC2	12.8258
ASD3_28_ATCCATTCAGTGGCTC-1	Radial glia	3.51772
ASD3_28_ATCCATTCATCGTGGC-1	NPC2	12.4167
ASD3_28_ATCCATTCATTACGGT-1	NPC1	12.4499
ASD3_28_ATCCATTCATTGAGGG-1	Radial glia	11.649
ASD3_28_ATCCATTGTAGTTCCA-1	NPC1	12.4267
ASD3_28_ATCCATTTCAACACCA-1	NPC2	14.4691
ASD3_28_ATCCATTTCCCAATAG-1	NPC1	8.54983
ASD3_28_ATCCATTTCCCTTGTG-1	Interneurons	20.0528
ASD3_28_ATCCATTTCCTTACCG-1	NPC2	11.5463
ASD3_28_ATCCATTTCTAGACCA-1	NPC2	10.8452
ASD3_28_ATCCATTTCTCAAAGC-1	Cortical neurons	20.32
ASD3_28_ATCCATTTCTCTCGAC-1	NPC2	17.1835
ASD3_28_ATCCCTGAGCATGGGT-1	NPC2	19.4667
ASD3_28_ATCCCTGAGTATTGCC-1	NPC2	12.5783
ASD3_28_ATCCCTGCAAATACAG-1	Radial glia	12.3669
ASD3_28_ATCCCTGCAACTGATC-1	Interneurons	18.7244
ASD3_28_ATCCCTGCAAGCGAGT-1	Radial glia	12.4555
ASD3_28_ATCCCTGCACGATTCA-1	Cortical neurons	20.3298
ASD3_28_ATCCCTGCAGCGTGCT-1	NPC1	12.4957
ASD3_28_ATCCCTGCAGCTCATA-1	Radial glia	6.07862
ASD3_28_ATCCCTGGTACTCAAC-1	Radial glia	8.66625
ASD3_28_ATCCCTGGTGAATATG-1	NPC2	14.6305
ASD3_28_ATCCCTGGTTCAGTAC-1	NPC1	11.3739
ASD3_28_ATCCCTGTCAGTGATC-1	NPC2	14.6308
ASD3_28_ATCCCTGTCCATTGTT-1	NPC2	17.0279
ASD3_28_ATCCCTGTCCGAACGC-1	Interneurons	19.4843
ASD3_28_ATCCCTGTCGATGCTA-1	NPC2	14.1222
ASD3_28_ATCCCTGTCTGGCCTT-1	NPC2	12.6201
ASD3_28_ATCCCTGTCTGTCGCT-1	Radial glia	2.10826
ASD3_28_ATCCGTCAGTCTAACC-1	NPC2	12.737
ASD3_28_ATCCGTCCAGCGACCT-1	NPC2	15.4928
ASD3_28_ATCCGTCGTAGGTACG-1	Radial glia	13.5476
ASD3_28_ATCCGTCGTGGATTTC-1	Cortical neurons	19.9478
ASD3_28_ATCCGTCGTTGCTCCT-1	NPC1	10.2742
ASD3_28_ATCCGTCTCAAGAGTA-1	NPC1	12.5094
ASD3_28_ATCCGTCTCCATCTCG-1	NPC2	15.4984
ASD3_28_ATCCGTCTCGATCCCT-1	Cortical neurons	20.0973
ASD3_28_ATCCGTCTCGTTGTTT-1	Interneurons	19.8519
ASD3_28_ATCCGTCTCTTTGCAT-1	Radial glia	12.4033
ASD3_28_ATCCTATAGGTTCTAC-1	NPC1	12.4525
ASD3_28_ATCCTATGTCAGTTTG-1	NPC2	12.6063
ASD3_28_ATCCTATGTGATACTC-1	NPC1	11.8954
ASD3_28_ATCCTATTCATTTGGG-1	NPC2	7.48963
ASD3_28_ATCCTATTCGCGATCG-1	Radial glia	1.77893
ASD3_28_ATCGATGAGTATGTAG-1	Cortical neurons	20.2561
ASD3_28_ATCGATGGTAAGATAC-1	NPC2	12.6147
ASD3_28_ATCGATGGTAGCGATG-1	NPC2	12.7839
ASD3_28_ATCGATGGTGTAGGAC-1	NPC2	12.5392
ASD3_28_ATCGATGGTTCAGGTT-1	NPC2	15.3175
ASD3_28_ATCGATGTCAAACCCA-1	NPC2	17.6718
ASD3_28_ATCGATGTCATTGAGC-1	NPC1	12.5439
ASD3_28_ATCGATGTCGCCTCTA-1	NPC2	11.201
ASD3_28_ATCGCCTAGAGTCGAC-1	Radial glia	9.82238
ASD3_28_ATCGCCTAGATAGTGT-1	NPC1	12.6361
ASD3_28_ATCGCCTAGCCGCTTG-1	Cortical neurons	20.3452
ASD3_28_ATCGCCTAGCCGTTAT-1	NPC1	12.4827
ASD3_28_ATCGCCTCAATTGAGA-1	NPC2	16.6841
ASD3_28_ATCGCCTCACCACTGG-1	Cortical neurons	20.0725
ASD3_28_ATCGCCTCACTACAGT-1	Radial glia	8.91523
ASD3_28_ATCGCCTTCACAACCA-1	Interneurons	20.346
ASD3_28_ATCGCCTTCAGACATC-1	Interneurons	19.8024
ASD3_28_ATCGCCTTCCAAGAGG-1	Cortical neurons	20.0893
ASD3_28_ATCGCCTTCCTGTTGC-1	NPC2	1.89119
ASD3_28_ATCGCCTTCGCTCTAC-1	NPC2	15.6581
ASD3_28_ATCGGATAGATCGCTT-1	Cortical neurons	16.3439
ASD3_28_ATCGGATAGCCTGTGC-1	NPC2	7.24237
ASD3_28_ATCGGATAGGAGAGTA-1	Cortical neurons	13.764
ASD3_28_ATCGGATAGTATAACG-1	NPC2	12.6263
ASD3_28_ATCGGATCAATGTCAC-1	NPC1	10.4656
ASD3_28_ATCGGATCAGCGACAA-1	Cortical neurons	19.4709
ASD3_28_ATCGGATCAGTAGATA-1	Cortical neurons	20.0943
ASD3_28_ATCGGATGTAGCTAAA-1	NPC2	11.707
ASD3_28_ATCGGATTCACACGAT-1	Cortical neurons	19.9062
ASD3_28_ATCGGATTCACTGTTT-1	NPC1	12.4486
ASD3_28_ATCGGATTCCAAGCTA-1	NPC2	17.5068
ASD3_28_ATCGGATTCGTGGGTC-1	NPC2	12.1679
ASD3_28_ATCGGATTCTACGCAA-1	NPC2	16.8427
ASD3_28_ATCGGCGAGTGCTCAT-1	NPC2	12.8879
ASD3_28_ATCGGCGCAAAGGCTG-1	NPC2	4.74832
ASD3_28_ATCGGCGCAACTGATC-1	Cortical neurons	20.0277
ASD3_28_ATCGGCGGTCACTACA-1	NPC1	12.448
ASD3_28_ATCGGCGGTCCGGTCA-1	NPC2	12.5425
ASD3_28_ATCGGCGGTGTGTCCG-1	NPC1	9.99412
ASD3_28_ATCGGCGGTTGGACTT-1	Cortical neurons	14.1157
ASD3_28_ATCGGCGTCAAACCTG-1	NPC2	16.0019
ASD3_28_ATCGGCGTCAGAGTGG-1	NPC2	12.4731
ASD3_28_ATCGGCGTCTAATTCC-1	Interneurons	20.0786
ASD3_28_ATCGTAGAGAGAATCT-1	NPC2	12.8643
ASD3_28_ATCGTAGAGCACTAGG-1	Radial glia	13.5297
ASD3_28_ATCGTAGAGCCATGCC-1	NPC2	10.5918
ASD3_28_ATCGTAGCACATACTG-1	NPC2	2.55927
ASD3_28_ATCGTAGCACGGGCTT-1	NPC2	10.5111
ASD3_28_ATCGTAGGTACGTACT-1	Cortical neurons	19.8878
ASD3_28_ATCGTAGGTAGAATGT-1	NPC2	12.4192
ASD3_28_ATCGTAGGTTGGCCGT-1	NPC2	3.93386
ASD3_28_ATCGTAGTCAAATGAG-1	NPC2	19.808
ASD3_28_ATCGTAGTCGTAGTGT-1	Ventral progenitors	12.8789
ASD3_28_ATCGTCCAGTATCTGC-1	NPC2	12.8674
ASD3_28_ATCGTCCCAACTCCCT-1	Radial glia	12.432
ASD3_28_ATCGTCCGTGCCTGAC-1	NPC2	11.3734
ASD3_28_ATCGTGAAGACGGAAA-1	Radial glia	18.6629
ASD3_28_ATCGTGAAGCTCCCTT-1	NPC2	12.6858
ASD3_28_ATCGTGAAGGCTCTAT-1	NPC2	16.3417
ASD3_28_ATCGTGACAATTGCAC-1	NPC1	8.95479
ASD3_28_ATCGTGACAGGTGAGT-1	NPC2	12.651
ASD3_28_ATCGTGAGTTAGAAAC-1	Cortical neurons	13.5335
ASD3_28_ATCGTGATCTCCCAAC-1	NPC1	12.6131
ASD3_28_ATCTCTACAACAGCTT-1	Cortical neurons	12.3691
ASD3_28_ATCTCTACACAAGCAG-1	NPC2	12.0664
ASD3_28_ATCTCTACATCTAGAC-1	Cortical neurons	20.2819
ASD3_28_ATCTCTAGTAGAGACC-1	NPC1	12.4805
ASD3_28_ATCTCTAGTGCAGTGA-1	NPC2	6.61801
ASD3_28_ATCTCTAGTTGCAAGG-1	NPC1	7.09607
ASD3_28_ATCTTCAAGCAATAAC-1	NPC2	11.369
ASD3_28_ATCTTCACACTAGAGG-1	Cortical neurons	20.2592
ASD3_28_ATCTTCACATCGTGGC-1	NPC1	12.6622
ASD3_28_ATCTTCACATGGAACG-1	Cortical neurons	19.856
ASD3_28_ATCTTCAGTACCATAC-1	Interneurons	19.8159
ASD3_28_ATCTTCAGTGTACATC-1	NPC2	15.3264
ASD3_28_ATCTTCATCATGCCAA-1	NPC2	5.99398
ASD3_28_ATCTTCATCCAACTGA-1	NPC2	14.4707
ASD3_28_ATCTTCATCGACATTG-1	NPC2	12.4692
ASD3_28_ATCTTCATCTATCACT-1	NPC2	11.3239
ASD3_28_ATGAAAGAGGCCTGAA-1	NPC1	11.3901
ASD3_28_ATGAAAGAGTTCTCTT-1	Cortical neurons	19.8119
ASD3_28_ATGAAAGCATGTGCTA-1	NPC1	10.8936
ASD3_28_ATGAAAGCATTAAGCC-1	NPC2	8.44558
ASD3_28_ATGAAAGGTTCTGACA-1	NPC1	12.4355
ASD3_28_ATGAAAGTCAGGCGAA-1	Interneurons	20.0422
ASD3_28_ATGAAAGTCAGTGATC-1	Cortical neurons	17.6727
ASD3_28_ATGAAAGTCTGCAGCG-1	NPC2	12.4428
ASD3_28_ATGACCAAGAAACTGT-1	NPC2	13.77
ASD3_28_ATGACCAAGCTCGAAG-1	Radial glia	12.4222
ASD3_28_ATGACCAAGTTAACGA-1	NPC1	12.5597
ASD3_28_ATGACCACACTGCGAC-1	NPC2	13.9478
ASD3_28_ATGACCACAGGCGAAT-1	NPC2	17.5125
ASD3_28_ATGACCAGTCTCAGAT-1	NPC2	15.1491
ASD3_28_ATGACCATCACTAGCA-1	Cortical neurons	20.3549
ASD3_28_ATGAGGGAGCCTCTGG-1	NPC2	11.7241
ASD3_28_ATGAGGGAGGCTTAAA-1	Radial glia	12.4569
ASD3_28_ATGAGGGAGGTTCTTG-1	NPC2	14.2954
ASD3_28_ATGAGGGAGTAAGCAT-1	NPC2	1.95612
ASD3_28_ATGAGGGAGTGCGTCC-1	NPC2	11.9098
ASD3_28_ATGAGGGCAAAGGAGA-1	Cortical neurons	20.1385
ASD3_28_ATGAGGGCAAAGGGTC-1	NPC2	13.5771
ASD3_28_ATGAGGGCAATGCTCA-1	NPC2	8.43343
ASD3_28_ATGAGGGGTGACTATC-1	NPC2	10.5451
ASD3_28_ATGAGGGGTGTCATGT-1	NPC1	12.5166
ASD3_28_ATGAGGGTCAAGTAAG-1	NPC1	12.4484
ASD3_28_ATGAGGGTCCTAGCCT-1	Ventral progenitors	13.944
ASD3_28_ATGAGGGTCTATCGCC-1	NPC2	16.1667
ASD3_28_ATGAGGGTCTCGGTCT-1	Cortical neurons	19.8678
ASD3_28_ATGAGTCAGATTTGCC-1	NPC2	15.6639
ASD3_28_ATGAGTCAGGCGACAT-1	Cortical neurons	20.1814
ASD3_28_ATGAGTCCAATCGCAT-1	NPC2	12.4099
ASD3_28_ATGAGTCCACTGATTG-1	Interneurons	20.0037
ASD3_28_ATGAGTCCATGAATAG-1	Cortical neurons	20.4456
ASD3_28_ATGAGTCTCATAGGCT-1	Radial glia	2.09036
ASD3_28_ATGAGTCTCTACGGTA-1	NPC2	10.9043
ASD3_28_ATGAGTCTCTAGCAAC-1	Cortical neurons	19.9467
ASD3_28_ATGATCGCAAACCATC-1	NPC2	12.458
ASD3_28_ATGATCGCAAGGAGTC-1	Radial glia	11.0176
ASD3_28_ATGATCGCAGACACAG-1	NPC2	12.7812
ASD3_28_ATGATCGGTCAGATTC-1	NPC2	4.75003
ASD3_28_ATGATCGTCCAACACA-1	NPC2	9.98888
ASD3_28_ATGATCGTCCCGGTAG-1	NPC1	12.631
ASD3_28_ATGATCGTCCTCACTG-1	NPC1	12.5224
ASD3_28_ATGCATGAGCGTCGAA-1	NPC2	18.6995
ASD3_28_ATGCATGAGTCACTGT-1	NPC1	12.555
ASD3_28_ATGCATGAGTCCCTAA-1	NPC2	14.4628
ASD3_28_ATGCATGCAATACCTG-1	Cortical neurons	19.9485
ASD3_28_ATGCATGCATAGAGGC-1	NPC1	9.13096
ASD3_28_ATGCATGGTATTTCTC-1	NPC2	13.1883
ASD3_28_ATGCATGTCTTTGCGC-1	NPC2	13.4187
ASD3_28_ATGCCTCAGATTCGCT-1	NPC2	10.5371
ASD3_28_ATGCCTCAGCACTCCG-1	Radial glia	13.5832
ASD3_28_ATGCCTCAGTATGAGT-1	Interneurons	18.0069
ASD3_28_ATGCCTCAGTGGACGT-1	NPC1	11.2431
ASD3_28_ATGCCTCCACCCTTGT-1	NPC2	10.4935
ASD3_28_ATGCCTCGTATAATGG-1	Radial glia	3.26742
ASD3_28_ATGCCTCGTCAATCTG-1	NPC2	12.6148
ASD3_28_ATGCCTCGTCCCACGA-1	Radial glia	8.11601
ASD3_28_ATGCCTCGTTACACAC-1	NPC2	10.6765
ASD3_28_ATGCCTCTCGCTTTAT-1	Cortical neurons	20.5506
ASD3_28_ATGCCTCTCTCGCGTT-1	NPC1	12.6212
ASD3_28_ATGCCTCTCTGACGCG-1	NPC2	11.5433
ASD3_28_ATGCGATAGGCACCAA-1	NPC1	12.459
ASD3_28_ATGCGATCAACTTGGT-1	NPC1	10.3263
ASD3_28_ATGCGATCATCCTATT-1	NPC2	6.53084
ASD3_28_ATGCGATGTAAGATAC-1	Cortical neurons	20.0794
ASD3_28_ATGCGATGTTTCGTGA-1	NPC2	11.1997
ASD3_28_ATGCGATTCAAGGAGC-1	Cortical neurons	19.5752
ASD3_28_ATGCGATTCATCACCC-1	Cortical neurons	19.9187
ASD3_28_ATGCGATTCGTCCTTG-1	Cortical neurons	20.4331
ASD3_28_ATGGAGGAGAGCAGAA-1	Cortical neurons	20.0853
ASD3_28_ATGGAGGAGGCGACAT-1	NPC1	12.4361
ASD3_28_ATGGAGGAGGTAAGTT-1	NPC2	12.6039
ASD3_28_ATGGAGGCAAGCCATT-1	Cortical neurons	20.0389
ASD3_28_ATGGAGGCAGCAAGAC-1	NPC1	12.5996
ASD3_28_ATGGAGGGTACTAGCT-1	NPC2	11.362
ASD3_28_ATGGAGGGTTGCGGAA-1	NPC1	12.5002
ASD3_28_ATGGAGGTCCTGTAGA-1	Cortical neurons	19.8537
ASD3_28_ATGGAGGTCTCGCTCA-1	NPC2	12.6914
ASD3_28_ATGGAGGTCTGGCCGA-1	NPC2	13.5732
ASD3_28_ATGGATCAGAACCGCA-1	NPC2	12.651
ASD3_28_ATGGATCCAATCCAGT-1	NPC2	18.506
ASD3_28_ATGGATCCAATGAAAC-1	NPC2	11.3754
ASD3_28_ATGGATCCACTGAATC-1	NPC2	6.67323
ASD3_28_ATGGATCGTATCGTAC-1	Cortical neurons	19.6381
ASD3_28_ATGGATCGTCTACACA-1	NPC2	12.4508
ASD3_28_ATGGATCGTTATGTGC-1	Cortical neurons	20.193
ASD3_28_ATGGATCTCCAAGCCG-1	NPC2	12.5345
ASD3_28_ATGGATCTCCCATTCG-1	NPC2	10.9342
ASD3_28_ATGGATCTCGTAACCA-1	NPC2	5.16576
ASD3_28_ATGGATCTCTCATAGG-1	Interneurons	19.9367
ASD3_28_ATGGATCTCTGTGCAA-1	NPC2	13.2465
ASD3_28_ATGGATCTCTTTACAC-1	Radial glia	8.52214
ASD3_28_ATGGGAGAGGTTCCGC-1	NPC1	12.5144
ASD3_28_ATGGGAGCACAAAGCG-1	Cortical neurons	19.1599
[truncated: 28,002 more rows]
