# Supplementary material for: Deficiency of FABP7 Triggers Premature Neural Differentiation in Idiopathic Normocephalic Autism Organoids
Source: Adv Sci (Weinh). 2024 Nov 18;12(2):2406849. doi: 10.1002/advs.202406849 (PMC11727249; doi:10.1002/advs.202406849)
Supplement: Supplementary file 2 — Supplemental Table 1‐13 [file ADVS-12-2406849-s001.zip › Table S5.xlsx]

## Sheet: Sheet1
Table S5. The signature genes of the identified celltypes from day0 to day100.
Gene	p_val	avg_log2FC	pct.1	pct.2	p_val_adj	Celltype
MT-ND5	0	186.05	0.941	0.807	0	Stem cells
MTRNR2L8	0	95.0321	0.329	0.001	0	Stem cells
L1TD1	0	76.5875	0.957	0.026	0	Stem cells
POU5F1	0	70.7169	0.96	0.005	0	Stem cells
TERF1	0	54.909	0.926	0.353	0	Stem cells
MT-ND6	0	48.9941	0.898	0.41	0	Stem cells
ANXA5	0	44.2095	0.876	0.338	0	Stem cells
MT-ND4L	0	41.7708	0.901	0.492	0	Stem cells
SERBP1	0	38.2632	0.959	0.68	0	Stem cells
NPM1	0	34.5459	0.987	0.854	0	Stem cells
LEFTY1	0	29.9607	0.195	0.004	0	Stem cells
SEPHS1	0	28.2691	0.925	0.319	0	Stem cells
UGP2	0	27.1825	0.916	0.314	0	Stem cells
DPPA4	0	25.0263	0.921	0.102	0	Stem cells
EPCAM	0	24.2923	0.862	0.035	0	Stem cells
LDHB	0	24.1907	0.961	0.799	0	Stem cells
RPL22L1	0	23.9661	0.897	0.336	0	Stem cells
CD24	0	23.3911	0.948	0.555	0	Stem cells
TDGF1	0	22.8007	0.893	0	0	Stem cells
DNMT3B	0	22.263	0.86	0.066	0	Stem cells
THY1	0	20.1199	0.89	0.16	0	Stem cells
PGAM1	0	18.7304	0.932	0.645	0	Stem cells
MTRNR2L12	0	18.5363	0.728	0.01	0	Stem cells
APRT	0	17.3316	0.915	0.376	0	Stem cells
CDK12	0	16.9436	0.597	0.264	0	Stem cells
DDX21	0	16.866	0.873	0.378	0	Stem cells
MFGE8	0	16.7136	0.892	0.161	0	Stem cells
LINC00678	0	16.5734	0.864	0	0	Stem cells
HIST1H1D	0	16.0359	0.494	0.046	0	Stem cells
USP44	0	16.0354	0.888	0.113	0	Stem cells
POLR3G	0	16.006	0.839	0.017	0	Stem cells
XPO1	0	14.4271	0.862	0.366	0	Stem cells
MDN1	0	14.4006	0.807	0.105	0	Stem cells
TPM3	0	14.3422	0.92	0.494	0	Stem cells
XRCC5	0	14.2656	0.922	0.654	0	Stem cells
SSBP1	0	14.123	0.907	0.601	0	Stem cells
IDH1	0	14.0012	0.853	0.37	0	Stem cells
JARID2	0	13.7917	0.837	0.253	0	Stem cells
NQO2	0	13.132	0.669	0.15	0	Stem cells
CYB5A	0	12.7715	0.871	0.215	0	Stem cells
EIF3A	0	12.6472	0.907	0.518	0	Stem cells
MSH2	0	12.5676	0.846	0.242	0	Stem cells
TARS	0	12.5396	0.866	0.239	0	Stem cells
DESI2	0	12.5386	0.754	0.234	0	Stem cells
CCT3	0	12.1765	0.918	0.67	0	Stem cells
DCUN1D5	0	12.0926	0.84	0.333	0	Stem cells
PHC1	0	12.085	0.852	0.168	0	Stem cells
PRPF40A	0	11.9725	0.881	0.526	0	Stem cells
VCL	0	11.8807	0.861	0.239	0	Stem cells
SNRPN	0	11.5773	0.933	0.672	0	Stem cells
DUSP6	0	11.4253	0.768	0.061	0	Stem cells
LINC01405	0	11.3296	0.634	0.004	0	Stem cells
LARS	0	11.0778	0.885	0.394	0	Stem cells
HNRNPA2B1	0	11.0306	0.971	0.847	0	Stem cells
BUB1	0	10.9891	0.75	0.057	0	Stem cells
SLIRP	0	10.9539	0.9	0.543	0	Stem cells
TIMM13	0	10.8229	0.915	0.499	0	Stem cells
CLDN7	0	10.6012	0.776	0.001	0	Stem cells
G3BP1	0	10.4956	0.89	0.385	0	Stem cells
C1QBP	0	10.3627	0.916	0.543	0	Stem cells
CYBA	0	10.2391	0.845	0.253	0	Stem cells
UTF1	0	10.2144	0.12	0.004	0	Stem cells
CEBPZ	0	10.1756	0.872	0.345	0	Stem cells
NARS	0	10.1743	0.863	0.437	0	Stem cells
EEF2	0	9.96863	0.951	0.828	0	Stem cells
PODXL	0	9.95128	0.817	0.09	0	Stem cells
KDM1A	0	9.89272	0.85	0.448	0	Stem cells
LYPLA1	0	9.8802	0.848	0.356	0	Stem cells
PAICS	0	9.72135	0.902	0.39	0	Stem cells
HMMR	0	9.71854	0.779	0.08	0	Stem cells
ITGA6	0	9.59456	0.714	0.134	0	Stem cells
SINHCAF	0	9.58724	0.904	0.432	0	Stem cells
NFE2L3	0	9.56408	0.77	0.022	0	Stem cells
EIF4G1	0	9.53324	0.791	0.268	0	Stem cells
SRPK1	0	9.28381	0.856	0.316	0	Stem cells
EIF2AK4	0	9.27732	0.845	0.27	0	Stem cells
MRPL3	0	9.2166	0.852	0.399	0	Stem cells
ASCC3	0	9.09495	0.7	0.141	0	Stem cells
AK4	0	9.08295	0.819	0.116	0	Stem cells
RPL39L	0	9.02273	0.844	0.178	0	Stem cells
SLC16A1	0	8.80416	0.831	0.208	0	Stem cells
TCEAL8	0	8.77459	0.841	0.418	0	Stem cells
AC106864.1	0	8.71193	0.929	0.047	0	Stem cells
DSG2	0	8.6051	0.788	0.083	0	Stem cells
G3BP2	0	8.59321	0.859	0.451	0	Stem cells
FOXD3-AS1	0	8.49164	0.754	0.003	0	Stem cells
HUWE1	0	8.34507	0.776	0.335	0	Stem cells
LRPPRC	0	8.34186	0.787	0.274	0	Stem cells
PARP1	0	8.30193	0.908	0.501	0	Stem cells
PHB	0	8.28614	0.897	0.503	0	Stem cells
RBPMS2	0	8.14208	0.785	0.043	0	Stem cells
HNRNPA3	0	8.12722	0.936	0.683	0	Stem cells
SF3B1	0	8.04886	0.861	0.509	0	Stem cells
PABPC1	0	7.94521	0.946	0.671	0	Stem cells
PPP1CC	0	7.81499	0.908	0.482	0	Stem cells
PAK1	0	7.67042	0.705	0.197	0	Stem cells
HNRNPAB	0	7.63759	0.918	0.541	0	Stem cells
ABCE1	0	7.63026	0.808	0.306	0	Stem cells
IPO5	0	7.62637	0.859	0.337	0	Stem cells
IARS	0	7.56507	0.819	0.261	0	Stem cells
NLN	0	7.55435	0.783	0.148	0	Stem cells
REXO2	0	7.52103	0.812	0.189	0	Stem cells
CCT8	0	7.42603	0.892	0.626	0	Stem cells
ETF1	0	7.4129	0.773	0.228	0	Stem cells
JADE1	0	7.39968	0.78	0.19	0	Stem cells
TXNDC17	0	7.36173	0.903	0.459	0	Stem cells
FBL	0	7.31711	0.882	0.407	0	Stem cells
EIF4B	0	7.29461	0.909	0.563	0	Stem cells
HSPA4	0	7.25963	0.886	0.418	0	Stem cells
MAL2	0	7.14324	0.777	0.037	0	Stem cells
GDI2	0	7.1318	0.878	0.533	0	Stem cells
CSE1L	0	7.08432	0.791	0.273	0	Stem cells
PSMB5	0	7.07591	0.884	0.613	0	Stem cells
DMKN	0	7.06909	0.875	0.09	0	Stem cells
PARK7	0	7.00095	0.924	0.713	0	Stem cells
RBPMS	0	6.96907	0.808	0.098	0	Stem cells
PCBP1	0	6.94908	0.892	0.575	0	Stem cells
U2SURP	0	6.91819	0.869	0.517	0	Stem cells
NSD1	0	6.88739	0.797	0.237	0	Stem cells
MYH9	0	6.83819	0.719	0.163	0	Stem cells
ANXA3	0	6.772	0.457	0.026	0	Stem cells
PFDN4	0	6.675	0.848	0.475	0	Stem cells
SNRPD3	0	6.61821	0.904	0.529	0	Stem cells
CTBP2	0	6.59146	0.834	0.393	0	Stem cells
DLGAP5	0	6.57545	0.843	0.092	0	Stem cells
MRPL42	0	6.44017	0.856	0.471	0	Stem cells
RSL1D1	0	6.41453	0.857	0.44	0	Stem cells
RAB13	0	6.39822	0.85	0.291	0	Stem cells
MRPL11	0	6.37632	0.876	0.372	0	Stem cells
PSMC6	0	6.31768	0.787	0.474	0	Stem cells
XRCC6	0	6.30449	0.888	0.565	0	Stem cells
PWAR6	0	6.29971	0.843	0.338	0	Stem cells
EIF5B	0	6.29359	0.885	0.509	0	Stem cells
MRPS15	0	6.27412	0.868	0.357	0	Stem cells
PRKDC	0	6.26835	0.904	0.482	0	Stem cells
TJP1	0	6.22406	0.813	0.27	0	Stem cells
TIMM10	0	6.12767	0.738	0.274	0	Stem cells
TAF15	0	6.0994	0.785	0.369	0	Stem cells
SEMA6A	0	6.09077	0.834	0.269	0	Stem cells
EEF1E1	0	6.07301	0.857	0.38	0	Stem cells
NR2F6	0	6.0697	0.862	0.333	0	Stem cells
TALDO1	0	6.06361	0.859	0.509	0	Stem cells
TSR1	0	6.06144	0.719	0.208	0	Stem cells
GOT2	0	6.05704	0.781	0.24	0	Stem cells
BUB1B	0	6.0248	0.719	0.086	0	Stem cells
MRPL52	0	5.99743	0.869	0.455	0	Stem cells
GSPT1	0	5.96393	0.845	0.398	0	Stem cells
ATIC	0	5.92791	0.764	0.223	0	Stem cells
AHCY	0	5.91757	0.813	0.246	0	Stem cells
HSD17B4	0	5.9036	0.771	0.275	0	Stem cells
JMJD1C	0	5.83437	0.826	0.322	0	Stem cells
ACSL3	0	5.83325	0.75	0.279	0	Stem cells
HNRNPC	0	5.82557	0.941	0.752	0	Stem cells
FKBP4	0	5.80664	0.87	0.422	0	Stem cells
PAPOLA	0	5.78899	0.881	0.546	0	Stem cells
GART	0	5.76308	0.761	0.214	0	Stem cells
ZMYND8	0	5.73924	0.768	0.266	0	Stem cells
LINC00458	0	5.72333	0.202	0.001	0	Stem cells
EPB41L2	0	5.71591	0.728	0.115	0	Stem cells
IPO7	0	5.71154	0.836	0.328	0	Stem cells
DCP2	0	5.70943	0.79	0.219	0	Stem cells
GMPS	0	5.70751	0.801	0.312	0	Stem cells
RRP1B	0	5.67785	0.762	0.316	0	Stem cells
LINC01356	0	5.67435	0.409	0.003	0	Stem cells
ZNF770	0	5.67047	0.773	0.252	0	Stem cells
SET	0	5.66803	0.97	0.814	0	Stem cells
DHCR24	0	5.65012	0.768	0.128	0	Stem cells
SLTM	0	5.649	0.822	0.445	0	Stem cells
DAZAP1	0	5.62706	0.793	0.252	0	Stem cells
BPTF	0	5.62488	0.876	0.562	0	Stem cells
PHB2	0	5.62044	0.875	0.56	0	Stem cells
HMGN5	0	5.61926	0.762	0.155	0	Stem cells
MMADHC	0	5.61792	0.801	0.355	0	Stem cells
MRPS34	0	5.59525	0.891	0.493	0	Stem cells
LNCPRESS1	0	5.58673	0.307	0	0	Stem cells
SUMO1	0	5.57741	0.919	0.663	0	Stem cells
DEPDC1	0	5.57259	0.509	0.053	0	Stem cells
FXR1	0	5.57102	0.896	0.49	0	Stem cells
CDC123	0	5.56422	0.821	0.389	0	Stem cells
STIP1	0	5.54605	0.824	0.451	0	Stem cells
ZNF207	0	5.52611	0.847	0.476	0	Stem cells
PRICKLE1	0	5.50458	0.28	0.032	0	Stem cells
ACAA2	0	5.4916	0.777	0.198	0	Stem cells
SNX5	0	5.4785	0.789	0.23	0	Stem cells
ZFAND6	0	5.46093	0.811	0.419	0	Stem cells
NCAPG	0	5.46009	0.678	0.09	0	Stem cells
HADHA	0	5.45679	0.783	0.328	0	Stem cells
EBPL	0	5.4451	0.84	0.397	0	Stem cells
WWC2	0	5.44361	0.647	0.093	0	Stem cells
SLC25A39	0	5.39742	0.837	0.329	0	Stem cells
PLA2G16	0	5.38637	0.619	0.09	0	Stem cells
RCC2	0	5.36396	0.791	0.215	0	Stem cells
CMAS	0	5.35638	0.777	0.318	0	Stem cells
CHCHD1	0	5.31157	0.846	0.466	0	Stem cells
SLC38A1	0	5.30321	0.824	0.291	0	Stem cells
TUFM	0	5.26911	0.858	0.542	0	Stem cells
SSB	0	5.22308	0.911	0.63	0	Stem cells
PSMD1	0	5.20702	0.801	0.369	0	Stem cells
SKIL	0	5.19836	0.774	0.195	0	Stem cells
MRPS12	0	5.19768	0.773	0.306	0	Stem cells
EXOSC7	0	5.17285	0.787	0.304	0	Stem cells
EIF2S3	0	5.13931	0.831	0.385	0	Stem cells
MRPS9	0	5.13795	0.767	0.263	0	Stem cells
PTK2	0	5.1257	0.681	0.291	0	Stem cells
YARS	0	5.10023	0.756	0.204	0	Stem cells
NDUFS2	0	5.08966	0.787	0.497	0	Stem cells
UBE2K	0	5.08418	0.828	0.373	0	Stem cells
KAT7	0	5.05079	0.688	0.184	0	Stem cells
WASF2	0	5.04691	0.786	0.281	0	Stem cells
SNRPG	0	5.01914	0.932	0.623	0	Stem cells
TCF7L1	0	5.0125	0.734	0.136	0	Stem cells
CD2AP	0	5.00681	0.704	0.085	0	Stem cells
MRPL34	0	4.97413	0.777	0.302	0	Stem cells
CDCA7L	0	4.93867	0.718	0.112	0	Stem cells
IGF2BP1	0	4.88156	0.859	0.28	0	Stem cells
USP9X	0	4.87412	0.749	0.272	0	Stem cells
SLC39A10	0	4.83569	0.816	0.317	0	Stem cells
NPM3	0	4.83096	0.772	0.2	0	Stem cells
CTNNA1	0	4.82965	0.805	0.363	0	Stem cells
NOLC1	0	4.82792	0.712	0.233	0	Stem cells
ACOT13	0	4.80367	0.742	0.245	0	Stem cells
HDAC2	0	4.79104	0.885	0.578	0	Stem cells
PUM3	0	4.78151	0.691	0.205	0	Stem cells
ISOC2	0	4.7701	0.779	0.241	0	Stem cells
G2E3	0	4.76695	0.678	0.183	0	Stem cells
VASH2	0	4.7609	0.703	0.104	0	Stem cells
NTMT1	0	4.71821	0.738	0.275	0	Stem cells
NTHL1	0	4.71488	0.744	0.218	0	Stem cells
USP7	0	4.7145	0.716	0.235	0	Stem cells
HIF1A	0	4.68321	0.772	0.301	0	Stem cells
SSRP1	0	4.67675	0.844	0.402	0	Stem cells
QSER1	0	4.67285	0.697	0.211	0	Stem cells
CCT5	0	4.65997	0.901	0.581	0	Stem cells
RAB11A	0	4.63559	0.822	0.498	0	Stem cells
RPL36AL	0	4.63191	0.917	0.651	0	Stem cells
MAD2L2	0	4.63126	0.802	0.329	0	Stem cells
CAPZB	0	4.63021	0.86	0.493	0	Stem cells
FLVCR1	0	4.61053	0.673	0.14	0	Stem cells
PPID	0	4.60354	0.616	0.263	0	Stem cells
UBR5	0	4.58541	0.69	0.213	0	Stem cells
STK26	0	4.58244	0.683	0.07	0	Stem cells
NUDT5	0	4.57774	0.808	0.329	0	Stem cells
AZIN1	0	4.56131	0.732	0.347	0	Stem cells
MRPS16	0	4.55238	0.793	0.314	0	Stem cells
DTD1	0	4.53347	0.621	0.425	0	Stem cells
COA4	0	4.52778	0.841	0.355	0	Stem cells
TMOD3	0	4.52431	0.679	0.199	0	Stem cells
UCHL3	0	4.52343	0.707	0.19	0	Stem cells
PRKCI	0	4.47647	0.718	0.155	0	Stem cells
NRDC	0	4.47003	0.787	0.339	0	Stem cells
AC009446.1	0	4.46834	0.609	0	0	Stem cells
PHF3	0	4.45476	0.765	0.34	0	Stem cells
PAWR	0	4.45237	0.872	0.23	0	Stem cells
PDCD10	0	4.44262	0.776	0.28	0	Stem cells
STRBP	0	4.43914	0.8	0.379	0	Stem cells
GADD45GIP1	0	4.42984	0.899	0.565	0	Stem cells
TMA16	0	4.42952	0.772	0.208	0	Stem cells
AP1M2	0	4.42898	0.633	0.003	0	Stem cells
MRPL57	0	4.42864	0.874	0.518	0	Stem cells
CD9	0	4.41604	0.79	0.041	0	Stem cells
TRIML2	0	4.40286	0.35	0.001	0	Stem cells
CHD8	0	4.3983	0.688	0.291	0	Stem cells
PAK1IP1	0	4.38616	0.677	0.233	0	Stem cells
SLC25A1	0	4.38253	0.762	0.237	0	Stem cells
ADAR	0	4.38106	0.746	0.31	0	Stem cells
SPCS3	0	4.37413	0.761	0.248	0	Stem cells
KRAS	0	4.35372	0.804	0.367	0	Stem cells
SNX6	0	4.34765	0.797	0.442	0	Stem cells
DMAC1	0	4.33071	0.807	0.313	0	Stem cells
CDCA7	0	4.33	0.714	0.099	0	Stem cells
PSMD12	0	4.27973	0.774	0.35	0	Stem cells
METTL5	0	4.27769	0.81	0.389	0	Stem cells
HEATR1	0	4.24699	0.626	0.09	0	Stem cells
ETV4	0	4.24205	0.677	0.023	0	Stem cells
BMS1	0	4.22258	0.701	0.216	0	Stem cells
PDCD2	0	4.21925	0.771	0.364	0	Stem cells
EIF3K	0	4.21749	0.906	0.631	0	Stem cells
RAB10	0	4.20236	0.729	0.352	0	Stem cells
RIF1	0	4.17873	0.779	0.293	0	Stem cells
MTREX	0	4.17842	0.684	0.245	0	Stem cells
GALNT7	0	4.17071	0.66	0.101	0	Stem cells
AIMP1	0	4.15671	0.722	0.302	0	Stem cells
GGCT	0	4.14995	0.775	0.239	0	Stem cells
ALDH7A1	0	4.14267	0.765	0.278	0	Stem cells
REX1BD	0	4.14121	0.793	0.369	0	Stem cells
MRPL50	0	4.12825	0.744	0.313	0	Stem cells
HIST1H1E	0	4.11176	0.429	0.061	0	Stem cells
LARP1	0	4.11021	0.804	0.376	0	Stem cells
WBP11	0	4.09115	0.794	0.334	0	Stem cells
SMC6	0	4.08271	0.702	0.164	0	Stem cells
IWS1	0	4.07595	0.721	0.275	0	Stem cells
PTBP3	0	4.06898	0.688	0.191	0	Stem cells
ABRACL	0	4.0674	0.891	0.398	0	Stem cells
CAPRIN1	0	4.05326	0.837	0.463	0	Stem cells
ACTR2	0	4.05019	0.804	0.441	0	Stem cells
ARFGEF1	0	4.04932	0.667	0.142	0	Stem cells
DDX18	0	4.03719	0.86	0.496	0	Stem cells
ZMYM2	0	4.01092	0.748	0.343	0	Stem cells
CLIC4	0	3.98515	0.714	0.187	0	Stem cells
ZNF281	0	3.98285	0.721	0.264	0	Stem cells
COX7C	0	3.97192	0.961	0.849	0	Stem cells
CCDC85B	0	3.96986	0.85	0.36	0	Stem cells
DNAJC15	0	3.9565	0.745	0.108	0	Stem cells
SNRPD1	0	3.9547	0.931	0.632	0	Stem cells
MAP4	0	3.92303	0.779	0.388	0	Stem cells
UTP18	0	3.9126	0.693	0.242	0	Stem cells
RALBP1	0	3.91074	0.785	0.291	0	Stem cells
TMEM126B	0	3.8884	0.742	0.293	0	Stem cells
CDH1	0	3.88261	0.629	0.002	0	Stem cells
HLTF	0	3.88067	0.672	0.253	0	Stem cells
USO1	0	3.86403	0.729	0.215	0	Stem cells
RARS	0	3.8616	0.696	0.253	0	Stem cells
TMEM183A	0	3.86055	0.75	0.327	0	Stem cells
SHC1	0	3.86046	0.671	0.086	0	Stem cells
DSP	0	3.85447	0.7	0.049	0	Stem cells
UTRN	0	3.85034	0.573	0.129	0	Stem cells
SRSF4	0	3.84958	0.822	0.515	0	Stem cells
PCNP	0	3.82728	0.818	0.5	0	Stem cells
FAM222B	0	3.82086	0.621	0.164	0	Stem cells
CHCHD3	0	3.81315	0.779	0.322	0	Stem cells
IVNS1ABP	0	3.80968	0.757	0.277	0	Stem cells
TCOF1	0	3.8063	0.709	0.2	0	Stem cells
NTPCR	0	3.80174	0.712	0.238	0	Stem cells
CDC26	0	3.79611	0.776	0.305	0	Stem cells
GPN3	0	3.79005	0.705	0.216	0	Stem cells
BTF3L4	0	3.77439	0.849	0.583	0	Stem cells
PRR14L	0	3.75659	0.626	0.175	0	Stem cells
PRRC2C	0	3.75521	0.904	0.634	0	Stem cells
MTHFD1	0	3.75352	0.624	0.113	0	Stem cells
MRPL14	0	3.74899	0.852	0.419	0	Stem cells
AP000459.2	0	3.74574	0.562	0	0	Stem cells
WDR12	0	3.73976	0.647	0.151	0	Stem cells
TMEM165	0	3.73436	0.71	0.275	0	Stem cells
PIK3C2A	0	3.71663	0.683	0.225	0	Stem cells
NUDT21	0	3.71268	0.763	0.316	0	Stem cells
PIH1D1	0	3.7089	0.77	0.315	0	Stem cells
MTF2	0	3.70373	0.787	0.395	0	Stem cells
AC092490.1	0	3.69685	0.62	0.003	0	Stem cells
MIS18A	0	3.69259	0.756	0.223	0	Stem cells
PSMA3	0	3.69089	0.875	0.513	0	Stem cells
GSTO1	0	3.6595	0.669	0.217	0	Stem cells
TTF2	0	3.65044	0.629	0.084	0	Stem cells
IMMT	0	3.649	0.745	0.306	0	Stem cells
FBXO22	0	3.64524	0.767	0.318	0	Stem cells
ESRP1	0	3.63119	0.604	0.001	0	Stem cells
NDUFB4	0	3.62686	0.895	0.637	0	Stem cells
METAP1	0	3.61579	0.64	0.111	0	Stem cells
MARCH7	0	3.61278	0.723	0.353	0	Stem cells
PPP2R2A	0	3.60783	0.736	0.333	0	Stem cells
PPAT	0	3.60124	0.723	0.201	0	Stem cells
SMCHD1	0	3.59845	0.692	0.294	0	Stem cells
DDT	0	3.59798	0.86	0.408	0	Stem cells
TNKS2	0	3.59318	0.618	0.172	0	Stem cells
EHMT1	0	3.59267	0.705	0.273	0	Stem cells
TLN1	0	3.57802	0.652	0.17	0	Stem cells
MID1IP1	0	3.57741	0.606	0.069	0	Stem cells
SUDS3	0	3.57483	0.727	0.297	0	Stem cells
MPP6	0	3.56404	0.625	0.138	0	Stem cells
USP48	0	3.55981	0.691	0.247	0	Stem cells
SLC38A2	0	3.54309	0.779	0.24	0	Stem cells
MRPL37	0	3.54204	0.669	0.209	0	Stem cells
HIST1H1B	0	3.54191	0.449	0.039	0	Stem cells
UBE3A	0	3.53931	0.73	0.4	0	Stem cells
NAP1L4	0	3.51134	0.819	0.485	0	Stem cells
GNPNAT1	0	3.51098	0.668	0.119	0	Stem cells
FOXH1	0	3.49577	0.468	0.002	0	Stem cells
RANBP2	0	3.49434	0.717	0.245	0	Stem cells
PABPC4	0	3.49256	0.827	0.343	0	Stem cells
USP10	0	3.48731	0.705	0.269	0	Stem cells
NUDCD1	0	3.48194	0.624	0.133	0	Stem cells
NAA50	0	3.47544	0.732	0.244	0	Stem cells
ZSCAN10	0	3.47364	0.585	0.003	0	Stem cells
MSN	0	3.45147	0.704	0.161	0	Stem cells
PLPP2	0	3.43262	0.558	0.007	0	Stem cells
FGF2	0	3.43099	0.601	0.097	0	Stem cells
FKBP1A	0	3.42918	0.885	0.551	0	Stem cells
NUFIP2	0	3.4227	0.767	0.304	0	Stem cells
MGMT	0	3.41846	0.662	0.168	0	Stem cells
HTATIP2	0	3.41287	0.598	0.039	0	Stem cells
MOB4	0	3.41015	0.742	0.43	0	Stem cells
EIF4EBP2	0	3.40741	0.763	0.313	0	Stem cells
DHX9	0	3.39688	0.783	0.379	0	Stem cells
DCAF13	0	3.38792	0.822	0.357	0	Stem cells
IMPA2	0	3.38637	0.727	0.14	0	Stem cells
PRR13	0	3.38339	0.705	0.224	0	Stem cells
SAV1	0	3.3806	0.614	0.158	0	Stem cells
ZBTB44	0	3.37923	0.677	0.224	0	Stem cells
YES1	0	3.37279	0.684	0.18	0	Stem cells
C12orf45	0	3.36511	0.74	0.271	0	Stem cells
ADH5	0	3.35999	0.874	0.532	0	Stem cells
PWP1	0	3.35826	0.675	0.285	0	Stem cells
TM9SF3	0	3.3567	0.783	0.344	0	Stem cells
RDH11	0	3.34893	0.75	0.367	0	Stem cells
SCO1	0	3.34334	0.675	0.231	0	Stem cells
CNDP2	0	3.34143	0.658	0.206	0	Stem cells
HK1	0	3.33542	0.657	0.239	0	Stem cells
SKA3	0	3.32604	0.559	0.063	0	Stem cells
TET1	0	3.32533	0.747	0.269	0	Stem cells
URI1	0	3.32463	0.801	0.372	0	Stem cells
RALA	0	3.31039	0.775	0.343	0	Stem cells
SMARCA5	0	3.29257	0.891	0.523	0	Stem cells
LAMTOR4	0	3.28906	0.892	0.521	0	Stem cells
BRIX1	0	3.28754	0.766	0.304	0	Stem cells
PYCARD	0	3.28663	0.6	0.012	0	Stem cells
LYAR	0	3.28602	0.704	0.172	0	Stem cells
DDX17	0	3.28568	0.884	0.656	0	Stem cells
FXYD5	0	3.28254	0.563	0.013	0	Stem cells
PSMG2	0	3.27817	0.745	0.346	0	Stem cells
OAZ2	0	3.26957	0.841	0.456	0	Stem cells
TATDN1	0	3.25773	0.738	0.324	0	Stem cells
AGTRAP	0	3.25747	0.684	0.159	0	Stem cells
NAE1	0	3.25299	0.844	0.41	0	Stem cells
MRPS10	0	3.24772	0.663	0.27	0	Stem cells
POLR2E	0	3.24117	0.756	0.439	0	Stem cells
PRPF8	0	3.2382	0.708	0.367	0	Stem cells
MRPS21	0	3.23607	0.888	0.596	0	Stem cells
BZW2	0	3.23589	0.769	0.387	0	Stem cells
VASP	0	3.23224	0.647	0.132	0	Stem cells
AIDA	0	3.2307	0.7	0.208	0	Stem cells
PIF1	0	3.21491	0.604	0.044	0	Stem cells
CHTOP	0	3.21086	0.692	0.347	0	Stem cells
TIMMDC1	0	3.20991	0.727	0.317	0	Stem cells
ATP1A1	0	3.20202	0.71	0.27	0	Stem cells
ERBB2	0	3.19189	0.57	0.133	0	Stem cells
ABCF1	0	3.19073	0.826	0.37	0	Stem cells
DYNC1H1	0	3.18876	0.808	0.531	0	Stem cells
ELOVL6	0	3.18611	0.704	0.191	0	Stem cells
ZNF638	0	3.17578	0.723	0.367	0	Stem cells
ROCK1	0	3.16727	0.745	0.326	0	Stem cells
OPA1	0	3.15798	0.598	0.165	0	Stem cells
DDX27	0	3.14584	0.667	0.247	0	Stem cells
SFT2D1	0	3.14557	0.715	0.265	0	Stem cells
USP33	0	3.14498	0.645	0.309	0	Stem cells
AC104461.1	0	3.13869	0.611	0.009	0	Stem cells
DPH3	0	3.12248	0.682	0.24	0	Stem cells
AKR1B1	0	3.11824	0.76	0.312	0	Stem cells
NAA15	0	3.11483	0.699	0.302	0	Stem cells
MRPL13	0	3.11046	0.81	0.379	0	Stem cells
SFSWAP	0	3.10219	0.646	0.249	0	Stem cells
SPTBN1	0	3.09412	0.822	0.322	0	Stem cells
MFSD10	0	3.09093	0.742	0.331	0	Stem cells
EIF3B	0	3.08526	0.802	0.373	0	Stem cells
ARIH2	0	3.0818	0.667	0.261	0	Stem cells
TFAM	0	3.07098	0.755	0.301	0	Stem cells
MRPL20	0	3.0526	0.877	0.512	0	Stem cells
CPSF2	0	3.05052	0.644	0.163	0	Stem cells
TRMT10C	0	3.04721	0.708	0.35	0	Stem cells
APPL1	0	3.04369	0.696	0.294	0	Stem cells
CDYL	0	3.03444	0.656	0.163	0	Stem cells
LINC00665	0	3.03418	0.673	0.23	0	Stem cells
NOC3L	0	3.03204	0.592	0.167	0	Stem cells
NLGN4X	0	3.02081	0.554	0.102	0	Stem cells
MRPS23	0	3.01914	0.742	0.387	0	Stem cells
BFAR	0	3.01594	0.678	0.254	0	Stem cells
TRIM28	0	3.01515	0.873	0.571	0	Stem cells
NME2	0	3.01422	0.596	0.058	0	Stem cells
KIAA1551	0	3.01359	0.615	0.153	0	Stem cells
GFPT2	0	3.01119	0.552	0.035	0	Stem cells
SYPL1	0	3.01015	0.689	0.203	0	Stem cells
TTC1	0	3.00912	0.689	0.305	0	Stem cells
PTPN12	0	3.00551	0.672	0.256	0	Stem cells
YWHAB	0	2.99282	0.92	0.656	0	Stem cells
SPDL1	0	2.98773	0.602	0.114	0	Stem cells
AIF1L	0	2.98748	0.68	0.131	0	Stem cells
FAM207A	0	2.98679	0.626	0.132	0	Stem cells
PDHB	0	2.9855	0.732	0.366	0	Stem cells
CSNK2A1	0	2.98116	0.813	0.497	0	Stem cells
KARS	0	2.97612	0.665	0.257	0	Stem cells
RTRAF	0	2.97496	0.911	0.624	0	Stem cells
AGO2	0	2.97018	0.717	0.301	0	Stem cells
TTK	0	2.96837	0.596	0.067	0	Stem cells
MRPL19	0	2.96404	0.733	0.338	0	Stem cells
FAM136A	0	2.949	0.826	0.319	0	Stem cells
PITPNB	0	2.94836	0.636	0.302	0	Stem cells
WDR43	0	2.94507	0.773	0.243	0	Stem cells
BCL2L12	0	2.93796	0.753	0.165	0	Stem cells
PTCD3	0	2.93774	0.7	0.289	0	Stem cells
WAPL	0	2.93709	0.619	0.229	0	Stem cells
EML4	0	2.9355	0.622	0.158	0	Stem cells
MRPL16	0	2.93481	0.624	0.207	0	Stem cells
DHX36	0	2.93403	0.823	0.524	0	Stem cells
UQCC3	0	2.93033	0.761	0.305	0	Stem cells
VRTN	0	2.92755	0.559	0.002	0	Stem cells
NIP7	0	2.91706	0.66	0.227	0	Stem cells
PTPN11	0	2.91658	0.649	0.225	0	Stem cells
TSTD1	0	2.91454	0.422	0.148	0	Stem cells
HJURP	0	2.9113	0.443	0.062	0	Stem cells
NOL11	0	2.90978	0.658	0.271	0	Stem cells
ITPR2	0	2.90566	0.446	0.006	0	Stem cells
SORD	0	2.90534	0.587	0.122	0	Stem cells
PTPRG	0	2.90411	0.587	0.145	0	Stem cells
BRCA2	0	2.90335	0.521	0.051	0	Stem cells
TNIK	0	2.89977	0.579	0.097	0	Stem cells
API5	0	2.89277	0.63	0.25	0	Stem cells
MTA3	0	2.88598	0.607	0.168	0	Stem cells
PPM1G	0	2.88369	0.883	0.514	0	Stem cells
CD320	0	2.87588	0.739	0.289	0	Stem cells
SUGT1	0	2.87058	0.811	0.452	0	Stem cells
SF3A3	0	2.86795	0.76	0.357	0	Stem cells
NANOG	0	2.86151	0.528	0.004	0	Stem cells
FAM98A	0	2.85538	0.576	0.136	0	Stem cells
SRP72	0	2.84793	0.792	0.451	0	Stem cells
SNX2	0	2.84075	0.726	0.322	0	Stem cells
SLC39A14	0	2.83972	0.54	0.049	0	Stem cells
DHX29	0	2.83951	0.659	0.292	0	Stem cells
TIMM8B	0	2.83388	0.866	0.519	0	Stem cells
CNOT1	0	2.83156	0.66	0.209	0	Stem cells
RBBP7	0	2.83095	0.745	0.352	0	Stem cells
METTL23	0	2.83029	0.602	0.214	0	Stem cells
PDXK	0	2.8302	0.665	0.233	0	Stem cells
DIAPH1	0	2.82889	0.573	0.147	0	Stem cells
NHP2	0	2.82422	0.894	0.539	0	Stem cells
MAPKAP1	0	2.82198	0.634	0.176	0	Stem cells
C1GALT1	0	2.82165	0.663	0.124	0	Stem cells
ACOT7	0	2.82128	0.699	0.276	0	Stem cells
ZNF322	0	2.82088	0.629	0.253	0	Stem cells
CNMD	0	2.81524	0.459	0.004	0	Stem cells
DNTTIP2	0	2.81486	0.674	0.296	0	Stem cells
PELP1	0	2.80927	0.649	0.263	0	Stem cells
RFC1	0	2.80887	0.804	0.32	0	Stem cells
PBDC1	0	2.8076	0.689	0.301	0	Stem cells
ZRANB2	0	2.79007	0.81	0.494	0	Stem cells
TMX1	0	2.78875	0.64	0.236	0	Stem cells
CDCA2	0	2.78457	0.493	0.054	0	Stem cells
MTAP	0	2.775	0.598	0.118	0	Stem cells
CUL3	0	2.7692	0.736	0.383	0	Stem cells
TTC37	0	2.75883	0.512	0.218	0	Stem cells
GNPDA1	0	2.75779	0.701	0.263	0	Stem cells
AGPAT5	0	2.75659	0.634	0.194	0	Stem cells
EIF4E2	0	2.75276	0.765	0.333	0	Stem cells
NUP205	0	2.74908	0.557	0.096	0	Stem cells
DARS	0	2.74892	0.758	0.332	0	Stem cells
CWC27	0	2.74071	0.737	0.317	0	Stem cells
ZMYM4	0	2.74038	0.636	0.224	0	Stem cells
TCERG1	0	2.73944	0.725	0.331	0	Stem cells
TRAPPC2L	0	2.73891	0.775	0.341	0	Stem cells
SLC25A13	0	2.7382	0.599	0.128	0	Stem cells
ADD2	0	2.73642	0.604	0.149	0	Stem cells
TEX10	0	2.73281	0.559	0.086	0	Stem cells
ZNF121	0	2.73247	0.617	0.154	0	Stem cells
NBDY	0	2.73147	0.843	0.526	0	Stem cells
DNAJC7	0	2.73002	0.813	0.463	0	Stem cells
MAP7	0	2.7299	0.535	0.036	0	Stem cells
AHCTF1	0	2.72714	0.584	0.146	0	Stem cells
GPR160	0	2.72511	0.531	0.004	0	Stem cells
YTHDC1	0	2.72258	0.71	0.393	0	Stem cells
PSMG4	0	2.71746	0.634	0.205	0	Stem cells
C14orf119	0	2.71445	0.696	0.288	0	Stem cells
RPAP3	0	2.71323	0.586	0.188	0	Stem cells
KIF2A	0	2.71294	0.746	0.336	0	Stem cells
NDUFS6	0	2.71254	0.913	0.623	0	Stem cells
PSME3	0	2.71199	0.608	0.169	0	Stem cells
PMPCB	0	2.70466	0.67	0.275	0	Stem cells
FKBP1B	0	2.70124	0.684	0.259	0	Stem cells
MPLKIP	0	2.69772	0.782	0.435	0	Stem cells
PHF20	0	2.69715	0.711	0.356	0	Stem cells
LSM14A	0	2.69644	0.794	0.419	0	Stem cells
TRAF4	0	2.68764	0.694	0.298	0	Stem cells
RPF2	0	2.68679	0.598	0.2	0	Stem cells
CCDC6	0	2.68511	0.615	0.17	0	Stem cells
COMMD10	0	2.67331	0.647	0.208	0	Stem cells
AL353747.4	0	2.6713	0.453	0.001	0	Stem cells
DSCC1	0	2.67112	0.601	0.075	0	Stem cells
MTX1	0	2.66834	0.63	0.248	0	Stem cells
SUCLA2	0	2.66455	0.656	0.335	0	Stem cells
COA6	0	2.66265	0.654	0.287	0	Stem cells
CIB2	0	2.65569	0.652	0.171	0	Stem cells
MAN2A1	0	2.65462	0.572	0.076	0	Stem cells
LRBA	0	2.65343	0.548	0.069	0	Stem cells
TNNI3	0	2.65246	0.505	0.085	0	Stem cells
NUP37	0	2.65129	0.645	0.196	0	Stem cells
ARCN1	0	2.64774	0.654	0.224	0	Stem cells
MFSD3	0	2.64685	0.594	0.13	0	Stem cells
OXA1L	0	2.64433	0.644	0.234	0	Stem cells
XPOT	0	2.64417	0.629	0.187	0	Stem cells
IST1	0	2.62971	0.666	0.265	0	Stem cells
FGFR1	0	2.62805	0.829	0.284	0	Stem cells
NDUFAF4	0	2.62535	0.67	0.226	0	Stem cells
HPRT1	0	2.61715	0.612	0.154	0	Stem cells
NFYB	0	2.61194	0.721	0.302	0	Stem cells
ISCA2	0	2.6002	0.724	0.328	0	Stem cells
SEPT10	0	2.59914	0.685	0.181	0	Stem cells
TIMM50	0	2.59424	0.635	0.228	0	Stem cells
IARS2	0	2.5853	0.62	0.242	0	Stem cells
RNASEH1	0	2.57875	0.642	0.2	0	Stem cells
RBM26	0	2.57825	0.698	0.337	0	Stem cells
BCCIP	0	2.57455	0.709	0.271	0	Stem cells
TRIP12	0	2.56324	0.612	0.237	0	Stem cells
SF3A1	0	2.55849	0.607	0.215	0	Stem cells
HERC2	0	2.55778	0.626	0.24	0	Stem cells
SNRNP200	0	2.55625	0.736	0.397	0	Stem cells
PTGES2	0	2.55513	0.617	0.183	0	Stem cells
CHGA	0	2.55501	0.397	0.058	0	Stem cells
PRELID1	0	2.55402	0.925	0.592	0	Stem cells
BID	0	2.55316	0.591	0.15	0	Stem cells
LSM10	0	2.54709	0.673	0.306	0	Stem cells
MRPL32	0	2.53297	0.7	0.302	0	Stem cells
PDS5A	0	2.531	0.616	0.235	0	Stem cells
BIRC6	0	2.52873	0.571	0.21	0	Stem cells
UBAC1	0	2.52393	0.651	0.281	0	Stem cells
EIF2S1	0	2.51967	0.729	0.336	0	Stem cells
LEPROTL1	0	2.51897	0.654	0.329	0	Stem cells
EMG1	0	2.51582	0.609	0.162	0	Stem cells
RAB17	0	2.51562	0.307	0.001	0	Stem cells
EIF2AK1	0	2.51232	0.687	0.335	0	Stem cells
LSM12	0	2.50436	0.695	0.31	0	Stem cells
STAU1	0	2.50395	0.757	0.388	0	Stem cells
HAUS6	0	2.50014	0.64	0.177	0	Stem cells
TPST2	0	2.49751	0.543	0.093	0	Stem cells
KPNA4	0	2.4971	0.709	0.359	0	Stem cells
ANKRD17	0	2.49469	0.668	0.309	0	Stem cells
ZMYM1	0	2.49308	0.461	0.079	0	Stem cells
OLA1	0	2.48977	0.845	0.479	0	Stem cells
RRP36	0	2.48798	0.652	0.249	0	Stem cells
FLT1	0	2.48563	0.479	0	0	Stem cells
STAG2	0	2.48042	0.72	0.293	0	Stem cells
NIPBL	0	2.47943	0.681	0.34	0	Stem cells
KRR1	0	2.47937	0.685	0.329	0	Stem cells
ICE1	0	2.47762	0.609	0.186	0	Stem cells
ATP5PD	0	2.47528	0.831	0.571	0	Stem cells
CDC42BPB	0	2.47415	0.582	0.225	0	Stem cells
PRIM1	0	2.47381	0.532	0.086	0	Stem cells
PPP1R12A	0	2.47365	0.767	0.426	0	Stem cells
DNAJC10	0	2.47336	0.684	0.225	0	Stem cells
APEH	0	2.47	0.582	0.163	0	Stem cells
AFG3L2	0	2.46702	0.589	0.185	0	Stem cells
PRDX3	0	2.46473	0.867	0.485	0	Stem cells
CYP2S1	0	2.46332	0.546	0.009	0	Stem cells
IMP3	0	2.45869	0.77	0.327	0	Stem cells
NET1	0	2.45734	0.565	0.086	0	Stem cells
AQR	0	2.45309	0.604	0.216	0	Stem cells
UTP20	0	2.45073	0.501	0.078	0	Stem cells
USP28	0	2.44949	0.546	0.078	0	Stem cells
THUMPD1	0	2.44936	0.677	0.334	0	Stem cells
STK24	0	2.4481	0.654	0.225	0	Stem cells
ACO1	0	2.44084	0.521	0.105	0	Stem cells
GLDC	0	2.43186	0.548	0.111	0	Stem cells
ZNF593	0	2.4305	0.627	0.247	0	Stem cells
TYW3	0	2.42555	0.632	0.187	0	Stem cells
DFFA	0	2.42454	0.647	0.253	0	Stem cells
STT3B	0	2.42391	0.654	0.264	0	Stem cells
MED28	0	2.42167	0.769	0.429	0	Stem cells
CSNK1A1	0	2.41382	0.86	0.555	0	Stem cells
MTHFD1L	0	2.41094	0.569	0.086	0	Stem cells
NSL1	0	2.41086	0.65	0.271	0	Stem cells
PPP1CA	0	2.41059	0.836	0.41	0	Stem cells
VAMP8	0	2.41049	0.521	0.009	0	Stem cells
DNAJC2	0	2.40933	0.636	0.239	0	Stem cells
ZNF146	0	2.40636	0.616	0.229	0	Stem cells
PPIL1	0	2.39272	0.596	0.289	0	Stem cells
GLO1	0	2.39193	0.844	0.462	0	Stem cells
CTCF	0	2.39192	0.689	0.318	0	Stem cells
SDHD	0	2.39044	0.66	0.268	0	Stem cells
SMU1	0	2.38856	0.561	0.275	0	Stem cells
TRIM71	0	2.38405	0.768	0.127	0	Stem cells
RAB25	0	2.37979	0.516	0.006	0	Stem cells
PDCD6	0	2.37365	0.796	0.469	0	Stem cells
NOSIP	0	2.37241	0.614	0.362	0	Stem cells
SOCS1	0	2.37144	0.447	0.034	0	Stem cells
PYCR1	0	2.36639	0.653	0.192	0	Stem cells
EIF2A	0	2.36356	0.671	0.284	0	Stem cells
ARMT1	0	2.36167	0.562	0.156	0	Stem cells
HSD17B10	0	2.36167	0.726	0.332	0	Stem cells
ZBTB8OS	0	2.361	0.678	0.282	0	Stem cells
MRPS27	0	2.36054	0.628	0.215	0	Stem cells
SMARCAD1	0	2.35958	0.584	0.22	0	Stem cells
THUMPD3	0	2.35942	0.557	0.147	0	Stem cells
RPUSD3	0	2.3584	0.593	0.183	0	Stem cells
MRPL4	0	2.35738	0.716	0.341	0	Stem cells
THOC1	0	2.3551	0.599	0.219	0	Stem cells
AC006329.1	0	2.35332	0.496	0.006	0	Stem cells
ZC3H18	0	2.3533	0.608	0.253	0	Stem cells
RMI2	0	2.34389	0.553	0.087	0	Stem cells
THYN1	0	2.33798	0.736	0.389	0	Stem cells
PCID2	0	2.33603	0.628	0.272	0	Stem cells
MTIF3	0	2.33363	0.674	0.283	0	Stem cells
RUVBL1	0	2.32126	0.825	0.342	0	Stem cells
TMEM223	0	2.31931	0.652	0.238	0	Stem cells
SNRNP70	0	2.31211	0.827	0.472	0	Stem cells
SUGP2	0	2.3082	0.651	0.359	0	Stem cells
TIPIN	0	2.30619	0.499	0.102	0	Stem cells
TXLNG	0	2.30359	0.519	0.161	0	Stem cells
PDCD11	0	2.30082	0.554	0.147	0	Stem cells
NCOR2	0	2.30009	0.555	0.158	0	Stem cells
CDT1	0	2.29845	0.661	0.134	0	Stem cells
AARS	0	2.29798	0.591	0.17	0	Stem cells
POLR2B	0	2.2969	0.656	0.324	0	Stem cells
MAPK6	0	2.29584	0.694	0.339	0	Stem cells
NIFK	0	2.29163	0.782	0.354	0	Stem cells
PSME4	0	2.29126	0.541	0.133	0	Stem cells
OGA	0	2.28819	0.697	0.365	0	Stem cells
ARHGEF39	0	2.28796	0.323	0.03	0	Stem cells
ZFYVE21	0	2.28483	0.611	0.226	0	Stem cells
VPS25	0	2.28436	0.686	0.364	0	Stem cells
ARL2	0	2.2822	0.866	0.439	0	Stem cells
WDR75	0	2.27865	0.545	0.13	0	Stem cells
SMIM20	0	2.27687	0.677	0.293	0	Stem cells
SDHAF3	0	2.27671	0.619	0.226	0	Stem cells
XRCC2	0	2.27517	0.479	0.08	0	Stem cells
ANLN	0	2.26879	0.481	0.051	0	Stem cells
GANAB	0	2.26808	0.658	0.274	0	Stem cells
RNF8	0	2.26646	0.574	0.196	0	Stem cells
SLC4A7	0	2.26331	0.693	0.285	0	Stem cells
SSNA1	0	2.2625	0.802	0.413	0	Stem cells
STOML2	0	2.26139	0.854	0.487	0	Stem cells
PUS7	0	2.25869	0.52	0.081	0	Stem cells
COPS2	0	2.25864	0.674	0.346	0	Stem cells
CMC1	0	2.25836	0.604	0.208	0	Stem cells
SNRPA	0	2.25353	0.788	0.352	0	Stem cells
MORF4L1	0	2.25036	0.919	0.772	0	Stem cells
TOMM22	0	2.24604	0.859	0.477	0	Stem cells
PPFIA1	0	2.24449	0.561	0.187	0	Stem cells
PCK2	0	2.24036	0.421	0.016	0	Stem cells
TLK1	0	2.23822	0.623	0.244	0	Stem cells
PTPN13	0	2.23654	0.563	0.13	0	Stem cells
LTA4H	0	2.23324	0.71	0.255	0	Stem cells
MARS	0	2.23243	0.572	0.196	0	Stem cells
DDX10	0	2.23229	0.529	0.152	0	Stem cells
GTPBP4	0	2.2316	0.772	0.341	0	Stem cells
KLHL4	0	2.23046	0.436	0.021	0	Stem cells
RPRD1A	0	2.22911	0.64	0.278	0	Stem cells
HEBP1	0	2.226	0.599	0.19	0	Stem cells
GTF2E1	0	2.22501	0.46	0.086	0	Stem cells
COL4A3BP	0	2.22404	0.585	0.213	0	Stem cells
PNPT1	0	2.22141	0.586	0.173	0	Stem cells
GPX8	0	2.22095	0.657	0.145	0	Stem cells
MRPL44	0	2.21972	0.624	0.317	0	Stem cells
NDUFB7	0	2.2171	0.878	0.62	0	Stem cells
CCT6A	0	2.21649	0.905	0.615	0	Stem cells
ICE2	0	2.2148	0.578	0.2	0	Stem cells
ACACA	0	2.21184	0.569	0.127	0	Stem cells
SPINT1	0	2.20682	0.492	0.014	0	Stem cells
CBL	0	2.2063	0.524	0.179	0	Stem cells
EXOSC5	0	2.20602	0.546	0.128	0	Stem cells
EXOSC3	0	2.2019	0.637	0.196	0	Stem cells
MALSU1	0	2.20049	0.683	0.308	0	Stem cells
GRPEL1	0	2.20017	0.578	0.201	0	Stem cells
DKC1	0	2.19983	0.821	0.295	0	Stem cells
KNOP1	0	2.19891	0.855	0.367	0	Stem cells
C9orf78	0	2.197	0.669	0.332	0	Stem cells
METTL8	0	2.19497	0.519	0.088	0	Stem cells
GLYR1	0	2.18916	0.578	0.212	0	Stem cells
TGS1	0	2.18676	0.602	0.205	0	Stem cells
ZNF581	0	2.1866	0.568	0.183	0	Stem cells
PSMD6	0	2.18171	0.708	0.383	0	Stem cells
CAD	0	2.17541	0.489	0.083	0	Stem cells
DNAJC21	0	2.17407	0.705	0.248	0	Stem cells
MND1	0	2.17317	0.625	0.098	0	Stem cells
RBBP4	0	2.17263	0.847	0.528	0	Stem cells
UBR4	0	2.17234	0.54	0.202	0	Stem cells
SF3B3	0	2.17194	0.607	0.256	0	Stem cells
RNF181	0	2.168	0.671	0.371	0	Stem cells
UTP11	0	2.16707	0.642	0.286	0	Stem cells
PHAX	0	2.16663	0.701	0.384	0	Stem cells
CIAO1	0	2.16396	0.581	0.233	0	Stem cells
LSM8	0	2.16035	0.782	0.411	0	Stem cells
FLII	0	2.15943	0.524	0.147	0	Stem cells
MPST	0	2.15938	0.734	0.323	0	Stem cells
HOOK1	0	2.15764	0.55	0.072	0	Stem cells
ZNF518A	0	2.15678	0.578	0.226	0	Stem cells
RNF7	0	2.15583	0.896	0.559	0	Stem cells
TOMM5	0	2.15223	0.603	0.165	0	Stem cells
KRTCAP3	0	2.15091	0.505	0.012	0	Stem cells
LIG3	0	2.15028	0.515	0.148	0	Stem cells
ELOVL5	0	2.14882	0.645	0.211	0	Stem cells
TIMM9	0	2.1487	0.641	0.295	0	Stem cells
MRPL28	0	2.14555	0.72	0.402	0	Stem cells
KIF1A	0	2.14351	0.697	0.376	0	Stem cells
NUDT1	0	2.14252	0.822	0.304	0	Stem cells
MRPS2	0	2.13906	0.645	0.275	0	Stem cells
SLC16A1-AS1	0	2.13737	0.461	0.077	0	Stem cells
INTS13	0	2.13734	0.502	0.073	0	Stem cells
ITPA	0	2.13669	0.614	0.261	0	Stem cells
MRPS5	0	2.13611	0.662	0.365	0	Stem cells
CD3EAP	0	2.13553	0.503	0.082	0	Stem cells
MFAP1	0	2.134	0.725	0.362	0	Stem cells
HIKESHI	0	2.13371	0.767	0.398	0	Stem cells
PTPN2	0	2.13352	0.564	0.176	0	Stem cells
GRSF1	0	2.12966	0.727	0.29	0	Stem cells
BOP1	0	2.12922	0.54	0.168	0	Stem cells
WAC	0	2.12885	0.726	0.402	0	Stem cells
ARMC10	0	2.12713	0.637	0.246	0	Stem cells
SETD5	0	2.12646	0.684	0.342	0	Stem cells
EPHA1	0	2.12477	0.473	0.001	0	Stem cells
MRPL15	0	2.12034	0.706	0.316	0	Stem cells
DIDO1	0	2.1194	0.533	0.188	0	Stem cells
DIMT1	0	2.11831	0.546	0.146	0	Stem cells
TNPO3	0	2.11756	0.615	0.237	0	Stem cells
VARS	0	2.11573	0.508	0.167	0	Stem cells
TPP2	0	2.11269	0.521	0.124	0	Stem cells
PARPBP	0	2.11226	0.498	0.07	0	Stem cells
SMARCC1	0	2.11214	0.886	0.458	0	Stem cells
POP5	0	2.10945	0.633	0.278	0	Stem cells
TXNDC9	0	2.10567	0.601	0.249	0	Stem cells
PYM1	0	2.1045	0.567	0.186	0	Stem cells
ELP2	0	2.10401	0.642	0.275	0	Stem cells
PIN4	0	2.10342	0.725	0.397	0	Stem cells
LAS1L	0	2.10149	0.531	0.149	0	Stem cells
PKP4	0	2.09941	0.557	0.118	0	Stem cells
CHEK2	0	2.09731	0.487	0.06	0	Stem cells
EP300	0	2.09571	0.594	0.263	0	Stem cells
C1D	0	2.09545	0.657	0.337	0	Stem cells
LEO1	0	2.09196	0.593	0.259	0	Stem cells
ZNF217	0	2.0914	0.507	0.101	0	Stem cells
PHF5A	0	2.09091	0.601	0.202	0	Stem cells
MTCH2	0	2.09034	0.74	0.375	0	Stem cells
ORC3	0	2.08894	0.567	0.195	0	Stem cells
YARS2	0	2.0877	0.532	0.16	0	Stem cells
MRPS14	0	2.078	0.603	0.237	0	Stem cells
CPNE1	0	2.0707	0.705	0.376	0	Stem cells
ENPP1	0	2.07061	0.43	0.014	0	Stem cells
DDX46	0	2.06669	0.863	0.545	0	Stem cells
ANOS1	0	2.06149	0.403	0.055	0	Stem cells
GPATCH4	0	2.0603	0.745	0.171	0	Stem cells
BLM	0	2.05723	0.506	0.067	0	Stem cells
SURF6	0	2.05516	0.559	0.2	0	Stem cells
THOC3	0	2.05365	0.563	0.18	0	Stem cells
HOOK2	0	2.04885	0.536	0.156	0	Stem cells
MNAT1	0	2.04856	0.583	0.245	0	Stem cells
METTL21A	0	2.04854	0.57	0.209	0	Stem cells
UROD	0	2.04688	0.568	0.216	0	Stem cells
CACNG8	0	2.04494	0.38	0.101	0	Stem cells
ORMDL2	0	2.0445	0.517	0.195	0	Stem cells
TRIM37	0	2.04036	0.558	0.172	0	Stem cells
SAMD1	0	2.03245	0.629	0.223	0	Stem cells
RNF213	0	2.03229	0.46	0.082	0	Stem cells
ITSN1	0	2.02826	0.622	0.28	0	Stem cells
MFF	0	2.02302	0.723	0.399	0	Stem cells
DNAAF2	0	2.02101	0.541	0.188	0	Stem cells
CEP55	0	2.01624	0.362	0.042	0	Stem cells
PRKD3	0	2.01611	0.494	0.124	0	Stem cells
UBE2G1	0	2.0158	0.624	0.29	0	Stem cells
MAK16	0	2.01558	0.467	0.086	0	Stem cells
MARVELD3	0	2.01492	0.467	0.007	0	Stem cells
CAND1	0	2.01413	0.766	0.371	0	Stem cells
MRPS35	0	2.01195	0.632	0.286	0	Stem cells
ANAPC5	0	2.01179	0.69	0.368	0	Stem cells
DNAJC8	0	2.00987	0.866	0.592	0	Stem cells
UQCRFS1	0	2.0088	0.868	0.555	0	Stem cells
MTIF2	0	2.00874	0.513	0.112	0	Stem cells
UBLCP1	0	2.00752	0.572	0.228	0	Stem cells
TUBGCP2	0	2.00485	0.602	0.269	0	Stem cells
HECTD1	0	2.00247	0.578	0.261	0	Stem cells
HBS1L	0	2.00167	0.549	0.211	0	Stem cells
CEBPZOS	0	2.00166	0.268	0.043	0	Stem cells
PTPN14	0	1.99831	0.459	0.063	0	Stem cells
UMPS	0	1.99726	0.543	0.179	0	Stem cells
TMED10	0	1.99587	0.767	0.417	0	Stem cells
MAPKAPK5-AS1	0	1.99403	0.615	0.241	0	Stem cells
PEPD	0	1.98832	0.566	0.268	0	Stem cells
CCDC25	0	1.97823	0.712	0.343	0	Stem cells
LAP3	0	1.97574	0.553	0.177	0	Stem cells
MRPS25	0	1.97522	0.554	0.206	0	Stem cells
SLC29A1	0	1.97352	0.466	0.061	0	Stem cells
AIMP2	0	1.97248	0.551	0.172	0	Stem cells
NAXE	0	1.97246	0.655	0.253	0	Stem cells
SUCLG2	0	1.97205	0.512	0.111	0	Stem cells
IFRD2	0	1.97166	0.546	0.141	0	Stem cells
SETX	0	1.97111	0.521	0.179	0	Stem cells
PDCD6IP	0	1.97073	0.524	0.217	0	Stem cells
SND1	0	1.96988	0.613	0.241	0	Stem cells
TBRG4	0	1.96898	0.531	0.187	0	Stem cells
SLC25A24	0	1.96749	0.53	0.153	0	Stem cells
WDR77	0	1.96623	0.549	0.159	0	Stem cells
NCKAP1	0	1.96605	0.675	0.319	0	Stem cells
MAP2K1	0	1.95761	0.52	0.18	0	Stem cells
GPR176	0	1.95685	0.417	0.01	0	Stem cells
MRPS30	0	1.95527	0.565	0.2	0	Stem cells
ALG3	0	1.95285	0.571	0.174	0	Stem cells
CORO2A	0	1.95222	0.425	0.009	0	Stem cells
IRF3	0	1.95085	0.587	0.22	0	Stem cells
SLC39A1	0	1.94955	0.719	0.257	0	Stem cells
EHMT2	0	1.94773	0.675	0.362	0	Stem cells
PYCR2	0	1.94332	0.461	0.132	0	Stem cells
FAM49B	0	1.94238	0.752	0.386	0	Stem cells
NMRAL1	0	1.94151	0.497	0.074	0	Stem cells
OXLD1	0	1.93794	0.55	0.18	0	Stem cells
PPT1	0	1.93776	0.618	0.254	0	Stem cells
NUP155	0	1.93293	0.496	0.103	0	Stem cells
NCAPG2	0	1.9329	0.482	0.066	0	Stem cells
ACTL6A	0	1.92511	0.687	0.283	0	Stem cells
CFAP97	0	1.9251	0.626	0.266	0	Stem cells
RNF168	0	1.92476	0.565	0.168	0	Stem cells
ZWILCH	0	1.92342	0.509	0.114	0	Stem cells
MED21	0	1.92263	0.538	0.225	0	Stem cells
WDHD1	0	1.9215	0.483	0.087	0	Stem cells
PPP1R35	0	1.91902	0.62	0.208	0	Stem cells
EFTUD2	0	1.91799	0.538	0.19	0	Stem cells
KLHL7	0	1.91627	0.631	0.328	0	Stem cells
ROR1	0	1.91551	0.45	0.041	0	Stem cells
HMBS	0	1.91526	0.541	0.139	0	Stem cells
ARF3	0	1.91374	0.706	0.315	0	Stem cells
AGPS	0	1.91294	0.516	0.133	0	Stem cells
MRPS33	0	1.91154	0.71	0.347	0	Stem cells
PLA2G4C	0	1.91139	0.313	0.031	0	Stem cells
ORC2	0	1.91016	0.466	0.084	0	Stem cells
ZNF93	0	1.9096	0.521	0.132	0	Stem cells
ATG12	0	1.90852	0.667	0.334	0	Stem cells
CHCHD7	0	1.90748	0.572	0.185	0	Stem cells
POU2F1	0	1.90578	0.576	0.242	0	Stem cells
C17orf75	0	1.90456	0.533	0.181	0	Stem cells
ECPAS	0	1.90063	0.464	0.105	0	Stem cells
DNMT3A	0	1.89967	0.554	0.225	0	Stem cells
CCDC47	0	1.89791	0.634	0.281	0	Stem cells
DIAPH2	0	1.89631	0.433	0.057	0	Stem cells
NOB1	0	1.89432	0.563	0.187	0	Stem cells
AK2	0	1.89362	0.522	0.181	0	Stem cells
SENP6	0	1.89253	0.616	0.305	0	Stem cells
RAB4A	0	1.89145	0.66	0.314	0	Stem cells
RNF26	0	1.88803	0.466	0.13	0	Stem cells
HIP1	0	1.88643	0.6	0.228	0	Stem cells
HPS3	0	1.88631	0.483	0.082	0	Stem cells
PAPSS1	0	1.88187	0.596	0.306	0	Stem cells
KPNA3	0	1.87739	0.647	0.341	0	Stem cells
CTDSPL	0	1.87606	0.501	0.15	0	Stem cells
TOPORS	0	1.874	0.587	0.233	0	Stem cells
TES	0	1.87128	0.408	0.01	0	Stem cells
HIBCH	0	1.86944	0.579	0.224	0	Stem cells
UCHL5	0	1.86913	0.523	0.144	0	Stem cells
FKBP5	0	1.8686	0.483	0.067	0	Stem cells
FBLIM1	0	1.8678	0.483	0.092	0	Stem cells
ZNF483	0	1.86578	0.439	0.07	0	Stem cells
SNW1	0	1.86502	0.728	0.408	0	Stem cells
CDC16	0	1.86499	0.519	0.197	0	Stem cells
MRPL45	0	1.86381	0.564	0.221	0	Stem cells
ACBD6	0	1.86164	0.673	0.344	0	Stem cells
CPSF3	0	1.85961	0.623	0.228	0	Stem cells
AKIRIN2	0	1.85836	0.532	0.195	0	Stem cells
C17orf58	0	1.85782	0.495	0.133	0	Stem cells
DTL	0	1.85749	0.486	0.081	0	Stem cells
TBC1D1	0	1.85673	0.528	0.089	0	Stem cells
AL591030.1	0	1.8561	0.404	0	0	Stem cells
ENOPH1	0	1.85572	0.688	0.339	0	Stem cells
FIBP	0	1.85565	0.724	0.375	0	Stem cells
PPP1R7	0	1.85311	0.659	0.331	0	Stem cells
ITGB5	0	1.85274	0.476	0.058	0	Stem cells
SYNE4	0	1.85092	0.421	0.005	0	Stem cells
PSMA1	0	1.85059	0.858	0.552	0	Stem cells
NUP153	0	1.84897	0.472	0.137	0	Stem cells
CAAP1	0	1.84888	0.487	0.115	0	Stem cells
LIN28B	0	1.84797	0.657	0.147	0	Stem cells
MRPL22	0	1.84766	0.734	0.359	0	Stem cells
KCMF1	0	1.84765	0.739	0.324	0	Stem cells
PRSS8	0	1.84485	0.447	0.005	0	Stem cells
EXOSC1	0	1.84442	0.624	0.267	0	Stem cells
RPP30	0	1.84229	0.664	0.245	0	Stem cells
SDAD1	0	1.83911	0.551	0.214	0	Stem cells
SETD2	0	1.83287	0.576	0.253	0	Stem cells
MDFI	0	1.82904	0.455	0.089	0	Stem cells
COMTD1	0	1.82817	0.457	0.062	0	Stem cells
POLD2	0	1.8273	0.769	0.4	0	Stem cells
RRP7A	0	1.82617	0.518	0.176	0	Stem cells
UBAP2	0	1.8239	0.536	0.21	0	Stem cells
ATG3	0	1.82379	0.594	0.232	0	Stem cells
AP3B1	0	1.82376	0.513	0.132	0	Stem cells
RFC4	0	1.82286	0.695	0.225	0	Stem cells
TIMM17A	0	1.82157	0.638	0.283	0	Stem cells
MRPL27	0	1.82117	0.697	0.342	0	Stem cells
STAU2	0	1.82042	0.541	0.224	0	Stem cells
FERMT2	0	1.81931	0.631	0.215	0	Stem cells
MYSM1	0	1.81753	0.47	0.105	0	Stem cells
SMYD3	0	1.81024	0.475	0.209	0	Stem cells
VMA21	0	1.81004	0.662	0.322	0	Stem cells
MZT2A	0	1.80914	0.865	0.533	0	Stem cells
LPCAT1	0	1.80855	0.508	0.141	0	Stem cells
NSMCE1	0	1.8064	0.49	0.135	0	Stem cells
FOXM1	0	1.80612	0.567	0.081	0	Stem cells
SLC44A1	0	1.80399	0.53	0.151	0	Stem cells
TRAP1	0	1.80266	0.684	0.254	0	Stem cells
HAPLN3	0	1.7973	0.433	0.008	0	Stem cells
ISOC1	0	1.79671	0.513	0.131	0	Stem cells
NUP54	0	1.79555	0.592	0.221	0	Stem cells
AIG1	0	1.79427	0.567	0.245	0	Stem cells
SRRM2	0	1.79299	0.902	0.72	0	Stem cells
RNF114	0	1.79254	0.599	0.275	0	Stem cells
CDC37	0	1.79077	0.742	0.391	0	Stem cells
MRPL36	0	1.78557	0.744	0.372	0	Stem cells
CARM1	0	1.78513	0.567	0.187	0	Stem cells
TRIM27	0	1.78438	0.555	0.218	0	Stem cells
NOP10	0	1.78387	0.897	0.565	0	Stem cells
M6PR	0	1.78188	0.636	0.271	0	Stem cells
ATP2A2	0	1.77975	0.632	0.284	0	Stem cells
AIFM1	0	1.77583	0.509	0.141	0	Stem cells
AP2S1	0	1.77335	0.892	0.57	0	Stem cells
MBTD1	0	1.7713	0.476	0.117	0	Stem cells
DHX33	0	1.7707	0.527	0.164	0	Stem cells
PRPF31	0	1.76503	0.653	0.322	0	Stem cells
UBE2N	0	1.76022	0.836	0.491	0	Stem cells
WDR1	0	1.75963	0.765	0.273	0	Stem cells
FOXN3	0	1.75916	0.669	0.289	0	Stem cells
CTR9	0	1.75891	0.519	0.196	0	Stem cells
ARID3B	0	1.75652	0.525	0.134	0	Stem cells
CCDC43	0	1.75215	0.538	0.218	0	Stem cells
FLAD1	0	1.75172	0.55	0.227	0	Stem cells
MDC1	0	1.75122	0.462	0.101	0	Stem cells
WDR36	0	1.74814	0.476	0.128	0	Stem cells
TDRP	0	1.74736	0.448	0.062	0	Stem cells
MYO1B	0	1.7471	0.498	0.116	0	Stem cells
BUB3	0	1.74645	0.86	0.391	0	Stem cells
DLD	0	1.7426	0.528	0.26	0	Stem cells
CTNNBIP1	0	1.74142	0.577	0.192	0	Stem cells
DDX52	0	1.73976	0.722	0.328	0	Stem cells
UBQLN1	0	1.73948	0.61	0.305	0	Stem cells
SRFBP1	0	1.73549	0.573	0.235	0	Stem cells
SH3D19	0	1.72969	0.425	0.039	0	Stem cells
NRBP1	0	1.72711	0.654	0.321	0	Stem cells
ANO10	0	1.72703	0.464	0.085	0	Stem cells
BOLA3	0	1.72637	0.776	0.298	0	Stem cells
EMB	0	1.72594	0.44	0.032	0	Stem cells
SRP68	0	1.71999	0.516	0.229	0	Stem cells
UQCRC1	0	1.71972	0.744	0.39	0	Stem cells
SUPT20H	0	1.71925	0.566	0.266	0	Stem cells
HIST1H2AH	0	1.7163	0.274	0.022	0	Stem cells
ST6GAL1	0	1.71523	0.446	0.041	0	Stem cells
AC245297.3	0	1.71108	0.484	0.115	0	Stem cells
TRIP6	0	1.71012	0.608	0.148	0	Stem cells
DNM1L	0	1.70993	0.592	0.279	0	Stem cells
UCK2	0	1.70988	0.479	0.104	0	Stem cells
ACADM	0	1.70851	0.584	0.236	0	Stem cells
CDC6	0	1.70851	0.556	0.082	0	Stem cells
MRPL9	0	1.70509	0.648	0.307	0	Stem cells
SIPA1L1	0	1.7022	0.507	0.138	0	Stem cells
PPM1B	0	1.70103	0.566	0.242	0	Stem cells
SUZ12	0	1.70049	0.629	0.275	0	Stem cells
IMP4	0	1.69977	0.593	0.242	0	Stem cells
GYPC	0	1.69803	0.499	0.062	0	Stem cells
PIP4P2	0	1.69691	0.561	0.201	0	Stem cells
SPRY4	0	1.69634	0.39	0.014	0	Stem cells
DHX15	0	1.69629	0.72	0.322	0	Stem cells
NUS1	0	1.69518	0.507	0.144	0	Stem cells
SRM	0	1.6943	0.883	0.457	0	Stem cells
TNPO1	0	1.69074	0.779	0.409	0	Stem cells
STARD7	0	1.69036	0.695	0.323	0	Stem cells
CSNK2A2	0	1.68899	0.626	0.246	0	Stem cells
DIAPH3	0	1.6878	0.461	0.06	0	Stem cells
SLC7A3	0	1.68765	0.415	0.035	0	Stem cells
CBR4	0	1.68714	0.498	0.194	0	Stem cells
LSR	0	1.68658	0.531	0.102	0	Stem cells
MELK	0	1.68617	0.475	0.06	0	Stem cells
GIGYF2	0	1.6835	0.559	0.282	0	Stem cells
AKAP1	0	1.68111	0.437	0.111	0	Stem cells
GTF3C2	0	1.68073	0.462	0.114	0	Stem cells
MIER1	0	1.68035	0.603	0.227	0	Stem cells
TOMM70	0	1.67924	0.474	0.15	0	Stem cells
MCM5	0	1.67919	0.625	0.14	0	Stem cells
FANCL	0	1.6747	0.514	0.16	0	Stem cells
CETN3	0	1.6734	0.542	0.229	0	Stem cells
GATAD2A	0	1.67289	0.602	0.208	0	Stem cells
TSFM	0	1.67192	0.547	0.224	0	Stem cells
TP53	0	1.67133	0.529	0.146	0	Stem cells
THOC2	0	1.67101	0.694	0.371	0	Stem cells
PMS1	0	1.6696	0.477	0.133	0	Stem cells
WDR3	0	1.66776	0.45	0.12	0	Stem cells
GEMIN6	0	1.66721	0.486	0.144	0	Stem cells
PWWP2A	0	1.66478	0.531	0.212	0	Stem cells
TFB1M	0	1.66293	0.438	0.078	0	Stem cells
FAM208B	0	1.6623	0.474	0.141	0	Stem cells
DAXX	0	1.66179	0.568	0.19	0	Stem cells
TM2D2	0	1.66103	0.58	0.272	0	Stem cells
ATXN2	0	1.66029	0.582	0.318	0	Stem cells
TRAPPC3	0	1.65825	0.625	0.329	0	Stem cells
PANK2	0	1.65821	0.538	0.184	0	Stem cells
RPL7L1	0	1.65668	0.802	0.542	0	Stem cells
IGF2BP3	0	1.65593	0.849	0.327	0	Stem cells
ACOT9	0	1.65493	0.447	0.072	0	Stem cells
AP2A1	0	1.65181	0.566	0.249	0	Stem cells
SNAP23	0	1.64628	0.488	0.106	0	Stem cells
TARDBP	0	1.64485	0.631	0.301	0	Stem cells
SYAP1	0	1.64278	0.615	0.278	0	Stem cells
ANAPC1	0	1.64061	0.446	0.087	0	Stem cells
NUP107	0	1.63957	0.539	0.194	0	Stem cells
HNRNPL	0	1.6394	0.657	0.277	0	Stem cells
UBXN7	0	1.63509	0.607	0.267	0	Stem cells
FUOM	0	1.63488	0.454	0.06	0	Stem cells
AGFG1	0	1.63486	0.524	0.204	0	Stem cells
PHLDB2	0	1.63378	0.326	0.026	0	Stem cells
LCMT1	0	1.63153	0.644	0.349	0	Stem cells
CBR1	0	1.6305	0.773	0.198	0	Stem cells
HAUS1	0	1.62816	0.713	0.292	0	Stem cells
VPS13A	0	1.6278	0.429	0.105	0	Stem cells
CWC22	0	1.62703	0.546	0.172	0	Stem cells
SPATC1L	0	1.62559	0.567	0.207	0	Stem cells
MAP3K4	0	1.62407	0.456	0.11	0	Stem cells
CPVL	0	1.6233	0.484	0.075	0	Stem cells
RASGRP2	0	1.62141	0.376	0.025	0	Stem cells
CD46	0	1.61931	0.644	0.303	0	Stem cells
SEH1L	0	1.61873	0.459	0.097	0	Stem cells
NUFIP1	0	1.61745	0.467	0.15	0	Stem cells
MRPS31	0	1.61739	0.572	0.274	0	Stem cells
IREB2	0	1.61595	0.55	0.26	0	Stem cells
SMIM19	0	1.61442	0.639	0.302	0	Stem cells
AASS	0	1.61304	0.395	0.064	0	Stem cells
NCBP1	0	1.61176	0.445	0.104	0	Stem cells
SHPRH	0	1.6099	0.544	0.249	0	Stem cells
VSIG10	0	1.60898	0.436	0.063	0	Stem cells
HADH	0	1.60678	0.544	0.189	0	Stem cells
WDR18	0	1.60549	0.633	0.318	0	Stem cells
DDX54	0	1.60546	0.559	0.202	0	Stem cells
UBAP2L	0	1.60383	0.584	0.269	0	Stem cells
SEPT9	0	1.60321	0.661	0.275	0	Stem cells
RNF10	0	1.60198	0.588	0.295	0	Stem cells
MRE11	0	1.60158	0.478	0.12	0	Stem cells
USP34	0	1.60126	0.607	0.304	0	Stem cells
SCFD1	0	1.60115	0.577	0.281	0	Stem cells
RTCB	0	1.59953	0.727	0.377	0	Stem cells
EPN1	0	1.59922	0.672	0.366	0	Stem cells
ATP6V1E1	0	1.59706	0.565	0.266	0	Stem cells
DEPDC1B	0	1.59527	0.481	0.077	0	Stem cells
GNL3	0	1.59362	0.814	0.34	0	Stem cells
LAPTM4B	0	1.58882	0.894	0.469	0	Stem cells
PLCXD1	0	1.58874	0.457	0.119	0	Stem cells
IGBP1	0	1.58808	0.611	0.341	0	Stem cells
COMMD1	0	1.5877	0.584	0.225	0	Stem cells
ANXA7	0	1.58578	0.565	0.21	0	Stem cells
SORL1	0	1.58509	0.42	0.07	0	Stem cells
MCCC2	0	1.58425	0.445	0.076	0	Stem cells
TMEM60	0	1.58363	0.53	0.228	0	Stem cells
EXOSC8	0	1.58211	0.758	0.309	0	Stem cells
MCM6	0	1.58195	0.64	0.145	0	Stem cells
RABGAP1L	0	1.58132	0.488	0.104	0	Stem cells
GRAMD1A	0	1.57836	0.489	0.175	0	Stem cells
TMEM177	0	1.57805	0.434	0.093	0	Stem cells
MYO19	0	1.57669	0.453	0.083	0	Stem cells
MRPL12	0	1.57561	0.791	0.332	0	Stem cells
GTF2E2	0	1.5746	0.462	0.136	0	Stem cells
ZNF90	0	1.57395	0.415	0.053	0	Stem cells
F11R	0	1.57175	0.42	0.027	0	Stem cells
YEATS4	0	1.57008	0.581	0.239	0	Stem cells
NCAPD2	0	1.56924	0.584	0.108	0	Stem cells
IMPACT	0	1.56621	0.473	0.125	0	Stem cells
FZD7	0	1.56595	0.596	0.177	0	Stem cells
ZC3H14	0	1.56486	0.616	0.317	0	Stem cells
RBM28	0	1.56264	0.589	0.258	0	Stem cells
EIF4E	0	1.56084	0.822	0.471	0	Stem cells
FKBP11	0	1.56056	0.433	0.079	0	Stem cells
CSTF3	0	1.56015	0.646	0.311	0	Stem cells
NRBF2	0	1.55937	0.518	0.196	0	Stem cells
CINP	0	1.55836	0.516	0.22	0	Stem cells
GPS1	0	1.55823	0.56	0.261	0	Stem cells
ANXA11	0	1.55767	0.445	0.061	0	Stem cells
LARP4	0	1.55704	0.522	0.185	0	Stem cells
NOP16	0	1.55673	0.472	0.11	0	Stem cells
PARG	0	1.55653	0.475	0.121	0	Stem cells
MAF1	0	1.55605	0.712	0.397	0	Stem cells
DCUN1D1	0	1.55565	0.482	0.18	0	Stem cells
UBE2F	0	1.5554	0.571	0.241	0	Stem cells
VTI1B	0	1.5552	0.705	0.334	0	Stem cells
NUDT15	0	1.55478	0.601	0.21	0	Stem cells
XPC	0	1.55335	0.523	0.208	0	Stem cells
PSMC2	0	1.55301	0.6	0.316	0	Stem cells
ETNK1	0	1.55255	0.541	0.211	0	Stem cells
THEM4	0	1.55239	0.207	0.048	0	Stem cells
CMSS1	0	1.55176	0.727	0.235	0	Stem cells
LAMTOR2	0	1.55131	0.749	0.416	0	Stem cells
ZMAT2	0	1.54875	0.716	0.426	0	Stem cells
MPZL1	0	1.54611	0.543	0.229	0	Stem cells
KXD1	0	1.54603	0.629	0.285	0	Stem cells
SIN3A	0	1.54565	0.465	0.159	0	Stem cells
ZCCHC9	0	1.54495	0.54	0.19	0	Stem cells
GMFB	0	1.54476	0.571	0.247	0	Stem cells
VKORC1L1	0	1.54472	0.511	0.173	0	Stem cells
METAP2	0	1.54422	0.884	0.479	0	Stem cells
STX3	0	1.5417	0.44	0.061	0	Stem cells
KATNBL1	0	1.53967	0.618	0.319	0	Stem cells
BEND4	0	1.53912	0.389	0.018	0	Stem cells
FUBP1	0	1.53777	0.766	0.367	0	Stem cells
CLPX	0	1.53761	0.488	0.188	0	Stem cells
FAM104A	0	1.53675	0.507	0.172	0	Stem cells
PGD	0	1.53196	0.774	0.344	0	Stem cells
FARSB	0	1.52965	0.477	0.17	0	Stem cells
TMEM132B	0	1.52892	0.338	0.025	0	Stem cells
ANAPC7	0	1.52608	0.512	0.207	0	Stem cells
DDX23	0	1.52563	0.509	0.214	0	Stem cells
EXOSC9	0	1.5228	0.53	0.184	0	Stem cells
NAA10	0	1.52206	0.712	0.372	0	Stem cells
UBE4B	0	1.52018	0.438	0.12	0	Stem cells
EMC8	0	1.51951	0.574	0.268	0	Stem cells
NDUFAF7	0	1.51803	0.437	0.096	0	Stem cells
LNCPRESS2	0	1.51796	0.351	0	0	Stem cells
AC090204.1	0	1.5177	0.543	0.169	0	Stem cells
LCK	0	1.51744	0.369	0	0	Stem cells
GSTZ1	0	1.51736	0.483	0.145	0	Stem cells
SRD5A3	0	1.51682	0.429	0.07	0	Stem cells
NIPA2	0	1.51654	0.544	0.231	0	Stem cells
IVD	0	1.51564	0.497	0.178	0	Stem cells
CORO1B	0	1.51498	0.543	0.232	0	Stem cells
GTF3C1	0	1.5141	0.482	0.186	0	Stem cells
NMT1	0	1.51322	0.791	0.295	0	Stem cells
CUL4A	0	1.51314	0.487	0.156	0	Stem cells
GULP1	0	1.51231	0.74	0.229	0	Stem cells
SWI5	0	1.51216	0.602	0.236	0	Stem cells
ACSL4	0	1.51157	0.486	0.113	0	Stem cells
CDH3	0	1.51088	0.41	0.02	0	Stem cells
ADI1	0	1.51051	0.708	0.244	0	Stem cells
VIRMA	0	1.50991	0.497	0.203	0	Stem cells
PPP6R3	0	1.508	0.485	0.193	0	Stem cells
DDX50	0	1.50717	0.587	0.268	0	Stem cells
YDJC	0	1.5067	0.461	0.137	0	Stem cells
STXBP3	0	1.50654	0.459	0.137	0	Stem cells
NOP14	0	1.50493	0.462	0.121	0	Stem cells
CHRAC1	0	1.50253	0.494	0.162	0	Stem cells
DTWD1	0	1.50025	0.561	0.213	0	Stem cells
CDC73	0	1.49981	0.497	0.197	0	Stem cells
ICA1	0	1.49975	0.409	0.025	0	Stem cells
AGTPBP1	0	1.49641	0.489	0.158	0	Stem cells
CDC27	0	1.49601	0.442	0.148	0	Stem cells
DGKZ	0	1.49549	0.457	0.146	0	Stem cells
E2F3	0	1.49472	0.5	0.133	0	Stem cells
NUDT22	0	1.49462	0.454	0.127	0	Stem cells
ZNF721	0	1.49222	0.563	0.24	0	Stem cells
CSDE1	0	1.4914	0.903	0.647	0	Stem cells
AVEN	0	1.48983	0.431	0.1	0	Stem cells
ENTR1	0	1.4895	0.483	0.158	0	Stem cells
THUMPD2	0	1.4879	0.449	0.112	0	Stem cells
NPEPPS	0	1.48756	0.62	0.326	0	Stem cells
NSUN5	0	1.48741	0.473	0.138	0	Stem cells
MPDZ	0	1.48652	0.507	0.193	0	Stem cells
SAMM50	0	1.48614	0.577	0.284	0	Stem cells
SMARCD2	0	1.48495	0.437	0.066	0	Stem cells
PIEZO2	0	1.48424	0.35	0.025	0	Stem cells
ZNF766	0	1.48375	0.498	0.21	0	Stem cells
WDR33	0	1.48373	0.652	0.356	0	Stem cells
USP39	0	1.48315	0.5	0.166	0	Stem cells
FAM98B	0	1.48017	0.511	0.18	0	Stem cells
FRAS1	0	1.47975	0.388	0.037	0	Stem cells
COA5	0	1.47926	0.568	0.265	0	Stem cells
FANCD2	0	1.4783	0.463	0.073	0	Stem cells
SIKE1	0	1.47773	0.571	0.207	0	Stem cells
CASP6	0	1.47701	0.485	0.131	0	Stem cells
TRMT5	0	1.47459	0.432	0.09	0	Stem cells
MITD1	0	1.47402	0.529	0.192	0	Stem cells
ZNF330	0	1.47232	0.51	0.202	0	Stem cells
GNL2	0	1.47135	0.522	0.194	0	Stem cells
TMEM147	0	1.47122	0.839	0.467	0	Stem cells
UBA3	0	1.46816	0.49	0.185	0	Stem cells
KYAT3	0	1.46747	0.466	0.159	0	Stem cells
TMEM126A	0	1.46499	0.644	0.297	0	Stem cells
CNOT7	0	1.46435	0.812	0.459	0	Stem cells
SAP30BP	0	1.4637	0.511	0.23	0	Stem cells
KDM3B	0	1.46264	0.52	0.198	0	Stem cells
CUL2	0	1.46066	0.493	0.21	0	Stem cells
QARS	0	1.46009	0.582	0.259	0	Stem cells
BET1	0	1.45988	0.489	0.187	0	Stem cells
ERCC6L	0	1.45979	0.349	0.026	0	Stem cells
RPE	0	1.45792	0.473	0.136	0	Stem cells
SNRPC	0	1.45574	0.855	0.553	0	Stem cells
SFXN1	0	1.45525	0.596	0.312	0	Stem cells
WDR4	0	1.45467	0.396	0.04	0	Stem cells
GUF1	0	1.45333	0.427	0.106	0	Stem cells
SMIM37	0	1.45208	0.534	0.159	0	Stem cells
PRCC	0	1.45205	0.478	0.238	0	Stem cells
CAPG	0	1.45097	0.391	0.049	0	Stem cells
TPMT	0	1.44898	0.436	0.086	0	Stem cells
PAFAH1B2	0	1.44788	0.717	0.386	0	Stem cells
ADAM10	0	1.44688	0.518	0.206	0	Stem cells
DCPS	0	1.44505	0.449	0.107	0	Stem cells
DHRS7	0	1.44336	0.54	0.215	0	Stem cells
N4BP2	0	1.44302	0.621	0.297	0	Stem cells
BAG2	0	1.44259	0.382	0.058	0	Stem cells
ATG5	0	1.44244	0.512	0.183	0	Stem cells
SMG1	0	1.4422	0.497	0.212	0	Stem cells
TIMM23	0	1.44212	0.484	0.171	0	Stem cells
ZSWIM7	0	1.44195	0.638	0.302	0	Stem cells
CCDC137	0	1.44086	0.587	0.195	0	Stem cells
PPIH	0	1.44083	0.604	0.232	0	Stem cells
PPP1R14A	0	1.44064	0.407	0.041	0	Stem cells
GID8	0	1.44061	0.605	0.261	0	Stem cells
PMPCA	0	1.44043	0.529	0.257	0	Stem cells
TRABD	0	1.43867	0.473	0.163	0	Stem cells
ZCCHC3	0	1.43796	0.58	0.272	0	Stem cells
YLPM1	0	1.43735	0.551	0.276	0	Stem cells
RPN1	0	1.43578	0.555	0.227	0	Stem cells
ARF6	0	1.43389	0.568	0.254	0	Stem cells
STAT3	0	1.4337	0.533	0.23	0	Stem cells
USP46	0	1.43339	0.511	0.211	0	Stem cells
ZNF589	0	1.43329	0.422	0.077	0	Stem cells
STX16	0	1.43319	0.437	0.19	0	Stem cells
NSUN2	0	1.42847	0.399	0.089	0	Stem cells
FASTKD2	0	1.427	0.439	0.143	0	Stem cells
DOCK1	0	1.42697	0.415	0.082	0	Stem cells
SAFB	0	1.42678	0.634	0.366	0	Stem cells
ACTR3	0	1.42613	0.783	0.481	0	Stem cells
GINS1	0	1.42559	0.439	0.08	0	Stem cells
GRTP1	0	1.42343	0.39	0.046	0	Stem cells
SLC50A1	0	1.42338	0.428	0.075	0	Stem cells
PPP4R3A	0	1.42228	0.575	0.292	0	Stem cells
PSMD3	0	1.42196	0.687	0.414	0	Stem cells
TTC19	0	1.42162	0.636	0.363	0	Stem cells
OGFOD1	0	1.4215	0.438	0.144	0	Stem cells
GJC1	0	1.42072	0.52	0.152	0	Stem cells
ZNF519	0	1.41968	0.435	0.133	0	Stem cells
ARHGAP12	0	1.41946	0.442	0.146	0	Stem cells
VTA1	0	1.41928	0.533	0.231	0	Stem cells
CNIH1	0	1.41872	0.711	0.382	0	Stem cells
GON4L	0	1.41795	0.501	0.279	0	Stem cells
ZC3H15	0	1.41267	0.867	0.548	0	Stem cells
HMX2	0	1.41082	0.245	0.001	0	Stem cells
ZNF195	0	1.41012	0.517	0.235	0	Stem cells
TAF9	0	1.41011	0.797	0.395	0	Stem cells
ESCO1	0	1.41005	0.502	0.171	0	Stem cells
DLAT	0	1.40925	0.434	0.121	0	Stem cells
METTL16	0	1.40808	0.461	0.171	0	Stem cells
TSTA3	0	1.40755	0.581	0.222	0	Stem cells
LLPH	0	1.4057	0.618	0.297	0	Stem cells
RRS1	0	1.40554	0.519	0.139	0	Stem cells
KIAA0586	0	1.40383	0.431	0.134	0	Stem cells
ZIC5	0	1.40354	0.397	0.097	0	Stem cells
GCDH	0	1.40249	0.426	0.109	0	Stem cells
PPP2R1B	0	1.40198	0.41	0.088	0	Stem cells
NUP88	0	1.39963	0.405	0.114	0	Stem cells
CHD1L	0	1.39853	0.453	0.108	0	Stem cells
WDR46	0	1.39738	0.48	0.189	0	Stem cells
THRAP3	0	1.39614	0.858	0.525	0	Stem cells
FLVCR1-DT	0	1.39484	0.379	0.032	0	Stem cells
NUP160	0	1.3941	0.488	0.211	0	Stem cells
SYMPK	0	1.39152	0.495	0.207	0	Stem cells
ADNP2	0	1.39061	0.489	0.176	0	Stem cells
EP400	0	1.39034	0.469	0.198	0	Stem cells
MRPL46	0	1.38949	0.46	0.214	0	Stem cells
MTOR	0	1.38911	0.465	0.142	0	Stem cells
CUL1	0	1.38841	0.535	0.237	0	Stem cells
NACC1	0	1.38713	0.454	0.131	0	Stem cells
TMEM33	0	1.38661	0.572	0.245	0	Stem cells
SLC7A1	0	1.38653	0.462	0.082	0	Stem cells
AAMDC	0	1.38426	0.533	0.177	0	Stem cells
NSA2	0	1.38318	0.861	0.521	0	Stem cells
TIAL1	0	1.38317	0.639	0.364	0	Stem cells
ERICH1	0	1.38308	0.493	0.197	0	Stem cells
IQCB1	0	1.38275	0.458	0.167	0	Stem cells
NUP50	0	1.38207	0.535	0.205	0	Stem cells
EHD4	0	1.38191	0.406	0.053	0	Stem cells
STX6	0	1.38035	0.449	0.129	0	Stem cells
MRS2	0	1.37843	0.452	0.145	0	Stem cells
PARL	0	1.37822	0.634	0.301	0	Stem cells
SWAP70	0	1.37819	0.413	0.084	0	Stem cells
OLFML3	0	1.37788	0.305	0.011	0	Stem cells
CSTF1	0	1.37572	0.427	0.136	0	Stem cells
HTT	0	1.37565	0.451	0.15	0	Stem cells
IFITM2	0	1.37396	0.742	0.114	0	Stem cells
TRNT1	0	1.37314	0.437	0.125	0	Stem cells
CDKN2AIPNL	0	1.37075	0.613	0.29	0	Stem cells
GPANK1	0	1.36985	0.517	0.197	0	Stem cells
ASF1A	0	1.36897	0.525	0.261	0	Stem cells
VCP	0	1.36847	0.825	0.491	0	Stem cells
RRM2B	0	1.36617	0.415	0.111	0	Stem cells
HMG20B	0	1.36515	0.605	0.256	0	Stem cells
GAR1	0	1.36509	0.543	0.222	0	Stem cells
GMPR2	0	1.36423	0.525	0.225	0	Stem cells
SH3GLB1	0	1.36365	0.552	0.255	0	Stem cells
ERGIC1	0	1.36315	0.5	0.219	0	Stem cells
STK38L	0	1.36285	0.427	0.101	0	Stem cells
MRPL58	0	1.36118	0.498	0.212	0	Stem cells
MRPS11	0	1.36026	0.572	0.295	0	Stem cells
CDC40	0	1.35875	0.536	0.252	0	Stem cells
TMEM63A	0	1.35545	0.314	0.016	0	Stem cells
ZNF720	0	1.35471	0.434	0.163	0	Stem cells
INTS8	0	1.35281	0.428	0.127	0	Stem cells
PLS1	0	1.35279	0.376	0.013	0	Stem cells
ZDHHC3	0	1.34998	0.476	0.17	0	Stem cells
YTHDC2	0	1.34942	0.413	0.117	0	Stem cells
UBE2D1	0	1.34925	0.572	0.309	0	Stem cells
MPHOSPH6	0	1.34903	0.595	0.263	0	Stem cells
SART3	0	1.34761	0.49	0.183	0	Stem cells
ZNF649	0	1.34742	0.396	0.097	0	Stem cells
TDP2	0	1.34679	0.458	0.163	0	Stem cells
UBFD1	0	1.34531	0.522	0.211	0	Stem cells
CGNL1	0	1.34055	0.362	0.027	0	Stem cells
CUTC	0	1.34053	0.44	0.144	0	Stem cells
OTUD4	0	1.33807	0.4	0.103	0	Stem cells
ZFC3H1	0	1.33632	0.418	0.14	0	Stem cells
RMND5B	0	1.3358	0.455	0.174	0	Stem cells
EGFL7	0	1.33299	0.413	0.072	0	Stem cells
DNPEP	0	1.33239	0.439	0.131	0	Stem cells
DLGAP1-AS2	0	1.3322	0.319	0.024	0	Stem cells
ACAP2	0	1.33162	0.48	0.199	0	Stem cells
TTLL12	0	1.33122	0.41	0.075	0	Stem cells
AC022140.1	0	1.33052	0.343	0.001	0	Stem cells
COA7	0	1.32955	0.399	0.126	0	Stem cells
BABAM1	0	1.32908	0.618	0.277	0	Stem cells
TBC1D7	0	1.32883	0.466	0.158	0	Stem cells
UBE2V2	0	1.32879	0.862	0.592	0	Stem cells
XPO5	0	1.32842	0.421	0.125	0	Stem cells
PSMD7	0	1.32771	0.86	0.516	0	Stem cells
APBB2	0	1.32539	0.48	0.151	0	Stem cells
TNIP2	0	1.32519	0.425	0.107	0	Stem cells
NOA1	0	1.32431	0.428	0.126	0	Stem cells
PDS5B	0	1.32239	0.567	0.279	0	Stem cells
QPRT	0	1.32228	0.798	0.284	0	Stem cells
NOC2L	0	1.32219	0.548	0.278	0	Stem cells
CAPZA2	0	1.32214	0.712	0.461	0	Stem cells
USB1	0	1.32176	0.506	0.206	0	Stem cells
APOBEC3C	0	1.32175	0.354	0.01	0	Stem cells
PARP4	0	1.31943	0.375	0.07	0	Stem cells
PLRG1	0	1.31604	0.564	0.313	0	Stem cells
LSM1	0	1.31574	0.663	0.375	0	Stem cells
LRR1	0	1.31467	0.453	0.102	0	Stem cells
FTSJ3	0	1.31433	0.461	0.166	0	Stem cells
ABRAXAS1	0	1.31369	0.471	0.12	0	Stem cells
TRAF7	0	1.3133	0.467	0.168	0	Stem cells
AL117378.1	0	1.31193	0.2	0	0	Stem cells
GLS	0	1.31188	0.422	0.136	0	Stem cells
SNX27	0	1.31115	0.519	0.237	0	Stem cells
CEP350	0	1.31039	0.544	0.242	0	Stem cells
LAMC1	0	1.31003	0.427	0.078	0	Stem cells
ALDH3A2	0	1.30989	0.479	0.167	0	Stem cells
FIS1	0	1.30793	0.849	0.556	0	Stem cells
SMNDC1	0	1.30764	0.541	0.257	0	Stem cells
FAM192A	0	1.30569	0.563	0.312	0	Stem cells
PRPF38B	0	1.30465	0.72	0.374	0	Stem cells
ANKRD10	0	1.30423	0.556	0.262	0	Stem cells
DDX6	0	1.30381	0.717	0.428	0	Stem cells
EIF2AK2	0	1.303	0.749	0.246	0	Stem cells
CCDC58	0	1.30286	0.481	0.162	0	Stem cells
KANSL1	0	1.30258	0.624	0.398	0	Stem cells
HNRNPF	0	1.30205	0.885	0.465	0	Stem cells
PKNOX1	0	1.30172	0.332	0.106	0	Stem cells
NCLN	0	1.30157	0.407	0.092	0	Stem cells
CDC14B	0	1.30083	0.387	0.067	0	Stem cells
MACC1	0	1.30074	0.316	0.005	0	Stem cells
ZNF318	0	1.29985	0.356	0.09	0	Stem cells
B4GALT5	0	1.29939	0.492	0.185	0	Stem cells
DDB1	0	1.29801	0.638	0.362	0	Stem cells
NOL10	0	1.29783	0.422	0.122	0	Stem cells
EIF3G	0	1.29755	0.856	0.565	0	Stem cells
VPS26A	0	1.29746	0.578	0.301	0	Stem cells
MRPL35	0	1.29685	0.473	0.177	0	Stem cells
PRMT5	0	1.29616	0.495	0.211	0	Stem cells
TBC1D4	0	1.29604	0.367	0.019	0	Stem cells
IPO8	0	1.29491	0.388	0.085	0	Stem cells
RIOK2	0	1.29447	0.429	0.163	0	Stem cells
RPA1	0	1.29415	0.6	0.21	0	Stem cells
SEC24D	0	1.29351	0.39	0.064	0	Stem cells
ZNF787	0	1.29318	0.549	0.251	0	Stem cells
SDHC	0	1.29291	0.767	0.443	0	Stem cells
CRIP3	0	1.28977	0.363	0.019	0	Stem cells
CYFIP1	0	1.28923	0.471	0.165	0	Stem cells
SECISBP2	0	1.28897	0.641	0.37	0	Stem cells
DDB2	0	1.28799	0.401	0.113	0	Stem cells
SLC6A6	0	1.28578	0.388	0.062	0	Stem cells
KIF1C	0	1.28562	0.416	0.088	0	Stem cells
GOLPH3	0	1.28432	0.496	0.202	0	Stem cells
ZDHHC12	0	1.28268	0.537	0.153	0	Stem cells
CNTLN	0	1.28211	0.443	0.113	0	Stem cells
OSBPL10	0	1.28197	0.32	0.021	0	Stem cells
VAT1	0	1.28077	0.636	0.248	0	Stem cells
PRRC2A	0	1.28011	0.603	0.336	0	Stem cells
DHTKD1	0	1.27927	0.452	0.143	0	Stem cells
RHOXF1-AS1	0	1.27886	0.168	0	0	Stem cells
MYLIP	0	1.27807	0.355	0.037	0	Stem cells
ELP5	0	1.27779	0.53	0.308	0	Stem cells
POLR1D	0	1.27766	0.876	0.517	0	Stem cells
IGF2R	0	1.27734	0.441	0.138	0	Stem cells
SALL2	0	1.2758	0.622	0.205	0	Stem cells
RBM7	0	1.2757	0.484	0.222	0	Stem cells
NFATC2IP	0	1.27557	0.512	0.213	0	Stem cells
EXOSC10	0	1.27482	0.393	0.137	0	Stem cells
DSE	0	1.2727	0.405	0.098	0	Stem cells
LTV1	0	1.27246	0.545	0.196	0	Stem cells
C21orf91	0	1.27231	0.371	0.081	0	Stem cells
USP8	0	1.27176	0.566	0.277	0	Stem cells
CCNK	0	1.27153	0.499	0.168	0	Stem cells
STRN	0	1.27141	0.376	0.08	0	Stem cells
CTPS1	0	1.26991	0.553	0.194	0	Stem cells
NUTM2B-AS1	0	1.2698	0.479	0.223	0	Stem cells
AMOTL1	0	1.26968	0.317	0.109	0	Stem cells
DNAJC19	0	1.26957	0.812	0.394	0	Stem cells
MPV17	0	1.26942	0.577	0.281	0	Stem cells
EIF3D	0	1.26734	0.818	0.493	0	Stem cells
NMD3	0	1.26697	0.409	0.123	0	Stem cells
CASC3	0	1.26584	0.523	0.281	0	Stem cells
FAAP20	0	1.26438	0.807	0.399	0	Stem cells
RNF20	0	1.26334	0.482	0.205	0	Stem cells
ACVR2B	0	1.26263	0.685	0.383	0	Stem cells
N4BP1	0	1.26203	0.469	0.187	0	Stem cells
PCDH1	0	1.26134	0.367	0.025	0	Stem cells
FAR1	0	1.26088	0.438	0.164	0	Stem cells
DNA2	0	1.25953	0.378	0.058	0	Stem cells
EPRS	0	1.25926	0.821	0.316	0	Stem cells
TAF1B	0	1.258	0.461	0.163	0	Stem cells
ARHGEF10	0	1.25763	0.388	0.088	0	Stem cells
AC011447.3	0	1.25636	0.265	0.042	0	Stem cells
MFN1	0	1.25533	0.398	0.12	0	Stem cells
PINX1.1	0	1.25521	0.421	0.109	0	Stem cells
SLC30A9	0	1.25489	0.464	0.211	0	Stem cells
ARL5B	0	1.25474	0.491	0.192	0	Stem cells
HCFC1	0	1.25434	0.505	0.211	0	Stem cells
CRNKL1	0	1.25377	0.431	0.161	0	Stem cells
MASTL	0	1.2533	0.384	0.056	0	Stem cells
SLC9A3R1	0	1.25243	0.495	0.151	0	Stem cells
NTAN1	0	1.25201	0.545	0.198	0	Stem cells
SIGMAR1	0	1.25166	0.451	0.165	0	Stem cells
LMNB2	0	1.251	0.555	0.187	0	Stem cells
METTL2A	0	1.25037	0.491	0.228	0	Stem cells
SKP2	0	1.25032	0.475	0.129	0	Stem cells
SPG21	0	1.2497	0.604	0.307	0	Stem cells
LYN	0	1.24821	0.347	0.026	0	Stem cells
UBA6	0	1.24806	0.5	0.252	0	Stem cells
GEMIN7	0	1.2478	0.428	0.142	0	Stem cells
WDFY2	0	1.24664	0.446	0.149	0	Stem cells
COQ5	0	1.24567	0.478	0.223	0	Stem cells
PGRMC2	0	1.24506	0.644	0.277	0	Stem cells
DAP3	0	1.245	0.531	0.272	0	Stem cells
ANO6	0	1.24489	0.362	0.064	0	Stem cells
ZC3H7A	0	1.24342	0.43	0.173	0	Stem cells
AC100830.1	0	1.24333	0.323	0.01	0	Stem cells
RYK	0	1.24323	0.487	0.215	0	Stem cells
MRPL54	0	1.24282	0.7	0.365	0	Stem cells
GMCL1	0	1.24072	0.46	0.169	0	Stem cells
GPBP1L1	0	1.23948	0.46	0.181	0	Stem cells
PLCG2	0	1.23676	0.283	0.005	0	Stem cells
CRTAP	0	1.23528	0.577	0.22	0	Stem cells
EXTL2	0	1.23521	0.572	0.201	0	Stem cells
MTA1	0	1.23395	0.579	0.31	0	Stem cells
LSG1	0	1.23201	0.409	0.135	0	Stem cells
NT5C	0	1.23037	0.654	0.281	0	Stem cells
MRPL39	0	1.22943	0.467	0.194	0	Stem cells
TWISTNB	0	1.22943	0.54	0.189	0	Stem cells
RBCK1	0	1.22853	0.502	0.204	0	Stem cells
SAAL1	0	1.22774	0.441	0.149	0	Stem cells
SNRPA1	0	1.22563	0.859	0.447	0	Stem cells
PROSER1	0	1.22514	0.424	0.131	0	Stem cells
TIMM44	0	1.22509	0.575	0.256	0	Stem cells
PLAA	0	1.223	0.441	0.157	0	Stem cells
SLFN12	0	1.22299	0.246	0.008	0	Stem cells
HMG20A	0	1.22205	0.44	0.15	0	Stem cells
PTAR1	0	1.21977	0.425	0.146	0	Stem cells
ALG8	0	1.21926	0.48	0.179	0	Stem cells
MCFD2	0	1.21806	0.64	0.293	0	Stem cells
RMI1	0	1.21765	0.432	0.117	0	Stem cells
VDAC1	0	1.21722	0.9	0.643	0	Stem cells
MRPS22	0	1.21683	0.533	0.253	0	Stem cells
TMEM245	0	1.21674	0.523	0.24	0	Stem cells
ATL2	0	1.21622	0.373	0.101	0	Stem cells
ZNRD1	0	1.21471	0.548	0.233	0	Stem cells
UTP3	0	1.21333	0.468	0.199	0	Stem cells
PRELID3B	0	1.21227	0.458	0.149	0	Stem cells
HMOX2	0	1.20777	0.443	0.159	0	Stem cells
GCN1	0	1.20775	0.382	0.103	0	Stem cells
PPRC1	0	1.20757	0.383	0.081	0	Stem cells
DLG1	0	1.20755	0.492	0.205	0	Stem cells
CHPT1	0	1.20723	0.422	0.117	0	Stem cells
EXOSC2	0	1.20713	0.429	0.133	0	Stem cells
PGAP2	0	1.20689	0.421	0.118	0	Stem cells
SMIM15	0	1.20493	0.536	0.243	0	Stem cells
MED7	0	1.20489	0.402	0.167	0	Stem cells
ZPR1	0	1.20416	0.482	0.202	0	Stem cells
EIF2B3	0	1.2035	0.402	0.125	0	Stem cells
TPRKB	0	1.20345	0.715	0.373	0	Stem cells
LAGE3	0	1.20305	0.723	0.323	0	Stem cells
KCTD3	0	1.20171	0.417	0.124	0	Stem cells
FAM96A	0	1.20087	0.548	0.255	0	Stem cells
TOM1L1	0	1.20082	0.464	0.089	0	Stem cells
FAM120A	0	1.20028	0.417	0.123	0	Stem cells
SPTSSA	0	1.19882	0.674	0.294	0	Stem cells
RBM12B	0	1.19882	0.465	0.21	0	Stem cells
COPS5	0	1.19864	0.666	0.384	0	Stem cells
FAM45A	0	1.19699	0.641	0.298	0	Stem cells
OLMALINC	0	1.19674	0.429	0.11	0	Stem cells
ANKS6	0	1.1961	0.372	0.056	0	Stem cells
ATP13A3	0	1.19606	0.437	0.156	0	Stem cells
SIGIRR	0	1.19602	0.368	0.05	0	Stem cells
PRIM2	0	1.19577	0.419	0.122	0	Stem cells
SEC23IP	0	1.19316	0.446	0.162	0	Stem cells
NOL8	0	1.19262	0.448	0.18	0	Stem cells
SMARCD1	0	1.19255	0.706	0.322	0	Stem cells
KIF11	0	1.19116	0.611	0.087	0	Stem cells
TAF11	0	1.19052	0.624	0.328	0	Stem cells
DNAH14	0	1.18981	0.375	0.092	0	Stem cells
RDH14	0	1.18814	0.484	0.224	0	Stem cells
FSD1	0	1.18769	0.5	0.237	0	Stem cells
RECQL	0	1.18769	0.453	0.127	0	Stem cells
TRIP13	0	1.18724	0.395	0.063	0	Stem cells
RNF214	0	1.18714	0.447	0.195	0	Stem cells
SPECC1	0	1.18714	0.504	0.173	0	Stem cells
MRPL10	0	1.18707	0.5	0.229	0	Stem cells
TRIM33	0	1.18685	0.543	0.308	0	Stem cells
OARD1	0	1.18525	0.621	0.343	0	Stem cells
CSNK1G3	0	1.18522	0.475	0.208	0	Stem cells
DR1	0	1.18487	0.549	0.23	0	Stem cells
PNKP	0	1.18421	0.512	0.212	0	Stem cells
CARS2	0	1.18353	0.514	0.243	0	Stem cells
NUP93	0	1.18274	0.521	0.228	0	Stem cells
NIF3L1	0	1.1804	0.427	0.134	0	Stem cells
TRAPPC4	0	1.17964	0.644	0.423	0	Stem cells
RPAP1	0	1.17898	0.375	0.087	0	Stem cells
FBXO7	0	1.17892	0.461	0.196	0	Stem cells
MMS19	0	1.1788	0.386	0.091	0	Stem cells
BARD1	0	1.17739	0.579	0.152	0	Stem cells
TBC1D15	0	1.1767	0.428	0.133	0	Stem cells
NUB1	0	1.17507	0.509	0.231	0	Stem cells
TLCD1	0	1.1746	0.33	0.021	0	Stem cells
STK25	0	1.17444	0.569	0.329	0	Stem cells
PITPNC1	0	1.17437	0.389	0.082	0	Stem cells
SMPDL3B	0	1.17238	0.328	0.009	0	Stem cells
RNF13	0	1.17188	0.463	0.183	0	Stem cells
CENPJ	0	1.17089	0.385	0.103	0	Stem cells
AP3S1	0	1.17052	0.696	0.431	0	Stem cells
LINC01224	0	1.1701	0.401	0.075	0	Stem cells
HDDC3	0	1.16907	0.383	0.122	0	Stem cells
FANCI	0	1.16886	0.505	0.105	0	Stem cells
CERS4	0	1.16825	0.451	0.151	0	Stem cells
PPP2R5A	0	1.16818	0.379	0.056	0	Stem cells
GNB4	0	1.16786	0.449	0.099	0	Stem cells
RHNO1	0	1.16746	0.503	0.206	0	Stem cells
DMTF1	0	1.16696	0.463	0.195	0	Stem cells
EPN2	0	1.16688	0.465	0.216	0	Stem cells
GSKIP	0	1.16597	0.447	0.174	0	Stem cells
FUCA2	0	1.16551	0.45	0.137	0	Stem cells
SMIM12	0	1.16341	0.472	0.203	0	Stem cells
SPART	0	1.16271	0.532	0.248	0	Stem cells
MRPS26	0	1.16135	0.837	0.487	0	Stem cells
GPATCH2L	0	1.1607	0.567	0.321	0	Stem cells
TMC6	0	1.1605	0.317	0.012	0	Stem cells
SH3YL1	0	1.16006	0.399	0.132	0	Stem cells
KDM6A	0	1.15941	0.325	0.071	0	Stem cells
BLOC1S4	0	1.15906	0.537	0.272	0	Stem cells
ZNF33A	0	1.15689	0.538	0.238	0	Stem cells
GLMN	0	1.1566	0.41	0.108	0	Stem cells
MRPS18B	0	1.15636	0.602	0.342	0	Stem cells
BRWD3	0	1.15633	0.383	0.118	0	Stem cells
ZNF451	0	1.15449	0.493	0.249	0	Stem cells
ZNF544	0	1.15434	0.413	0.139	0	Stem cells
ARFIP1	0	1.15299	0.399	0.136	0	Stem cells
ECI2	0	1.15199	0.704	0.248	0	Stem cells
ADAMTS19	0	1.15186	0.332	0.009	0	Stem cells
JAGN1	0	1.14885	0.574	0.286	0	Stem cells
CTNNBL1	0	1.14857	0.591	0.306	0	Stem cells
PBX2	0	1.14768	0.466	0.193	0	Stem cells
PAIP2B	0	1.14619	0.365	0.059	0	Stem cells
RRP1	0	1.14484	0.478	0.175	0	Stem cells
RALGPS2	0	1.14476	0.502	0.201	0	Stem cells
TWF2	0	1.14384	0.424	0.149	0	Stem cells
RNF138	0	1.14205	0.428	0.158	0	Stem cells
AKIRIN1	0	1.14198	0.866	0.523	0	Stem cells
SETD3	0	1.1412	0.436	0.164	0	Stem cells
TTI1	0	1.14043	0.383	0.095	0	Stem cells
POLA1	0	1.13875	0.328	0.058	0	Stem cells
STRN3	0	1.13847	0.448	0.188	0	Stem cells
HDGFL2	0	1.13753	0.662	0.394	0	Stem cells
NCAPH	0	1.13737	0.39	0.059	0	Stem cells
DHX30	0	1.13728	0.603	0.337	0	Stem cells
OTUD6B	0	1.13673	0.352	0.107	0	Stem cells
RRP15	0	1.13672	0.567	0.245	0	Stem cells
SYNGR1	0	1.13645	0.396	0.125	0	Stem cells
ZNF143	0	1.13629	0.371	0.127	0	Stem cells
RBM12	0	1.13532	0.465	0.187	0	Stem cells
OPN3	0	1.13532	0.386	0.064	0	Stem cells
NUDT9	0	1.1345	0.444	0.172	0	Stem cells
KIF18A	0	1.13287	0.351	0.05	0	Stem cells
WWP1	0	1.13118	0.401	0.1	0	Stem cells
EXOC2	0	1.13112	0.362	0.08	0	Stem cells
LRRC42	0	1.13079	0.492	0.224	0	Stem cells
BTF3	0	1.13049	0.954	0.819	0	Stem cells
ARMC1	0	1.13041	0.569	0.316	0	Stem cells
GABRB3	0	1.12999	0.701	0.159	0	Stem cells
RAC1	0	1.1297	0.907	0.728	0	Stem cells
S100PBP	0	1.12938	0.408	0.124	0	Stem cells
NFXL1	0	1.12891	0.372	0.09	0	Stem cells
SOCS2	0	1.12825	0.308	0.059	0	Stem cells
MGA	0	1.12781	0.423	0.17	0	Stem cells
PLEKHA8	0	1.12756	0.441	0.159	0	Stem cells
GEMIN5	0	1.12592	0.365	0.088	0	Stem cells
ZFAND1	0	1.12576	0.429	0.169	0	Stem cells
TESMIN	0	1.12535	0.325	0.015	0	Stem cells
VAPB	0	1.12495	0.483	0.232	0	Stem cells
RAD18	0	1.12426	0.371	0.07	0	Stem cells
OSBPL9	0	1.12371	0.519	0.238	0	Stem cells
PPP6C	0	1.12315	0.461	0.201	0	Stem cells
ZNF532	0	1.12224	0.445	0.205	0	Stem cells
ASS1	0	1.12173	0.27	0.026	0	Stem cells
FAM184A	0	1.12127	0.341	0.067	0	Stem cells
IDH3B	0	1.12107	0.543	0.301	0	Stem cells
RIOK1	0	1.12056	0.411	0.161	0	Stem cells
BAIAP2L1	0	1.1202	0.34	0.027	0	Stem cells
TRNP1	0	1.11917	0.359	0.053	0	Stem cells
SSR1	0	1.11721	0.635	0.315	0	Stem cells
PEAK1	0	1.11709	0.341	0.09	0	Stem cells
DEXI	0	1.11638	0.465	0.194	0	Stem cells
ZNF814	0	1.11555	0.457	0.168	0	Stem cells
NAV2	0	1.11449	0.431	0.107	0	Stem cells
SCNN1A	0	1.11443	0.312	0.001	0	Stem cells
MYO1E	0	1.11414	0.327	0.037	0	Stem cells
TMTC3	0	1.11223	0.355	0.075	0	Stem cells
WRN	0	1.11219	0.415	0.127	0	Stem cells
EPS15	0	1.11205	0.42	0.166	0	Stem cells
FAM120AOS	0	1.11089	0.462	0.175	0	Stem cells
TIMM22	0	1.11008	0.497	0.239	0	Stem cells
DPEP1	0	1.10927	0.213	0.004	0	Stem cells
RFWD3	0	1.1091	0.38	0.082	0	Stem cells
PDGFA	0	1.10877	0.254	0.051	0	Stem cells
C6orf132	0	1.10813	0.31	0.004	0	Stem cells
ALDH18A1	0	1.10808	0.418	0.145	0	Stem cells
LINC00662	0	1.10753	0.408	0.167	0	Stem cells
LLGL2	0	1.10585	0.35	0.05	0	Stem cells
LSM6	0	1.10573	0.854	0.381	0	Stem cells
RMND5A	0	1.10419	0.462	0.182	0	Stem cells
MRPS7	0	1.10381	0.757	0.41	0	Stem cells
CTSZ	0	1.10332	0.36	0.045	0	Stem cells
ARPC1B	0	1.10239	0.438	0.113	0	Stem cells
RFLNB	0	1.10072	0.369	0.061	0	Stem cells
MCTS1	0	1.10017	0.665	0.368	0	Stem cells
FNTA	0	1.09727	0.615	0.317	0	Stem cells
C19orf24	0	1.09636	0.565	0.228	0	Stem cells
HAGHL	0	1.0958	0.353	0.094	0	Stem cells
RMDN1	0	1.09573	0.449	0.169	0	Stem cells
IDE	0	1.09564	0.34	0.065	0	Stem cells
MKLN1	0	1.0947	0.392	0.203	0	Stem cells
RSU1	0	1.09458	0.417	0.14	0	Stem cells
USP25	0	1.09455	0.347	0.05	0	Stem cells
XPO6	0	1.09331	0.402	0.139	0	Stem cells
CLN8	0	1.09326	0.367	0.111	0	Stem cells
SPIN1	0	1.09164	0.554	0.305	0	Stem cells
MTX2	0	1.09144	0.655	0.352	0	Stem cells
NSMCE4A	0	1.09126	0.641	0.26	0	Stem cells
PES1	0	1.08967	0.372	0.113	0	Stem cells
FAM169A	0	1.08925	0.341	0.09	0	Stem cells
RAD17	0	1.08925	0.416	0.154	0	Stem cells
RCHY1	0	1.08897	0.42	0.169	0	Stem cells
ARL14EP	0	1.08894	0.491	0.236	0	Stem cells
KIAA1143	0	1.08802	0.49	0.208	0	Stem cells
GRK6	0	1.08741	0.431	0.159	0	Stem cells
HERC4	0	1.0862	0.43	0.174	0	Stem cells
PTPA	0	1.08548	0.443	0.172	0	Stem cells
PEX1	0	1.08542	0.393	0.117	0	Stem cells
ETAA1	0	1.08521	0.363	0.069	0	Stem cells
APIP	0	1.08396	0.455	0.193	0	Stem cells
ESCO2	0	1.08332	0.409	0.061	0	Stem cells
TAF6	0	1.08309	0.484	0.238	0	Stem cells
CNOT10	0	1.08302	0.383	0.115	0	Stem cells
DUS1L	0	1.08277	0.528	0.218	0	Stem cells
GLTP	0	1.08277	0.418	0.191	0	Stem cells
TPD52	0	1.08262	0.386	0.056	0	Stem cells
MCU	0	1.08256	0.36	0.066	0	Stem cells
WASHC4	0	1.08239	0.396	0.129	0	Stem cells
CIAPIN1	0	1.08233	0.553	0.291	0	Stem cells
NOM1	0	1.08201	0.38	0.121	0	Stem cells
SRRD	0	1.08156	0.407	0.159	0	Stem cells
RNASEH2C	0	1.08148	0.743	0.313	0	Stem cells
MAPK9	0	1.08132	0.394	0.133	0	Stem cells
HACL1	0	1.07912	0.393	0.122	0	Stem cells
NBN	0	1.07684	0.399	0.137	0	Stem cells
PLCB3	0	1.07622	0.305	0.046	0	Stem cells
MTMR2	0	1.07463	0.404	0.141	0	Stem cells
MYO1C	0	1.0716	0.365	0.09	0	Stem cells
MCM10	0	1.06943	0.502	0.087	0	Stem cells
CHCHD4	0	1.06855	0.336	0.059	0	Stem cells
EIF4G3	0	1.0679	0.633	0.303	0	Stem cells
DDX42	0	1.06686	0.619	0.31	0	Stem cells
MEA1	0	1.06555	0.713	0.366	0	Stem cells
UHRF2	0	1.06543	0.378	0.12	0	Stem cells
TBL1XR1	0	1.06517	0.651	0.36	0	Stem cells
CARNMT1	0	1.06485	0.357	0.066	0	Stem cells
YIPF6	0	1.06404	0.573	0.317	0	Stem cells
PPIP5K2	0	1.06321	0.444	0.2	0	Stem cells
DDX20	0	1.06312	0.374	0.109	0	Stem cells
TMEM92	0	1.06299	0.291	0.004	0	Stem cells
LRRC8D	0	1.06227	0.377	0.106	0	Stem cells
ZNF431	0	1.06226	0.502	0.231	0	Stem cells
MRPL17	0	1.06036	0.714	0.307	0	Stem cells
GALK1	0	1.05901	0.414	0.134	0	Stem cells
ORAI1	0	1.05845	0.393	0.108	0	Stem cells
UBE2E2	0	1.05778	0.553	0.195	0	Stem cells
TRAPPC6A	0	1.05724	0.533	0.229	0	Stem cells
KIF23	0	1.05654	0.506	0.074	0	Stem cells
ICMT	0	1.05557	0.468	0.136	0	Stem cells
NUP35	0	1.05537	0.371	0.108	0	Stem cells
TOP1MT	0	1.05505	0.36	0.056	0	Stem cells
RTCA	0	1.05487	0.475	0.237	0	Stem cells
HSPA14.1	0	1.05393	0.455	0.163	0	Stem cells
MBP	0	1.05323	0.32	0.02	0	Stem cells
PIAS2	0	1.05281	0.449	0.208	0	Stem cells
COX11	0	1.05271	0.63	0.344	0	Stem cells
E2F5	0	1.05202	0.478	0.186	0	Stem cells
PCCB	0	1.0519	0.401	0.138	0	Stem cells
MIOS	0	1.05122	0.344	0.071	0	Stem cells
APTX	0	1.05086	0.428	0.176	0	Stem cells
IBTK	0	1.05015	0.423	0.195	0	Stem cells
FAM124A	0	1.04999	0.327	0.077	0	Stem cells
JPH1	0	1.04947	0.3	0.018	0	Stem cells
PSMD5	0	1.04917	0.346	0.086	0	Stem cells
DRG1	0	1.04879	0.492	0.229	0	Stem cells
ZNF644	0	1.04805	0.657	0.379	0	Stem cells
ATAD5	0	1.04621	0.55	0.148	0	Stem cells
TCF15	0	1.04579	0.301	0.01	0	Stem cells
FOXO1	0	1.04528	0.311	0.052	0	Stem cells
PPIL4	0	1.04435	0.546	0.313	0	Stem cells
ECD	0	1.04363	0.354	0.095	0	Stem cells
RAD51C	0	1.04316	0.393	0.128	0	Stem cells
MYCBP	0	1.04278	0.378	0.082	0	Stem cells
GTPBP8	0	1.04219	0.37	0.133	0	Stem cells
LRP8	0	1.04099	0.368	0.124	0	Stem cells
RCC1	0	1.04094	0.438	0.125	0	Stem cells
ETS2	0	1.04011	0.319	0.045	0	Stem cells
OIP5	0	1.03911	0.372	0.068	0	Stem cells
PARD3	0	1.03888	0.456	0.178	0	Stem cells
RRP9	0	1.03846	0.388	0.127	0	Stem cells
MAP4K3	0	1.03839	0.35	0.106	0	Stem cells
INCENP	0	1.03831	0.276	0.045	0	Stem cells
NCAPD3	0	1.03825	0.421	0.115	0	Stem cells
GTF3C3	0	1.038	0.401	0.144	0	Stem cells
ERGIC2	0	1.03701	0.59	0.346	0	Stem cells
BCR	0	1.03562	0.389	0.14	0	Stem cells
NDC1	0	1.03499	0.351	0.064	0	Stem cells
LONP1	0	1.03452	0.486	0.212	0	Stem cells
ZNF680	0	1.03426	0.376	0.122	0	Stem cells
TBCD	0	1.03349	0.394	0.143	0	Stem cells
SFXN4	0	1.03292	0.366	0.111	0	Stem cells
SASS6	0	1.03178	0.376	0.095	0	Stem cells
SS18	0	1.03113	0.506	0.237	0	Stem cells
KNTC1	0	1.02991	0.336	0.057	0	Stem cells
ATXN3	0	1.02978	0.441	0.195	0	Stem cells
NAA25	0	1.02949	0.431	0.181	0	Stem cells
FADD	0	1.02931	0.376	0.114	0	Stem cells
COBL	0	1.02924	0.273	0.01	0	Stem cells
NEPRO	0	1.02883	0.411	0.153	0	Stem cells
BDH2	0	1.02763	0.533	0.215	0	Stem cells
NDUFB10	0	1.02758	0.881	0.631	0	Stem cells
DPH5	0	1.0274	0.467	0.222	0	Stem cells
SNUPN	0	1.02559	0.405	0.153	0	Stem cells
CELF1	0	1.02505	0.746	0.421	0	Stem cells
FAM208A	0	1.02448	0.419	0.204	0	Stem cells
FAHD2A	0	1.02443	0.448	0.214	0	Stem cells
SREBF2	0	1.02313	0.473	0.232	0	Stem cells
TEAD4	0	1.02239	0.307	0.025	0	Stem cells
POLR3D	0	1.02189	0.48	0.179	0	Stem cells
DCTN1	0	1.0218	0.552	0.32	0	Stem cells
PTRH2	0	1.02164	0.421	0.142	0	Stem cells
GABPB1	0	1.02134	0.369	0.112	0	Stem cells
CNOT2	0	1.02118	0.654	0.374	0	Stem cells
PRMT3	0	1.02091	0.335	0.07	0	Stem cells
PLSCR1	0	1.02011	0.382	0.031	0	Stem cells
FUBP3	0	1.0169	0.464	0.214	0	Stem cells
SPRED1	0	1.01669	0.408	0.127	0	Stem cells
CTDSP2	0	1.01626	0.46	0.186	0	Stem cells
WDR74	0	1.01555	0.49	0.215	0	Stem cells
STYX	0	1.01505	0.343	0.074	0	Stem cells
MAP3K21	0	1.01464	0.311	0.01	0	Stem cells
BRWD1	0	1.01445	0.545	0.313	0	Stem cells
PPP4R2	0	1.01367	0.666	0.35	0	Stem cells
CEP192	0	1.01285	0.342	0.085	0	Stem cells
NAF1	0	1.01192	0.353	0.085	0	Stem cells
FAM118B	0	1.01184	0.376	0.128	0	Stem cells
CHMP1B	0	1.01167	0.519	0.284	0	Stem cells
TMEM243	0	1.01063	0.401	0.109	0	Stem cells
SLC25A26	0	1.01045	0.427	0.162	0	Stem cells
GNAI3	0	1.00963	0.712	0.457	0	Stem cells
ZNF43	0	1.00889	0.418	0.17	0	Stem cells
PUM1	0	1.00791	0.724	0.462	0	Stem cells
POLQ	0	1.00761	0.303	0.025	0	Stem cells
IMPA1	0	1.00748	0.381	0.127	0	Stem cells
METTL3	0	1.00688	0.389	0.132	0	Stem cells
LONRF1	0	1.0063	0.361	0.113	0	Stem cells
GTF2A1	0	1.00604	0.405	0.15	0	Stem cells
RNF4	0	1.00578	0.438	0.179	0	Stem cells
TIA1	0	1.00504	0.555	0.3	0	Stem cells
TMEM230	0	1.00479	0.78	0.43	0	Stem cells
PITPNA-AS1	0	1.00417	0.489	0.205	0	Stem cells
OCLN	0	1.00403	0.352	0.072	0	Stem cells
LYRM4	0	1.00349	0.722	0.352	0	Stem cells
P2RY1	0	1.00336	0.282	0.013	0	Stem cells
RNF34	0	1.00328	0.423	0.171	0	Stem cells
ARFGEF3	0	1.00254	0.356	0.068	0	Stem cells
RNF220	0	1.00141	0.404	0.154	0	Stem cells
RAB8A	0	1.00053	0.602	0.293	0	Stem cells
MYBBP1A	0	1.0005	0.335	0.068	0	Stem cells
YTHDF3	0	1.00046	0.441	0.181	0	Stem cells
HCCS	0	1.0001	0.388	0.111	0	Stem cells
GRID2	0	0.99967	0.588	0.059	0	Stem cells
STK4	0	0.999049	0.47	0.223	0	Stem cells
SCAF11	0	0.997679	0.788	0.386	0	Stem cells
GNA12	0	0.997572	0.401	0.143	0	Stem cells
NUP133	0	0.996626	0.358	0.113	0	Stem cells
DPM2	0	0.995574	0.526	0.261	0	Stem cells
QRSL1	0	0.993288	0.38	0.116	0	Stem cells
QTRT2	0	0.991476	0.331	0.079	0	Stem cells
GEMIN2	0	0.989393	0.405	0.189	0	Stem cells
DSC2	0	0.98897	0.423	0.066	0	Stem cells
ENOSF1	0	0.987987	0.347	0.068	0	Stem cells
KDSR	0	0.987673	0.527	0.241	0	Stem cells
MPHOSPH9	0	0.987391	0.374	0.137	0	Stem cells
PDE7A	0	0.98733	0.473	0.217	0	Stem cells
C6orf120	0	0.987214	0.388	0.13	0	Stem cells
N4BP3	0	0.986073	0.314	0.034	0	Stem cells
DESI1	0	0.98587	0.382	0.122	0	Stem cells
CLDN3	0	0.985718	0.388	0.047	0	Stem cells
SNX9	0	0.982628	0.347	0.088	0	Stem cells
CCDC66	0	0.982583	0.501	0.297	0	Stem cells
REST	0	0.981578	0.624	0.215	0	Stem cells
MBD2	0	0.981034	0.417	0.162	0	Stem cells
SPTLC1	0	0.979786	0.45	0.221	0	Stem cells
MRPL43	0	0.979275	0.7	0.385	0	Stem cells
CS	0	0.978937	0.453	0.207	0	Stem cells
TERF2	0	0.978174	0.385	0.162	0	Stem cells
BCKDK	0	0.978164	0.411	0.161	0	Stem cells
GCNT2	0	0.976894	0.312	0.045	0	Stem cells
RNPEP	0	0.975439	0.383	0.138	0	Stem cells
PHKB	0	0.975311	0.473	0.24	0	Stem cells
ABT1	0	0.975173	0.497	0.238	0	Stem cells
LIMK1	0	0.974454	0.398	0.157	0	Stem cells
GGPS1	0	0.974312	0.483	0.231	0	Stem cells
GPBP1	0	0.974171	0.81	0.509	0	Stem cells
PPHLN1	0	0.973888	0.624	0.363	0	Stem cells
ZDHHC20	0	0.973543	0.371	0.096	0	Stem cells
SLC25A33	0	0.972531	0.464	0.175	0	Stem cells
CSNK1G2	0	0.972105	0.616	0.293	0	Stem cells
POLR1B	0	0.972062	0.307	0.058	0	Stem cells
FAM111A	0	0.971633	0.338	0.047	0	Stem cells
BZW1	0	0.970672	0.863	0.564	0	Stem cells
KIAA1586	0	0.970059	0.418	0.172	0	Stem cells
ATG10	0	0.967158	0.338	0.082	0	Stem cells
MPRIP	0	0.967073	0.473	0.241	0	Stem cells
ELAC2	0	0.967022	0.358	0.111	0	Stem cells
MMP17	0	0.966569	0.314	0.053	0	Stem cells
UBE2Q1	0	0.96628	0.437	0.158	0	Stem cells
LUC7L	0	0.966075	0.591	0.341	0	Stem cells
ALDH1B1	0	0.965764	0.333	0.077	0	Stem cells
HPS1	0	0.96521	0.337	0.07	0	Stem cells
GOLPH3L	0	0.964545	0.344	0.102	0	Stem cells
WDR59	0	0.96451	0.352	0.117	0	Stem cells
RGS9	0	0.964343	0.324	0.051	0	Stem cells
POLR2D	0	0.963507	0.511	0.215	0	Stem cells
UGT8	0	0.962382	0.286	0.006	0	Stem cells
MICU1	0	0.96219	0.418	0.205	0	Stem cells
SH3PXD2B	0	0.962083	0.343	0.102	0	Stem cells
CNPY3	0	0.961681	0.561	0.236	0	Stem cells
NCOR1	0	0.961446	0.745	0.494	0	Stem cells
CAPN1	0	0.961102	0.419	0.17	0	Stem cells
AC004148.2	0	0.960108	0.382	0.132	0	Stem cells
ALPL	0	0.959123	0.435	0.078	0	Stem cells
NUP85	0	0.959053	0.361	0.094	0	Stem cells
RPS6KB2	0	0.958677	0.417	0.181	0	Stem cells
PREP	0	0.958214	0.332	0.092	0	Stem cells
TTC9	0	0.958203	0.338	0.095	0	Stem cells
SLC25A17	0	0.957976	0.347	0.119	0	Stem cells
MAP1S	0	0.957358	0.408	0.185	0	Stem cells
KIZ	0	0.957039	0.326	0.054	0	Stem cells
EFR3A	0	0.957027	0.339	0.078	0	Stem cells
TMEM11	0	0.956331	0.527	0.298	0	Stem cells
PIGF	0	0.956058	0.509	0.278	0	Stem cells
GNL3L	0	0.955694	0.316	0.055	0	Stem cells
TRMT61B	0	0.954806	0.372	0.134	0	Stem cells
SIX4	0	0.954205	0.296	0.022	0	Stem cells
HCG18	0	0.954013	0.423	0.198	0	Stem cells
PLEKHB2	0	0.95378	0.608	0.329	0	Stem cells
NUP98	0	0.953587	0.379	0.136	0	Stem cells
GSDMD	0	0.953287	0.282	0.01	0	Stem cells
INO80D	0	0.953241	0.364	0.154	0	Stem cells
PYGL	0	0.95321	0.299	0.038	0	Stem cells
RAP1A	0	0.952793	0.436	0.212	0	Stem cells
AACS	0	0.952789	0.358	0.115	0	Stem cells
WDR89	0	0.952211	0.336	0.081	0	Stem cells
ETV5	0	0.95198	0.343	0.068	0	Stem cells
KLHDC3	0	0.949859	0.607	0.352	0	Stem cells
RNASEH1-AS1	0	0.949757	0.351	0.116	0	Stem cells
ARHGEF35	0	0.947868	0.275	0.003	0	Stem cells
SEPT2	0	0.947411	0.865	0.55	0	Stem cells
NABP2	0	0.946979	0.486	0.24	0	Stem cells
RPP38	0	0.945805	0.414	0.161	0	Stem cells
UXS1	0	0.945427	0.422	0.163	0	Stem cells
CECR2	0	0.944938	0.67	0.199	0	Stem cells
CTTN	0	0.943916	0.591	0.313	0	Stem cells
PSMD10	0	0.943422	0.459	0.197	0	Stem cells
EEF2KMT	0	0.942783	0.333	0.079	0	Stem cells
ATM	0	0.942126	0.476	0.242	0	Stem cells
BAZ2A	0	0.941673	0.517	0.252	0	Stem cells
MTFR1	0	0.94141	0.359	0.094	0	Stem cells
CRYZ	0	0.940517	0.368	0.092	0	Stem cells
RPS19BP1	0	0.939474	0.845	0.471	0	Stem cells
ALG6	0	0.938507	0.327	0.068	0	Stem cells
ITPK1	0	0.938142	0.339	0.077	0	Stem cells
ACTR6	0	0.936781	0.538	0.255	0	Stem cells
ATR	0	0.936458	0.303	0.054	0	Stem cells
NELFB	0	0.936181	0.444	0.232	0	Stem cells
RAB3GAP1	0	0.934551	0.364	0.138	0	Stem cells
RAMMET	0	0.934333	0.565	0.342	0	Stem cells
RNF167	0	0.934232	0.522	0.277	0	Stem cells
PUSL1	0	0.934197	0.392	0.124	0	Stem cells
RBM33	0	0.93387	0.465	0.248	0	Stem cells
EXOC5	0	0.932631	0.556	0.301	0	Stem cells
DPM1	0	0.932091	0.53	0.255	0	Stem cells
TIMM10B	0	0.931882	0.423	0.199	0	Stem cells
MARC1	0	0.931769	0.329	0.055	0	Stem cells
RPP25	0	0.931495	0.334	0.067	0	Stem cells
RNF126	0	0.931439	0.54	0.276	0	Stem cells
TENT5B	0	0.929802	0.289	0.024	0	Stem cells
SRBD1	0	0.929108	0.322	0.083	0	Stem cells
PRCP	0	0.928647	0.454	0.129	0	Stem cells
SEL1L3	0	0.928642	0.296	0.03	0	Stem cells
RNF44	0	0.928325	0.397	0.157	0	Stem cells
ALMS1	0	0.928289	0.343	0.111	0	Stem cells
PPP4R1	0	0.928073	0.402	0.164	0	Stem cells
CPT2	0	0.927818	0.333	0.097	0	Stem cells
THAP4	0	0.927255	0.383	0.143	0	Stem cells
COQ3	0	0.926941	0.316	0.068	0	Stem cells
TMEM170A	0	0.926788	0.526	0.233	0	Stem cells
TOPBP1	0	0.926337	0.421	0.161	0	Stem cells
SLC31A1	0	0.925353	0.411	0.121	0	Stem cells
WDR41	0	0.924143	0.422	0.185	0	Stem cells
[truncated: 81,467 more rows]
