# Supplementary material for: Deficiency of FABP7 Triggers Premature Neural Differentiation in Idiopathic Normocephalic Autism Organoids
Source: Adv Sci (Weinh). 2024 Nov 18;12(2):2406849. doi: 10.1002/advs.202406849 (PMC11727249; doi:10.1002/advs.202406849)
Supplement: Supplementary file 2 — Supplemental Table 1‐13 [file ADVS-12-2406849-s001.zip › Table S6.xlsx]

## Sheet: pseudotime_dependent genes
Table S6. The trajectories and dynamics pseudotime-dependent genes combind ASD and IMR group.
Genes	pval	qval	cluster
CAMK2N1	0	0	1
STMN1	0	0	2
LIN28A	0	0	3
MARCKSL1	0	0	4
PRDX1	0	0	3
NASP	0	0	3
UQCRH	0	0	5
ELAVL4	0	0	2
JUN	0	0	1
NFIA	0	0	1
L1TD1	0	0	5
FOXD3-AS1	0	0	5
AK4	0	0	5
SERBP1	0	0	3
GNG5	0	0	3
SLC16A1	0	0	5
PHGDH	0	0	3
MLLT11	0	0	1
CELF3	0	0	1
S100A10	0	0	5
S100A11	0	0	5
RAB13	0	0	3
TPM3	0	0	5
CKS1B	0	0	3
SYT11	0	0	1
C1orf61	0	0	1
ATP1B1	0	0	1
KIFAP3	0	0	2
PRDX6	0	0	3
XPR1	0	0	2
ASPM	0	0	5
KIF21B	0	0	2
CENPF	0	0	3
PARP1	0	0	3
CEP170	0	0	2
MYT1L	0	0	2
RPS7	0	0	3
SOX11	0	0	1
KIDINS220	0	0	2
PDIA6	0	0	3
KIF3C	0	0	2
SLC8A1	0	0	1
SIX3	0	0	2
CALM2	0	0	4
EPCAM	0	0	5
MSH2	0	0	5
NRXN1	0	0	1
RTN4	0	0	2
RPS27A	0	0	3
CCDC88A	0	0	2
BCL11A	0	0	2
UGP2	0	0	5
AAK1	0	0	1
SNRPG	0	0	3
TMSB10	0	0	2
BUB1	0	0	5
DBI	0	0	3
ZEB2	0	0	2
KIF5C	0	0	2
TBR1	0	0	1
CSRNP3	0	0	2
DLX1	0	0	2
DLX2	0	0	2
HSPD1	0	0	5
HSPE1	0	0	3
EEF1B2	0	0	3
KLF7	0	0	2
MAP2	0	0	1
ERBB4	0	0	2
XRCC5	0	0	5
SCG2	0	0	2
DNER	0	0	1
NCL	0	0	3
PTMA	0	0	3
SRGAP3	0	0	1
SH3BP5	0	0	2
RPL15	0	0	3
TRIM71	0	0	5
CLASP2	0	0	1
RPSA	0	0	3
RPL14	0	0	3
TDGF1	0	0	5
RPL29	0	0	3
TKT	0	0	5
C3orf14	0	0	2
ROBO2	0	0	2
MTRNR2L12	0	0	5
DPPA4	0	0	5
TAGLN3	0	0	2
ZBTB20	0	0	1
GAP43	0	0	2
PODXL2	0	0	2
RPL22L1	0	0	5
EIF4A2	0	0	1
RPL39L	0	0	5
SST	0	0	2
C4orf48	0	0	1
NSG1	0	0	2
CRMP1	0	0	2
UCHL1	0	0	2
PAICS	0	0	3
RUFY3	0	0	1
CCNI	0	0	2
SCD5	0	0	1
MAPK10	0	0	1
H2AFZ	0	0	3
AC106864.1	0	0	5
MAD2L1	0	0	3
ANXA5	0	0	3
SFRP2	0	0	3
GUCY1A1	0	0	2
GRIA2	0	0	1
CPE	0	0	1
HMGB2	0	0	3
GPM6A	0	0	1
CENPU	0	0	3
2022-03-06	0	0	1
BASP1	0	0	1
TARS	0	0	5
CCNB1	0	0	3
MAP1B	0	0	1
ENC1	0	0	2
SSBP2	0	0	1
RPS23	0	0	3
TMEM161B-AS1	0	0	1
LINC00461	0	0	1
MEF2C	0	0	1
POLR3G	0	0	5
NR2F1	0	0	1
NREP	0	0	2
APC	0	0	2
KIF3A	0	0	2
NDFIP1	0	0	1
RPS14	0	0	3
G3BP1	0	0	3
PTTG1	0	0	3
HMMR	0	0	5
NPM1	0	0	3
NSG2	0	0	2
PRELID1	0	0	3
HNRNPAB	0	0	3
TUBB2A	0	0	2
TUBB2B	0	0	1
NRN1	0	0	1
DSP	0	0	5
DEK	0	0	3
SOX4	0	0	2
SCGN	0	0	2
HIST1H4C	0	0	3
HIST1H1D	0	0	5
ATAT1	0	0	2
POU5F1	0	0	5
ATP6V1G2	0	0	2
DDAH2	0	0	1
CLIC1	0	0	3
RPS18	0	0	3
HMGA1	0	0	3
RPL10A	0	0	3
HSP90AB1	0	0	3
MCM3	0	0	3
GSTA4	0	0	1
MDN1	0	0	5
MARCKS	0	0	1
SERINC1	0	0	2
EPB41L2	0	0	5
RPS12	0	0	3
RPA3	0	0	3
TSPAN13	0	0	1
NFE2L3	0	0	5
HNRNPA2B1	0	0	3
NEUROD6	0	0	2
PCLO	0	0	1
AKAP9	0	0	1
PEG10	0	0	2
DLX6-AS1	0	0	2
DLX5	0	0	2
GPC2	0	0	2
ACTL6B	0	0	2
KMT2E	0	0	1
LRRN3	0	0	2
PODXL	0	0	5
CALD1	0	0	3
TCAF1	0	0	1
ATP6V0E2	0	0	1
RARRES2	0	0	5
TMSB4X	0	0	4
TSPAN7	0	0	2
USP11	0	0	1
PCSK1N	0	0	1
SYP	0	0	2
MAGEH1	0	0	1
XIST	0	0	1
TMEM35A	0	0	2
BEX1	0	0	2
PAK3	0	0	1
DCX	0	0	2
STK26	0	0	5
LINC00632	0	0	1
IDS	0	0	1
GDI1	0	0	1
NEFM	0	0	1
NEFL	0	0	1
BNIP3L	0	0	1
STMN4	0	0	1
SARAF	0	0	1
RBPMS	0	0	5
EIF4EBP1	0	0	5
NSD3	0	0	1
SFRP1	0	0	3
PRKDC	0	0	3
MIR124-2HG	0	0	1
AC009446.1	0	0	5
TERF1	0	0	5
ZFHX4	0	0	1
PKIA	0	0	2
ZC2HC1A	0	0	2
STMN2	0	0	1
ZNF704	0	0	2
RUNX1T1	0	0	2
ESRP1	0	0	5
LAPTM4B	0	0	3
PABPC1	0	0	3
MAL2	0	0	5
MTSS1	0	0	2
LY6H	0	0	1
EEF1D	0	0	3
VPS28	0	0	1
RPL8	0	0	3
PTPRD	0	0	2
NFIB	0	0	1
RPS6	0	0	3
ELAVL2	0	0	1
DCTN3	0	0	1
TPM2	0	0	3
CKS2	0	0	3
FRRS1L	0	0	1
NR6A1	0	0	5
RPL35	0	0	3
PBX3	0	0	2
RPL12	0	0	3
STXBP1	0	0	2
SET	0	0	3
RPL7A	0	0	3
OLFM1	0	0	2
IFITM2	0	0	5
IFITM3	0	0	3
DUSP8	0	0	1
KCNQ1OT1	0	0	1
LDHA	0	0	5
LINC00678	0	0	5
MPPED2	0	0	2
C11orf96	0	0	2
MDK	0	0	3
TMEM132A	0	0	1
GNG3	0	0	2
NRXN2	0	0	1
MALAT1	0	0	1
FAM89B	0	0	1
CNIH2	0	0	1
MRPL11	0	0	3
GSTP1	0	0	3
GAL	0	0	5
PGM2L1	0	0	2
RPS3	0	0	3
SERPINH1	0	0	5
MAP6	0	0	1
CTSC	0	0	5
NCAM1	0	0	2
CADM1	0	0	2
TAGLN	0	0	3
FXYD6	0	0	1
THY1	0	0	5
SCN3B	0	0	2
FEZ1	0	0	2
CELF2	0	0	2
SEPHS1	0	0	5
ARHGAP21	0	0	1
GAD2	0	0	1
EPC1	0	0	1
ANK3	0	0	2
VCL	0	0	5
HELLS	0	0	3
PGAM1	0	0	5
INA	0	0	2
SHTN1	0	0	2
EIF3A	0	0	5
MKI67	0	0	3
CALY	0	0	1
CD9	0	0	5
GAPDH	0	0	3
ENO2	0	0	1
AC092490.1	0	0	5
YBX3	0	0	3
GRIN2B	0	0	2
MGST1	0	0	5
LMO3	0	0	2
LDHB	0	0	3
BCAT1	0	0	3
SINHCAF	0	0	3
TUBA1B	0	0	3
TUBA1A	0	0	1
TUBA1C	0	0	5
KRT8	0	0	3
KRT18	0	0	5
RPL41	0	0	3
KIF5A	0	0	1
SYT1	0	0	1
PAWR	0	0	5
DUSP6	0	0	5
BTG1	0	0	1
USP44	0	0	5
ANKS1B	0	0	2
HSP90B1	0	0	5
PPP1CC	0	0	5
LINC01405	0	0	5
RPLP0	0	0	3
UBC	0	0	1
RAN	0	0	3
AMER2	0	0	1
HMGB1	0	0	3
DCLK1	0	0	2
TSC22D1	0	0	1
PCDH9	0	0	1
MYCBP2	0	0	2
SUPT16H	0	0	3
SLC22A17	0	0	1
NOVA1	0	0	1
FOXG1	0	0	2
MIS18BP1	0	0	3
ATL1	0	0	2
GNG2	0	0	2
CDKN3	0	0	3
DLGAP5	0	0	5
ARID4A	0	0	1
DAAM1	0	0	1
RTN1	0	0	2
PNMA1	0	0	1
BCL11B	0	0	2
EVL	0	0	1
CKB	0	0	4
KLC1	0	0	2
CRIP2	0	0	1
NDN	0	0	1
MEIS2	0	0	2
BUB1B	0	0	5
NUSAP1	0	0	3
PDIA3	0	0	5
SCG3	0	0	2
CCNB2	0	0	3
TPM1	0	0	3
PCLAF	0	0	3
RBPMS2	0	0	5
RPL4	0	0	3
RPLP1	0	0	3
SEC11A	0	0	3
MFGE8	0	0	5
NR2F2	0	0	1
NME4	0	0	3
RPS2	0	0	3
CLDN6	0	0	5
C16orf45	0	0	1
SBK1	0	0	2
SEZ6L2	0	0	2
FAM57B	0	0	2
CHD9	0	0	1
GNAO1	0	0	2
NDRG4	0	0	1
CDH1	0	0	5
ZFHX3	0	0	2
GABARAPL2	0	0	1
TERF2IP	0	0	1
CYBA	0	0	3
APRT	0	0	3
RPL13	0	0	3
PFN1	0	0	3
C1QBP	0	0	3
NLRP1	0	0	1
TXNDC17	0	0	3
CLDN7	0	0	5
EIF5A	0	0	3
KDM6B	0	0	1
CHD3	0	0	1
VAMP2	0	0	1
WSB1	0	0	1
RAB34	0	0	3
RPL23A	0	0	3
CDK5R1	0	0	2
LHX1	0	0	1
RPL19	0	0	3
NEUROD2	0	0	2
THRA	0	0	1
TOP2A	0	0	3
KRT19	0	0	5
ETV4	0	0	5
MAPT	0	0	2
JPT1	0	0	2
H3F3B	0	0	1
BIRC5	0	0	3
ACTG1	0	0	1
MYL12A	0	0	3
ANKRD12	0	0	1
SNRPD1	0	0	3
DSG2	0	0	5
TTR	0	0	1
CELF4	0	0	2
SYT4	0	0	2
RNF165	0	0	2
NEDD4L	0	0	2
PMAIP1	0	0	5
CYB5A	0	0	5
SNRPB	0	0	3
CHGB	0	0	2
SNAP25	0	0	2
TPX2	0	0	3
DNMT3B	0	0	5
EIF2S2	0	0	5
MAP1LC3A	0	0	1
MYL9	0	0	3
BLCAP	0	0	2
NNAT	0	0	1
GDAP1L1	0	0	1
UBE2C	0	0	3
GNAS	0	0	4
EEF1A2	0	0	1
PLPPR3	0	0	1
CIRBP	0	0	4
APC2	0	0	2
TIMM13	0	0	3
AES	0	0	2
CELF5	0	0	2
ATCAY	0	0	2
MIR7-3HG	0	0	2
CDKN2D	0	0	2
AP1M2	0	0	5
ELAVL3	0	0	1
TPM4	0	0	3
RAB3A	0	0	2
JUND	0	0	1
TMEM59L	0	0	1
ZNF91	0	0	1
DMKN	0	0	5
APLP1	0	0	1
DPF1	0	0	2
TTC9B	0	0	2
RPS19	0	0	3
ATP1A3	0	0	2
POU2F2	0	0	1
PAFAH1B3	0	0	2
ZNF428	0	0	1
APOE	0	0	3
APOC1	0	0	5
NOVA2	0	0	1
FTL	0	0	3
ETFB	0	0	2
RPS9	0	0	3
RPL28	0	0	3
ZSCAN18	0	0	1
RANBP1	0	0	3
SNRPD3	0	0	3
MIAT	0	0	1
RBFOX2	0	0	2
RPL3	0	0	3
2022-09-03	0	0	2
AP000459.2	0	0	5
TTC3	0	0	1
MT-ND2	0	0	1
MT-CO1	0	0	5
MT-CO2	0	0	3
MT-ATP6	0	0	5
MT-CO3	0	0	3
MT-ND4	0	0	5
MT-ND6	0	0	5
MT-CYB	0	0	5
KPNA2	1.97626258336499e-323	8.30030285013294e-322	3
NFASC	1.03753785626662e-322	4.34283702694456e-321	1
AC004158.1	1.18575755001899e-322	4.95053777132929e-321	2
PHB	3.2114266979681e-322	1.3379297689381e-320	3
BNIP3	7.6086109459552e-322	3.16300826467566e-320	1
BCL2L12	9.63428009390431e-322	3.99649700920984e-320	3
SCG5	2.331001717079e-320	9.64984316174831e-319	1
GMNN	5.23462551768801e-320	2.16252039119068e-318	3
KLHL35	1.08417765323403e-319	4.46964391560617e-318	1
MEIS3	3.80478965731052e-318	1.56532041922953e-316	1
SYT5	5.32991595880141e-318	2.18823883016525e-316	2
CBX4	1.2866729285103e-317	5.27164491780616e-316	1
NEGR1	1.82612245644723e-317	7.46643609597313e-316	2
NAP1L1	1.94676488804568e-317	7.94336038126473e-316	3
HSPA4	4.70463537060635e-317	1.91569281796131e-315	5
LARS	4.75410907871175e-316	1.93187937639367e-314	5
THSD7A	1.47982177127858e-315	6.00113028907731e-314	2
JPH4	6.03798033386745e-315	2.44359892495394e-313	2
IGF2BP1	9.21981742548415e-315	3.72371935086939e-313	3
SNRPF	1.22936203492855e-314	4.95510202758091e-313	3
MAPRE3	7.89677276899303e-314	3.17645286827337e-312	1
CCDC112	1.03332566086825e-313	4.14812408224644e-312	2
ZSCAN10	4.51310153741261e-312	1.80806130342592e-310	5
AC104461.1	4.56567286350276e-312	1.82544236359485e-310	5
CDK1	4.95728457987359e-312	1.97803618246324e-310	3
NPDC1	9.49061066720159e-312	3.77931712561048e-310	1
PAK5	2.43394577428949e-311	9.67298729618127e-310	2
OSTC	1.19489045791544e-310	0	3
RPL18A	0	2.46e-307	3
DCC	0	5.45e-307	1
TUBB3	2.99e-308	1.18e-306	1
SV2A	8.48e-307	3.34e-305	2
DLL3	1.18e-306	4.62e-305	1
TANC2	2.25e-306	8.8e-305	1
PDE4DIP	5.7e-306	2.23e-304	1
NUDT3	6.16e-306	2.4e-304	2
PDLIM1	7.74e-306	3.02e-304	5
GRIA1	1.07e-305	4.17e-304	2
S100A13	1.39e-304	5.4e-303	3
EPHA5	9.41e-303	3.65e-301	2
ANK2	1.13e-302	4.38e-301	2
RPL5	1.31e-302	5.05e-301	3
VRTN	1.87e-302	7.19e-301	5
L1CAM	2.43e-301	9.34e-300	1
RRM2	2.45e-301	9.38e-300	3
GUK1	2.19e-300	8.39e-299	1
AURKA	1.38e-299	5.28e-298	5
SSBP1	7.02e-299	2.68e-297	3
ADGRG1	6.92e-298	2.63e-296	1
RPL7	4.42e-297	1.68e-295	3
NCAN	4.65e-297	1.76e-295	1
PYCARD	5.11e-297	1.93e-295	5
ARPP21	1.47e-294	5.57e-293	2
CLDN10	2.61e-294	9.85e-293	5
INSM1	5.43e-294	2.04e-292	1
SAT2	2.37e-293	8.88e-292	1
NECAP1	4.19e-293	1.57e-291	1
RTRAF	4.84e-293	1.81e-291	3
EIF1	4.87e-292	1.82e-290	1
CPEB4	2.8e-290	1.05e-288	1
RPS8	9.16e-290	3.41e-288	3
PTMS	1e-289	3.73e-288	4
PHC1	2.42e-289	8.96e-288	5
NOL4	5.1e-289	1.89e-287	2
TCF7L1	6.09e-289	2.25e-287	5
ACTR10	1.6e-288	5.9e-287	1
IMPA2	1.24e-287	4.56e-286	3
MAPK8IP2	3.98e-287	1.46e-285	1
ZNF292	4.36e-287	1.6e-285	1
CADPS	4.44e-287	1.63e-285	1
SLC32A1	5.7e-287	2.08e-285	2
STX12	3.08e-286	1.12e-284	1
SRGAP1	4.49e-286	1.63e-284	2
BMPR2	9.45e-286	3.43e-284	1
CCNA2	9.5e-286	3.45e-284	5
HMGN1	1.73e-285	6.26e-284	3
GJA1	3.23e-285	1.17e-283	3
SOBP	7.08e-285	2.55e-283	2
SRRM4	4.15e-284	1.5e-282	1
PSAT1	4.94e-284	1.77e-282	3
PPIA	2.2e-283	7.91e-282	3
REXO2	2.94e-283	1.05e-281	5
MEAF6	1.47e-282	5.26e-281	1
SCRT2	1.54e-282	5.5e-281	2
RPL11	2.76e-282	9.83e-281	3
MAP1A	3.17e-282	1.13e-280	1
SORBS2	4.09e-282	1.45e-280	1
BEX2	8.76e-281	3.1e-279	1
TM2D3	1.62e-280	5.74e-279	1
RPS26	1.88e-280	6.63e-279	3
NCAPG	6.55e-279	2.31e-277	3
WFDC2	1.15e-278	4.06e-277	5
PLXNA2	4.97e-278	1.74e-276	1
KIF21A	1.06e-277	3.72e-276	1
ANP32E	1.25e-277	4.36e-276	3
MPC1	7.25e-277	2.53e-275	1
CALR	2.23e-276	7.77e-275	5
KIF20B	3.58e-276	1.24e-274	5
NTM	4.02e-276	1.4e-274	1
ATP9A	5.57e-276	1.93e-274	2
FAM171A2	8.15e-275	2.82e-273	1
EZR	9.9e-275	3.42e-273	3
LSAMP	1.99e-274	6.86e-273	1
KLF6	2.14e-274	7.36e-273	1
PHF14	1e-272	3.45e-271	1
H1FX	1.16e-271	3.96e-270	4
MRPS15	1.72e-271	5.88e-270	3
MAB21L1	2.27e-271	7.76e-270	1
HMGN2	1.52e-270	5.2e-269	3
ANKRD46	2e-270	6.8e-269	2
HNRNPM	4e-270	1.36e-268	3
CNR1	5.74e-270	1.95e-268	2
TNRC6C	9.15e-270	3.1e-268	2
CCDC28B	9.59e-270	3.25e-268	1
FTX	1.44e-269	4.88e-268	1
CNTNAP2	2.12e-269	7.15e-268	4
LUC7L3	7.14e-269	2.41e-267	1
REEP1	1.69e-268	5.7e-267	2
HNRNPA3	4.75e-268	1.6e-266	5
TAOK3	1.36e-267	4.55e-266	1
PJA1	5.61e-267	1.88e-265	1
CENPE	1.02e-266	3.4e-265	5
GPR160	1.57e-266	5.24e-265	5
MTHFD2	1.06e-265	3.53e-264	5
ARX	2.57e-265	8.53e-264	1
CALB2	9.5e-265	3.15e-263	2
RSBN1	1.46e-264	4.85e-263	1
RUNDC3A	1.69e-264	5.58e-263	1
ECT2	1.19e-263	3.92e-262	5
KIAA0895L	5.69e-263	1.87e-261	1
CD200	8.35e-263	2.75e-261	2
CAMK2B	1.46e-262	4.8e-261	1
VSTM2A	1.68e-262	5.5e-261	2
RTN3	1.74e-262	5.7e-261	2
PLPPR2	4.67e-262	1.53e-260	2
CD2AP	5.11e-262	1.67e-260	5
IGF2BP3	5.92e-262	1.93e-260	3
HMGN5	1.16e-261	3.79e-260	5
TRIM8	2.94e-261	9.54e-260	1
MYBL2	1.1e-260	3.55e-259	3
SIVA1	2.11e-260	6.83e-259	3
FGFR1	2.42e-259	7.83e-258	3
CLIP3	3.77e-259	1.22e-257	1
DCLK2	1.18e-258	3.79e-257	1
NRXN3	2.09e-258	6.72e-257	2
SLIRP	8.08e-257	2.59e-255	3
AHCY	1.12e-256	3.58e-255	3
GCSH	1.12e-256	3.6e-255	3
PNMA2	2.29e-256	7.31e-255	1
SYNPR	3.18e-256	1.01e-254	2
SLC2A3	9.46e-256	3.01e-254	5
ATP6V0B	1.71e-255	5.45e-254	2
LSM4	1.83e-255	5.82e-254	3
FXYD5	6.86e-255	2.17e-253	5
PBX1	6.92e-255	2.19e-253	2
HERPUD1	1.31e-254	4.13e-253	1
SLC1A5	2.93e-254	9.24e-253	3
SCN2A	1.7e-253	5.35e-252	1
ABRACL	2.2e-253	6.9e-252	3
WRB	6.19e-253	1.94e-251	1
RGS17	9.1e-253	2.85e-251	2
PIF1	1.63e-251	5.1e-250	5
CYP2S1	1.86e-251	5.81e-250	5
PHYHIPL	3.4e-251	1.06e-249	1
PERP	4.68e-251	1.46e-249	3
CCT5	6.3e-251	1.96e-249	5
TCF4	2.31e-250	7.17e-249	2
ARHGEF7	2.82e-250	8.75e-249	1
HERC1	2.84e-250	8.8e-249	1
ZCCHC12	4.08e-249	1.26e-247	2
SMDT1	5.45e-249	1.68e-247	1
HNRNPF	1.11e-248	3.4e-247	3
JAKMIP2	3.65e-248	1.12e-246	2
DHCR24	2.19e-246	6.72e-245	5
SNCA	3.44e-246	1.05e-244	2
SMC4	5.45e-246	1.67e-244	3
TRIM2	6.71e-246	2.05e-244	1
GADD45G	1.28e-245	3.9e-244	1
KALRN	2.34e-245	7.12e-244	2
FBL	1.67e-244	5.08e-243	3
SMARCC1	3.08e-244	9.35e-243	5
AKAP6	5.38e-244	1.63e-242	2
PTGES3	1.18e-243	3.57e-242	5
CTNND2	1.71e-243	5.16e-242	1
UBE2S	4.23e-243	1.28e-241	3
PLPP2	4.47e-243	1.35e-241	5
EFNB2	6.8e-243	2.05e-241	4
ISLR2	7.34e-243	2.21e-241	2
KAT6B	1.66e-242	4.99e-241	1
ABAT	1.72e-242	5.14e-241	1
ARMCX3	3.24e-242	9.71e-241	1
COMMD3	3.27e-241	9.77e-240	1
TXNIP	3.34e-241	9.96e-240	1
PJA2	5.56e-241	1.66e-239	1
PNRC1	1.29e-240	3.84e-239	1
RSPO3	1.65e-240	4.9e-239	1
YWHAQ	5.29e-240	1.57e-238	2
CHAF1A	9.49e-239	2.81e-237	3
SRPK1	9.7e-239	2.87e-237	5
ACAT2	1.07e-238	3.17e-237	3
GGCT	6.11e-238	1.8e-236	3
CENPW	8.65e-238	2.55e-236	3
MEX3A	9.26e-238	2.72e-236	4
RPS11	3.91e-237	1.15e-235	4
SETBP1	5.54e-237	1.62e-235	1
TJP1	7.61e-237	2.23e-235	3
SVBP	1.22e-236	3.57e-235	2
TMOD2	2.94e-236	8.57e-235	2
DDX21	3.4e-236	9.91e-235	5
TUBB4A	3.84e-235	1.12e-233	2
GPATCH4	1.1e-234	3.21e-233	3
ACAP3	1.54e-234	4.48e-233	1
ARRDC3	1.57e-234	4.54e-233	1
PSIP1	1.9e-234	5.5e-233	5
MAP9	2.91e-233	8.4e-232	1
MOAP1	4.8e-233	1.39e-231	1
CCDC184	6.41e-233	1.85e-231	2
SMARCD3	2.81e-232	8.09e-231	1
LRRC4C	1.94e-231	5.57e-230	1
ASB8	2.37e-231	6.81e-230	1
PPM1K	3.4e-231	9.74e-230	1
ATP6V0A1	5.19e-231	1.48e-229	1
CMPK1	8.46e-231	2.42e-229	1
RNF187	1.79e-230	5.11e-229	1
RAB25	3.79e-230	1.08e-228	5
ANKRD36C	6.17e-230	1.75e-228	1
RAB33A	7.67e-230	2.18e-228	2
PCP4	9.18e-230	2.6e-228	1
ACAA2	4.31e-229	1.22e-227	5
SSB	2e-228	5.64e-227	3
ASXL3	4.68e-228	1.32e-226	1
ANXA2	7.23e-228	2.04e-226	3
TACC3	1.57e-227	4.42e-226	3
DNM3	2.07e-227	5.83e-226	2
ARID1B	2.34e-227	6.57e-226	1
BEX4	3.27e-227	9.17e-226	1
TSHZ2	3.54e-227	9.9e-226	1
HNRNPD	5.84e-227	1.63e-225	3
NDUFA5	8.02e-227	2.24e-225	1
TMEM158	9.83e-227	2.74e-225	1
CSNK1E	3.21e-226	8.92e-225	1
ATP6AP1	5.05e-226	1.4e-224	1
DPYSL5	5.11e-226	1.42e-224	2
ISL1	7.5e-226	2.08e-224	1
CACNB4	1.04e-225	2.89e-224	2
TNRC18	1.24e-225	3.42e-224	1
FJX1	1.5e-225	4.13e-224	1
DPYSL4	4.94e-225	1.36e-223	1
RPS3A	1.87e-224	5.16e-223	3
PPP1R1A	2.37e-224	6.52e-223	1
GPR162	2.87e-224	7.88e-223	1
ESRRG	3.87e-224	1.06e-222	2
DYNLRB1	9.27e-224	2.54e-222	1
SEC11C	1.25e-223	3.43e-222	2
LHX9	2.11e-222	5.77e-221	1
DKC1	6.23e-222	1.7e-220	3
RUFY2	7.78e-222	2.12e-220	1
TCEAL7	1.07e-221	2.9e-220	1
HIP1R	1.07e-221	2.9e-220	1
SLC25A3	1.4e-221	3.79e-220	3
SLC12A5	1.81e-221	4.89e-220	1
CDCA7	2.59e-221	7e-220	5
DRAXIN	4.33e-221	1.17e-219	2
CDC20	6.52e-221	1.76e-219	3
ITFG1	7.83e-221	2.11e-219	1
RPS4Y1	9.49e-221	2.55e-219	5
AIF1L	1.3e-220	3.48e-219	3
LRRC4B	1.42e-220	3.81e-219	1
DDX5	1.56e-220	4.17e-219	1
NR2F6	2.05e-220	5.48e-219	3
BAX	1.39e-219	3.71e-218	3
FLT1	1.53e-219	4.08e-218	5
RNF24	1.73e-219	4.62e-218	2
IPO5	1.28e-218	3.42e-217	3
NANOG	1.55e-218	4.11e-217	5
SP9	2.13e-218	5.64e-217	2
H2AFV	6.35e-218	1.68e-216	3
KIAA1549	9.5e-218	2.51e-216	2
ID4	1.01e-217	2.68e-216	4
ZNF821	1.19e-217	3.13e-216	1
AKR1C1	1.28e-217	3.37e-216	2
BSDC1	1.48e-217	3.9e-216	1
CMIP	1.5e-217	3.95e-216	2
MAGED1	9.01e-217	2.36e-215	1
DNAJC15	1.19e-216	3.12e-215	5
DHPS	1.48e-216	3.88e-215	2
BOD1L1	3.89e-216	1.02e-214	1
HECTD4	7.18e-216	1.87e-214	1
HTATIP2	6.59e-215	1.72e-213	5
SCN3A	1.64e-214	4.26e-213	1
PTN	2.19e-214	5.7e-213	1
FAM241B	3.12e-214	8.11e-213	1
DLX6	7.39e-214	1.92e-212	2
DACT3	1.68e-213	4.35e-212	2
SLC1A2	9.62e-213	2.49e-211	2
RRBP1	1.47e-212	3.81e-211	5
ZC3H6	6.5e-212	1.68e-210	1
C14orf132	3.42e-211	8.81e-210	2
CXCR4	3.74e-211	9.62e-210	1
ASH1L	6.91e-211	1.78e-209	1
SERF2	9e-211	2.31e-209	3
APBA2	9.35e-211	2.4e-209	1
IP6K2	1.12e-210	2.86e-209	1
PLD3	1.61e-210	4.11e-209	1
PA2G4	6.36e-210	1.62e-208	3
NT5DC2	7.36e-210	1.88e-208	3
PPFIA2	8.34e-210	2.13e-208	2
SEC62	1.04e-209	2.64e-208	1
EPM2AIP1	1.09e-209	2.76e-208	1
MAGED2	1.27e-209	3.23e-208	1
SGIP1	1.62e-209	4.1e-208	1
SSR3	2.49e-209	6.3e-208	5
OPTN	3.24e-209	8.18e-208	2
KMT5B	4e-209	1.01e-207	1
SLAIN1	5.74e-209	1.45e-207	2
XKR4	6.24e-209	1.57e-207	2
TMA16	6.8e-209	1.71e-207	3
GSTM3	7.54e-209	1.89e-207	1
POU3F3	2.57e-208	6.46e-207	1
EPHA1	2.78e-208	6.96e-207	5
TTLL7	2.85e-208	7.12e-207	1
CADM4	1.47e-207	3.67e-206	1
FZD3	1.83e-207	4.56e-206	1
SLC39A6	2.11e-207	5.26e-206	1
TCF25	2.28e-207	5.68e-206	1
FYN	2.49e-207	6.18e-206	1
PHACTR3	8.5e-207	2.11e-205	2
GABRB2	1.67e-206	4.15e-205	2
SRCIN1	1.89e-206	4.67e-205	1
WDR47	2.12e-206	5.25e-205	2
AP002884.1	2.19e-206	5.4e-205	1
DLG4	7.48e-206	1.85e-204	2
ZNF385D	7.56e-205	1.86e-203	2
VAMP8	9.83e-205	2.42e-203	5
ITGA6	1.07e-204	2.62e-203	5
PARP6	3.8e-204	9.33e-203	1
CACNG4	1.18e-203	2.88e-202	2
GAD1	3.35e-203	8.21e-202	2
TNFRSF12A	4.16e-203	1.02e-201	3
ZNF583	9.4e-203	2.3e-201	2
AC006329.1	1.03e-202	2.51e-201	5
AL353747.4	1.19e-202	2.9e-201	5
CADM2	1.22e-202	2.96e-201	2
MTMR4	1.28e-202	3.11e-201	1
RAB6A	3.42e-202	8.32e-201	1
MRPS34	4.37e-202	1.06e-200	5
HMGA2	1.04e-201	2.53e-200	3
MLLT3	1.61e-201	3.91e-200	1
ARL4D	7.87e-201	1.9e-199	1
RHOBTB3	2.88e-200	6.95e-199	1
STMN3	3.8e-200	9.17e-199	1
HIST1H1B	4.28e-200	1.03e-198	5
PSMA3	6.81e-200	1.64e-198	3
DCUN1D5	3.21e-199	7.71e-198	5
ANP32B	5.02e-199	1.21e-197	3
PCBP4	5.7e-199	1.37e-197	1
CNTFR	7.34e-199	1.76e-197	1
ARHGEF9	1.08e-198	2.58e-197	1
SMIM18	1.76e-198	4.2e-197	1
PRRT2	2.16e-198	5.16e-197	1
TGIF1	2.34e-198	5.59e-197	3
SPSB3	9.81e-198	2.34e-196	1
MCM4	2.79e-197	6.64e-196	3
SRSF7	7.39e-197	1.75e-195	3
FSIP2	9.74e-197	2.31e-195	1
ARL2	9.79e-197	2.32e-195	3
RAB6B	1.97e-196	4.66e-195	1
C1QTNF4	3.21e-196	7.59e-195	1
TMEM151B	3.41e-196	8.05e-195	2
TULP4	3.94e-196	9.29e-195	1
PTPRN	5.39e-196	1.27e-194	1
SNRPE	5.87e-196	1.38e-194	3
EIF1B	1.22e-195	2.86e-194	1
RPS5	2.61e-195	6.11e-194	3
ATN1	3.24e-195	7.6e-194	1
EEF1A1	3.32e-195	7.77e-194	3
DLGAP4	1.17e-194	2.74e-193	1
LINC00599	1.52e-194	3.56e-193	2
GPR27	1.71e-194	4e-193	2
WWC2	2.37e-194	5.51e-193	5
LINC01356	5.04e-194	1.17e-192	5
BRSK1	6.42e-194	1.49e-192	1
ZMIZ1	6.56e-194	1.52e-192	1
RGS2	1.02e-193	2.36e-192	1
RCC2	1.63e-193	3.77e-192	3
BTF3	3.49e-193	8.07e-192	3
NAV3	3.97e-193	9.18e-192	2
AGAP1	4.63e-193	1.07e-191	2
CEBPZ	5.52e-193	1.27e-191	5
ADGRL3	6.01e-193	1.38e-191	2
PSMB1	1.49e-192	3.44e-191	3
ARHGAP33	5.9e-192	1.36e-190	1
PSD	9.3e-192	2.13e-190	1
HINT3	1.01e-191	2.31e-190	1
CTNNAL1	1.06e-191	2.43e-190	3
PHACTR1	1.46e-191	3.35e-190	2
PCDHGB6	1.86e-191	4.26e-190	1
SLIT1	2.3e-191	5.24e-190	1
LCOR	3.4e-191	7.76e-190	1
ST8SIA2	3.62e-191	8.24e-190	2
MYO5A	6.91e-191	1.57e-189	2
TMEFF2	1.39e-190	3.16e-189	2
RPS4X	2.57e-190	5.84e-189	3
C12orf57	2.61e-190	5.9e-189	4
PPP3CB	4.09e-190	9.26e-189	2
MUC20-OT1	5.23e-190	1.18e-188	1
HLA-A	1.33e-189	3.01e-188	5
FXR1	1.46e-189	3.3e-188	5
RRAS2	1.54e-189	3.47e-188	5
RASAL2	2.17e-189	4.89e-188	2
YIPF3	2.61e-189	5.87e-188	1
LONRF2	3.65e-189	8.19e-188	1
SCARB2	7.93e-189	1.78e-187	1
ATP6V0D1	8.24e-189	1.85e-187	1
NMNAT2	1.26e-188	2.81e-187	2
TCEAL2	1.31e-188	2.92e-187	2
SPTAN1	1.86e-188	4.15e-187	1
MYH9	2.38e-188	5.31e-187	3
MTRNR2L8	3.52e-188	7.83e-187	5
RACK1	5.65e-188	1.26e-186	3
FAT3	9.34e-188	2.08e-186	1
MACO1	1.17e-187	2.6e-186	2
DNAJB2	1.18e-187	2.62e-186	1
EBF1	2.36e-187	5.23e-186	2
SRPK2	2.51e-187	5.55e-186	1
TTK	2.57e-187	5.69e-186	3
LINGO1	3.69e-187	8.15e-186	2
ANXA3	4.36e-187	9.61e-186	5
NDUFS6	5.94e-187	1.31e-185	3
SCAMP5	6.6e-187	1.45e-185	2
KIF11	9.18e-187	2.02e-185	5
ARHGEF12	9.62e-187	2.11e-185	1
GOPC	1.07e-186	2.34e-185	1
UNCX	1.22e-186	2.67e-185	1
CTNNA2	2.08e-186	4.55e-185	2
H2AFJ	2.96e-186	6.48e-185	5
MED10	3.27e-186	7.15e-185	1
ZKSCAN1	4.15e-186	9.04e-185	1
BRSK2	4.25e-186	9.25e-185	1
HDGFL3	4.47e-186	9.73e-185	2
DHFR	4.75e-186	1.03e-184	3
JARID2	7.27e-186	1.58e-184	5
RHOB	9.3e-186	2.02e-184	1
SSTR2	1.13e-185	2.45e-184	1
ZNF804A	2.04e-185	4.41e-184	2
DISP2	2.98e-185	6.44e-184	2
MLEC	4.4e-185	9.51e-184	5
BEND5	4.56e-185	9.84e-184	1
RAB14	5.5e-185	1.19e-183	1
RASA4	6.58e-185	1.42e-183	1
SEM1	7.14e-185	1.54e-183	3
MAN1A2	7.6e-185	1.63e-183	1
NAP1L5	7.69e-185	1.65e-183	1
CENPH	1.1e-184	2.36e-183	3
LDOC1	1.37e-184	2.94e-183	1
FUT9	2.15e-184	4.59e-183	1
ARL6IP5	2.76e-184	5.89e-183	1
ZNF397	2.81e-184	6e-183	1
APBB1	5.98e-184	1.27e-182	1
LITAF	6.36e-184	1.35e-182	5
IRF2BP2	7.75e-184	1.65e-182	1
CSAD	1.25e-183	2.66e-182	1
CHEK1	1.44e-183	3.05e-182	3
BACH2	3.76e-183	7.98e-182	2
CAMK1D	5.72e-183	1.21e-181	1
FAM110B	6.81e-183	1.44e-181	1
DUSP1	7.13e-183	1.51e-181	1
C2orf80	8.85e-183	1.87e-181	2
AUTS2	1.14e-182	2.39e-181	2
ATP6V1F	1.3e-182	2.73e-181	1
RPL37	2.12e-182	4.46e-181	3
NUCKS1	2.45e-182	5.16e-181	3
ACTN1	3.44e-182	7.22e-181	3
ARL8A	5.25e-182	1.1e-180	2
RPL21	7.66e-182	1.61e-180	3
REV3L	1.31e-181	2.75e-180	1
LINC01551	1.5e-181	3.13e-180	1
TYMS	1.95e-181	4.06e-180	3
RUSC2	2.56e-181	5.34e-180	1
LBH	3.03e-181	6.32e-180	2
MEGF9	3.16e-181	6.58e-180	1
HNRNPC	7.02e-181	1.46e-179	3
SMAP2	2.64e-180	5.5e-179	2
PNPLA8	2.77e-180	5.75e-179	1
CPLX2	3.24e-180	6.72e-179	2
HIST3H2A	3.31e-180	6.87e-179	1
WSB2	3.4e-180	7.04e-179	2
TTF2	5.01e-180	1.04e-178	5
SNAP91	6.89e-180	1.42e-178	2
RPAIN	8.22e-180	1.7e-178	1
CYTH2	8.26e-180	1.7e-178	1
GSK3B	1.11e-179	2.28e-178	1
ARHGDIG	1.66e-179	3.41e-178	1
KLHL24	1.68e-179	3.45e-178	1
SNTG1	1.72e-179	3.54e-178	1
CDCA7L	2.38e-179	4.89e-178	5
ODF2L	2.6e-179	5.33e-178	1
GABRG2	2.65e-179	5.41e-178	2
PCSK7	4.56e-179	9.31e-178	1
NME2	4.56e-179	9.31e-178	5
RSF1	5.1e-179	1.04e-177	2
CDT1	5.12e-179	1.04e-177	3
MXI1	5.26e-179	1.07e-177	1
JADE1	6.38e-179	1.3e-177	5
NEXMIF	9.3e-179	1.89e-177	2
KBTBD6	2.11e-178	4.29e-177	2
MKRN1	2.24e-178	4.54e-177	1
TIMP2	2.54e-178	5.15e-177	1
TMEM178B	3.84e-178	7.76e-177	2
SIRT2	4.09e-178	8.27e-177	1
AURKB	1.16e-177	2.34e-176	3
CCSER1	1.66e-177	3.35e-176	1
PDZRN3	3.09e-177	6.23e-176	2
PGAP1	4.32e-177	8.69e-176	2
PPP1R15A	4.4e-177	8.84e-176	1
MRPL51	4.64e-177	9.31e-176	3
ZNF148	1.04e-176	2.09e-175	1
GADD45GIP1	1.09e-176	2.19e-175	3
RETREG2	1.21e-176	2.42e-175	1
GUCY1A2	1.42e-176	2.84e-175	2
SESTD1	6.93e-176	1.39e-174	2
DEPDC1	8.01e-176	1.6e-174	5
MCM7	8.43e-176	1.68e-174	3
FNIP2	1.4e-175	2.79e-174	2
ARL2BP	1.66e-175	3.3e-174	1
CAMK2D	3.43e-175	6.82e-174	1
YPEL1	3.69e-175	7.33e-174	2
DNAJA1	6.87e-175	1.36e-173	1
PRDM8	1.22e-174	2.42e-173	2
PCNA	1.58e-174	3.14e-173	3
KIF5B	2.61e-174	5.16e-173	1
RALGDS	4.35e-174	8.6e-173	1
CCDC115	5.51e-174	1.09e-172	1
NPM3	6.4e-174	1.26e-172	5
CD63	1.04e-173	2.05e-172	3
GABRA2	1.63e-173	3.2e-172	2
YWHAG	3.49e-173	6.87e-172	2
NAP1L3	5.3e-173	1.04e-171	2
FOXH1	5.33e-173	1.05e-171	5
RRAGA	9.75e-173	1.91e-171	1
EEF1E1	1.16e-172	2.28e-171	5
EXOC7	2e-172	3.91e-171	1
PMCH	3.16e-172	6.18e-171	1
C18orf32	8.75e-172	1.71e-170	1
MEX3B	9.63e-172	1.88e-170	1
AL391807.1	9.67e-172	1.88e-170	1
DSCC1	1.61e-171	3.14e-170	5
NACAD	1.66e-171	3.24e-170	1
MSN	1.99e-171	3.87e-170	5
AKT3	3.66e-171	7.11e-170	2
DUT	5.68e-171	1.1e-169	3
PCDHB2	5.88e-171	1.14e-169	1
SCAMP1	6.4e-171	1.24e-169	1
CARHSP1	8.88e-171	1.72e-169	3
CNMD	1.08e-170	2.08e-169	5
RALYL	1.17e-170	2.26e-169	1
ING4	1.18e-170	2.27e-169	1
HAGH	1.4e-170	2.7e-169	1
NCS1	1.73e-170	3.33e-169	1
MEG3	2.06e-170	3.96e-169	1
ITPR2	3.03e-170	5.82e-169	5
RPL22	4.21e-170	8.09e-169	3
FHL1	6.54e-170	1.26e-168	1
MND1	1.37e-169	2.62e-168	3
PALM	1.8e-169	3.45e-168	1
CLTB	1.83e-169	3.5e-168	1
DOK6	2.83e-169	5.41e-168	1
SALL4	6.03e-169	1.15e-167	3
PRKAR2B	6.14e-169	1.17e-167	2
ATP6V1H	1.36e-168	2.6e-167	1
GPR85	1.99e-168	3.78e-167	1
MSI2	2.51e-168	4.77e-167	1
CALCOCO1	6.6e-168	1.25e-166	1
SRRM3	7.74e-168	1.47e-166	1
STARD4-AS1	1.04e-167	1.97e-166	1
CCDC82	2.01e-167	3.8e-166	1
EIF2AK4	2.17e-167	4.1e-166	5
IARS	2.53e-167	4.78e-166	5
FAM136A	4.29e-167	8.1e-166	3
PRKACB	4.92e-167	9.28e-166	2
CTSV	5.01e-167	9.45e-166	5
VGF	8.22e-167	1.55e-165	1
ZNF793	1.05e-166	1.98e-165	2
RGS12	1.07e-166	2e-165	1
KLF12	1.36e-166	2.56e-165	2
LNPK	1.54e-166	2.9e-165	1
YIPF4	1.69e-166	3.16e-165	1
SMS	2.67e-166	5.01e-165	3
NPAS3	4.12e-166	7.7e-165	1
CLVS2	5.33e-166	9.96e-165	2
CKAP2	6.9e-166	1.29e-164	3
PRDX4	1.5e-165	2.81e-164	5
CCNG1	1.65e-165	3.07e-164	3
MGAT4C	2.43e-165	4.52e-164	1
DIP2C	2.48e-165	4.61e-164	1
TNRC6B	2.99e-165	5.56e-164	1
PCNX4	9.3e-165	1.73e-163	1
TBCB	1.62e-164	3e-163	4
SLCO5A1	2.36e-164	4.37e-163	2
SLC7A8	6.62e-164	1.23e-162	5
TCEAL1	6.71e-164	1.24e-162	1
NR2F1-AS1	1.33e-163	2.46e-162	1
AGTRAP	1.44e-163	2.66e-162	5
GABBR2	2.78e-163	5.13e-162	2
CCSER2	3.29e-163	6.06e-162	1
SLC25A5	6.86e-163	1.26e-161	5
FXYD7	9.82e-163	1.81e-161	2
SYT13	1.34e-162	2.47e-161	2
ORC6	1.9e-162	3.48e-161	3
POLR3GL	2.33e-162	4.28e-161	1
NAGK	2.42e-162	4.44e-161	1
AL591030.1	2.44e-162	4.47e-161	5
DTX3	2.57e-162	4.7e-161	1
KIAA2026	2.73e-162	5e-161	1
DUSP26	3.68e-162	6.72e-161	1
FAM229B	4.62e-162	8.44e-161	1
TSPYL1	6.94e-162	1.27e-160	1
SMCO4	1.31e-161	2.39e-160	3
C5orf24	1.34e-161	2.43e-160	1
IQGAP2	1.89e-161	3.44e-160	6
ITGB1	2.41e-161	4.38e-160	3
SLC6A1	2.68e-161	4.86e-160	2
KPNA5	3.47e-161	6.29e-160	1
ZNF302	3.81e-161	6.9e-160	1
NTRK3	4.94e-161	8.94e-160	2
PCDH10	5.72e-161	1.03e-159	2
NAPB	6.4e-161	1.16e-159	1
MTUS1	6.92e-161	1.25e-159	1
ENDOV	7.77e-161	1.4e-159	1
ONECUT2	1.34e-160	2.41e-159	1
AL078639.1	2.58e-160	4.64e-159	1
ADH5	2.93e-160	5.26e-159	3
ENHO	4.55e-160	8.17e-159	2
MAST1	6.13e-160	1.1e-158	2
GPRIN1	6.64e-160	1.19e-158	2
CACNB3	8.33e-160	1.49e-158	1
ASGR1	9.38e-160	1.68e-158	1
PPP2R5B	1.15e-159	2.05e-158	1
NRGN	2.23e-159	3.99e-158	2
KIF1B	2.33e-159	4.17e-158	2
XRCC6	5.96e-159	1.06e-157	5
CDKN1B	1.5e-158	2.66e-157	1
SGO2	1.63e-158	2.9e-157	3
FAM219A	1.73e-158	3.08e-157	2
PHF20L1	3.31e-158	5.88e-157	1
TRIM36	6.05e-158	1.07e-156	2
PIK3R1	6.23e-158	1.11e-156	1
GPX8	6.35e-158	1.12e-156	3
RAB11B	7.33e-158	1.3e-156	1
NUCB2	7.45e-158	1.32e-156	1
SCAPER	1.07e-157	1.89e-156	1
GRIK3	1.09e-157	1.92e-156	2
RAB2A	1.36e-157	2.4e-156	1
RPL38	2.05e-157	3.62e-156	4
CCSAP	2.4e-157	4.23e-156	2
PRMT2	2.58e-157	4.55e-156	1
CAMKV	2.7e-157	4.76e-156	2
PTOV1	2.8e-157	4.91e-156	1
MAP4K4	6.71e-157	1.18e-155	2
TRIO	1.29e-156	2.27e-155	1
MVB12B	1.53e-156	2.68e-155	2
PDPK1	2.78e-156	4.87e-155	1
NCOA6	4.41e-156	7.72e-155	1
PLK2	5.19e-156	9.07e-155	1
ZNF254	5.53e-156	9.65e-155	1
GRM3	8.32e-156	1.45e-154	2
KMT2C	9.53e-156	1.66e-154	1
DPYSL3	1.13e-155	1.96e-154	2
SSBP4	1.44e-155	2.5e-154	1
TNNT1	2.15e-155	3.74e-154	3
CHMP5	3.51e-155	6.1e-154	1
FABP5	3.64e-155	6.32e-154	5
VSTM2L	6.2e-155	1.07e-153	1
CCT6A	8.83e-155	1.53e-153	5
VPS26B	1.16e-154	2.01e-153	2
FSTL1	1.94e-154	3.36e-153	3
SYT14	1.96e-154	3.38e-153	1
RPS28	2.01e-154	3.48e-153	3
GNAZ	2.51e-154	4.32e-153	2
TMEM14A	2.58e-154	4.44e-153	1
ZNF37A	5.55e-154	9.56e-153	1
CENPK	6.25e-154	1.07e-152	3
CCDC107	7.8e-154	1.34e-152	1
R3HDM2	1.24e-153	2.13e-152	1
SENP7	1.49e-153	2.55e-152	1
CHD5	2.49e-153	4.27e-152	1
EFNB3	3.32e-153	5.68e-152	1
NRCAM	3.46e-153	5.92e-152	2
B4GALNT1	4.76e-153	8.14e-152	2
SRSF2	5.12e-153	8.74e-152	3
HSPA13	7.02e-153	1.2e-151	1
NARF	7.23e-153	1.23e-151	1
DBF4	9.23e-153	1.57e-151	3
PLA2G16	1.66e-152	2.82e-151	5
KNOP1	1.94e-152	3.3e-151	3
PRSS8	2.27e-152	3.86e-151	5
DYNC1I1	2.46e-152	4.18e-151	2
SNRPA1	2.64e-152	4.49e-151	3
ENPP1	2.95e-152	5e-151	5
BTBD8	3.91e-152	6.62e-151	1
FAM126B	3.94e-152	6.66e-151	1
SCRT1	6e-152	1.02e-150	2
NCOA1	6.62e-152	1.12e-150	1
DCK	3.73e-151	6.3e-150	1
GDAP1	6.09e-151	1.03e-149	2
CADM3	7.41e-151	1.25e-149	1
TSPYL4	9.63e-151	1.62e-149	1
CNRIP1	1.01e-150	1.7e-149	2
BAZ2B	1.69e-150	2.85e-149	1
SLC4A8	2.27e-150	3.81e-149	1
MCM5	4.61e-150	7.74e-149	3
DCAF13	5.66e-150	9.5e-149	3
WDR13	6.13e-150	1.03e-148	1
EID1	6.38e-150	1.07e-148	1
ATF6B	8.94e-150	1.49e-148	1
MCM6	1.09e-149	1.82e-148	3
PFDN2	1.1e-149	1.83e-148	2
PRRC2B	1.28e-149	2.13e-148	1
RHOA	1.48e-149	2.47e-148	3
TMCC1	1.51e-149	2.51e-148	2
TSPAN3	1.89e-149	3.15e-148	4
GFOD2	1.99e-149	3.31e-148	2
MIS18A	2.24e-149	3.72e-148	3
SEMA6A	2.62e-149	4.34e-148	5
AFAP1	3.44e-149	5.71e-148	2
SDC3	3.74e-149	6.19e-148	2
DLG2	4.81e-149	7.96e-148	2
MTURN	6.65e-149	1.1e-147	1
KIF23	9.1e-149	1.5e-147	3
SEZ6	9.64e-149	1.59e-147	2
BEX5	1e-148	1.66e-147	2
EGLN1	1.76e-148	2.9e-147	1
ATRX	2.4e-148	3.95e-147	2
ATAD1	5.38e-148	8.86e-147	1
RPS15A	5.58e-148	9.17e-147	3
LIN7C	1.57e-147	2.57e-146	1
ETF1	1.82e-147	2.99e-146	5
CLSPN	2.99e-147	4.9e-146	3
IQGAP1	3.02e-147	4.96e-146	5
MED19	4.4e-147	7.21e-146	1
ZNF536	4.67e-147	7.64e-146	2
TM2D1	5.62e-147	9.19e-146	1
ADGRB3	8.9e-147	1.45e-145	1
ATXN1	9.1e-147	1.49e-145	1
ANKRD13D	9.53e-147	1.55e-145	1
P4HTM	9.7e-147	1.58e-145	1
LMBR1L	1.29e-146	2.11e-145	2
TMX4	1.58e-146	2.57e-145	1
TSC22D3	1.89e-146	3.08e-145	1
CHD6	2.63e-146	4.27e-145	1
CDKN1C	2.95e-146	4.8e-145	1
LRRC7	3.26e-146	5.28e-145	2
MANEAL	3.95e-146	6.4e-145	2
AKR1C2	4.62e-146	7.49e-145	2
KLHL28	6.69e-146	1.08e-144	1
CALM3	7.5e-146	1.21e-144	4
KCTD13	7.87e-146	1.27e-144	2
COA4	1.55e-145	2.5e-144	3
GMPS	1.69e-145	2.73e-144	3
RBM5	2.9e-145	4.67e-144	1
MAPK8	4.2e-145	6.76e-144	2
CNTN1	4.82e-145	7.75e-144	2
RTN2	4.96e-145	7.97e-144	2
ASCL1	5.93e-145	9.52e-144	1
LRCH2	6.13e-145	9.84e-144	1
PTPRZ1	7.86e-145	1.26e-143	3
RPS20	1.07e-144	1.71e-143	3
PTGR1	1.48e-144	2.36e-143	3
CCNG2	2.04e-144	3.27e-143	2
CSRP2	2.73e-144	4.36e-143	3
HP1BP3	3.5e-144	5.59e-143	1
PDIA4	5.51e-144	8.8e-143	5
GALNT7	6.63e-144	1.06e-142	5
TRIML2	8.36e-144	1.33e-142	5
SCOC	8.83e-144	1.41e-142	1
CDCA2	9.07e-144	1.44e-142	5
CBR1	9.42e-144	1.5e-142	5
ARID4B	9.91e-144	1.57e-142	1
MPHOSPH8	1.28e-143	2.03e-142	1
AASDHPPT	1.45e-143	2.3e-142	2
POMP	1.9e-143	3e-142	5
FBXO11	2.05e-143	3.25e-142	1
2022-09-10	2.34e-143	3.7e-142	3
CDC6	2.49e-143	3.93e-142	3
BUB3	2.64e-143	4.16e-142	5
2022-09-06	2.74e-143	4.33e-142	2
MRPL3	2.89e-143	4.55e-142	5
SCD	4.5e-143	7.1e-142	5
CELSR3	4.99e-143	7.86e-142	1
RTL8C	7.03e-143	1.11e-141	1
SNX5	8.2e-143	1.29e-141	5
ATP1B3	8.51e-143	1.34e-141	5
LCK	9.84e-143	1.54e-141	5
SMIM29	1.64e-142	2.57e-141	2
2022-03-01	1.85e-142	2.9e-141	2
GSK3A	1.92e-142	3e-141	1
QPRT	2.8e-142	4.38e-141	5
INSR	3.2e-142	5.01e-141	1
ZWINT	4.61e-142	7.2e-141	3
PRKCA	5.66e-142	8.83e-141	1
GNAQ	6.19e-142	9.66e-141	2
CDK5	6.3e-142	9.82e-141	1
ATIC	7.23e-142	1.13e-140	5
LYAR	8.73e-142	1.36e-140	5
ST6GAL2	9.06e-142	1.41e-140	2
2022-03-09	1.01e-141	1.57e-140	1
SHC1	1.76e-141	2.73e-140	5
MAGI2	1.84e-141	2.85e-140	1
PRNP	1.94e-141	3.01e-140	1
ZYG11B	2.15e-141	3.33e-140	2
COMMD6	2.47e-141	3.83e-140	4
TRH	2.9e-141	4.48e-140	1
PRDM2	3.19e-141	4.93e-140	2
CORO2B	4e-141	6.17e-140	2
GART	4.14e-141	6.39e-140	5
SRM	7.21e-141	1.11e-139	3
PABPC4	1.01e-140	1.55e-139	3
LIN28B	1.26e-140	1.95e-139	3
FKBP4	1.43e-140	2.19e-139	5
ICA1L	1.57e-140	2.41e-139	1
NETO2	1.73e-140	2.66e-139	4
SP8	1.8e-140	2.77e-139	2
DCP2	3.99e-140	6.11e-139	5
RPL18	4.83e-140	7.4e-139	3
NUDT5	5.68e-140	8.69e-139	3
CEP290	1.29e-139	1.97e-138	1
ARIH1	2.29e-139	3.5e-138	1
CREBRF	2.46e-139	3.76e-138	1
BBIP1	2.69e-139	4.1e-138	1
SLC17A6	4.5e-139	6.86e-138	2
KAT6A	4.7e-139	7.16e-138	2
MED13L	1.25e-138	1.9e-137	2
IDI1	2.01e-138	3.06e-137	1
DYNC1I2	2.13e-138	3.24e-137	2
NTRK2	2.66e-138	4.04e-137	1
HAPLN3	3.54e-138	5.37e-137	5
B4GAT1	6.65e-138	1.01e-136	1
PCDH7	7.3e-138	1.11e-136	1
KRTCAP3	8.55e-138	1.29e-136	5
PLCB1	1.23e-137	1.87e-136	1
TSHZ1	1.82e-137	2.75e-136	2
ATRNL1	2.14e-137	3.24e-136	2
SPEN	2.31e-137	3.49e-136	1
MTMR9	2.84e-137	4.29e-136	2
TUBB4B	3.8e-137	5.73e-136	3
GNG4	4.43e-137	6.67e-136	2
ARMCX1	7.28e-137	1.1e-135	1
HSDL1	7.85e-137	1.18e-135	2
CERS6	8.81e-137	1.32e-135	2
RALGPS1	9.41e-137	1.41e-135	1
RIPOR2	1.11e-136	1.67e-135	2
ST8SIA1	1.16e-136	1.74e-135	1
VPS37D	1.33e-136	2e-135	1
ACVR2A	1.66e-136	2.49e-135	2
EPB41L4A-AS1	2.53e-136	3.79e-135	1
CDC42	3.28e-136	4.91e-135	2
KLHDC10	5.57e-136	8.33e-135	1
B3GALT2	7.18e-136	1.07e-134	2
GINS2	8.03e-136	1.2e-134	3
RUNDC3B	8.44e-136	1.26e-134	2
ST18	8.45e-136	1.26e-134	1
HDDC2	9.04e-136	1.35e-134	3
TRIM13	9.62e-136	1.43e-134	1
C12orf76	1.02e-135	1.51e-134	1
PPP1CA	1.14e-135	1.69e-134	3
AGAP3	1.24e-135	1.85e-134	1
RPL36	1.29e-135	1.91e-134	3
GLRX5	1.7e-135	2.52e-134	3
SMARCA5	3.13e-135	4.63e-134	5
KCTD16	3.16e-135	4.67e-134	1
RSL1D1	3.18e-135	4.7e-134	3
FABP7	4.28e-135	6.32e-134	4
GPR137C	5.63e-135	8.31e-134	1
DNAJC12	7.72e-135	1.14e-133	1
RUVBL1	1.2e-134	1.77e-133	5
DACH2	1.68e-134	2.47e-133	2
WBP2	1.84e-134	2.71e-133	1
ATP6V1G1	2.36e-134	3.47e-133	1
GNPNAT1	3.39e-134	4.98e-133	5
MAPK8IP1	3.84e-134	5.64e-133	1
LSM6	3.86e-134	5.66e-133	3
SLC35E2B	4.77e-134	7e-133	1
STX7	4.8e-134	7.03e-133	2
MSH6	6.6e-134	9.66e-133	3
USE1	6.72e-134	9.83e-133	1
BRCA2	7.39e-134	1.08e-132	5
UBB	1.46e-133	2.13e-132	3
RGMB	1.47e-133	2.15e-132	2
AFF3	1.64e-133	2.39e-132	1
BTBD6	4.05e-133	5.91e-132	1
ALDH7A1	4.24e-133	6.18e-132	3
NAPA	5.06e-133	7.36e-132	1
GLCCI1	7.7e-133	1.12e-131	1
CPEB3	8.34e-133	1.21e-131	2
EPHA4	1.21e-132	1.75e-131	2
AC008124.1	1.4e-132	2.03e-131	1
UBE2QL1	1.83e-132	2.65e-131	2
B4GALNT4	2.7e-132	3.91e-131	1
GTSE1	4.5e-132	6.51e-131	3
BTBD10	4.72e-132	6.83e-131	2
HLA-C	4.85e-132	7.02e-131	6
SOGA1	5.28e-132	7.63e-131	1
TTC28	1.23e-131	1.77e-130	1
FAM171B	2.17e-131	3.13e-130	1
KIF1A	2.25e-131	3.24e-130	1
NKTR	2.27e-131	3.27e-130	1
ZNF503	2.4e-131	3.45e-130	1
STOX2	2.63e-131	3.78e-130	1
SMARCC2	3.04e-131	4.37e-130	1
IGSF3	8.09e-131	1.16e-129	2
CITED2	9.56e-131	1.37e-129	1
DYNC1LI2	9.85e-131	1.41e-129	1
DDR1	1.11e-130	1.59e-129	1
SERPINI1	1.94e-130	2.78e-129	2
WDR43	2.19e-130	3.14e-129	3
AC022140.1	2.24e-130	3.2e-129	5
FIGN	2.61e-130	3.73e-129	2
PACS2	2.68e-130	3.83e-129	1
TMEM9B	3.14e-130	4.48e-129	1
EIF4G1	3.15e-130	4.49e-129	5
EPHA3	3.2e-130	4.56e-129	1
EIF4G2	3.85e-130	5.49e-129	2
RPL10	5.98e-130	8.51e-129	3
NES	6.47e-130	9.2e-129	3
PIP4K2B	8.2e-130	1.17e-128	2
NEUROD1	8.63e-130	1.23e-128	1
FGF2	8.72e-130	1.24e-128	5
FGF14	8.83e-130	1.25e-128	2
SPAST	1.05e-129	1.49e-128	2
COX6A1	1.11e-129	1.57e-128	1
GULP1	1.22e-129	1.73e-128	6
SYN1	1.25e-129	1.76e-128	2
MGMT	1.7e-129	2.41e-128	5
HEATR1	1.8e-129	2.54e-128	5
ID3	1.86e-129	2.62e-128	6
DCTN5	2.56e-129	3.61e-128	1
NBEA	3.23e-129	4.55e-128	2
VPS53	3.64e-129	5.13e-128	1
CTIF	3.81e-129	5.36e-128	1
RMI2	4.86e-129	6.84e-128	3
SLC39A14	4.88e-129	6.85e-128	5
TCTEX1D2	5.13e-129	7.2e-128	4
DCTN2	5.49e-129	7.7e-128	1
MYT1	5.85e-129	8.2e-128	2
EGR1	5.88e-129	8.24e-128	1
MID1IP1	9.09e-129	1.27e-127	5
NHLH1	1.07e-128	1.5e-127	1
MARVELD3	1.21e-128	1.69e-127	5
SLITRK1	1.32e-128	1.84e-127	2
LMAN1	1.38e-128	1.93e-127	3
FAM49A	1.55e-128	2.16e-127	2
HIST2H2BE	1.65e-128	2.3e-127	1
STX1B	1.98e-128	2.76e-127	2
RBM4B	2.4e-128	3.34e-127	1
ASPHD1	3.22e-128	4.48e-127	2
VASP	3.79e-128	5.26e-127	5
FAM168A	4.19e-128	5.83e-127	1
XPA	6.41e-128	8.9e-127	1
SPAG9	7.84e-128	1.09e-126	1
NNT-AS1	8.51e-128	1.18e-126	1
ARL10	1.03e-127	1.43e-126	1
LNCPRESS2	1.2e-127	1.66e-126	5
LIN7B	1.4e-127	1.94e-126	1
MAN2A1	1.6e-127	2.21e-126	5
FAIM2	1.71e-127	2.36e-126	2
ELOVL4	2.05e-127	2.82e-126	2
CLCN4	2.13e-127	2.94e-126	2
HPCAL4	3.08e-127	4.25e-126	1
IRGQ	3.25e-127	4.48e-126	1
ATP6V1A	5.23e-127	7.2e-126	2
ZNF493	8.21e-127	1.13e-125	1
N4BP2L2	1.12e-126	1.54e-125	1
SAMD14	1.13e-126	1.55e-125	1
ZBTB38	1.18e-126	1.62e-125	2
SPC25	1.32e-126	1.8e-125	3
SYPL1	1.58e-126	2.16e-125	5
CXXC4	1.7e-126	2.33e-125	2
PPAT	1.71e-126	2.34e-125	3
RPS15	1.74e-126	2.38e-125	3
MAPRE2	1.82e-126	2.49e-125	2
DDIT4	1.94e-126	2.65e-125	1
CDK5R2	2.51e-126	3.42e-125	2
BLOC1S6	3.4e-126	4.63e-125	1
ATP6V1B2	3.67e-126	5.01e-125	1
NFIL3	3.91e-126	5.33e-125	1
KCNC1	4.27e-126	5.82e-125	1
GYPC	7.35e-126	1e-124	5
CAMSAP2	7.8e-126	1.06e-124	2
DNAJB9	8.9e-126	1.21e-124	1
RELN	9.61e-126	1.31e-124	2
SPINT1	1.05e-125	1.43e-124	5
DACH1	1.38e-125	1.87e-124	1
C12orf73	1.64e-125	2.23e-124	1
MINDY2	1.89e-125	2.56e-124	1
CELSR2	2.37e-125	3.2e-124	1
ENO1	3.15e-125	4.26e-124	6
ABHD14A	3.18e-125	4.29e-124	1
RSBN1L	3.39e-125	4.58e-124	1
CCT3	4.39e-125	5.92e-124	5
PDZD4	4.52e-125	6.1e-124	2
YPEL3	4.89e-125	6.59e-124	1
GNPTAB	5.78e-125	7.79e-124	2
COX7A2	7.15e-125	9.63e-124	2
GATAD2B	7.17e-125	9.65e-124	1
AL096711.2	8.76e-125	1.18e-123	2
RPS6KL1	1.05e-124	1.41e-123	2
XPO1	1.28e-124	1.72e-123	5
PDIK1L	1.32e-124	1.78e-123	2
WASF2	2.71e-124	3.63e-123	5
GPSM1	2.71e-124	3.63e-123	1
CEND1	2.8e-124	3.75e-123	2
AK1	3.03e-124	4.05e-123	1
HSF2	3.27e-124	4.37e-123	1
NQO2	3.37e-124	4.51e-123	5
CYFIP2	3.47e-124	4.63e-123	2
CNN2	5.01e-124	6.68e-123	3
ENDOG	5.38e-124	7.18e-123	1
ATP5F1E	6.09e-124	8.11e-123	4
PLK1	6.17e-124	8.22e-123	3
CLIP1	7.86e-124	1.05e-122	1
ACTR1A	8.43e-124	1.12e-122	1
WDR60	1.24e-123	1.65e-122	1
VEGFA	1.46e-123	1.94e-122	1
DMTN	1.63e-123	2.17e-122	2
PINK1	1.83e-123	2.42e-122	1
PLPPR1	3.97e-123	5.26e-122	2
FOXM1	7.64e-123	1.01e-121	3
FBXO5	9.69e-123	1.28e-121	3
GOLGA8A	1.03e-122	1.37e-121	1
APP	1.44e-122	1.91e-121	1
FAM89A	1.91e-122	2.52e-121	1
NTHL1	1.95e-122	2.57e-121	5
FSTL5	2.23e-122	2.94e-121	1
KANTR	3.87e-122	5.1e-121	1
SEC61G	4.04e-122	5.33e-121	1
ACTB	4.73e-122	6.22e-121	3
ANKRD13B	6.48e-122	8.53e-121	1
YAF2	6.5e-122	8.54e-121	1
PTPRO	6.81e-122	8.95e-121	1
CBFA2T2	8.13e-122	1.07e-120	1
PRMT1	1.18e-121	1.54e-120	3
RAB3C	1.76e-121	2.31e-120	2
FAM13C	1.99e-121	2.6e-120	1
STX1A	4.18e-121	5.48e-120	1
OTUD6B-AS1	6.54e-121	8.56e-120	1
WASHC3	7.67e-121	1e-119	1
FRMD4A	7.93e-121	1.04e-119	1
DMWD	9.37e-121	1.22e-119	1
BAD	1e-120	1.31e-119	1
SMARCA2	1.28e-120	1.67e-119	1
PDCD7	1.31e-120	1.7e-119	1
RBM6	1.91e-120	2.49e-119	1
ECEL1	2.06e-120	2.69e-119	1
TMEM163	2.77e-120	3.61e-119	2
NYAP1	2.79e-120	3.63e-119	2
NAE1	2.89e-120	3.75e-119	3
ST7	4.98e-120	6.47e-119	2
FSD1L	6.12e-120	7.94e-119	1
HES6	6.32e-120	8.19e-119	1
ZNF32	7.26e-120	9.41e-119	1
CCND1	8.3e-120	1.08e-118	3
PRH1	9.32e-120	1.21e-118	1
CLIP2	1e-119	1.3e-118	2
AP1S1	1.26e-119	1.63e-118	2
FBXL16	1.35e-119	1.75e-118	2
GOLGA3	1.69e-119	2.19e-118	1
TRIP6	1.87e-119	2.42e-118	3
GTF2I	2.03e-119	2.62e-118	2
CRYZL1	2.09e-119	2.7e-118	1
ZNF248	3.82e-119	4.92e-118	1
SPOP	4.04e-119	5.2e-118	1
SAMD3	5.06e-119	6.51e-118	2
TMEM259	6.93e-119	8.91e-118	1
ANLN	8.13e-119	1.04e-117	5
ANKRD36	9.23e-119	1.18e-117	1
RNF11	2.43e-118	3.12e-117	1
ARMH4	2.47e-118	3.16e-117	1
RPL6	2.5e-118	3.2e-117	3
ITM2B	2.79e-118	3.57e-117	1
GFPT2	3.93e-118	5.03e-117	5
ARID5B	4.63e-118	5.93e-117	1
HPCAL1	4.72e-118	6.03e-117	1
GNB1	4.92e-118	6.28e-117	2
CSE1L	8.78e-118	1.12e-116	5
GOSR2	1.08e-117	1.38e-116	1
ARF4	1.29e-117	1.64e-116	1
ACO2	1.44e-117	1.84e-116	1
AL050341.2	1.52e-117	1.94e-116	1
HECW1	1.56e-117	1.99e-116	2
EXOSC7	1.76e-117	2.24e-116	3
CNIH4	1.95e-117	2.48e-116	3
RPL36AL	2.14e-117	2.72e-116	3
PREPL	2.5e-117	3.17e-116	1
KMT2A	4.66e-117	5.9e-116	2
NRP2	4.89e-117	6.2e-116	2
PIK3R3	5.02e-117	6.36e-116	1
DBN1	5.7e-117	7.22e-116	2
TUT4	7.93e-117	1e-115	1
PSMA4	8.61e-117	1.09e-115	3
SS18L2	8.74e-117	1.1e-115	3
SSH2	8.74e-117	1.1e-115	1
IDH3G	1.18e-116	1.49e-115	1
DPYSL2	1.24e-116	1.56e-115	4
PPM1G	1.41e-116	1.78e-115	5
WNT7A	2.11e-116	2.66e-115	2
RFX3	2.69e-116	3.39e-115	1
GGA1	3.29e-116	4.14e-115	1
ARFGAP2	4.51e-116	5.67e-115	1
PPP3CA	5.04e-116	6.33e-115	2
EMB	5.68e-116	7.13e-115	5
SPOCK2	8.08e-116	1.01e-114	1
DLK1	9.68e-116	1.21e-114	4
TMEM196	1.07e-115	1.34e-114	1
NPC2	1.09e-115	1.37e-114	3
SELENOK	1.12e-115	1.41e-114	1
SNHG25	1.16e-115	1.45e-114	3
DUSP23	1.29e-115	1.62e-114	5
RFK	1.6e-115	2e-114	1
RPS16	1.68e-115	2.1e-114	3
FGF9	1.92e-115	2.4e-114	2
HDAC5	1.93e-115	2.4e-114	1
YPEL5	2.18e-115	2.72e-114	1
LHFPL6	3.55e-115	4.41e-114	1
COQ7	5.51e-115	6.86e-114	1
SRSF3	5.73e-115	7.13e-114	3
HSD11B1L	5.95e-115	7.39e-114	1
SMPD3	5.98e-115	7.42e-114	1
SLC25A13	6.99e-115	8.68e-114	3
CAMSAP1	1.23e-114	1.53e-113	2
HJURP	1.43e-114	1.78e-113	3
LINC01122	1.79e-114	2.21e-113	2
SYNE4	1.87e-114	2.32e-113	5
SRGAP2C	2.66e-114	3.3e-113	1
IGLON5	3.22e-114	3.98e-113	2
ADGRB2	3.31e-114	4.09e-113	1
CLCN3	3.61e-114	4.46e-113	1
MAGI1	3.92e-114	4.83e-113	1
MICAL3	4.9e-114	6.05e-113	1
NMT1	4.92e-114	6.07e-113	3
ELMO1	5.08e-114	6.26e-113	2
DTL	5.34e-114	6.57e-113	3
LPIN1	5.35e-114	6.58e-113	1
SLC25A39	6.96e-114	8.56e-113	5
ZFP14	1.24e-113	1.53e-112	1
CFAP36	1.49e-113	1.83e-112	1
LINC00667	1.59e-113	1.95e-112	1
HDGF	1.68e-113	2.06e-112	3
DUSP4	1.79e-113	2.19e-112	2
CCP110	2.02e-113	2.47e-112	2
AIP	2.51e-113	3.08e-112	1
LZTS1	2.97e-113	3.63e-112	2
FAM20C	3.87e-113	4.73e-112	2
FNBP1L	4.1e-113	5.01e-112	2
RALGAPA1	4.3e-113	5.26e-112	1
ITGB1BP1	6.86e-113	8.37e-112	1
MT-ATP8	7.11e-113	8.68e-112	5
FAM200B	1.11e-112	1.36e-111	1
AC021504.1	1.38e-112	1.68e-111	1
NUDT1	1.53e-112	1.87e-111	3
WASF1	1.55e-112	1.89e-111	2
ZCCHC14	1.56e-112	1.9e-111	1
LAMTOR4	1.56e-112	1.9e-111	3
RND3	1.81e-112	2.2e-111	1
PRR13	2.29e-112	2.78e-111	5
NT5DC1	3.13e-112	3.79e-111	5
VEZT	3.88e-112	4.7e-111	1
PSD3	3.89e-112	4.72e-111	1
MRFAP1L1	3.94e-112	4.77e-111	2
2022-03-05	4.25e-112	5.15e-111	1
CASK	4.89e-112	5.91e-111	2
TMF1	5.19e-112	6.27e-111	1
TMEM59	5.7e-112	6.88e-111	1
RAB17	6.22e-112	7.51e-111	5
SECISBP2L	8.11e-112	9.78e-111	1
BORCS7	8.54e-112	1.03e-110	1
PET100	9.23e-112	1.11e-110	4
LHX5-AS1	1.13e-111	1.36e-110	4
ATP6AP2	1.34e-111	1.62e-110	1
UNC79	1.91e-111	2.3e-110	2
PMM1	2.07e-111	2.49e-110	1
EBPL	3.06e-111	3.67e-110	3
ZFAS1	3.14e-111	3.77e-110	4
DDIT3	3.28e-111	3.93e-110	1
PCDH8	3.32e-111	3.98e-110	2
KLHL42	5.79e-111	6.94e-110	1
CACYBP	6.55e-111	7.84e-110	5
PIANP	7.56e-111	9.05e-110	1
ADGRL1	7.94e-111	9.5e-110	2
GNB5	9.43e-111	1.13e-109	1
ZNF430	1.27e-110	1.52e-109	1
KMT2B	1.42e-110	1.69e-109	1
MCM10	1.5e-110	1.79e-109	3
USP47	1.51e-110	1.8e-109	1
ZNF25	1.94e-110	2.32e-109	1
RIMKLA	2.34e-110	2.79e-109	1
GTF2B	2.52e-110	3e-109	1
CLSTN3	3.21e-110	3.82e-109	1
RAB18	5.84e-110	6.95e-109	1
ASCC3	6.37e-110	7.57e-109	5
VPS72	6.41e-110	7.61e-109	1
VGLL4	6.79e-110	8.05e-109	1
ARL4C	7.02e-110	8.33e-109	4
NARFL	7.59e-110	9e-109	1
SULT4A1	8.32e-110	9.86e-109	2
CALU	8.42e-110	9.98e-109	6
SNRPA	8.74e-110	1.03e-108	3
C20orf194	1.44e-109	1.7e-108	1
HMGB3	1.65e-109	1.96e-108	3
PCDHA12	1.69e-109	2e-108	1
LSM5	1.69e-109	2e-108	3
TRIB2	2.01e-109	2.38e-108	2
REEP2	2.26e-109	2.66e-108	1
NPTXR	2.33e-109	2.74e-108	2
BLM	2.64e-109	3.1e-108	3
MAP7	3.73e-109	4.39e-108	5
NPRL2	3.93e-109	4.62e-108	1
SPPL3	4.19e-109	4.93e-108	1
KIFC2	4.51e-109	5.3e-108	1
TMEM167B	5.73e-109	6.74e-108	1
DIRAS1	6.03e-109	7.08e-108	2
MMP16	6.85e-109	8.03e-108	2
GPR161	1.01e-108	1.18e-107	2
PIMREG	1.03e-108	1.2e-107	3
ZHX1	1.03e-108	1.21e-107	1
UBE2B	1.13e-108	1.32e-107	1
BCL7A	1.2e-108	1.4e-107	4
RAB30	1.25e-108	1.47e-107	2
CCDC92	1.4e-108	1.63e-107	1
NET1	1.56e-108	1.83e-107	5
SNAPC3	1.61e-108	1.88e-107	1
SMC6	1.7e-108	1.98e-107	5
CAMK2N2	1.95e-108	2.27e-107	2
PLEKHO1	2.09e-108	2.44e-107	4
NCAPD2	2.23e-108	2.6e-107	3
CACNA1E	2.4e-108	2.79e-107	1
SELENOW	2.71e-108	3.16e-107	5
TSPAN14	3.72e-108	4.33e-107	2
NLN	4.32e-108	5.02e-107	5
CACNA1B	4.86e-108	5.64e-107	1
NOL4L	5.7e-108	6.61e-107	1
ABCF1	5.71e-108	6.62e-107	3
EPHB1	6.17e-108	7.15e-107	2
ISOC2	6.22e-108	7.21e-107	5
SPOCK1	6.34e-108	7.33e-107	2
CDH7	8.46e-108	9.78e-107	2
PLXNA4	8.95e-108	1.04e-106	2
NHLH2	1.02e-107	1.18e-106	2
MICU3	1.07e-107	1.24e-106	1
SKA3	1.08e-107	1.25e-106	5
PSMA3-AS1	1.18e-107	1.36e-106	1
GRIK5	1.26e-107	1.45e-106	1
PRDX3	1.5e-107	1.72e-106	3
ORC4	1.71e-107	1.97e-106	1
KIF14	1.91e-107	2.19e-106	3
PDE4D	1.94e-107	2.24e-106	2
FAM155A	1.98e-107	2.27e-106	2
MAP3K2	2.26e-107	2.6e-106	1
FAM96B	2.57e-107	2.94e-106	1
COA1	2.62e-107	3.01e-106	3
AP1M1	2.68e-107	3.07e-106	1
CLK4	2.72e-107	3.12e-106	1
CACNA2D1	2.96e-107	3.39e-106	1
LRRTM2	3.18e-107	3.64e-106	2
NSD1	4.07e-107	4.66e-106	5
ZNF791	4.79e-107	5.47e-106	1
AC005261.1	6.29e-107	7.19e-106	1
BIVM	6.37e-107	7.27e-106	1
PPP2R2B	6.86e-107	7.83e-106	1
DCHS1	7.81e-107	8.91e-106	1
NNT	8.26e-107	9.42e-106	1
TBCC	9.13e-107	1.04e-105	1
PKD1	1.13e-106	1.29e-105	1
SERP2	1.28e-106	1.45e-105	1
CLUAP1	1.43e-106	1.62e-105	1
MRPL13	1.72e-106	1.96e-105	3
CENPN	2.22e-106	2.52e-105	3
ARNT2	2.37e-106	2.69e-105	1
TOM1L2	2.47e-106	2.81e-105	1
GABPB1-AS1	2.61e-106	2.96e-105	1
TP53BP1	3.03e-106	3.44e-105	1
SHMT2	3.06e-106	3.46e-105	5
DKK3	3.37e-106	3.82e-105	1
CDK4	3.4e-106	3.85e-105	3
UBE2E3	4.02e-106	4.54e-105	4
PAX6	4.33e-106	4.9e-105	4
FAM214A	5.31e-106	6e-105	1
PLIN2	6.2e-106	7e-105	3
CBFA2T3	7.36e-106	8.3e-105	1
LHX1-DT	8.03e-106	9.06e-105	1
LRRC24	9.9e-106	1.12e-104	1
ZMYND11	1.07e-105	1.2e-104	1
CDO1	1.23e-105	1.38e-104	1
SLITRK5	1.25e-105	1.4e-104	1
CCPG1	1.29e-105	1.45e-104	1
SEMA3E	1.33e-105	1.49e-104	1
ATP1B2	1.56e-105	1.75e-104	1
IFRD1	1.58e-105	1.78e-104	1
ZNF883	1.67e-105	1.87e-104	1
TMEM25	2.74e-105	3.07e-104	1
GPR22	2.77e-105	3.1e-104	2
FOXO3	3.02e-105	3.38e-104	1
FRY	3.48e-105	3.89e-104	2
BRD2	3.79e-105	4.24e-104	1
FOS	4.25e-105	4.75e-104	1
LRRC49	4.37e-105	4.89e-104	1
PPFIA3	4.37e-105	4.89e-104	1
KCNMA1	4.51e-105	5.04e-104	1
TRAPPC6B	5.15e-105	5.75e-104	2
CXADR	6.1e-105	6.8e-104	2
GABBR1	1.37e-104	1.53e-103	2
TPGS1	1.5e-104	1.67e-103	1
UBL3	1.51e-104	1.68e-103	1
LSR	1.56e-104	1.73e-103	3
CBX6	1.64e-104	1.82e-103	1
DESI2	1.73e-104	1.93e-103	5
SRSF9	1.74e-104	1.93e-103	3
NME1	2.55e-104	2.83e-103	3
C6orf226	2.96e-104	3.29e-103	1
CHD2	6.18e-104	6.86e-103	1
NORAD	6.26e-104	6.93e-103	1
EFHC1	6.73e-104	7.46e-103	1
PDE1A	7.06e-104	7.82e-103	1
RAPGEF6	7.57e-104	8.38e-103	2
C11orf87	7.88e-104	8.72e-103	2
ITGB3BP	9.65e-104	1.07e-102	3
SERINC3	9.92e-104	1.1e-102	1
PCSK2	1.27e-103	1.41e-102	1
PLXNA3	1.29e-103	1.42e-102	1
DSCAML1	1.62e-103	1.78e-102	2
RRAGB	2.54e-103	2.79e-102	1
RHBDD2	3.11e-103	3.42e-102	1
SUN2	3.23e-103	3.56e-102	2
ARFGAP3	3.52e-103	3.87e-102	1
CORO2A	3.55e-103	3.9e-102	5
RAB1A	4.9e-103	5.39e-102	2
PPP1R18	5.61e-103	6.16e-102	1
TSIX	7.33e-103	8.04e-102	1
CEP19	7.83e-103	8.59e-102	1
ST8SIA5	9.14e-103	1e-101	2
CLK1	9.68e-103	1.06e-101	1
PLCG2	1.06e-102	1.16e-101	5
EPRS	1.07e-102	1.17e-101	5
ALKBH5	1.07e-102	1.18e-101	1
ERV3-1	1.12e-102	1.22e-101	1
ZNF84	1.21e-102	1.32e-101	1
SLC17A7	1.25e-102	1.36e-101	2
EFNA3	1.51e-102	1.65e-101	1
MAP1LC3B	1.57e-102	1.72e-101	1
PIK3CA	1.89e-102	2.06e-101	1
HPCA	2.29e-102	2.5e-101	2
TLN1	2.57e-102	2.8e-101	3
EPHB2	2.84e-102	3.09e-101	1
PRPSAP2	3.72e-102	4.05e-101	2
BHLHE22	4.27e-102	4.65e-101	2
CLASP1	4.68e-102	5.09e-101	2
PTPN13	4.89e-102	5.31e-101	3
CASTOR3	5.55e-102	6.03e-101	1
USP22	5.71e-102	6.2e-101	2
FNIP1	5.89e-102	6.39e-101	1
KDM4B	6.73e-102	7.3e-101	1
XRN2	7.36e-102	7.98e-101	5
NHLRC3	9.4e-102	1.02e-100	1
INAFM1	1.05e-101	1.14e-100	1
NFKBIL1	1.17e-101	1.27e-100	1
CCDC167	1.19e-101	1.29e-100	1
LONP2	1.3e-101	1.4e-100	1
PRR36	1.31e-101	1.42e-100	2
YES1	1.55e-101	1.68e-100	5
APBB3	1.66e-101	1.79e-100	1
ITGB5	1.79e-101	1.93e-100	3
GRIA3	1.84e-101	1.98e-100	2
MARK1	2e-101	2.15e-100	1
LNCPRESS1	2.58e-101	2.77e-100	5
CYTH1	2.93e-101	3.15e-100	2
CSGALNACT2	3.81e-101	4.1e-100	1
KPNB1	4.94e-101	5.31e-100	3
EXOG	5.8e-101	6.23e-100	1
SH3D19	5.87e-101	6.3e-100	5
ANAPC13	6.09e-101	6.53e-100	1
GRIPAP1	8.1e-101	8.68e-100	1
PDP1	8.82e-101	9.45e-100	1
SNX4	1.11e-100	1.19e-99	1
IRF2BPL	1.97e-100	2.11e-99	1
MRPL52	2.1e-100	2.25e-99	5
MGRN1	2.86e-100	3.06e-99	1
ZRANB1	2.94e-100	3.14e-99	1
CCDC90B	3.04e-100	3.24e-99	1
KIF4A	4.66e-100	4.98e-99	3
STOML2	5.89e-100	6.29e-99	3
HMGN3	6.25e-100	6.66e-99	3
BAALC	6.57e-100	7e-99	2
MEIS1	1.14e-99	1.22e-98	1
MRPL12	1.33e-99	1.42e-98	3
RBMX	1.41e-99	1.5e-98	3
PNMA8A	1.78e-99	1.9e-98	1
MUS81	1.81e-99	1.92e-98	1
ZBTB41	2.02e-99	2.14e-98	1
IPO7	3.25e-99	3.45e-98	5
GSE1	3.27e-99	3.47e-98	2
SRI	3.42e-99	3.63e-98	5
FAM207A	3.44e-99	3.64e-98	5
METAP2	8.97e-99	9.51e-98	3
C1orf122	9e-99	9.54e-98	1
ZSWIM8	9.64e-99	1.02e-97	1
TMEM175	1.01e-98	1.07e-97	1
BSN	1.06e-98	1.12e-97	2
ZNF324	1.2e-98	1.27e-97	1
MRPS9	1.82e-98	1.92e-97	5
FGF13	2.29e-98	2.41e-97	2
TIAM2	2.32e-98	2.45e-97	1
SHC2	2.68e-98	2.83e-97	1
MYO9A	2.92e-98	3.08e-97	2
IFI44	3.12e-98	3.28e-97	2
SDF2L1	3.6e-98	3.79e-97	5
NAV1	3.98e-98	4.19e-97	4
IFIT5	5.08e-98	5.35e-97	1
GPR176	5.22e-98	5.49e-97	5
PEA15	5.24e-98	5.51e-97	1
FDPS	5.57e-98	5.85e-97	5
SLC25A6	6.31e-98	6.62e-97	3
CDC123	6.4e-98	6.71e-97	5
HNRNPU	7.3e-98	7.66e-97	3
MEMO1	7.64e-98	8e-97	1
ANP32A	7.77e-98	8.14e-97	3
UBQLN2	8.37e-98	8.76e-97	2
EID2B	1.31e-97	1.37e-96	1
ID2	1.44e-97	1.51e-96	1
SLC25A4	1.49e-97	1.56e-96	2
SMIM14	1.88e-97	1.96e-96	1
METAP1	1.9e-97	1.98e-96	5
UACA	1.91e-97	2e-96	5
DNMT1	2.44e-97	2.54e-96	3
MRPL14	3.15e-97	3.29e-96	3
NLGN2	4.03e-97	4.2e-96	1
AC003681.1	4.29e-97	4.46e-96	1
ATP13A2	5.53e-97	5.76e-96	1
ARHGAP32	8.23e-97	8.56e-96	2
DCAF7	8.34e-97	8.67e-96	2
KBTBD7	1.02e-96	1.06e-95	1
PUS7	1.08e-96	1.12e-95	5
GLO1	1.08e-96	1.13e-95	3
RAB22A	1.45e-96	1.51e-95	1
ACYP1	1.81e-96	1.87e-95	1
GRM5	1.91e-96	1.98e-95	2
RFC1	2.15e-96	2.23e-95	3
CYLD	3.11e-96	3.22e-95	1
RPRM	3.23e-96	3.34e-95	2
GNB2	3.25e-96	3.36e-95	1
APOPT1	4.44e-96	4.59e-95	1
SLC25A12	4.46e-96	4.61e-95	1
LENG8	5.14e-96	5.31e-95	1
TMEM106B	5.87e-96	6.06e-95	1
SEC61A2	6.22e-96	6.42e-95	1
SHANK2	7.89e-96	8.13e-95	2
WDR82	8.08e-96	8.33e-95	1
MT-ND5	1.25e-95	1.29e-94	5
FAM8A1	1.27e-95	1.31e-94	1
NDC80	1.32e-95	1.36e-94	3
CAMK4	1.33e-95	1.37e-94	2
SELENOT	1.36e-95	1.39e-94	1
SUMO1	1.73e-95	1.78e-94	3
AC084033.3	1.99e-95	2.05e-94	1
PID1	2.04e-95	2.09e-94	2
DMAC1	2.1e-95	2.16e-94	5
ST3GAL5	2.14e-95	2.2e-94	1
ENOX1	2.22e-95	2.28e-94	2
AP2S1	2.81e-95	2.88e-94	3
CORO1A	3.04e-95	3.11e-94	2
KLHL9	3.05e-95	3.12e-94	1
TAOK1	3.22e-95	3.29e-94	2
TPT1	4.61e-95	4.72e-94	3
ZBTB18	4.72e-95	4.82e-94	1
FAXC	5.71e-95	5.83e-94	2
CACNA1C	6.74e-95	6.88e-94	1
DYNLT1	7.73e-95	7.88e-94	1
FAM204A	8.36e-95	8.52e-94	1
PTBP1	8.51e-95	8.68e-94	3
ZNF445	1.16e-94	1.18e-93	1
BMI1	1.22e-94	1.24e-93	1
RBMS1	1.53e-94	1.56e-93	3
SIAH1	1.6e-94	1.63e-93	2
AKT1	1.61e-94	1.63e-93	1
HCN3	1.89e-94	1.92e-93	1
MORF4L2	2.33e-94	2.36e-93	1
FEN1	2.34e-94	2.38e-93	3
FOXP1	2.84e-94	2.88e-93	1
DNM1	3.27e-94	3.31e-93	1
TP53I11	3.35e-94	3.39e-93	4
POGZ	3.4e-94	3.44e-93	2
MMP24	4.31e-94	4.36e-93	2
TET2	5.82e-94	5.89e-93	1
NR2F2-AS1	6.74e-94	6.82e-93	1
ATP2B4	6.93e-94	7e-93	1
PRAF2	7.39e-94	7.47e-93	1
RAP2A	7.95e-94	8.02e-93	1
ZNF75A	9.18e-94	9.27e-93	1
TBC1D9	9.24e-94	9.32e-93	1
TTC14	9.88e-94	9.96e-93	1
FZD7	1.07e-93	1.08e-92	3
CSRNP2	1.11e-93	1.12e-92	2
MAP7D1	1.27e-93	1.28e-92	1
ZNF117	1.4e-93	1.41e-92	1
AMN1	1.8e-93	1.81e-92	2
ZADH2	2.03e-93	2.04e-92	2
TUBGCP4	2.15e-93	2.16e-92	1
ATF2	2.19e-93	2.2e-92	1
DTYMK	2.48e-93	2.49e-92	3
TENM2	2.51e-93	2.52e-92	2
KCNH2	2.67e-93	2.67e-92	1
POLK	2.84e-93	2.85e-92	1
TSPAN31	3.39e-93	3.39e-92	1
LYST	4.08e-93	4.08e-92	1
AC097376.2	4.44e-93	4.44e-92	1
TRIM23	5.12e-93	5.12e-92	1
UBXN6	5.43e-93	5.43e-92	1
ARHGAP11A	5.83e-93	5.82e-92	3
LRRTM4	6.96e-93	6.95e-92	2
ZNF579	8.12e-93	8.11e-92	1
C1orf216	8.6e-93	8.58e-92	2
SGSM2	9.58e-93	9.55e-92	1
LYPLA1	1.23e-92	1.22e-91	5
PCDHA10	1.36e-92	1.36e-91	1
EIF4B	1.37e-92	1.36e-91	5
ZNF711	1.43e-92	1.42e-91	1
EIPR1	1.53e-92	1.52e-91	1
[truncated: 17,874 more rows]

## Sheet: GO analysis of each cluster
Cluster	ID	Description	GeneRatio	BgRatio	pvalue	p.adjust	qvalue	geneID	Count
1	GO:0006914	autophagy	211/4252	496/18670	2.87791e-23	9.05389e-20	8.07783e-20	ATP6V0E2/BNIP3L/VPS28/GABARAPL2/MAP1LC3A/EEF1A2/BNIP3/STX12/TRIM8/HERC1/ATP6V0A1/ATP6V0D1/GSK3B/SIRT2/RRAGA/EXOC7/ATP6V1H/PLK2/SCOC/GSK3A/CDK5/VPS37D/TRIM13/ATP6V1G1/SOGA1/PACS2/XPA/ATP6V1B2/GPSM1/PINK1/BAD/TMEM59/DDIT3/NPRL2/FOXO3/RRAGB/MAP1LC3B/PIK3CA/ATP13A2/AKT1/UBXN6/WASHC1/RETREG1/TSG101/NPRL3/RNF5/FBXL2/GOLGA2/NSFL1C/WDFY3/LIX1L/TP53INP2/NRBP2/ULK2/KAT5/TOLLIP/IFT20/FBXW7/HGS/ACBD5/VPS35/S…	211
1	GO:0061919	process utilizing autophagic mechanism	211/4252	496/18670	2.87791e-23	9.05389e-20	8.07783e-20	ATP6V0E2/BNIP3L/VPS28/GABARAPL2/MAP1LC3A/EEF1A2/BNIP3/STX12/TRIM8/HERC1/ATP6V0A1/ATP6V0D1/GSK3B/SIRT2/RRAGA/EXOC7/ATP6V1H/PLK2/SCOC/GSK3A/CDK5/VPS37D/TRIM13/ATP6V1G1/SOGA1/PACS2/XPA/ATP6V1B2/GPSM1/PINK1/BAD/TMEM59/DDIT3/NPRL2/FOXO3/RRAGB/MAP1LC3B/PIK3CA/ATP13A2/AKT1/UBXN6/WASHC1/RETREG1/TSG101/NPRL3/RNF5/FBXL2/GOLGA2/NSFL1C/WDFY3/LIX1L/TP53INP2/NRBP2/ULK2/KAT5/TOLLIP/IFT20/FBXW7/HGS/ACBD5/VPS35/S…	211
1	GO:0016236	macroautophagy	141/4252	295/18670	1.82829e-21	3.83453e-18	3.42114e-18	ATP6V0E2/BNIP3L/VPS28/GABARAPL2/MAP1LC3A/BNIP3/STX12/ATP6V0A1/ATP6V0D1/RRAGA/EXOC7/ATP6V1H/SCOC/CDK5/VPS37D/TRIM13/ATP6V1G1/PACS2/ATP6V1B2/GPSM1/PINK1/NPRL2/RRAGB/MAP1LC3B/PIK3CA/ATP13A2/AKT1/UBXN6/RETREG1/TSG101/NPRL3/RNF5/NSFL1C/WDFY3/LIX1L/TP53INP2/NRBP2/ULK2/IFT20/HGS/VPS35/SNX14/MTMR3/LAMTOR3/C9orf72/TECPR1/LAMTOR5/RRAGC/VPS16/VPS36/HDAC6/VPS4A/HTRA2/TSC2/EXOC1/CHMP2A/PIK3C3/PRKAG1/ULK3/TSC1…	141
1	GO:0051648	vesicle localization	138/4252	306/18670	3.04773e-18	4.79408e-15	4.27725e-15	SYT11/MAP2/CLASP2/PCLO/CNIH2/KIF5A/SYT1/VAMP2/CADPS/APBA2/PRRT2/BRSK1/BRSK2/GSK3B/KIF5B/NCS1/NAPB/RAB11B/CDK5/MAGI2/NAPA/KIF1A/DCTN2/BLOC1S6/PINK1/STX1A/GOSR2/PREPL/ARFGAP2/GRIK5/PPFIA3/TPGS1/ARFGAP3/CEP19/GRIPAP1/NLGN2/DNM1/ARF1/SYNJ1/CSPG5/DNAJC5/AP3B2/FBXL20/PFN2/GOLGA2/TRIM9/PTEN/BACE1/PIP5K1C/SYBU/GIT1/PCDH17/STARD3NL/TRAPPC2/AP3M2/CHRM2/CPLX1/PEF1/SEC31A/UNC13A/TRAPPC4/SNAP47/BICDL1/STARD3/…	138
1	GO:0048193	Golgi vesicle transport	157/4252	368/18670	9.24592e-18	1.16351e-14	1.03807e-14	DCTN3/CNIH2/KIF5A/GABARAPL2/VAMP2/ACTR10/RAB6A/RAB6B/SPTAN1/GOPC/RAB14/SCAMP1/USE1/NAPA/DYNC1LI2/DCTN5/DCTN2/ACTR1A/GOLGA3/GOSR2/ARF4/PREPL/GGA1/ARFGAP2/ARFGAP3/CEP19/TRIM23/SGSM2/ARF1/TMED4/RABEP1/RBSN/GOLGA2/TRAPPC2B/NRBP2/VAPA/DDHD2/PICK1/CORO7/KLC2/TRAPPC2/CCDC93/BLZF1/DCTN6/PEF1/GOLGA4/IER3IP1/SEC31A/NAPG/COG1/SPTBN4/TRAPPC4/EXOC1/TRAPPC12/SEC23B/RNF139/YIPF5/RABIF/BBS2/DCTN4/ARFRP1/CD59/EXO…	157
1	GO:0051650	establishment of vesicle localization	128/4252	290/18670	4.13273e-16	4.33386e-13	3.86664e-13	SYT11/MAP2/CLASP2/PCLO/CNIH2/KIF5A/SYT1/VAMP2/CADPS/APBA2/PRRT2/GSK3B/KIF5B/NCS1/NAPB/RAB11B/CDK5/NAPA/KIF1A/DCTN2/BLOC1S6/PINK1/STX1A/GOSR2/PREPL/ARFGAP2/GRIK5/PPFIA3/ARFGAP3/CEP19/GRIPAP1/DNM1/ARF1/SYNJ1/CSPG5/DNAJC5/AP3B2/FBXL20/PFN2/GOLGA2/TRIM9/BACE1/PIP5K1C/SYBU/GIT1/STARD3NL/TRAPPC2/AP3M2/CHRM2/CPLX1/PEF1/SEC31A/UNC13A/TRAPPC4/SNAP47/BICDL1/STARD3/BBS2/CD59/GBF1/ARL6/TRAPPC1/CHRNA4/GOSR1/S…	128
1	GO:0010506	regulation of autophagy	139/4252	327/18670	1.01434e-15	9.11746e-13	8.13454e-13	ATP6V0E2/BNIP3L/EEF1A2/BNIP3/TRIM8/HERC1/ATP6V0A1/ATP6V0D1/GSK3B/SIRT2/RRAGA/EXOC7/ATP6V1H/PLK2/SCOC/GSK3A/CDK5/TRIM13/ATP6V1G1/SOGA1/XPA/ATP6V1B2/GPSM1/PINK1/BAD/TMEM59/DDIT3/NPRL2/FOXO3/RRAGB/PIK3CA/ATP13A2/AKT1/WASHC1/NPRL3/RNF5/FBXL2/GOLGA2/TP53INP2/NRBP2/ULK2/KAT5/IFT20/FBXW7/VPS35/MTMR3/LAMTOR3/C9orf72/MFSD8/LAMTOR5/RRAGC/FOXK1/WDR6/FOXK2/HDAC6/HTRA2/TSC2/EXOC1/KLHL22/PRKAG1/ULK3/TSC1/CPTP/…	139
1	GO:0016570	histone modification	178/4252	454/18670	1.41541e-15	1.11322e-12	9.93206e-13	KMT2E/NSD3/EPC1/ARID4A/KDM6B/MEAF6/KAT6B/ISL1/ASH1L/KMT5B/APBB1/SIRT2/CAMK2D/ING4/PRMT2/KMT2C/CHD5/NCOA1/EID1/ARID4B/PRKCA/CDK5/WBP2/VEGFA/PINK1/HDAC5/KMT2B/GTF2B/UBE2B/KDM4B/WDR82/BMI1/MORF4L2/TET2/ATF2/MTHFR/KANSL1/PHF2/PHF1/MECP2/MSL1/KDM3A/AKAP8L/MLLT6/HDAC9/RING1/EPC2/TRIM16/KAT5/TET3/DMAP1/CTBP1/CBX8/CREBBP/ZNF274/C6orf89/USP15/HDAC6/SUPT7L/BRD1/RPS6KA5/USP3/JMJD6/KAT8/TAF7/MT3/KMT5A/HDAC4/…	178
1	GO:0016569	covalent chromatin modification	181/4252	474/18670	1.54166e-14	1.07779e-11	9.616e-12	KMT2E/NSD3/EPC1/ARID4A/KDM6B/MEAF6/KAT6B/ISL1/ASH1L/KMT5B/APBB1/SIRT2/CAMK2D/ING4/PRMT2/KMT2C/CHD5/NCOA1/EID1/ARID4B/MPHOSPH8/PRKCA/CDK5/WBP2/VEGFA/PINK1/HDAC5/KMT2B/GTF2B/UBE2B/KDM4B/WDR82/BMI1/MORF4L2/TET2/ATF2/MTHFR/KANSL1/PHF2/PHF1/MECP2/MSL1/KDM3A/AKAP8L/MLLT6/HDAC9/RING1/EPC2/TRIM16/KAT5/TET3/DMAP1/CTBP1/CBX8/CREBBP/ZNF274/C6orf89/USP15/HDAC6/SUPT7L/BRD1/RPS6KA5/USP3/JMJD6/KAT8/TAF7/MT3/KMT…	181
1	GO:0016241	regulation of macroautophagy	84/4252	171/18670	3.38836e-14	2.13196e-11	1.90212e-11	ATP6V0E2/BNIP3L/BNIP3/ATP6V0A1/ATP6V0D1/RRAGA/EXOC7/ATP6V1H/SCOC/CDK5/TRIM13/ATP6V1G1/ATP6V1B2/GPSM1/PINK1/NPRL2/RRAGB/PIK3CA/ATP13A2/AKT1/NPRL3/RNF5/NRBP2/IFT20/VPS35/MTMR3/LAMTOR3/C9orf72/LAMTOR5/RRAGC/HDAC6/HTRA2/TSC2/EXOC1/PRKAG1/TSC1/TBC1D14/UVRAG/SUPT5H/PRKACA/CLEC16A/RUBCN/VPS13D/SEC22B/LRSAM1/IFT88/KIAA1324/VPS13C/EXOC8/IKBKG/SNX32/MAPK3/PRKAB2/RNF41/RAB5A/PRKAB1/ATP6V1C1/MFN2/USP30/ATP6V…	84
1	GO:0010498	proteasomal protein catabolic process	180/4252	477/18670	6.51134e-14	3.72449e-11	3.32296e-11	UBC/GABARAPL2/MAP1A/HERPUD1/TRIM2/RNF187/CSNK1E/SPSB3/DNAJB2/BRSK2/GSK3B/SIRT2/PLK2/HSPA13/GSK3A/ARIH1/TRIM13/AGAP3/DNAJB9/PINK1/SPOP/TMEM259/TMF1/DDIT3/KLHL42/UBE2B/PKD1/CBFA2T3/NHLRC3/AKT1/UBXN6/FBXO44/CAMLG/DNAJC18/UBR3/NEMF/FBXL20/RNF5/FBXL2/BAG6/TMUB2/TRIM9/NSFL1C/SIAH2/FBXL15/FBXL3/RNF19A/MAN1B1/FBXW5/PSMF1/KAT5/BIRC2/SEL1L/FBXW7/ZFAND2A/SGTA/OS9/PIAS1/HSPA1B/FAM122A/CRBN/FBXO9/RNF103/EDEM3…	180
1	GO:0007034	vacuolar transport	73/4252	142/18670	8.41301e-14	4.41122e-11	3.93566e-11	NDFIP1/VPS28/SCARB2/ATP6V0D1/RHOB/CHMP5/VPS37D/USE1/VPS53/PINK1/GOSR2/MGRN1/TMEM106B/LYST/UBXN6/ARF1/BIN1/TSG101/LRP1/RBSN/HOOK3/HGSNAT/HGS/VPS35/GPRASP1/C9orf72/VPS16/VPS36/VPS4A/CHMP2A/MON1A/AP4M1/TMEM50B/ANKFY1/CLEC16A/VPS41/VPS51/CHMP1A/ZFYVE16/VPS13D/RAB7A/VPS11/EPG5/NCOA4/VPS13C/AKTIP/VPS37A/CHMP7/VPS37B/HSPA8/VIPAS39/GAK/PSAP/DENND3/HSPA1A/HMGXB4/VPS4B/TRAK2/VPS52/VPS39/AP1G1/NAGPA/FAM160A…	73
1	GO:0016197	endosomal transport	101/4252	224/18670	1.01826e-13	4.92836e-11	4.39705e-11	VPS28/CALY/UBC/NDRG4/RAB6A/RHOBTB3/RAB6B/RAB14/RAB11B/CHMP5/VPS37D/VPS53/SPAG9/GOSR2/PREPL/GGA1/GRIPAP1/SNX4/LYST/UBXN6/SGSM2/EIPR1/RAB9B/WASHC1/GRIP2/TSG101/RBSN/HGS/DENND1B/TBC1D10B/VPS35/VPS50/CCDC93/VPS16/VPS36/VPS4A/CHMP2A/ARFRP1/GBF1/TBC1D14/UBE2O/STAM2/CLN5/TMEM50B/RGP1/ANKFY1/CLEC16A/GOSR1/PTPN23/VPS51/CHMP1A/MAGEL2/ZFYVE16/RAB11FIP3/STX5/RAB7A/TMEM87A/EEA1/EPG5/TBC1D10A/RAB35/TBC1D23/BAI…	101
1	GO:0007033	vacuole organization	80/4252	163/18670	1.45775e-13	6.55155e-11	5.84525e-11	GABARAPL2/MAP1LC3A/STX12/SCARB2/RAB14/CCDC115/CHMP5/PACS2/PINK1/NPRL2/MAP1LC3B/TMEM175/ATP13A2/TMEM106B/LYST/ARF1/NPRL3/RNF5/NSFL1C/TP53INP2/ULK2/HOOK3/IFT20/VPS35/MTMR3/C9orf72/MFSD8/VPS16/VPS4A/HPS4/PIK3C3/ULK3/MT3/MBTPS1/TBC1D14/PIK3C2B/CLN5/ATG4B/VPS41/TMEM199/SEC22B/RAB7A/VPS11/LRSAM1/IFT88/KIAA1324/AKTIP/NDP/ATG4A/TP53INP1/ATG2B/RAB5A/UBXN2B/VPS4B/MFN2/ATG2A/RAB33B/ATG16L1/PIKFYVE/NAGPA/SPG…	80
1	GO:0016358	dendrite development	102/4252	233/18670	7.46925e-13	3.1331e-10	2.79533e-10	MAP2/MAP1B/MEF2C/PAK3/MAP6/DCC/MAPK8IP2/MAP1A/CAMK2B/CTNND2/ARID1B/SLC12A5/PTN/FYN/SRCIN1/PARP6/ARHGAP33/CAMK1D/GSK3B/PLK2/ADGRB3/GSK3A/CDK5/CELSR2/APP/ARF4/SRGAP2C/SLITRK5/EPHB2/MARK1/TMEM106B/DYNLT1/RAP2A/CDKL5/PPP1R9A/CSMD3/ARF1/SS18L1/BAIAP2/MECP2/ARC/RERE/SARM1/NRP1/SLC9A6/PTEN/NCK2/UBA6/LZTS3/DLG5/CAMK1/SYNGAP1/SRGAP2/HDAC6/CRTC1/MEF2A/TRAPPC4/CRK/NSMF/FLRT1/RAB21/FARP1/DAB2IP/NLGN3/CUX1/DB…	102
1	GO:0043161	proteasome-mediated ubiquitin-dependent protein catabolic process	158/4252	419/18670	2.40291e-12	9.44945e-10	8.43075e-10	UBC/MAP1A/HERPUD1/TRIM2/RNF187/CSNK1E/SPSB3/DNAJB2/GSK3B/SIRT2/PLK2/HSPA13/GSK3A/ARIH1/TRIM13/AGAP3/DNAJB9/SPOP/DDIT3/KLHL42/UBE2B/CBFA2T3/NHLRC3/AKT1/FBXO44/CAMLG/DNAJC18/UBR3/NEMF/FBXL20/RNF5/FBXL2/BAG6/TMUB2/TRIM9/NSFL1C/SIAH2/FBXL15/FBXL3/RNF19A/MAN1B1/FBXW5/PSMF1/KAT5/BIRC2/SEL1L/FBXW7/ZFAND2A/SGTA/OS9/PIAS1/HSPA1B/FAM122A/CRBN/FBXO9/RNF103/EDEM3/DDRGK1/FBXL17/ARMC8/RNF180/AREL1/ZFAND2B/KLHL…	158
1	GO:0018205	peptidyl-lysine modification	150/4252	397/18670	7.26021e-12	2.68713e-09	2.39744e-09	KMT2E/NSD3/EPC1/ARID4A/NNAT/CBX4/MEAF6/KAT6B/ISL1/ASH1L/KMT5B/ZMIZ1/APBB1/SIRT2/ING4/KMT2C/SENP7/CHD5/NCOA1/EID1/ARID4B/WBP2/EGR1/STX1A/KMT2B/GTF2B/WDR82/MORF4L2/TET2/ATF2/KANSL1/PHF1/MECP2/MSL1/KDM3A/BAG6/MLLT6/HDAC9/EPC2/TRIM16/KAT5/TOLLIP/TET3/DMAP1/CTBP1/CREBBP/ZNF274/PIAS1/HDAC6/SUPT7L/BRD1/RPS6KA5/ZMIZ2/JMJD6/KAT8/TAF7/KMT5A/HDAC4/ZNF335/RELA/LDB1/PIAS2/SGF29/EZH1/PIAS4/KANSL1L/BRPF3/FLCN/O…	150
1	GO:0050808	synapse organization	153/4252	408/18670	8.80183e-12	3.07673e-09	2.74504e-09	NFIA/NRXN1/DNER/GPM6A/MAP1B/MEF2C/PCLO/PAK3/NEFL/NRXN2/TUBA1A/ACTG1/NFASC/L1CAM/CAMK2B/CTNND2/LRRC4C/LRRC4B/PTN/FYN/SRCIN1/ARHGAP33/SLIT1/PCDHB2/PALM/CACNB3/ADGRB3/INSR/CDK5/MAGI2/PRNP/NTRK2/APP/PTPRO/ARF4/SPOCK2/ADGRB2/CLSTN3/LRRC24/SLITRK5/SEMA3E/EPHB2/GRIPAP1/NLGN2/CDKL5/PPP1R9A/ARF1/CLSTN1/BAIAP2/MECP2/ARC/GPHN/PFN2/NRP1/SLC9A6/PTEN/SYBU/PCDH17/LZTS3/ADGRB1/CACNA2D2/PICK1/FLRT2/DLG5/F2R/VPS35…	153
1	GO:0009896	positive regulation of catabolic process	157/4252	423/18670	1.19661e-11	3.96267e-09	3.53547e-09	ZBTB20/BNIP3L/VPS28/BNIP3/TRIM8/HERPUD1/CSNK1E/DNAJB2/GSK3B/SIRT2/TNRC6B/CDKN1B/PLK2/SCOC/GSK3A/INSR/ARIH1/TRIM13/GPSM1/ENDOG/PINK1/APP/BAD/TMEM259/GGA1/TMEM59/NPRL2/NNT/CBFA2T3/FOXO3/AKT1/LRP1/RBM23/IRS2/BTG2/BAG6/TP53INP2/PTEN/MAGEF1/RNF19A/KAT5/FBXW7/ZFAND2A/VPS35/SGTA/C9orf72/PIAS1/NANOS3/HSPA1B/FAM122A/HDAC6/DDRGK1/TSC2/NANOS1/RNF139/TRIM67/RNF180/PFKFB3/AREL1/ABHD5/TSC1/DAB2IP/ANKIB1/SOX9/T…	157
1	GO:0007409	axonogenesis	170/4252	468/18670	1.31568e-11	4.13914e-09	3.69291e-09	NRXN1/TBR1/MAP2/RUFY3/MAP1B/TUBB2B/PAK3/GDI1/NEFL/NFIB/MAP6/KIF5A/EVL/NDN/LHX1/NFASC/DCC/TUBB3/L1CAM/BMPR2/MAP1A/PLXNA2/ARX/LRRC4C/ISL1/LHX9/CXCR4/FZD3/FYN/BRSK1/SLIT1/SPTAN1/BRSK2/APBB1/GSK3B/DOK6/PIK3R1/TRIO/VSTM2L/EFNB3/CELSR3/PRKCA/CDK5/NTRK2/EPHA3/VEGFA/APP/PTPRO/SLITRK5/SEMA3E/IFRD1/PLXNA3/EFNA3/PIK3CA/EPHB2/ZSWIM8/CDKL5/BAIAP2/LRP1/CHL1/NEO1/GPC1/DOCK7/IRS2/ARHGAP35/CHN1/NRP1/SEMA6C/SLC9A6…	170
1	GO:0006888	ER to Golgi vesicle-mediated transport	92/4252	212/18670	1.77453e-11	5.31683e-09	4.74365e-09	DCTN3/CNIH2/ACTR10/SPTAN1/GOPC/NAPA/DYNC1LI2/DCTN5/DCTN2/ACTR1A/GOSR2/ARF4/ARFGAP2/ARFGAP3/ARF1/TMED4/GOLGA2/TRAPPC2B/NRBP2/VAPA/DDHD2/TRAPPC2/DCTN6/PEF1/IER3IP1/SEC31A/COG1/SPTBN4/TRAPPC4/TRAPPC12/SEC23B/RNF139/YIPF5/DCTN4/CD59/GBF1/TRAPPC1/COG3/COPA/GOSR1/SEC31B/COPG1/ERGIC2/SEC16A/MPPE1/SEC22B/STX5/SEC24C/COG7/TMEM115/SEC22A/KLHL12/TMED7/COG4/COL7A1/TRAPPC9/ANKRD28/SAR1B/GAS6/TBC1D20/CAPZA2/WH…	92
1	GO:0031331	positive regulation of cellular catabolic process	138/4252	361/18670	1.91567e-11	5.47883e-09	4.88818e-09	ZBTB20/BNIP3L/BNIP3/TRIM8/HERPUD1/CSNK1E/DNAJB2/GSK3B/SIRT2/TNRC6B/PLK2/SCOC/GSK3A/INSR/ARIH1/TRIM13/GPSM1/ENDOG/PINK1/APP/BAD/TMEM259/TMEM59/NPRL2/NNT/CBFA2T3/FOXO3/AKT1/LRP1/RBM23/IRS2/BTG2/BAG6/TP53INP2/PTEN/MAGEF1/RNF19A/KAT5/FBXW7/ZFAND2A/VPS35/SGTA/C9orf72/PIAS1/NANOS3/HSPA1B/FAM122A/HDAC6/DDRGK1/TSC2/NANOS1/RNF139/TRIM67/RNF180/PFKFB3/ABHD5/TSC1/DAB2IP/ANKIB1/TOB1/UVRAG/SUPT5H/CLEC16A/USP5…	138
1	GO:0016050	vesicle organization	126/4252	325/18670	4.85717e-11	1.32875e-08	1.1855e-08	VPS28/CNIH2/SYT1/STX12/PRRT2/PTPRN/SCARB2/RAB14/KIF5B/CHMP5/VPS37D/NAPA/BLOC1S6/STX1A/GOSR2/ARFGAP2/CLCN3/TMF1/GRIK5/AP1M1/ARFGAP3/TMEM175/RAB22A/DNM1/LYST/ARF1/SYNJ1/TSG101/GOLGA2/TRIM9/VAPA/RAB5B/HOOK3/HGS/F2R/TRAPPC2/VPS16/CPLX1/PEF1/VPS36/SEC31A/VPS4A/CCDC136/UNC13A/TRAPPC4/SEC23B/HPS4/SNAP47/CHMP2A/PIK3C3/CD59/GBF1/UVRAG/TRAPPC1/STAM2/TMEM127/ANKFY1/GOSR1/SEC31B/VPS41/CHMP1A/SEC16A/ZFYVE16/S…	126
1	GO:0060271	cilium assembly	138/4252	366/18670	5.92919e-11	1.55444e-08	1.38686e-08	AKAP9/DCTN3/TUBA1A/CCDC28B/CSNK1E/DYNLRB1/ATP6V0D1/ODF2L/ONECUT2/CELSR3/CEP290/BBIP1/DCTN2/ACTR1A/WDR60/RFX3/UBE2B/CLUAP1/LRRC49/TPGS1/CEP19/CYLD/CDKL5/TOGARAM1/IFT43/RABL2B/TTBK2/CEP97/ARHGAP35/EVI5L/SDCCAG8/GALNT11/IFT20/DYNC2LI1/CEP126/TAPT1/CCDC66/MARK4/HDAC6/IFT27/CEP164/VANGL2/CDK10/AHI1/C5orf30/CEP89/CPLANE1/SPAG16/NUDCD3/BBS2/DNAL1/INTU/TBC1D32/DNAAF4/ARL6/ATXN10/PRKACA/TTLL3/IFT81/WRAP73…	138
1	GO:0044782	cilium organization	143/4252	384/18670	7.50483e-11	1.88881e-08	1.68519e-08	AKAP9/DCTN3/TUBA1A/CCDC28B/CSNK1E/DYNLRB1/ATP6V0D1/ODF2L/ONECUT2/CELSR3/CEP290/BBIP1/DCTN2/ACTR1A/WDR60/RFX3/UBE2B/CLUAP1/LRRC49/TPGS1/CEP19/CYLD/CDKL5/TOGARAM1/IFT43/RABL2B/TTBK2/CEP97/ARHGAP35/EVI5L/SDCCAG8/GALNT11/IFT20/DYNC2LI1/CEP126/TAPT1/CCDC66/FAM161B/MARK4/HDAC6/IFT27/TTC17/CEP164/VANGL2/CDK10/AHI1/C5orf30/CEP89/CPLANE1/SPAG16/NUDCD3/BBS2/DNAL1/INTU/TBC1D32/DNAAF4/ARL6/ATXN10/PRKACA/TTLL…	143
1	GO:0007416	synapse assembly	79/4252	177/18670	8.90512e-11	2.15504e-08	1.92271e-08	NRXN1/DNER/GPM6A/MAP1B/MEF2C/PCLO/NRXN2/LRRC4B/SLIT1/PCDHB2/ADGRB3/CDK5/MAGI2/NTRK2/APP/SPOCK2/ADGRB2/CLSTN3/LRRC24/SLITRK5/EPHB2/NLGN2/PPP1R9A/CLSTN1/MECP2/PTEN/PCDH17/ADGRB1/FLRT2/DLG5/VPS35/PCDHB14/NPTN/MDGA1/LRFN1/FLRT1/ACHE/FARP1/FLRT3/PCDHB9/PLXNB2/PCDHB10/NLGN3/CLSTN2/DBNL/LRFN5/LRRTM3/SHANK3/DVL1/LRTM1/PTPRS/IL1RAPL1/AGRN/PCDHB16/EPHB3/PCDHB4/LRFN3/GABRA1/GNPAT/FZD1/NLGN1/GRIN1/SDK1/SEMA4…	79
1	GO:0034976	response to endoplasmic reticulum stress	113/4252	285/18670	9.73667e-11	2.269e-08	2.02439e-08	JUN/HERPUD1/ATP6V0D1/DNAJB2/BRSK2/GSK3B/PPP1R15A/PPP2R5B/PIK3R1/HSPA13/ATF6B/GSK3A/CREBRF/TRIM13/DNAJB9/TMEM259/GOSR2/SELENOK/DDIT3/SERP2/SERINC3/UBXN6/FBXO44/DNAJC18/RNF5/BAG6/TMUB2/NCK2/MAN1B1/SEL1L/ADD1/ZBTB17/CREB3/SGTA/OS9/SEC31A/TSPYL2/RNF103/EDEM3/DDRGK1/CDK5RAP3/RNF139/UFM1/DAB2IP/MBTPS1/ERLEC1/PPP2CB/CLGN/SEC16A/SDF2/DERL1/TMEM67/USP19/GRINA/RNF185/TATDN2/DNAJB14/PIK3R2/SYVN1/SELENOS/TMC…	113
1	GO:0097479	synaptic vesicle localization	74/4252	163/18670	1.32003e-10	2.96629e-08	2.64651e-08	SYT11/MAP2/PCLO/CNIH2/KIF5A/SYT1/VAMP2/CADPS/APBA2/PRRT2/BRSK1/BRSK2/GSK3B/NCS1/NAPB/CDK5/MAGI2/NAPA/BLOC1S6/PINK1/STX1A/PREPL/GRIK5/PPFIA3/NLGN2/DNM1/ARF1/SYNJ1/CSPG5/DNAJC5/AP3B2/FBXL20/PFN2/TRIM9/PTEN/BACE1/PIP5K1C/GIT1/PCDH17/AP3M2/CHRM2/CPLX1/UNC13A/SNAP47/NLGN3/CHRNA4/RIMS2/DVL1/CACNA1D/SNAP29/SNPH/CACNB2/STX2/STX4/AP3S1/PICALM/UNC13B/RAB5A/DOC2A/BORCS5/STXBP5L/CTNNB1/NLGN1/AP3S2/DTNBP1/SPG…	74
1	GO:0043543	protein acylation	101/4252	248/18670	1.62433e-10	3.52423e-08	3.1443e-08	EPC1/TERF2IP/MEAF6/CLIP3/KAT6B/ISL1/APBB1/GSK3B/ING4/CHD5/NCOA1/EID1/WBP2/SELENOK/GTF2B/MORF4L2/ATF2/ZDHHC17/KANSL1/MECP2/MSL1/BAG6/EPC2/TRIM16/KAT5/NAT9/DMAP1/CTBP1/CREBBP/CAMK1/PPM1A/SUPT7L/BRD1/RPS6KA5/ZDHHC21/KAT8/TAF7/ABHD17A/LDB1/SGF29/KANSL1L/BRPF3/FLCN/PORCN/OGT/GOLGA7/CEP295/ZNF451/TAF1/DPF2/ZDHHC15/ELP3/MAPK3/NCOA3/TADA2B/PER1/SPHK2/KANSL2/ZDHHC8/NAA35/CLOCK/NAA40/KAT2A/TAF5L/MSL3/ZDHHC…	101
1	GO:0099003	vesicle-mediated transport in synapse	88/4252	207/18670	1.78489e-10	3.7435e-08	3.33993e-08	SYT11/MAP2/MAPK10/PCLO/CNIH2/CALY/KIF5A/SYT1/VAMP2/ACTG1/CADPS/APBA2/PRRT2/GSK3B/NCS1/NAPB/CDK5/NAPA/BLOC1S6/PINK1/STX1A/PREPL/GRIK5/PPFIA3/NLGN2/DNM1/ARF1/SYNJ1/GRIP2/CLSTN1/CSPG5/DNAJC5/AP3B2/ARC/FBXL20/PFN2/TRIM9/BACE1/PIP5K1C/GIT1/VPS35/AP3M2/CHRM2/CPLX1/UNC13A/SNAP47/NLGN3/PPP3CC/CHRNA4/RIMS2/DVL1/EEA1/CACNA1D/SNAP29/SNPH/CACNB2/STX2/GAK/STX4/PACSIN1/BTBD9/AP3S1/PICALM/UNC13B/OPHN1/RAB5A/DOC…	88
1	GO:0016482	cytosolic transport	72/4252	158/18670	1.89156e-10	3.83925e-08	3.42535e-08	MAP2/KIF5A/RAB6A/RHOBTB3/RAB6B/RAB14/KIF5B/KIF1A/VPS53/SPAG9/GOSR2/PREPL/GGA1/SGSM2/EIPR1/RAB9B/WASHC1/RBSN/SYBU/HOOK3/TBC1D10B/VPS35/CORO7/PIK3C3/RAB21/ARFRP1/GBF1/TBC1D14/UBE2O/AP4M1/CLN5/RGP1/ANKFY1/GOSR1/PTPN23/KLHL20/VPS51/MAGEL2/STX5/RAB7A/TMEM87A/EEA1/VPS11/MON2/TBC1D10A/TBC1D23/BAIAP3/VPS13C/AKTIP/SNX32/MAPK3/GAK/TBC1D17/DENND2A/DENND5A/RAB5A/VPS52/EPS15/LMTK2/PIKFYVE/AP1G1/FAM160A2/YKT6/…	72
1	GO:1905037	autophagosome organization	50/4252	96/18670	3.65075e-10	7.17829e-08	6.40443e-08	GABARAPL2/MAP1LC3A/STX12/PACS2/PINK1/NPRL2/MAP1LC3B/ATP13A2/NPRL3/RNF5/NSFL1C/TP53INP2/ULK2/IFT20/MTMR3/C9orf72/PIK3C3/ULK3/TBC1D14/PIK3C2B/ATG4B/SEC22B/RAB7A/LRSAM1/IFT88/KIAA1324/ATG4A/TP53INP1/ATG2B/RAB5A/UBXN2B/MFN2/ATG2A/RAB33B/ATG16L1/PIKFYVE/PSEN1/ULK1/BECN1/SMURF1/CHMP4B/ATG9B/WDR45/UBXN2A/AMBRA1/ATG7/SMCR8/GBA/RAB3GAP2/MAP1LC3B2	50
1	GO:0010975	regulation of neuron projection development	173/4252	499/18670	6.11081e-10	1.16513e-07	1.03952e-07	TBR1/MAP2/RUFY3/MAP1B/MEF2C/NR2F1/TUBB2B/PAK3/GDI1/NEFL/STMN2/MAP6/SYT1/NDRG4/DCC/L1CAM/BMPR2/PLXNA2/CAMK2B/ACAP3/LRRC4C/PTN/CXCR4/FYN/SRCIN1/PARP6/BRSK1/RGS2/ARHGAP33/SCARB2/BRSK2/APBB1/CAMK1D/GSK3B/NCS1/PPP2R5B/PLK2/EFNB3/ADGRB3/GSK3A/CDK5/MAGI2/NTRK2/EPHA3/VEGFA/PTPRO/CBFA2T2/SRGAP2C/SEMA3E/IFRD1/PLXNA3/EPHB2/MARK1/ZSWIM8/TMEM106B/DYNLT1/AKT1/RAP2A/CDKL5/PPP1R9A/CSMD3/ARF1/SS18L1/BAIAP2/RNF157…	173
1	GO:0036503	ERAD pathway	51/4252	100/18670	6.48908e-10	1.20086e-07	1.0714e-07	HERPUD1/DNAJB2/BRSK2/HSPA13/TRIM13/DNAJB9/TMEM259/UBXN6/FBXO44/DNAJC18/RNF5/BAG6/TMUB2/MAN1B1/SEL1L/SGTA/OS9/RNF103/EDEM3/RNF139/ERLEC1/SDF2/DERL1/TMEM67/USP19/RNF185/DNAJB14/SYVN1/SELENOS/SGTB/ANKZF1/JKAMP/AMFR/UBE4A/RNFT1/UBXN1/FBXO6/UBE2J1/POMT2/NPLOC4/EDEM1/ATXN3/UBXN4/YOD1/HM13/DNAJB12/EDEM2/TMUB1/AUP1/FAF2/TMEM129	51
1	GO:0035966	response to topologically incorrect protein	84/4252	199/18670	7.00141e-10	1.25865e-07	1.12296e-07	HERPUD1/ATP6V0D1/DNAJB2/PPP1R15A/DNAJA1/PPP2R5B/PIK3R1/HSPA13/ATF6B/GSK3A/CREBRF/DNAJB9/GOSR2/DDIT3/SERP2/DNAJC18/RNF5/BAG6/NCK2/F12/ADD1/ZBTB17/CREB3/HSPA1B/HDAC6/SEC31A/TSPYL2/EDEM3/CDK5RAP3/UBE2W/DAB2IP/MBTPS1/CLGN/SDF2/DERL1/DNAJB1/HSPA4L/RNF185/TATDN2/DNAJB14/HSPA6/SYVN1/SELENOS/HSPA8/CXXC1/PPP1R15B/HERPUD2/ANKZF1/ATF6/DNAJC4/JKAMP/AMFR/HSPA1A/ERP44/PARP16/CUL7/MFN2/DNAJB4/ERO1A/EIF2AK3/ARFG…	84
1	GO:0061512	protein localization to cilium	33/4252	54/18670	1.63379e-09	2.8555e-07	2.54766e-07	BBIP1/ARF4/GGA1/RABEP1/IFT20/EFCAB7/SPATA7/CCDC66/INPP5E/CPLANE1/TBC1D32/ARL6/RAB11FIP3/WDR19/TTC21B/ARL13B/TTC21A/BBS4/TULP3/TCTN1/LZTFL1/EHD1/ATP6V1D/CSNK1D/TMEM107/IFT140/NPHP4/TCTN2/GAS8/IFT122/CROCC/BBS1/TTC26	33
1	GO:0050804	modulation of chemical synaptic transmission	153/4252	436/18670	2.32932e-09	3.96111e-07	3.53408e-07	SYT11/NRXN1/MAP1B/MEF2C/TUBB2B/AKAP9/CNIH2/SYT1/VAMP2/DCC/MAPK8IP2/MAP1A/CAMK2B/ABAT/LRRC4C/PTN/APBA2/FYN/PRRT2/BRSK1/GSK3B/KIF5B/NCS1/NAPB/CACNB3/PLK2/EFNB3/ATAD1/CDK5/PRNP/NTRK2/PLCB1/NAPA/PINK1/APP/STX1A/PREPL/CLSTN3/CACNA1B/GRIK5/PPFIA3/EPHB2/NLGN2/DNM1/GNAI1/CACNA1A/PPP1R9A/ARF1/CLSTN1/CSPG5/BAIAP2/MECP2/ABR/ARC/FBXL20/PFN2/PXK/PTEN/BACE1/RNF19A/SYBU/GIT1/PCDH17/ADGRB1/RHOT1/CACNA2D2/PICK1/P…	153
1	GO:0007041	lysosomal transport	52/4252	106/18670	2.61317e-09	4.32687e-07	3.8604e-07	SCARB2/RHOB/CHMP5/USE1/VPS53/PINK1/MGRN1/TMEM106B/LYST/UBXN6/ARF1/BIN1/TSG101/LRP1/RBSN/HOOK3/HGSNAT/HGS/VPS35/GPRASP1/C9orf72/VPS16/VPS4A/AP4M1/ANKFY1/CLEC16A/VPS41/VPS51/ZFYVE16/RAB7A/VPS11/EPG5/NCOA4/AKTIP/HSPA8/VIPAS39/GAK/PSAP/DENND3/HSPA1A/HMGXB4/VPS4B/TRAK2/VPS52/VPS39/AP1G1/NAGPA/FAM160A2/AP3M1/AP3D1/VPS33A/VPS54	52
1	GO:0099177	regulation of trans-synaptic signaling	153/4252	437/18670	2.78947e-09	4.50035e-07	4.01518e-07	SYT11/NRXN1/MAP1B/MEF2C/TUBB2B/AKAP9/CNIH2/SYT1/VAMP2/DCC/MAPK8IP2/MAP1A/CAMK2B/ABAT/LRRC4C/PTN/APBA2/FYN/PRRT2/BRSK1/GSK3B/KIF5B/NCS1/NAPB/CACNB3/PLK2/EFNB3/ATAD1/CDK5/PRNP/NTRK2/PLCB1/NAPA/PINK1/APP/STX1A/PREPL/CLSTN3/CACNA1B/GRIK5/PPFIA3/EPHB2/NLGN2/DNM1/GNAI1/CACNA1A/PPP1R9A/ARF1/CLSTN1/CSPG5/BAIAP2/MECP2/ABR/ARC/FBXL20/PFN2/PXK/PTEN/BACE1/RNF19A/SYBU/GIT1/PCDH17/ADGRB1/RHOT1/CACNA2D2/PICK1/P…	153
1	GO:0097485	neuron projection guidance	106/4252	277/18670	3.79528e-09	5.96997e-07	5.32637e-07	NRXN1/TBR1/TUBB2B/NFIB/KIF5A/EVL/LHX1/NFASC/DCC/TUBB3/L1CAM/BMPR2/PLXNA2/ARX/ISL1/DPYSL4/LHX9/CXCR4/FZD3/FYN/SLIT1/SPTAN1/DOK6/PIK3R1/TRIO/VSTM2L/EFNB3/CELSR3/PRKCA/CDK5/EPHA3/VEGFA/APP/PTPRO/SEMA3E/PLXNA3/EFNA3/PIK3CA/EPHB2/ZSWIM8/LRP1/CHL1/NEO1/GPC1/IRS2/ARHGAP35/CHN1/NRP1/SEMA6C/PLXNA1/CDH4/MEGF8/FLRT2/PTPRA/PTPRM/RAP1GAP/DOK5/SHC3/UNC5A/NPTN/VANGL2/SPTBN4/RPS6KA5/FLRT3/EFNB1/PLXNB2/SEMA6D/SEM…	106
1	GO:0010970	transport along microtubule	70/4252	161/18670	4.04799e-09	6.04044e-07	5.38925e-07	MAP2/MAP1B/NEFL/CNIH2/ARHGAP21/KIF5A/ACTR10/MAP1A/DYNLRB1/RAB6A/KIF5B/KIF1A/BLOC1S6/ACTR1A/WDR60/APP/CLUAP1/AP3B2/IFT43/RABL2B/BICD1/MAPK8IP3/CAMSAP3/SYBU/PURA/IFT20/RHOT1/DYNC2LI1/ACTR1B/SUN1/AP3M2/IFT27/BICDL1/RAB21/IFT81/COPG1/TRIP11/NDEL1/IFT88/RASGRP1/SPG7/WDR19/HSPA8/TTC21B/AP3S1/TTC21A/BORCS5/TRAK2/LCA5/RHOT2/AP3S2/MAP1S/BICD2/DTNBP1/IFT46/SPG11/PRKCZ/AP3M1/IFT140/AP3D1/IFT172/PEX14/PCM1/H…	70
1	GO:0099111	microtubule-based transport	70/4252	161/18670	4.04799e-09	6.04044e-07	5.38925e-07	MAP2/MAP1B/NEFL/CNIH2/ARHGAP21/KIF5A/ACTR10/MAP1A/DYNLRB1/RAB6A/KIF5B/KIF1A/BLOC1S6/ACTR1A/WDR60/APP/CLUAP1/AP3B2/IFT43/RABL2B/BICD1/MAPK8IP3/CAMSAP3/SYBU/PURA/IFT20/RHOT1/DYNC2LI1/ACTR1B/SUN1/AP3M2/IFT27/BICDL1/RAB21/IFT81/COPG1/TRIP11/NDEL1/IFT88/RASGRP1/SPG7/WDR19/HSPA8/TTC21B/AP3S1/TTC21A/BORCS5/TRAK2/LCA5/RHOT2/AP3S2/MAP1S/BICD2/DTNBP1/IFT46/SPG11/PRKCZ/AP3M1/IFT140/AP3D1/IFT172/PEX14/PCM1/H…	70
1	GO:0048489	synaptic vesicle transport	67/4252	152/18670	4.3778e-09	6.04044e-07	5.38925e-07	SYT11/MAP2/PCLO/CNIH2/KIF5A/SYT1/VAMP2/CADPS/APBA2/PRRT2/GSK3B/NCS1/NAPB/CDK5/NAPA/BLOC1S6/PINK1/STX1A/PREPL/GRIK5/PPFIA3/DNM1/ARF1/SYNJ1/CSPG5/DNAJC5/AP3B2/FBXL20/PFN2/TRIM9/BACE1/PIP5K1C/GIT1/AP3M2/CHRM2/CPLX1/UNC13A/SNAP47/CHRNA4/RIMS2/DVL1/CACNA1D/SNAP29/SNPH/CACNB2/STX2/STX4/AP3S1/PICALM/UNC13B/RAB5A/DOC2A/BORCS5/STXBP5L/CTNNB1/NLGN1/AP3S2/DTNBP1/SPG11/AP3M1/PSEN1/SYT17/AP3D1/SCRIB/GRIN3A/RA…	67
1	GO:0097480	establishment of synaptic vesicle localization	67/4252	152/18670	4.3778e-09	6.04044e-07	5.38925e-07	SYT11/MAP2/PCLO/CNIH2/KIF5A/SYT1/VAMP2/CADPS/APBA2/PRRT2/GSK3B/NCS1/NAPB/CDK5/NAPA/BLOC1S6/PINK1/STX1A/PREPL/GRIK5/PPFIA3/DNM1/ARF1/SYNJ1/CSPG5/DNAJC5/AP3B2/FBXL20/PFN2/TRIM9/BACE1/PIP5K1C/GIT1/AP3M2/CHRM2/CPLX1/UNC13A/SNAP47/CHRNA4/RIMS2/DVL1/CACNA1D/SNAP29/SNPH/CACNB2/STX2/STX4/AP3S1/PICALM/UNC13B/RAB5A/DOC2A/BORCS5/STXBP5L/CTNNB1/NLGN1/AP3S2/DTNBP1/SPG11/AP3M1/PSEN1/SYT17/AP3D1/SCRIB/GRIN3A/RA…	67
1	GO:0000045	autophagosome assembly	47/4252	93/18670	4.41609e-09	6.04044e-07	5.38925e-07	GABARAPL2/MAP1LC3A/STX12/PACS2/PINK1/NPRL2/MAP1LC3B/NPRL3/RNF5/NSFL1C/TP53INP2/ULK2/IFT20/MTMR3/C9orf72/PIK3C3/ULK3/TBC1D14/ATG4B/SEC22B/RAB7A/LRSAM1/IFT88/KIAA1324/ATG4A/TP53INP1/ATG2B/RAB5A/UBXN2B/MFN2/ATG2A/RAB33B/ATG16L1/PIKFYVE/PSEN1/ULK1/BECN1/SMURF1/CHMP4B/ATG9B/WDR45/UBXN2A/AMBRA1/ATG7/SMCR8/RAB3GAP2/MAP1LC3B2	47
1	GO:0006903	vesicle targeting	47/4252	93/18670	4.41609e-09	6.04044e-07	5.38925e-07	CLASP2/CNIH2/NAPA/GOSR2/ARFGAP2/ARFGAP3/CEP19/GOLGA2/STARD3NL/TRAPPC2/PEF1/SEC31A/TRAPPC4/STARD3/CD59/GBF1/TRAPPC1/GOSR1/SEC16A/SEC22B/STX5/SEC24C/TBC1D23/KLHL12/COL7A1/TRAPPC9/SNAP29/ANKRD28/SAR1B/TBC1D20/SEC24B/NLGN1/CSNK1D/SEC24A/YKT6/PSEN1/SEC23A/WDR11/SCRIB/MAP4K2/PREB/EXOC4/FAM91A1/TRAPPC5/TRAPPC3/CNIH3/PPP6R1	47
1	GO:0048813	dendrite morphogenesis	64/4252	143/18670	4.61899e-09	6.18355e-07	5.51692e-07	MAP2/PAK3/MAP6/MAPK8IP2/CAMK2B/CTNND2/PTN/FYN/SRCIN1/PARP6/ARHGAP33/GSK3B/ADGRB3/CDK5/CELSR2/SLITRK5/EPHB2/TMEM106B/RAP2A/CDKL5/PPP1R9A/SS18L1/BAIAP2/ARC/RERE/SARM1/NRP1/PTEN/LZTS3/HDAC6/MEF2A/NSMF/RAB21/FARP1/NLGN3/CUX1/DBNL/SHANK3/DVL1/ARHGAP44/IL1RAPL1/CDKL3/FBXO31/EPHB3/PICALM/STK11/CUL7/TRAK2/TAOK2/NLGN1/GRIN1/DTNBP1/WASL/DSCAM/CUX2/SLC11A2/BHLHB9/ABI1/KNDC1/MINK1/UBE3A/CAPRIN2/EEF2K/CHRNA3	64
1	GO:0099504	synaptic vesicle cycle	80/4252	194/18670	6.41279e-09	8.33838e-07	7.43945e-07	SYT11/NRXN1/PCLO/SYT1/VAMP2/ACTG1/CADPS/APBA2/PRRT2/BRSK1/BRSK2/GSK3B/NCS1/NAPB/CDK5/MAGI2/NAPA/BLOC1S6/STX1A/PREPL/CLCN3/GRIK5/PPFIA3/GRIPAP1/NLGN2/DNM1/SYNJ1/CSPG5/DNAJC5/FBXL20/PFN2/TRIM9/PTEN/BACE1/PIP5K1C/GIT1/PCDH17/CHRM2/CPLX1/UNC13A/SNAP47/STXBP5/NLGN3/PPP3CC/CHRNA4/RIMS2/DVL1/EEA1/CACNA1D/SNAP29/SNPH/CACNB2/STX2/GAK/STX4/PACSIN1/BTBD9/PICALM/UNC13B/OPHN1/TH/RAB5A/DOC2A/STXBP5L/DGKQ/CTNNB…	80
1	GO:0007411	axon guidance	105/4252	276/18670	6.49365e-09	8.33838e-07	7.43945e-07	NRXN1/TBR1/TUBB2B/NFIB/KIF5A/EVL/LHX1/NFASC/DCC/TUBB3/L1CAM/BMPR2/PLXNA2/ARX/ISL1/LHX9/CXCR4/FZD3/FYN/SLIT1/SPTAN1/DOK6/PIK3R1/TRIO/VSTM2L/EFNB3/CELSR3/PRKCA/CDK5/EPHA3/VEGFA/APP/PTPRO/SEMA3E/PLXNA3/EFNA3/PIK3CA/EPHB2/ZSWIM8/LRP1/CHL1/NEO1/GPC1/IRS2/ARHGAP35/CHN1/NRP1/SEMA6C/PLXNA1/CDH4/MEGF8/FLRT2/PTPRA/PTPRM/RAP1GAP/DOK5/SHC3/UNC5A/NPTN/VANGL2/SPTBN4/RPS6KA5/FLRT3/EFNB1/PLXNB2/SEMA6D/SEMA6B/SEM…	105
1	GO:0006473	protein acetylation	83/4252	204/18670	7.11419e-09	8.9525e-07	7.98737e-07	EPC1/TERF2IP/MEAF6/KAT6B/ISL1/APBB1/GSK3B/ING4/CHD5/NCOA1/EID1/WBP2/GTF2B/MORF4L2/ATF2/KANSL1/MECP2/MSL1/BAG6/EPC2/TRIM16/KAT5/NAT9/DMAP1/CTBP1/CREBBP/CAMK1/SUPT7L/BRD1/RPS6KA5/KAT8/TAF7/LDB1/SGF29/KANSL1L/BRPF3/FLCN/OGT/CEP295/ZNF451/TAF1/DPF2/ELP3/MAPK3/NCOA3/TADA2B/PER1/SPHK2/KANSL2/NAA35/CLOCK/NAA40/KAT2A/TAF5L/MSL3/TRRAP/MSL2/NOC2L/TADA1/ARRB1/NAA25/PRKAA2/SMAD4/BRD8/TAF9B/CRTC2/TADA2A/DPF3/…	83
1	GO:0030433	ubiquitin-dependent ERAD pathway	41/4252	78/18670	9.69042e-09	1.19553e-06	1.06665e-06	HERPUD1/DNAJB2/HSPA13/TRIM13/DNAJB9/FBXO44/DNAJC18/RNF5/BAG6/TMUB2/MAN1B1/SEL1L/SGTA/OS9/RNF103/EDEM3/ERLEC1/DERL1/TMEM67/USP19/RNF185/DNAJB14/SYVN1/SELENOS/SGTB/ANKZF1/JKAMP/AMFR/UBE4A/FBXO6/UBE2J1/NPLOC4/EDEM1/UBXN4/YOD1/DNAJB12/EDEM2/TMUB1/AUP1/FAF2/TMEM129	41
1	GO:0007265	Ras protein signal transduction	154/4252	448/18670	1.02799e-08	1.24387e-06	1.10977e-06	JUN/GDI1/ADGRG1/ARHGEF7/CADM4/RAB6A/RHOBTB3/STMN3/ARHGEF9/RAB6B/PSD/ARHGEF12/RHOB/RAB14/RASA4/CYTH2/ARHGDIG/TIMP2/RALGDS/RAB11B/RAB2A/TRIO/PLK2/RALGPS1/RND3/PSD3/RAB18/EPHB2/TIAM2/SHC2/RAB22A/DYNLT1/RAP2A/RAB9B/RAF1/RABL2B/ABR/IRS2/CDC42EP4/ARHGAP35/RIPOR1/FGD4/NRP1/PSD2/MCF2L/RAB5B/MADD/RAB40C/STK19/RHOT1/ARHGEF2/F2R/RAB5C/RABL2A/SHC3/RAB40B/NISCH/SYNGAP1/IFT27/SHOC2/SYNJ2BP/VANGL2/KSR1/CRK/TRIM…	154
1	GO:0018393	internal peptidyl-lysine acetylation	69/4252	161/18670	1.07064e-08	1.27103e-06	1.13401e-06	EPC1/MEAF6/KAT6B/ISL1/APBB1/ING4/CHD5/NCOA1/EID1/WBP2/GTF2B/MORF4L2/ATF2/KANSL1/MECP2/MSL1/BAG6/EPC2/TRIM16/KAT5/DMAP1/CTBP1/CREBBP/SUPT7L/BRD1/RPS6KA5/KAT8/TAF7/LDB1/SGF29/KANSL1L/BRPF3/FLCN/OGT/ZNF451/TAF1/DPF2/ELP3/MAPK3/NCOA3/TADA2B/PER1/SPHK2/KANSL2/CLOCK/NAA40/KAT2A/TAF5L/MSL3/TRRAP/MSL2/NOC2L/TADA1/ARRB1/SMAD4/BRD8/TAF9B/CRTC2/TADA2A/DPF3/LEF1/TAF6L/KANSL3/BRPF1/MAP3K7/POR/SRCAP/KAT2B/MCM3…	69
1	GO:0030705	cytoskeleton-dependent intracellular transport	75/4252	180/18670	1.10622e-08	1.28895e-06	1.15e-06	MAP2/MAP1B/NEFL/CNIH2/MAP6/ARHGAP21/TUBA1A/KIF5A/ACTR10/MAP1A/DYNLRB1/RAB6A/KIF5B/KIF1A/BLOC1S6/ACTR1A/WDR60/APP/CLUAP1/AP3B2/IFT43/RABL2B/BICD1/MAPK8IP3/CAMSAP3/SYBU/PURA/HOOK3/IFT20/RHOT1/DYNC2LI1/ACTR1B/SUN1/AP3M2/IFT27/BICDL1/RAB21/IFT81/COPG1/TRIP11/NDEL1/IFT88/RASGRP1/SPG7/WDR19/HSPA8/TTC21B/AP3S1/TTC21A/BORCS5/TRAK2/LCA5/RHOT2/AP3S2/MAP1S/BICD2/DTNBP1/WASL/IFT46/SPG11/PRKCZ/AP3M1/IFT140/AP…	75
1	GO:0016573	histone acetylation	67/4252	156/18670	1.56849e-08	1.79436e-06	1.60091e-06	EPC1/MEAF6/KAT6B/ISL1/APBB1/ING4/CHD5/NCOA1/EID1/WBP2/GTF2B/MORF4L2/ATF2/KANSL1/MECP2/MSL1/EPC2/TRIM16/KAT5/DMAP1/CTBP1/CREBBP/SUPT7L/BRD1/RPS6KA5/KAT8/TAF7/LDB1/SGF29/KANSL1L/BRPF3/FLCN/OGT/ZNF451/TAF1/DPF2/ELP3/MAPK3/NCOA3/TADA2B/PER1/SPHK2/KANSL2/CLOCK/NAA40/KAT2A/TAF5L/MSL3/TRRAP/MSL2/NOC2L/TADA1/ARRB1/SMAD4/BRD8/TAF9B/CRTC2/TADA2A/DPF3/LEF1/TAF6L/KANSL3/BRPF1/MAP3K7/SRCAP/KAT2B/MCM3AP	67
1	GO:0007269	neurotransmitter secretion	71/4252	169/18670	1.79446e-08	1.98083e-06	1.76729e-06	SYT11/NRXN1/MEF2C/PCLO/NRXN2/GAD2/SYT1/VAMP2/CADPS/APBA2/PRRT2/BRSK1/GSK3B/NCS1/NAPB/LIN7C/CDK5/NAPA/LIN7B/BLOC1S6/STX1A/PREPL/CACNA1B/GRIK5/PPFIA3/PPP1R9A/SYNJ1/CSPG5/DNAJC5/PTPRN2/FBXL20/PFN2/TRIM9/BACE1/PIP5K1C/GIT1/RHOT1/CHRM2/SNCAIP/CPLX1/UNC13A/SNAP47/NF1/TSPOAP1/CHRNA4/RIMS2/DVL1/PDZD11/BAIAP3/CACNA1D/SNAP29/HSPA8/SNPH/CACNB2/STX2/STX4/PPFIA4/UNC13B/RAB5A/DOC2A/STXBP5L/MCTP1/NLGN1/DTNBP1/P…	71
1	GO:0018394	peptidyl-lysine acetylation	71/4252	169/18670	1.79446e-08	1.98083e-06	1.76729e-06	EPC1/MEAF6/KAT6B/ISL1/APBB1/ING4/CHD5/NCOA1/EID1/WBP2/GTF2B/MORF4L2/ATF2/KANSL1/MECP2/MSL1/BAG6/EPC2/TRIM16/KAT5/DMAP1/CTBP1/CREBBP/SUPT7L/BRD1/RPS6KA5/KAT8/TAF7/LDB1/SGF29/KANSL1L/BRPF3/FLCN/OGT/ZNF451/TAF1/DPF2/ELP3/MAPK3/NCOA3/TADA2B/PER1/SPHK2/KANSL2/CLOCK/NAA40/KAT2A/TAF5L/MSL3/TRRAP/MSL2/NOC2L/TADA1/ARRB1/PRKAA2/SMAD4/BRD8/TAF9B/CRTC2/TADA2A/DPF3/LEF1/TAF6L/PRKAA1/KANSL3/BRPF1/MAP3K7/POR/SR…	71
1	GO:0010508	positive regulation of autophagy	54/4252	117/18670	1.97496e-08	2.1425e-06	1.91152e-06	BNIP3L/BNIP3/TRIM8/GSK3B/PLK2/SCOC/GSK3A/TRIM13/GPSM1/PINK1/BAD/TMEM59/NPRL2/FOXO3/TP53INP2/KAT5/C9orf72/HDAC6/TSC2/TSC1/UVRAG/SUPT5H/CLEC16A/RNF152/FLCN/VPS13D/MUL1/LRSAM1/KIAA1324/MTDH/VPS13C/IKBKG/MAPK3/TP53INP1/PLK3/STK11/MFN2/ULK1/PRKAA2/BECN1/SMURF1/DCN/SESN2/AMBRA1/PRKAA1/MAP3K7/SESN1/EPM2A/TBK1/SMCR8/GBA/GNAI3/RAB3GAP2/SPTLC1	54
1	GO:0010256	endomembrane system organization	150/4252	438/18670	2.10111e-08	2.24071e-06	1.99915e-06	SYT11/CLASP2/AKAP9/VPS28/ARHGAP21/PDE4DIP/ARHGEF7/CXCR4/SGIP1/PTPRN/SCARB2/LNPK/RAB2A/CHMP5/PRKCA/VPS37D/GOLGA8A/CLCN3/LPIN1/TMF1/RAB18/REEP2/RAB22A/AKT1/DNM1/LYST/GOLGA8B/TMED4/SYNJ1/SYNE1/BIN1/TSG101/BAIAP2/FAT4/RBSN/CTDNEP1/GOLGA2/AKAP8L/BAG6/NSFL1C/CAMSAP3/PTEN/XKR6/RAB5B/HOOK3/HGS/F2R/SUN1/SGTA/BLZF1/VPS36/ZFYVE27/SEC31A/VPS4A/CCDC136/COG1/TRAPPC12/EPB41L3/CHMP2A/MOSPD3/PIK3C3/GBF1/STAM2/TME…	150
1	GO:0099643	signal release from synapse	71/4252	170/18670	2.40063e-08	2.51746e-06	2.24606e-06	SYT11/NRXN1/MEF2C/PCLO/NRXN2/GAD2/SYT1/VAMP2/CADPS/APBA2/PRRT2/BRSK1/GSK3B/NCS1/NAPB/LIN7C/CDK5/NAPA/LIN7B/BLOC1S6/STX1A/PREPL/CACNA1B/GRIK5/PPFIA3/PPP1R9A/SYNJ1/CSPG5/DNAJC5/PTPRN2/FBXL20/PFN2/TRIM9/BACE1/PIP5K1C/GIT1/RHOT1/CHRM2/SNCAIP/CPLX1/UNC13A/SNAP47/NF1/TSPOAP1/CHRNA4/RIMS2/DVL1/PDZD11/BAIAP3/CACNA1D/SNAP29/HSPA8/SNPH/CACNB2/STX2/STX4/PPFIA4/UNC13B/RAB5A/DOC2A/STXBP5L/MCTP1/NLGN1/DTNBP1/P…	71
1	GO:0009100	glycoprotein metabolic process	144/4252	419/18670	3.12211e-08	3.22038e-06	2.8732e-06	IDS/NCAN/BMPR2/MAN1A2/FUT9/MGAT4C/ASGR1/B4GAT1/PLCB1/ST8SIA1/TRIM13/ITM2B/SPOCK2/TMEM59/PMM1/SERP2/CSGALNACT2/ST3GAL5/TET2/FBXO44/CSPG5/NECAB2/RFNG/GPC1/ST8SIA4/RNF5/GOLGA2/GALNT8/NDST3/MAN1B1/GALNT11/MAN2A2/SEL1L/B3GAT2/TET3/TUSC3/B3GALT6/GAL3ST4/OS9/VEGFB/MGAT3/POMT1/B4GALT3/HEXA/RNF103/EDEM3/VANGL2/ST3GAL1/RNF139/CHST8/MVD/MT3/PXYLP1/FUT11/POMGNT1/IMPAD1/COG3/ALG9/TRIP11/CHST12/KRTCAP2/PORCN/S…	144
1	GO:0006892	post-Golgi vesicle-mediated transport	49/4252	104/18670	3.9043e-08	3.96224e-06	3.53508e-06	VAMP2/GOPC/RAB14/SCAMP1/GOSR2/ARF4/PREPL/GGA1/TRIM23/ARF1/RABEP1/RBSN/CORO7/CCDC93/BLZF1/GOLGA4/EXOC1/RABIF/BBS2/ARFRP1/EXOC6/GBF1/AP4M1/SCAMP3/ANKFY1/KLHL20/SEC16A/GOLGA7/MON2/VPS13C/EXOC8/GAK/STX4/VPS52/OSBPL5/EPS15/CSK/AP1G1/SYS1/AP3D1/GGA3/RAB26/VTI1A/VPS54/EXOC4/SCAMP2/BBS1/C16orf70/RP2	49
1	GO:0006475	internal protein amino acid acetylation	69/4252	166/18670	4.71492e-08	4.70893e-06	4.20128e-06	EPC1/MEAF6/KAT6B/ISL1/APBB1/ING4/CHD5/NCOA1/EID1/WBP2/GTF2B/MORF4L2/ATF2/KANSL1/MECP2/MSL1/BAG6/EPC2/TRIM16/KAT5/DMAP1/CTBP1/CREBBP/SUPT7L/BRD1/RPS6KA5/KAT8/TAF7/LDB1/SGF29/KANSL1L/BRPF3/FLCN/OGT/ZNF451/TAF1/DPF2/ELP3/MAPK3/NCOA3/TADA2B/PER1/SPHK2/KANSL2/CLOCK/NAA40/KAT2A/TAF5L/MSL3/TRRAP/MSL2/NOC2L/TADA1/ARRB1/SMAD4/BRD8/TAF9B/CRTC2/TADA2A/DPF3/LEF1/TAF6L/KANSL3/BRPF1/MAP3K7/POR/SRCAP/KAT2B/MCM3…	69
1	GO:0035967	cellular response to topologically incorrect protein	67/4252	161/18670	6.95057e-08	6.80535e-06	6.07169e-06	HERPUD1/ATP6V0D1/PPP1R15A/PPP2R5B/PIK3R1/HSPA13/ATF6B/GSK3A/CREBRF/DNAJB9/GOSR2/DDIT3/SERP2/DNAJC18/RNF5/BAG6/NCK2/ADD1/ZBTB17/CREB3/HSPA1B/HDAC6/SEC31A/TSPYL2/CDK5RAP3/UBE2W/DAB2IP/MBTPS1/CLGN/SDF2/DERL1/RNF185/TATDN2/DNAJB14/HSPA6/SYVN1/SELENOS/HSPA8/CXXC1/PPP1R15B/HERPUD2/ANKZF1/ATF6/AMFR/HSPA1A/PARP16/CUL7/ERO1A/EIF2AK3/ARFGAP1/NCK1/SRPRA/PACRG/POMT2/EDEM1/ATXN3/MBTPS2/EXTL3/YOD1/FICD/PREB/DN…	67
1	GO:0042147	retrograde transport, endosome to Golgi	43/4252	88/18670	7.03032e-08	6.80535e-06	6.07169e-06	RAB6A/RHOBTB3/RAB6B/VPS53/SPAG9/GOSR2/PREPL/GGA1/SGSM2/EIPR1/RAB9B/WASHC1/RBSN/TBC1D10B/VPS35/ARFRP1/GBF1/TBC1D14/UBE2O/CLN5/RGP1/ANKFY1/GOSR1/VPS51/MAGEL2/STX5/RAB7A/TMEM87A/TBC1D10A/TBC1D23/BAIAP3/SNX32/TBC1D17/DENND2A/DENND5A/VPS52/PIKFYVE/YKT6/STX16/VTI1A/VPS54/RNF126/EVI5	43
1	GO:0042176	regulation of protein catabolic process	131/4252	381/18670	1.25468e-07	1.19613e-05	1.06718e-05	VPS28/GABARAPL2/EEF1A2/MAP1A/HERPUD1/CSNK1E/FYN/DNAJB2/BRSK2/GSK3B/TIMP2/SIRT2/CDKN1B/PLK2/GSK3A/ARIH1/PINK1/TMEM259/GGA1/TMF1/PKD1/CBFA2T3/ATP13A2/AKT1/CAMLG/FMN2/LRP1/FBXL20/BAG6/HIPK2/AGAP2/PTEN/MAGEF1/RNF19A/PSMF1/ADGRB1/FBXW7/HGS/ZFAND2A/VPS35/SGTA/OS9/PIAS1/HSPA1B/FAM122A/MGAT3/MDM4/DDRGK1/CDK5RAP3/RNF139/TRIM67/RNF180/AREL1/DAB2IP/ANKIB1/SOX9/DNAAF4/PRKACA/RELA/SMURF2/ERLEC1/RGP1/ATG4B/CLE…	131
1	GO:0050770	regulation of axonogenesis	73/4252	183/18670	1.44205e-07	1.35424e-05	1.20824e-05	TBR1/MAP2/RUFY3/MAP1B/TUBB2B/PAK3/GDI1/NEFL/MAP6/DCC/L1CAM/BMPR2/PLXNA2/LRRC4C/BRSK1/BRSK2/GSK3B/EFNB3/CDK5/NTRK2/VEGFA/PTPRO/SEMA3E/IFRD1/PLXNA3/EPHB2/ZSWIM8/CDKL5/LRP1/ARHGAP35/CHN1/NRP1/SEMA6C/PTEN/PLXNA1/ULK2/CDH4/MEGF8/SYNGAP1/GOLGA4/ZFYVE27/RAB21/PLXNB2/MT3/SEMA6D/SEMA6B/SEMA5B/DBNL/NDEL1/RNF6/PTPRS/SEMA4C/CDKL3/ZSWIM4/EPHB3/MARK2/STK11/SRF/TRAK2/RTN4R/SEMA4F/GRIN1/SEMA4A/ABL1/DSCAM/PSEN1/Y…	73
1	GO:1990138	neuron projection extension	68/4252	168/18670	1.988e-07	1.83948e-05	1.64117e-05	MAP2/RUFY3/MAP1B/GDI1/SYT1/NDN/L1CAM/BMPR2/CXCR4/SLIT1/GSK3B/CDK5/DDR1/VEGFA/SEMA3E/IFRD1/PLXNA3/CDKL5/RNF157/LRP1/NRP1/SEMA6C/SLC9A6/PLXNA1/ULK2/CDH4/MEGF8/RAPH1/C9orf72/CPNE5/GOLGA4/ZFYVE27/UNC13A/FLRT1/RAB21/FLRT3/MT3/NLGN3/SEMA6D/SEMA6B/SEMA5B/DBNL/RIMS2/DVL1/MUL1/NDEL1/RNF6/PTPRS/SEMA4C/CDKL3/STK11/SRF/RTN4R/CTNNB1/SEMA4F/SEMA4A/ABL1/DSCAM/SPG11/EMX1/PRKCZ/ULK1/SYT17/SEMA4G/SMURF1/SLIT3/SLIT…	68
1	GO:0043087	regulation of GTPase activity	157/4252	479/18670	2.48128e-07	2.26264e-05	2.01871e-05	JUN/SRGAP3/GDI1/ARHGAP21/PLXNA2/ARHGEF7/ACAP3/STMN3/RGS2/ARHGAP33/ARHGEF12/RASA4/GSK3B/ARHGDIG/RGS12/ADGRB3/NTRK2/PLCB1/AGAP3/EPHA3/GPSM1/ARFGAP2/RALGAPA1/ITGB1BP1/GNB5/NPRL2/PLXNA3/ARFGAP3/TIAM2/DYNLT1/TBC1D9/SGSM2/CDKL5/RGS16/RICTOR/TBC1D24/DVL3/NPRL3/DOCK7/RABEP1/ABR/PTPRN2/RUNDC1/ARHGAP35/EVI5L/CHN1/AGAP2/FGD4/NRP1/PLXNA1/RABGAP1/GIT1/DENND1B/GPS2/F2R/TBC1D10B/RAP1GAP/SBF1/PDE6D/ELMOD3/VPS9D1…	157
1	GO:1903432	regulation of TORC1 signaling	23/4252	37/18670	3.17959e-07	2.85781e-05	2.54972e-05	RRAGA/RRAGB/CASTOR3/FNIP1/PIP4P1/C9orf72/LAMTOR5/RRAGC/KLHL22/BMT2/CLEC16A/RNF152/FLCN/ATM/ITFG2/SIK3/SZT2/STK11/DGKQ/DEPDC5/SESN2/SESN1/SMCR8	23
1	GO:0006661	phosphatidylinositol biosynthetic process	51/4252	116/18670	3.2597e-07	2.85781e-05	2.54972e-05	MTMR4/RAB14/PIK3R1/PIK3R3/PIK3CA/ARF1/SYNJ1/PI4KA/INPP4A/AGAP2/MTMR6/PTEN/PLEKHA3/PIP5K1C/SBF1/MTMR3/PIGX/PLEKHA1/INPP5E/PIGH/PIK3C3/PI4KB/PIK3C2B/HTR2C/GPAA1/MPPE1/PIGM/PIK3R2/ATM/CDIPT/RAB5A/INPP5K/PIGP/OCRL/PIGC/PITPNM1/PIKFYVE/PIGQ/PIGL/PITPNM2/PIGG/INPP5J/SLC27A1/PIP5K1A/PIGK/VAC14/PIGS/PIGU/PI4K2A/PITPNM3/PIP5K1B	51
1	GO:0061136	regulation of proteasomal protein catabolic process	72/4252	183/18670	3.30172e-07	2.85781e-05	2.54972e-05	GABARAPL2/MAP1A/HERPUD1/CSNK1E/DNAJB2/BRSK2/GSK3B/SIRT2/PLK2/GSK3A/ARIH1/PINK1/TMEM259/TMF1/PKD1/CBFA2T3/AKT1/CAMLG/BAG6/RNF19A/PSMF1/FBXW7/ZFAND2A/SGTA/OS9/PIAS1/HSPA1B/FAM122A/DDRGK1/RNF180/DAB2IP/ANKIB1/DNAAF4/PRKACA/ERLEC1/CLEC16A/USP5/RNF14/OGT/DVL1/RNF40/TAF1/USP19/RNF185/CHFR/OPHN1/PLK3/HSPA1A/BTRC/ALAD/RAD23A/RNFT1/CSNK1D/UBXN1/UBQLN4/DET1/PSEN1/HSPBP1/COP1/TRIB3/UBE2J1/RCHY1/EDEM1/OSBPL7…	72
1	GO:0001764	neuron migration	64/4252	157/18670	3.31564e-07	2.85781e-05	2.54972e-05	DNER/GPM6A/MAP1B/MEF2C/TUBB2B/NDN/NR2F2/LHX1/DCC/ADGRG1/ARX/CAMK2B/ACAP3/CXCR4/FZD3/FYN/ASCL1/CELSR3/CDK5/NTRK2/DDIT4/VEGFA/SRGAP2C/MARK1/CDKL5/CHL1/GPR173/SDCCAG8/NRP1/ARHGEF2/ASTN1/FLRT2/PEX13/SRGAP2/MDGA1/ZNF609/CRK/NSMF/PLXNB2/DAB2IP/DNAAF4/NR4A2/NDEL1/SH3RF1/ELP3/FBXO31/GAS6/POMGNT2/MARK2/UNK/BBS4/SRF/CCK/CTNNB1/ITGA3/LRIG2/PSEN1/NDNF/TLX3/ALKBH1/PCM1/CX3CL1/IGSF10/PHOX2B	64
1	GO:1903362	regulation of cellular protein catabolic process	91/4252	247/18670	3.5322e-07	3.00332e-05	2.67955e-05	GABARAPL2/MAP1A/HERPUD1/CSNK1E/DNAJB2/BRSK2/GSK3B/SIRT2/PLK2/GSK3A/ARIH1/PINK1/TMEM259/TMF1/PKD1/CBFA2T3/ATP13A2/AKT1/CAMLG/LRP1/BAG6/HIPK2/PTEN/MAGEF1/RNF19A/PSMF1/FBXW7/ZFAND2A/VPS35/SGTA/OS9/PIAS1/HSPA1B/FAM122A/MGAT3/DDRGK1/CDK5RAP3/RNF139/TRIM67/RNF180/DAB2IP/ANKIB1/DNAAF4/PRKACA/ERLEC1/RGP1/CLEC16A/USP5/RNF14/OGT/DVL1/VPS11/RNF40/TAF1/USP19/RNF185/CHFR/FBXL5/OPHN1/PLK3/HSPA1A/BTRC/ALAD/RAD2…	91
1	GO:0021537	telencephalon development	92/4252	251/18670	3.98393e-07	3.34225e-05	2.98193e-05	SLC8A1/TBR1/NEFL/NFIB/KDM6B/LHX1/BNIP3/ADGRG1/ARX/DCLK2/CXCR4/POU3F3/UNCX/GSK3B/KIF5B/NCOA1/ASCL1/CDK5/NTRK2/PLCB1/NEUROD1/BAD/SRGAP2C/SLITRK5/EFHC1/PLXNA3/EPHB2/ID2/ATP2B4/TACC2/LRP1/TACC1/EOMES/FAT4/BTG2/NRP1/PTEN/UQCRQ/UBA6/NUMBL/NPY/PEX13/SUN1/RARA/SRGAP2/LHX5/CRK/TSC1/BBS2/NF1/DAB2IP/HES1/EZH1/DMRTA2/XAB2/RFX4/SHANK3/NDEL1/TENT2/PTPRS/ATF5/TRAPPC9/MCPH1/RPGRIP1L/EPHB3/TH/SZT2/ARL13B/EIF2B5/C…	92
1	GO:1903050	regulation of proteolysis involved in cellular protein catabolic process	81/4252	214/18670	4.26704e-07	3.53266e-05	3.15182e-05	GABARAPL2/MAP1A/HERPUD1/CSNK1E/DNAJB2/BRSK2/GSK3B/SIRT2/PLK2/GSK3A/ARIH1/PINK1/TMEM259/TMF1/PKD1/CBFA2T3/AKT1/CAMLG/BAG6/HIPK2/PTEN/MAGEF1/RNF19A/PSMF1/FBXW7/ZFAND2A/SGTA/OS9/PIAS1/HSPA1B/FAM122A/DDRGK1/RNF139/TRIM67/RNF180/DAB2IP/ANKIB1/DNAAF4/PRKACA/ERLEC1/CLEC16A/USP5/RNF14/OGT/DVL1/RNF40/TAF1/USP19/RNF185/CHFR/OPHN1/PLK3/HSPA1A/BTRC/ALAD/RAD23A/RNFT1/CSNK1D/UBXN1/UBQLN4/DET1/PSEN1/HSPBP1/COP1…	81
1	GO:1903052	positive regulation of proteolysis involved in cellular protein catabolic process	52/4252	120/18670	4.37266e-07	3.57309e-05	3.18789e-05	HERPUD1/CSNK1E/DNAJB2/GSK3B/SIRT2/PLK2/GSK3A/ARIH1/TMEM259/CBFA2T3/AKT1/BAG6/PTEN/MAGEF1/RNF19A/FBXW7/ZFAND2A/SGTA/PIAS1/HSPA1B/FAM122A/DDRGK1/RNF139/TRIM67/RNF180/DAB2IP/ANKIB1/USP5/RNF14/DVL1/RNF40/TAF1/RNF185/CHFR/PLK3/HSPA1A/RAD23A/RNFT1/CSNK1D/DET1/PSEN1/HSPBP1/COP1/AXIN1/TRIB3/RCHY1/SMURF1/EDEM1/OSBPL7/ATXN3/EDEM2/GBA	52
1	GO:0032006	regulation of TOR signaling	47/4252	105/18670	4.92115e-07	3.96972e-05	3.54176e-05	RRAGA/GSK3A/DDIT4/NPRL2/RRAGB/PIK3CA/CASTOR3/FNIP1/RICTOR/NPRL3/PIP4P1/LAMTOR3/C9orf72/LAMTOR5/RRAGC/FBXO9/TSC2/TBCK/KLHL22/TSC1/UBR1/BMT2/TMEM127/CLEC16A/RNF152/FLCN/MAPKAPK5/ATM/ITFG2/SIK3/GAS6/SZT2/STK11/UBR2/DGKQ/PRKAA2/WDR24/DEPDC5/SESN2/PRKAA1/SIK2/SESN1/EPM2A/SMCR8/RPTOR/GBA/RFFL	47
1	GO:0010769	regulation of cell morphogenesis involved in differentiation	106/4252	301/18670	5.32575e-07	4.24172e-05	3.78444e-05	TBR1/MAP2/RUFY3/MAP1B/TUBB2B/PAK3/GDI1/NEFL/MAP6/DCC/L1CAM/BMPR2/PLXNA2/CAMK2B/ARHGEF7/LRRC4C/SRCIN1/PARP6/BRSK1/ARHGAP33/BRSK2/GSK3B/EFNB3/ADGRB3/CDK5/NTRK2/VEGFA/PTPRO/ITGB1BP1/SEMA3E/IFRD1/PLXNA3/EPHB2/ZSWIM8/RAP2A/CDKL5/PPP1R9A/CSPG5/SS18L1/BAIAP2/LRP1/ARC/ARHGAP35/CHN1/SARM1/NRP1/SEMA6C/PTEN/PLXNA1/ULK2/CDH4/MEGF8/LZTS3/SYNGAP1/GOLGA4/ZFYVE27/CRK/NSMF/RAB21/PLXNB2/MT3/NLGN3/SEMA6D/SEMA6B/SEM…	106
1	GO:0021543	pallium development	68/4252	172/18670	5.61678e-07	4.4176e-05	3.94135e-05	TBR1/NEFL/KDM6B/BNIP3/ADGRG1/ARX/DCLK2/POU3F3/GSK3B/KIF5B/NCOA1/ASCL1/CDK5/NTRK2/PLCB1/NEUROD1/BAD/SRGAP2C/EFHC1/PLXNA3/ATP2B4/TACC2/LRP1/TACC1/EOMES/FAT4/BTG2/NRP1/PTEN/UQCRQ/UBA6/NPY/PEX13/SUN1/RARA/SRGAP2/LHX5/CRK/TSC1/BBS2/NF1/DAB2IP/EZH1/DMRTA2/XAB2/NDEL1/TENT2/PTPRS/TRAPPC9/MCPH1/TH/EIF2B5/CEP120/BBS4/SRF/PHLPP2/CTNNB1/GRIN1/EMX1/PSEN1/MFSD2A/LEF1/CCDC85C/NR4A3/SLIT2/LRP6/BCAN/KCNA1	68
1	GO:0006891	intra-Golgi vesicle-mediated transport	21/4252	33/18670	5.92067e-07	4.59912e-05	4.1033e-05	GABARAPL2/RAB6A/RAB6B/NAPA/GOLGA3/GOSR2/NAPG/COG1/COG3/COPA/GOSR1/CUX1/COPG1/COG8/RAB33B/COG6/COG5/VTI1A/GOLGA5/TRAPPC3/COPG2	21
1	GO:0038202	TORC1 signaling	25/4252	43/18670	6.05413e-07	4.64544e-05	4.14463e-05	RRAGA/RRAGB/CASTOR3/FNIP1/NPRL3/PIP4P1/C9orf72/LAMTOR5/RRAGC/KLHL22/BMT2/CLEC16A/RNF152/FLCN/ATM/ITFG2/SIK3/SZT2/STK11/DGKQ/DEPDC5/SESN2/SESN1/SMCR8/RPTOR	25
1	GO:0009101	glycoprotein biosynthetic process	119/4252	348/18670	6.42311e-07	4.86918e-05	4.34425e-05	NCAN/BMPR2/MAN1A2/FUT9/MGAT4C/ASGR1/B4GAT1/PLCB1/ST8SIA1/ITM2B/TMEM59/PMM1/SERP2/CSGALNACT2/ST3GAL5/TET2/CSPG5/NECAB2/RFNG/ST8SIA4/GOLGA2/GALNT8/NDST3/MAN1B1/GALNT11/MAN2A2/B3GAT2/TET3/TUSC3/B3GALT6/GAL3ST4/VEGFB/MGAT3/POMT1/B4GALT3/EDEM3/VANGL2/ST3GAL1/CHST8/MVD/MT3/PXYLP1/FUT11/POMGNT1/COG3/ALG9/TRIP11/CHST12/KRTCAP2/SDF2/GLCE/OGT/CHST11/COG7/RAMP1/PHLDA1/TMEM115/TMTC2/DOLPP1/NCSTN/SYVN1/B3GAT3…	119
1	GO:0006986	response to unfolded protein	69/4252	176/18670	6.71441e-07	5.02818e-05	4.48611e-05	HERPUD1/ATP6V0D1/DNAJB2/PPP1R15A/DNAJA1/PPP2R5B/PIK3R1/HSPA13/ATF6B/GSK3A/CREBRF/DNAJB9/GOSR2/DDIT3/SERP2/NCK2/ADD1/ZBTB17/CREB3/HSPA1B/SEC31A/TSPYL2/EDEM3/CDK5RAP3/DAB2IP/MBTPS1/CLGN/DERL1/DNAJB1/HSPA4L/TATDN2/HSPA6/SYVN1/SELENOS/HSPA8/CXXC1/PPP1R15B/HERPUD2/ATF6/DNAJC4/JKAMP/AMFR/HSPA1A/ERP44/PARP16/CUL7/MFN2/DNAJB4/ERO1A/EIF2AK3/ARFGAP1/NCK1/SRPRA/TOR1B/FBXO6/PACRG/EDEM1/MBTPS2/UBXN4/EXTL3/YOD…	69
1	GO:0018210	peptidyl-threonine modification	56/4252	134/18670	6.79268e-07	5.02818e-05	4.48611e-05	CSNK1E/CADM4/GSK3B/SIRT2/CAMK2D/PDPK1/GSK3A/PRKCA/CDK5/DDIT4/APP/CLK1/AKT1/MAP3K10/TTBK2/CDC42BPA/HIPK2/CALM1/CAB39/WNK3/GALNT11/TNKS/GRK2/HIPK1/CDK10/DYRK4/PRKACA/NLK/DYRK1A/TAF1/MAP3K12/CSNK2B/SPRED3/HIPK3/GALNTL6/BCL2/DYRK1B/MARK2/INPP5K/STK39/CSNK1G1/VRK3/DGKQ/PKN1/LMTK2/CSNK1D/ACVR1/ULK1/AXIN1/PPP2R5D/SPRED2/GALNT16/MAPK1/TBK1/RPTOR/SPRY2	56
1	GO:0016239	positive regulation of macroautophagy	34/4252	68/18670	8.16474e-07	5.97355e-05	5.32957e-05	BNIP3L/BNIP3/SCOC/TRIM13/GPSM1/PINK1/C9orf72/HDAC6/TSC2/TSC1/UVRAG/SUPT5H/CLEC16A/VPS13D/LRSAM1/KIAA1324/VPS13C/IKBKG/MAPK3/MFN2/ULK1/PRKAA2/BECN1/SMURF1/DCN/SESN2/MAP3K7/SESN1/EPM2A/TBK1/SMCR8/GNAI3/RAB3GAP2/SPTLC1	34
1	GO:0016079	synaptic vesicle exocytosis	51/4252	119/18670	8.45975e-07	6.11825e-05	5.45867e-05	SYT11/PCLO/SYT1/VAMP2/CADPS/APBA2/PRRT2/GSK3B/NCS1/NAPB/CDK5/NAPA/BLOC1S6/STX1A/PREPL/GRIK5/PPFIA3/SYNJ1/CSPG5/DNAJC5/FBXL20/PFN2/TRIM9/BACE1/PIP5K1C/GIT1/CHRM2/CPLX1/UNC13A/SNAP47/CHRNA4/RIMS2/DVL1/CACNA1D/SNAP29/SNPH/CACNB2/STX2/STX4/UNC13B/RAB5A/DOC2A/STXBP5L/NLGN1/DTNBP1/PSEN1/SYT17/SCRIB/GRIN3A/RAP1A/PRKCG	51
1	GO:0045732	positive regulation of protein catabolic process	80/4252	214/18670	8.9852e-07	6.42442e-05	5.73183e-05	VPS28/HERPUD1/CSNK1E/DNAJB2/GSK3B/SIRT2/CDKN1B/PLK2/GSK3A/ARIH1/TMEM259/GGA1/CBFA2T3/AKT1/LRP1/BAG6/PTEN/MAGEF1/RNF19A/FBXW7/ZFAND2A/VPS35/SGTA/PIAS1/HSPA1B/FAM122A/DDRGK1/RNF139/TRIM67/RNF180/AREL1/DAB2IP/ANKIB1/SOX9/SMURF2/ATG4B/TRIM32/USP5/FZR1/RNF14/SEC22B/STX5/RAB7A/DVL1/VPS11/RNF40/TAF1/RNF185/CHFR/RNF41/SGSM3/FBXL5/PLK3/HSPA1A/GPLD1/RAD23A/ITCH/RNFT1/CSNK1D/ADRA2A/DET1/PSEN1/HSPBP1/COP1/AX…	80
1	GO:0046488	phosphatidylinositol metabolic process	68/4252	174/18670	9.22939e-07	6.52486e-05	5.82144e-05	IP6K2/MTMR4/RAB14/PIK3R1/FAM126B/PLCB1/PIK3R3/PIK3CA/ARF1/SYNJ1/PI4KA/EFR3B/INPP4A/AGAP2/MTMR6/PTEN/PLEKHA3/PIP5K1C/SOCS7/PIP4P1/IP6K1/SBF1/MTMR3/PIGX/PLEKHA1/INPP5E/PIGH/PIK3C3/PI4KB/PIK3C2B/HTR2C/IMPAD1/GPAA1/MPPE1/PIGM/BPNT1/PIK3R2/ATM/IPMK/INPP5A/CDIPT/RAB5A/INPP5K/PIGP/OCRL/GPLD1/PIGC/PITPNM1/PIKFYVE/PIGQ/PLCH2/PIGL/PITPNM2/TTC7B/PIGG/INPP5J/SLC27A1/PIP5K1A/INPP1/PIGK/VAC14/PIP4P2/PLCD4/PIGS…	68
1	GO:1901800	positive regulation of proteasomal protein catabolic process	46/4252	104/18670	9.83172e-07	6.87347e-05	6.13246e-05	HERPUD1/CSNK1E/DNAJB2/GSK3B/SIRT2/PLK2/GSK3A/ARIH1/TMEM259/CBFA2T3/AKT1/BAG6/RNF19A/FBXW7/ZFAND2A/SGTA/PIAS1/HSPA1B/FAM122A/DDRGK1/RNF180/DAB2IP/ANKIB1/USP5/RNF14/DVL1/RNF40/TAF1/RNF185/CHFR/PLK3/HSPA1A/RAD23A/RNFT1/CSNK1D/DET1/PSEN1/HSPBP1/COP1/TRIB3/RCHY1/EDEM1/OSBPL7/ATXN3/EDEM2/GBA	46
1	GO:0018107	peptidyl-threonine phosphorylation	53/4252	126/18670	1.05073e-06	7.26508e-05	6.48186e-05	CSNK1E/CADM4/GSK3B/SIRT2/CAMK2D/PDPK1/GSK3A/PRKCA/CDK5/DDIT4/APP/CLK1/AKT1/MAP3K10/TTBK2/CDC42BPA/HIPK2/CALM1/CAB39/WNK3/TNKS/GRK2/HIPK1/CDK10/DYRK4/PRKACA/NLK/DYRK1A/TAF1/MAP3K12/CSNK2B/SPRED3/HIPK3/BCL2/DYRK1B/MARK2/INPP5K/STK39/CSNK1G1/VRK3/DGKQ/PKN1/LMTK2/CSNK1D/ACVR1/ULK1/AXIN1/PPP2R5D/SPRED2/MAPK1/TBK1/RPTOR/SPRY2	53
1	GO:0010976	positive regulation of neuron projection development	99/4252	281/18670	1.21743e-06	8.32614e-05	7.42853e-05	RUFY3/MAP1B/TUBB2B/PAK3/GDI1/NEFL/STMN2/MAP6/SYT1/NDRG4/L1CAM/BMPR2/PLXNA2/CAMK2B/PTN/CXCR4/FYN/PARP6/RGS2/SCARB2/APBB1/CAMK1D/PPP2R5B/MAGI2/NTRK2/EPHA3/VEGFA/CBFA2T2/PLXNA3/TMEM106B/DYNLT1/CDKL5/PPP1R9A/ARF1/SS18L1/BAIAP2/RNF157/DVL3/LRP1/ARHGAP35/NRP1/PLXNA1/CDH4/MEGF8/DLG5/CAMK1/CPNE5/GOLGA4/ZFYVE27/CRTC1/NPTN/UNC13A/TRIM67/RAB21/PLXNB2/DAB2IP/CUX1/DBNL/RIMS2/SHANK3/DVL1/MUL1/NDEL1/RETREG3/MOB…	99
1	GO:0051056	regulation of small GTPase mediated signal transduction	115/4252	338/18670	1.30445e-06	8.82539e-05	7.87396e-05	SRGAP3/GDI1/ARHGAP21/ADGRG1/ARHGEF7/CADM4/STMN3/ARHGEF9/ARHGAP33/PSD/ARHGEF12/RHOB/RASA4/CYTH2/ARHGDIG/TIMP2/TRIO/RALGPS1/RALGAPA1/PSD3/EPHB2/TIAM2/DYNLT1/RAF1/ABR/IRS2/ARHGAP35/CHN1/FGD4/NRP1/PSD2/MCF2L/MADD/STK19/RHOT1/ARHGEF2/F2R/RAP1GAP/SYNGAP1/SRGAP2/SHOC2/TSC2/CRK/TRIM67/IQSEC1/FGD1/FARP1/NF1/GBF1/DAB2IP/TNFAIP1/SIPA1L2/PPP2CB/SCAI/SOS2/CDC42SE1/FLCN/ARHGEF4/LZTR1/FAM13B/OGT/CDC42SE2/IQSEC3…	115
1	GO:1903364	positive regulation of cellular protein catabolic process	57/4252	140/18670	1.49315e-06	9.99458e-05	8.91711e-05	HERPUD1/CSNK1E/DNAJB2/GSK3B/SIRT2/PLK2/GSK3A/ARIH1/TMEM259/CBFA2T3/AKT1/LRP1/BAG6/PTEN/MAGEF1/RNF19A/FBXW7/ZFAND2A/VPS35/SGTA/PIAS1/HSPA1B/FAM122A/DDRGK1/RNF139/TRIM67/RNF180/DAB2IP/ANKIB1/USP5/RNF14/DVL1/VPS11/RNF40/TAF1/RNF185/CHFR/FBXL5/PLK3/HSPA1A/RAD23A/RNFT1/CSNK1D/DET1/PSEN1/HSPBP1/COP1/AXIN1/TRIB3/RCHY1/SMURF1/EDEM1/OSBPL7/ATXN3/EDEM2/FAF1/GBA	57
1	GO:0048675	axon extension	51/4252	121/18670	1.54865e-06	0.00010257	9.1512e-05	MAP2/RUFY3/MAP1B/GDI1/NDN/L1CAM/BMPR2/SLIT1/GSK3B/CDK5/VEGFA/SEMA3E/IFRD1/PLXNA3/CDKL5/LRP1/NRP1/SEMA6C/SLC9A6/ULK2/CDH4/MEGF8/RAPH1/C9orf72/GOLGA4/ZFYVE27/RAB21/MT3/NLGN3/SEMA6D/SEMA6B/SEMA5B/DBNL/DVL1/NDEL1/RNF6/PTPRS/SEMA4C/CDKL3/SRF/RTN4R/SEMA4F/SEMA4A/ABL1/DSCAM/SPG11/ULK1/SEMA4G/SLIT3/SLIT2/SEMA4B	51
1	GO:0098693	regulation of synaptic vesicle cycle	48/4252	112/18670	1.75688e-06	0.000115149	0.000102735	SYT11/NRXN1/SYT1/APBA2/BRSK1/BRSK2/GSK3B/NCS1/NAPB/CDK5/MAGI2/NAPA/STX1A/PREPL/GRIK5/GRIPAP1/NLGN2/DNM1/CSPG5/DNAJC5/FBXL20/PFN2/PTEN/BACE1/GIT1/PCDH17/CHRM2/CPLX1/NLGN3/PPP3CC/CHRNA4/RIMS2/DVL1/CACNA1D/CACNB2/BTBD9/UNC13B/RAB5A/STXBP5L/DGKQ/RAPGEF4/VAMP4/NLGN1/DTNBP1/PRKAR1B/GRIN3A/RAP1A/PRKCG	48
1	GO:0046578	regulation of Ras protein signal transduction	86/4252	238/18670	1.85043e-06	0.00012003	0.00010709	ADGRG1/ARHGEF7/CADM4/STMN3/ARHGEF9/PSD/ARHGEF12/RASA4/CYTH2/TIMP2/TRIO/RALGPS1/PSD3/EPHB2/TIAM2/DYNLT1/RAF1/ABR/IRS2/ARHGAP35/FGD4/NRP1/PSD2/MCF2L/MADD/STK19/ARHGEF2/F2R/SYNGAP1/SHOC2/CRK/TRIM67/IQSEC1/FGD1/FARP1/NF1/GBF1/DAB2IP/TNFAIP1/PPP2CB/SCAI/SOS2/CDC42SE1/FLCN/ARHGEF4/LZTR1/OGT/CDC42SE2/IQSEC3/RASGRP1/ARHGAP44/KITLG/FBXO8/SGSM3/OPHN1/ARHGEF25/EPS8/VAV2/JAK2/MFN2/RTN4R/SQSTM1/FLOT1/ITGA3/IG…	86
1	GO:0051963	regulation of synapse assembly	46/4252	106/18670	1.88424e-06	0.000120976	0.000107934	NRXN1/MEF2C/LRRC4B/SLIT1/ADGRB3/NTRK2/APP/ADGRB2/CLSTN3/LRRC24/SLITRK5/EPHB2/NLGN2/PPP1R9A/CLSTN1/ADGRB1/FLRT2/DLG5/VPS35/MDGA1/LRFN1/FLRT1/FLRT3/NLGN3/CLSTN2/LRFN5/LRRTM3/LRTM1/PTPRS/IL1RAPL1/AGRN/EPHB3/LRFN3/FZD1/NLGN1/GRIN1/SEMA4A/CUX2/SLITRK4/NTNG2/BHLHB9/AMIGO1/LINGO2/CBLN2/EEF2K/CBLN1	46
1	GO:0060996	dendritic spine development	43/4252	97/18670	2.03854e-06	0.00012956	0.000115593	MEF2C/PAK3/CAMK2B/CTNND2/ARID1B/SLC12A5/SRCIN1/ARHGAP33/PLK2/CDK5/ARF4/SRGAP2C/EPHB2/CDKL5/PPP1R9A/ARF1/BAIAP2/ARC/SLC9A6/PTEN/NCK2/UBA6/LZTS3/DLG5/CAMK1/SRGAP2/HDAC6/NLGN3/DBNL/SHANK3/DVL1/ARHGAP44/PTPRS/EPHB3/NLGN1/SDK1/WASL/CUX2/PSEN1/BHLHB9/UBE3A/CAPRIN2/EEF2K	43
1	GO:0030900	forebrain development	126/4252	381/18670	2.22536e-06	0.00014002	0.000124925	SLC8A1/TBR1/NEFL/NFIB/NR2F2/KDM6B/LHX1/BNIP3/ADGRG1/ARX/DCLK2/ISL1/PTN/CXCR4/POU3F3/FYN/SLIT1/UNCX/SSTR2/GSK3B/KIF5B/CHD5/NCOA1/ASCL1/CDK5/NTRK2/PLCB1/KIF1A/NEUROD1/KCNC1/APP/BAD/SRGAP2C/SLITRK5/EFHC1/PLXNA3/EPHB2/ID2/ATP2B4/TACC2/LRP1/DOCK7/TACC1/EOMES/FAT4/ARHGAP35/BTG2/NRP1/PTEN/UQCRQ/UBA6/NUMBL/HOOK3/NPY/PEX13/SUN1/RARA/SRGAP2/WNT2B/HTRA2/LHX5/CRK/TSC1/BBS2/NF1/DAB2IP/KCNC2/ZNF335/SLC4A10/NR4…	126
1	GO:0016049	cell growth	154/4252	484/18670	2.30034e-06	0.000142732	0.000127345	MAP2/RUFY3/MAP1B/GDI1/SYT1/BTG1/NDN/DCC/L1CAM/BMPR2/SORBS2/CXCR4/IP6K2/RGS2/SLIT1/DNAJB2/APBB1/GSK3B/CAMK2D/MEG3/FHL1/CDKN1B/PRMT2/GSK3A/CDK5/DDR1/VEGFA/APP/SMARCA2/USP47/CLSTN3/SEMA3E/IFRD1/PLXNA3/AKT1/CDKL5/CLSTN1/TSG101/RNF157/LRP1/NRP1/SEMA6C/SLC9A6/PLXNA1/ULK2/CDH4/CDKN2AIP/MEGF8/RAPH1/C9orf72/HSPA1B/BLZF1/FAM122A/CPNE5/GOLGA4/ZFYVE27/HDAC6/LTBP4/TSPYL2/NANOS1/UNC13A/EPB41L3/PARP2/KLHL22/FLR…	154
1	GO:0008654	phospholipid biosynthetic process	92/4252	260/18670	2.31384e-06	0.000142732	0.000127345	MTMR4/RAB14/PIK3R1/IDI1/PIK3R3/LPIN1/PIK3CA/MBOAT2/ARF1/SYNJ1/PI4KA/INPP4A/AGAP2/MTMR6/PTEN/AGPAT4/PLEKHA3/PIP5K1C/DDHD2/LPCAT4/SAMD8/SBF1/MTMR3/PIGX/PLEKHA1/HMGCS1/DGKE/INPP5E/PIGH/MVK/PIK3C3/ABHD5/MVD/ACHE/PI4KB/PIK3C2B/HTR2C/LPIN2/CEPT1/GPAA1/MPPE1/PIGM/FABP3/CDS2/AGPAT3/CSNK2B/DOLPP1/PIK3R2/ATM/PISD/PMVK/CDIPT/DHDDS/SPHK2/AGK/RAB5A/INPP5K/PIGP/GNPAT/OCRL/DGKQ/PIGC/AGPAT1/PITPNM1/PIKFYVE/TAZ/P…	92
1	GO:0018105	peptidyl-serine phosphorylation	103/4252	299/18670	2.43209e-06	0.00014857	0.000132553	AKAP9/TERF2IP/DCLK2/CSNK1E/BRSK2/GSK3B/CAMK2D/PDPK1/PLK2/GSK3A/PRKCA/CDK5/NTRK2/DDIT4/VEGFA/PINK1/APP/PKD1/CLK1/PIK3CA/FNIP1/MARK1/AKT1/ATP2B4/RICTOR/MAP3K10/RAF1/DOCK7/TTBK2/MAST2/PFN2/HIPK2/MARK3/CAB39/NCK2/BRAF/TNKS/TENM1/GRK2/CAMK1/HIPK1/HDAC6/DMD/SPTBN4/RPS6KA5/GGNBP2/MORC3/DYRK4/PRKACA/NLK/PLCL1/MAPKAPK5/DYRK1A/TAF1/MAP3K12/MAPK7/ATM/AKT2/MAPK3/ERCC6/HIPK3/GAS6/BCL2/DYRK1B/MARK2/INPP5K/SGK1…	103
1	GO:0030902	hindbrain development	60/4252	152/18670	2.68857e-06	0.000162659	0.000145123	TBR1/NFIB/LHX1/PLXNA2/HERC1/ABAT/PTN/SSTR2/NCOA1/ASCL1/CDK5/CEP290/NEUROD1/KCNC1/PTBP2/MECP2/TTBK2/ATRN/RERE/UQCRQ/LHX5/NANOS1/CRK/AHI1/CPLANE1/LDB1/HES1/MAFB/NCSTN/SMAD1/PTPRS/SDF4/SEMA4C/ATF5/WHRN/B4GALT2/RPGRIP1L/OPHN1/BCL2/ARL13B/KAT2A/GNPAT/COQ8B/CTNNB1/SEC24B/GRIN1/ABL1/PSEN1/LEF1/SCRIB/HAP1/NAGLU/KNDC1/LRP6/RORA/POU4F1/GSX2/ATP7A/PHOX2B/CBLN1	60
1	GO:0051965	positive regulation of synapse assembly	33/4252	68/18670	2.76645e-06	0.000165776	0.000147905	NRXN1/LRRC4B/ADGRB3/NTRK2/ADGRB2/CLSTN3/LRRC24/SLITRK5/EPHB2/NLGN2/CLSTN1/ADGRB1/FLRT2/DLG5/FLRT1/FLRT3/NLGN3/CLSTN2/LRRTM3/LRTM1/IL1RAPL1/AGRN/EPHB3/NLGN1/SEMA4A/CUX2/SLITRK4/BHLHB9/AMIGO1/LINGO2/CBLN2/EEF2K/CBLN1	33
1	GO:0050773	regulation of dendrite development	59/4252	149/18670	2.8829e-06	0.00017089	0.000152467	MEF2C/PAK3/DCC/CAMK2B/PTN/SRCIN1/PARP6/ARHGAP33/CAMK1D/GSK3B/PLK2/ADGRB3/GSK3A/CDK5/SRGAP2C/MARK1/TMEM106B/RAP2A/CDKL5/PPP1R9A/CSMD3/ARF1/SS18L1/BAIAP2/ARC/SARM1/PTEN/LZTS3/DLG5/CAMK1/CRTC1/CRK/NSMF/RAB21/DAB2IP/NLGN3/CUX1/DBNL/SHANK3/ARHGAP44/PTPRS/IL1RAPL1/CDKL3/FBXO31/PACSIN1/STK11/CUL7/NLGN1/GRIN1/SDK1/CUX2/PSEN1/BHLHB9/KNDC1/UBE3A/RTN4IP1/CAPRIN2/EEF2K/CHRNA3	59
1	GO:2000060	positive regulation of ubiquitin-dependent protein catabolic process	42/4252	95/18670	2.90611e-06	0.00017089	0.000152467	HERPUD1/CSNK1E/DNAJB2/GSK3B/SIRT2/PLK2/GSK3A/ARIH1/CBFA2T3/AKT1/PTEN/MAGEF1/RNF19A/FBXW7/ZFAND2A/SGTA/PIAS1/HSPA1B/FAM122A/DDRGK1/RNF139/TRIM67/RNF180/ANKIB1/USP5/RNF14/DVL1/TAF1/CHFR/PLK3/HSPA1A/RAD23A/CSNK1D/DET1/PSEN1/HSPBP1/COP1/AXIN1/TRIB3/RCHY1/SMURF1/GBA	42
1	GO:0048194	Golgi vesicle budding	37/4252	80/18670	3.03848e-06	0.000175672	0.000156734	CNIH2/NAPA/GOSR2/ARFGAP2/ARFGAP3/GOLGA2/VAPA/TRAPPC2/PEF1/SEC31A/TRAPPC4/SEC23B/CD59/GBF1/TRAPPC1/SEC31B/SEC16A/SEC22B/STX5/SEC24C/KLHL12/COL7A1/TRAPPC9/ANKRD28/SAR1B/TBC1D20/SEC24B/CSNK1D/SEC24A/SEC23A/INSIG1/MIA3/PREB/TRAPPC5/TRAPPC3/CNIH3/PPP6R1	37
1	GO:1990778	protein localization to cell periphery	106/4252	311/18670	3.04327e-06	0.000175672	0.000156734	ATP1B1/CLASP2/MAPK10/VAMP2/NFASC/CLIP3/GOPC/KIF5B/PALM/CACNB3/PIK3R1/PDPK1/FAM126B/LIN7C/CDK5/PRNP/BBIP1/PACS2/EPHA3/LIN7B/CLIP1/PREPL/GGA1/ITGB1BP1/TMEM59/DCHS1/EPHB2/GRIPAP1/AKT1/RAP2A/GNAI1/NUMA1/GRIP2/CLSTN1/LRP1/RABEP1/EFR3B/WNK3/IFT20/RAMP2/EFCAB7/VPS35/BLZF1/CPLX1/GOLGA4/ZFYVE27/VPS4A/SPTBN4/SNAP47/EPB41L3/PPIL2/BBS2/ARFRP1/ARL6/RAB11FIP2/AP4M1/LYPD1/SEC16A/GOLGA7/C2CD5/PDZD11/RAMP1/RILPL1…	106
1	GO:0018209	peptidyl-serine modification	109/4252	322/18670	3.18491e-06	0.000182177	0.000162537	AKAP9/TERF2IP/DCLK2/CSNK1E/BRSK2/GSK3B/CAMK2D/PDPK1/PLK2/GSK3A/PRKCA/CDK5/NTRK2/DDIT4/VEGFA/PINK1/APP/SPOCK2/PKD1/CLK1/PIK3CA/FNIP1/MARK1/AKT1/ATP2B4/RICTOR/MAP3K10/RAF1/DOCK7/TTBK2/MAST2/PFN2/HIPK2/MARK3/CAB39/NCK2/BRAF/TNKS/TENM1/GRK2/CAMK1/HIPK1/HDAC6/DMD/SPTBN4/RPS6KA5/PARP2/GGNBP2/MORC3/DYRK4/PRKACA/NLK/PLCL1/MAPKAPK5/DYRK1A/TAF1/MAP3K12/MAPK7/ATM/AKT2/MAPK3/ERCC6/HIPK3/GAS6/BCL2/DYRK1B/MARK…	109
1	GO:0050803	regulation of synapse structure or activity	82/4252	227/18670	3.22032e-06	0.000182543	0.000162864	NRXN1/GPM6A/MEF2C/PAK3/TUBA1A/CAMK2B/LRRC4B/PTN/FYN/SRCIN1/ARHGAP33/SLIT1/ADGRB3/CDK5/PRNP/NTRK2/APP/PTPRO/ARF4/ADGRB2/CLSTN3/LRRC24/SLITRK5/EPHB2/GRIPAP1/NLGN2/DNM1/CDKL5/PPP1R9A/CLSTN1/BAIAP2/ARC/PTEN/SYBU/LZTS3/ADGRB1/FLRT2/DLG5/VPS35/CDH8/CAMK1/SYNGAP1/MDGA1/LRFN1/FLRT1/FLRT3/ABHD17A/DAB2IP/NLGN3/CLSTN2/DBNL/LRFN5/LRRTM3/SHANK3/IGSF9/LRTM1/ARHGAP44/PTPRS/IL1RAPL1/AGRN/EPHB3/LRFN3/SSH1/FZD1/NL…	82
1	GO:0048588	developmental cell growth	84/4252	234/18670	3.27385e-06	0.00018392	0.000164093	MAP2/RUFY3/MAP1B/GDI1/SYT1/NDN/DCC/L1CAM/BMPR2/SORBS2/CXCR4/RGS2/SLIT1/GSK3B/PRMT2/GSK3A/CDK5/DDR1/VEGFA/APP/SEMA3E/IFRD1/PLXNA3/CDKL5/RNF157/LRP1/NRP1/SEMA6C/SLC9A6/PLXNA1/ULK2/CDH4/MEGF8/RAPH1/C9orf72/CPNE5/GOLGA4/ZFYVE27/HDAC6/UNC13A/PARP2/FLRT1/RAB21/FLRT3/MT3/SOX9/NLGN3/SEMA6D/SEMA6B/SEMA5B/DBNL/SIRT6/RIMS2/DVL1/MUL1/NDEL1/RGS4/RNF6/PTPRS/SEMA4C/CDKL3/STK11/SRF/RTN4R/DDX39B/CTNNB1/SEMA4F/IGF…	84
1	GO:0046474	glycerophospholipid biosynthetic process	79/4252	217/18670	3.4412e-06	0.000191611	0.000170954	MTMR4/RAB14/PIK3R1/PIK3R3/LPIN1/PIK3CA/ARF1/SYNJ1/PI4KA/INPP4A/AGAP2/MTMR6/PTEN/AGPAT4/PLEKHA3/PIP5K1C/DDHD2/LPCAT4/SBF1/MTMR3/PIGX/PLEKHA1/INPP5E/PIGH/PIK3C3/ABHD5/ACHE/PI4KB/PIK3C2B/HTR2C/LPIN2/CEPT1/GPAA1/MPPE1/PIGM/FABP3/CDS2/AGPAT3/CSNK2B/PIK3R2/ATM/PISD/CDIPT/AGK/RAB5A/INPP5K/PIGP/GNPAT/OCRL/DGKQ/PIGC/AGPAT1/PITPNM1/PIKFYVE/TAZ/PIGQ/PCYT2/STARD10/PIGL/PITPNM2/PIGG/MFSD2A/ETNK2/INPP5J/SLC27A…	79
1	GO:0006900	vesicle budding from membrane	44/4252	102/18670	3.78945e-06	0.000209151	0.000186603	CNIH2/NAPA/GOSR2/ARFGAP2/ARFGAP3/DNM1/ARF1/GOLGA2/VAPA/TRAPPC2/PEF1/SEC31A/VPS4A/TRAPPC4/SEC23B/CD59/GBF1/TRAPPC1/SEC31B/SEC16A/SEC22B/STX5/SEC24C/RAB7A/KLHL12/COL7A1/TRAPPC9/ANKRD28/SAR1B/PICALM/TBC1D20/SEC24B/CSNK1D/WASL/SEC24A/AP3D1/SEC23A/INSIG1/MIA3/PREB/TRAPPC5/TRAPPC3/CNIH3/PPP6R1	44
1	GO:0050771	negative regulation of axonogenesis	33/4252	69/18670	4.14852e-06	0.000226162	0.00020178	MAP2/RUFY3/GDI1/DCC/EFNB3/CDK5/PTPRO/SEMA3E/IFRD1/PLXNA3/EPHB2/NRP1/SEMA6C/PTEN/ULK2/SYNGAP1/MT3/SEMA6D/SEMA6B/SEMA5B/RNF6/PTPRS/SEMA4C/CDKL3/TRAK2/RTN4R/SEMA4F/SEMA4A/PSEN1/SEMA4G/SLIT2/OMG/SEMA4B	33
1	GO:1902115	regulation of organelle assembly	72/4252	194/18670	4.16955e-06	0.000226162	0.00020178	NRXN1/MEF2C/ODF2L/PLK2/CHMP5/PINK1/NPRL2/CYLD/CDKL5/NUMA1/TSG101/NPRL3/CEP97/ARHGAP35/RNF5/EVI5L/SDCCAG8/IFT20/ARHGEF2/DYNC2LI1/MTMR3/TAPT1/C9orf72/ATXN2L/HSPA1B/MARK4/CDK10/LRFN1/TRAPPC12/CHMP2A/STAG1/TBC1D14/WRAP73/ATXN2/CHMP1A/SEC22B/VPS11/CEP295/LRSAM1/IFT88/KCTD17/KIAA1324/PTPRS/TBC1D30/PAN2/HSPA1A/RAB5A/CEP120/VPS4B/GPSM2/KAT2A/BBS4/PIKFYVE/ULK1/IFT140/PRKAA2/CNTROB/PAN3/SMAD4/MDM1/BECN1/CH…	72
1	GO:0050807	regulation of synapse organization	79/4252	218/18670	4.20582e-06	0.00022618	0.000201796	NRXN1/GPM6A/MEF2C/PAK3/TUBA1A/CAMK2B/LRRC4B/PTN/FYN/SRCIN1/ARHGAP33/SLIT1/ADGRB3/CDK5/PRNP/NTRK2/APP/PTPRO/ARF4/ADGRB2/CLSTN3/LRRC24/SLITRK5/EPHB2/GRIPAP1/NLGN2/CDKL5/PPP1R9A/CLSTN1/BAIAP2/ARC/PTEN/LZTS3/ADGRB1/FLRT2/DLG5/VPS35/CDH8/CAMK1/MDGA1/LRFN1/FLRT1/FLRT3/ABHD17A/DAB2IP/NLGN3/CLSTN2/DBNL/LRFN5/LRRTM3/SHANK3/IGSF9/LRTM1/ARHGAP44/PTPRS/IL1RAPL1/AGRN/EPHB3/LRFN3/SSH1/FZD1/NLGN1/GRIN1/SEMA4A/A…	79
1	GO:0090114	COPII-coated vesicle budding	34/4252	72/18670	4.25822e-06	0.000227057	0.000202579	CNIH2/NAPA/GOSR2/GOLGA2/VAPA/TRAPPC2/PEF1/SEC31A/TRAPPC4/SEC23B/CD59/TRAPPC1/SEC31B/SEC16A/SEC22B/STX5/SEC24C/KLHL12/COL7A1/TRAPPC9/ANKRD28/SAR1B/TBC1D20/SEC24B/CSNK1D/SEC24A/SEC23A/INSIG1/MIA3/PREB/TRAPPC5/TRAPPC3/CNIH3/PPP6R1	34
1	GO:0045666	positive regulation of neuron differentiation	122/4252	371/18670	4.37753e-06	0.000231457	0.000206505	SOX11/RUFY3/MAP1B/MEF2C/TUBB2B/PAK3/GDI1/NEFL/STMN2/MAP6/SYT1/NDRG4/L1CAM/BMPR2/PLXNA2/CAMK2B/PCP4/CSNK1E/PTN/CXCR4/FYN/PARP6/RGS2/SCARB2/APBB1/CAMK1D/TIMP2/PPP2R5B/NCOA1/ASCL1/MAGI2/NTRK2/EPHA3/NEUROD1/SPAG9/VEGFA/CBFA2T2/PLXNA3/TMEM106B/DYNLT1/CDKL5/PPP1R9A/ARF1/SS18L1/BAIAP2/RNF157/DVL3/LRP1/ARHGAP35/NRP1/PTEN/PLXNA1/CDH4/MEGF8/ARHGEF2/DLG5/RARA/ZC4H2/CAMK1/CPNE5/GOLGA4/ZFYVE27/CRTC1/NPTN/UNC1…	122
1	GO:0051668	localization within membrane	58/4252	148/18670	5.10482e-06	0.000267663	0.000238807	ATP1B1/NRXN1/MAPK10/NRXN2/CNIH2/CALY/KIF5A/PTN/CDK5/MAGI2/CLIP1/ITGB1BP1/REEP2/GRIK5/GRIPAP1/DNM1/GRIP2/CLSTN1/ARC/GPHN/PICK1/VPS35/CPLX1/SYNGAP1/SEC31A/SYNJ2BP/NPTN/SEC23B/SNAP47/ARL6/GLRB/SEC31B/SHANK3/SEC24C/DVL1/RILPL1/ARHGAP44/WDR19/AGRN/OPHN1/TBC1D20/NUMB/SSH1/EPS15/SEC24B/NLGN1/SEC24A/PRKCZ/AP3D1/SEC23A/LGI1/INSIG1/DNAJA3/SCRIB/CDH13/MIA3/IFT122/RAP1A	58
1	GO:0006650	glycerophospholipid metabolic process	107/4252	319/18670	6.2182e-06	0.000321183	0.000286558	IP6K2/MTMR4/RAB14/PNPLA8/PIK3R1/FAM126B/PLCB1/PIK3R3/LPIN1/SERINC3/PIK3CA/MBOAT2/ARF1/SYNJ1/MECP2/PI4KA/EFR3B/INPP4A/AGAP2/MTMR6/PTEN/AGPAT4/PLEKHA3/PIP5K1C/SOCS7/DDHD2/LPCAT4/PIP4P1/IP6K1/SBF1/MTMR3/GDPD1/PIGX/PLEKHA1/INPP5E/PIGH/PIK3C3/ABHD5/ACHE/PI4KB/PIK3C2B/HTR2C/IMPAD1/LPIN2/CEPT1/GPAA1/MPPE1/PIGM/FABP3/CDS2/BPNT1/AGPAT3/CSNK2B/PIK3R2/ATM/PISD/ABHD6/PLA2G15/ALDH5A1/IPMK/INPP5A/CDIPT/AGK/RAB…	107
1	GO:0000422	autophagy of mitochondrion	35/4252	76/18670	6.2787e-06	0.000321183	0.000286558	BNIP3L/GABARAPL2/MAP1LC3A/BNIP3/GSK3A/PINK1/MAP1LC3B/ATP13A2/FBXW7/HDAC6/HTRA2/TSC2/SREBF2/FUNDC1/CLEC16A/VPS13D/MUL1/VPS13C/RNF41/ATG2B/MARK2/MFN2/TSPO/SQSTM1/USP30/ATG2A/USP36/BECN1/SMURF1/ATG9B/WDR45/AMBRA1/ATG7/GBA/MAP1LC3B2	35
1	GO:0061726	mitochondrion disassembly	35/4252	76/18670	6.2787e-06	0.000321183	0.000286558	BNIP3L/GABARAPL2/MAP1LC3A/BNIP3/GSK3A/PINK1/MAP1LC3B/ATP13A2/FBXW7/HDAC6/HTRA2/TSC2/SREBF2/FUNDC1/CLEC16A/VPS13D/MUL1/VPS13C/RNF41/ATG2B/MARK2/MFN2/TSPO/SQSTM1/USP30/ATG2A/USP36/BECN1/SMURF1/ATG9B/WDR45/AMBRA1/ATG7/GBA/MAP1LC3B2	35
1	GO:0030258	lipid modification	84/4252	238/18670	6.98055e-06	0.000354207	0.000316021	PLPPR3/IP6K2/MTMR4/PIK3R1/FAM126B/PIK3R3/PIK3CA/LONP2/AKT1/SYNJ1/PI4KA/EFR3B/IRS2/MTMR6/PTEN/PIP5K1C/SOCS7/PIP4P1/IP6K1/PEX13/ACOX1/CPT1C/MTMR3/DGKD/DGKE/INPP5E/ACAA1/PIK3C3/PI4KB/PIK3C2B/IMPAD1/SCP2/ETFDH/FABP3/CYP3A5/CYGB/BPNT1/CRAT/PIK3R2/AKT2/APPL2/GBA2/INPP5A/SPHK2/AGK/INPP5K/DECR2/ACOT8/OCRL/ABCG1/DGKQ/PLPP5/ACOX3/ACAD10/PIKFYVE/MAPK14/ECH1/ABCD3/ST3GAL4/TTC7B/MCAT/INPP5J/ACAT1/ABCD2/PIP5K1…	84
1	GO:1903008	organelle disassembly	43/4252	101/18670	7.30572e-06	0.000367741	0.000328096	BNIP3L/GABARAPL2/MAP1LC3A/BNIP3/KIF5B/GSK3A/PINK1/MAP1LC3B/ATP13A2/RETREG1/GOLGA2/FBXW7/HDAC6/HTRA2/TSC2/GBF1/SREBF2/FUNDC1/TEX264/CLEC16A/VPS13D/STX5/MUL1/VPS13C/RNF41/ATG2B/PLK3/MARK2/MFN2/TSPO/SQSTM1/USP30/ATG2A/GFM2/USP36/BECN1/SMURF1/ATG9B/WDR45/AMBRA1/ATG7/GBA/MAP1LC3B2	43
1	GO:1905515	non-motile cilium assembly	28/4252	56/18670	7.51161e-06	0.000375104	0.000334665	TOGARAM1/CEP126/VANGL2/CEP89/BBS2/INTU/TBC1D32/WRAP73/TMEM80/PIBF1/IFT88/RPGRIP1L/ARL13B/BBS4/CSNK1D/C2CD3/TMEM107/IFT140/IFT172/PCM1/HAP1/FUZ/GORAB/IFT80/BBS10/IFT122/TTC8/BBS1	28
1	GO:0006623	protein targeting to vacuole	21/4252	37/18670	8.16789e-06	0.000404664	0.000361039	SCARB2/VPS37D/GOSR2/HGS/VPS4A/MON1A/AP4M1/ZFYVE16/VPS13D/RAB7A/NCOA4/VPS13C/VPS37A/VPS37B/HSPA8/NAGPA/AP3M1/AP3D1/SMURF1/MON1B/VTI1A	21
1	GO:0006470	protein dephosphorylation	107/4252	321/18670	8.49889e-06	0.000417774	0.000372735	DUSP8/PPM1K/PPP1R1A/BOD1L1/PTN/MTMR4/PTPRN/DUSP1/GSK3B/PPP1R15A/DUSP26/PPP2R5B/MAGI2/PINK1/PTPRO/SSH2/SPPL3/PPP2R2B/PDP1/DUSP18/PTPRN2/CTDNEP1/CALM1/MTMR6/RPAP2/PTEN/PPP1R2/PTPRA/PPP2R2D/PPP1R11/PTPRM/PPP1R3E/SBF1/MTMR3/PPP6R2/FAM122A/TNS2/CAMK2G/PPM1A/SHOC2/PPP1R37/NSMF/PPP1R16A/TSC1/PPP3R1/PPP3CC/PPP1CB/PPP2CB/PTPN23/PPME1/CRY2/DUSP28/ILKAP/CNEP1R1/PPP4R3B/DUSP11/PTPRS/PTP4A1/B3GAT3/SMPD1/PPP1R…	107
1	GO:0048199	vesicle targeting, to, from or within Golgi	34/4252	74/18670	9.02567e-06	0.000440229	0.00039277	CNIH2/NAPA/GOSR2/ARFGAP2/ARFGAP3/CEP19/GOLGA2/TRAPPC2/PEF1/SEC31A/TRAPPC4/CD59/GBF1/TRAPPC1/GOSR1/SEC16A/SEC22B/STX5/SEC24C/KLHL12/COL7A1/TRAPPC9/ANKRD28/SAR1B/TBC1D20/SEC24B/CSNK1D/SEC24A/SEC23A/PREB/TRAPPC5/TRAPPC3/CNIH3/PPP6R1	34
1	GO:0017156	calcium ion regulated exocytosis	59/4252	154/18670	9.71744e-06	0.000470324	0.00041962	SYT11/PCLO/SYT1/VAMP2/CADPS/APBA2/PRRT2/GSK3B/NCS1/NAPB/CDK5/NAPA/BLOC1S6/STX1A/PREPL/GRIK5/PPFIA3/ARF1/SYNJ1/CSPG5/DNAJC5/FBXL20/PFN2/CBARP/TRIM9/BACE1/PIP5K1C/GIT1/CHRM2/CPLX1/UNC13A/SNAP47/CHRNA4/RIMS2/CACNA1H/DVL1/BAIAP3/SDF4/CACNA1D/SNAP29/SNPH/CACNB2/STX2/STX4/UNC13B/RAB5A/DOC2A/STXBP5L/CACNA1G/RAPGEF4/NLGN1/DTNBP1/ADRA2A/PSEN1/SYT17/SCRIB/GRIN3A/RAP1A/PRKCG	59
1	GO:0032007	negative regulation of TOR signaling	26/4252	51/18670	1.00721e-05	0.000483769	0.000431616	GSK3A/DDIT4/NPRL2/CASTOR3/FNIP1/NPRL3/TSC2/TSC1/UBR1/BMT2/TMEM127/RNF152/FLCN/MAPKAPK5/ATM/ITFG2/SZT2/STK11/UBR2/PRKAA2/DEPDC5/SESN2/PRKAA1/SIK2/SESN1/EPM2A	26
1	GO:0045017	glycerolipid biosynthetic process	87/4252	251/18670	1.08511e-05	0.000517238	0.000461476	MTMR4/RAB14/PIK3R1/PIK3R3/LPIN1/PIK3CA/ARF1/SYNJ1/PI4KA/CTDNEP1/INPP4A/AGAP2/MTMR6/PTEN/AGPAT4/PLEKHA3/PIP5K1C/DDHD2/LPCAT4/FBXW7/SBF1/MTMR3/PIGX/PLEKHA1/INPP5E/PIGH/PIK3C3/ABHD5/ACHE/PI4KB/PIK3C2B/DGAT1/HTR2C/LPIN2/CEPT1/GPAA1/MPPE1/CNEP1R1/PIGM/FABP3/CDS2/ACSL1/AGPAT3/CSNK2B/PIK3R2/ATM/PISD/CDIPT/AGK/RAB5A/INPP5K/PIGP/GNPAT/OCRL/DGKQ/GPLD1/PIGC/AGPAT1/PITPNM1/PIKFYVE/TAZ/PIGQ/PCYT2/STARD10/PIGL…	87
1	GO:0031929	TOR signaling	50/4252	125/18670	1.14917e-05	0.00054365	0.000485041	RRAGA/GSK3A/DDIT4/PINK1/NPRL2/RRAGB/PIK3CA/CASTOR3/FNIP1/AKT1/RICTOR/NPRL3/PIP4P1/LAMTOR3/C9orf72/LAMTOR5/RRAGC/FBXO9/TSC2/TBCK/KLHL22/TSC1/UBR1/BMT2/TMEM127/CLEC16A/RNF152/FLCN/MAPKAPK5/ATM/ITFG2/SIK3/GAS6/SZT2/STK11/UBR2/DGKQ/RPS6KB1/PRKAA2/WDR24/DEPDC5/SESN2/PRKAA1/SIK2/SESN1/EPM2A/SMCR8/RPTOR/GBA/RFFL	50
1	GO:0043547	positive regulation of GTPase activity	129/4252	405/18670	1.39817e-05	0.000656513	0.000585737	JUN/SRGAP3/GDI1/ARHGAP21/ARHGEF7/ACAP3/RGS2/ARHGAP33/ARHGEF12/RASA4/GSK3B/ARHGDIG/RGS12/ADGRB3/PLCB1/AGAP3/ARFGAP2/RALGAPA1/GNB5/NPRL2/ARFGAP3/TIAM2/TBC1D9/SGSM2/CDKL5/RGS16/TBC1D24/DVL3/NPRL3/DOCK7/RABEP1/ABR/RUNDC1/ARHGAP35/EVI5L/CHN1/AGAP2/NRP1/RABGAP1/GIT1/DENND1B/F2R/TBC1D10B/RAP1GAP/ELMOD3/VPS9D1/SYNGAP1/SRGAP2/TBC1D19/TSC2/TBCK/CRK/SEC23B/STXBP5/TSC1/IQSEC1/NF1/DAB2IP/SNX13/TBC1D14/RAB11FI…	129
1	GO:0031346	positive regulation of cell projection organization	123/4252	383/18670	1.43115e-05	0.000667023	0.000595114	RUFY3/GPM6A/MAP1B/TUBB2B/PAK3/GDI1/NEFL/STMN2/MAP6/SYT1/NDRG4/L1CAM/BMPR2/PLXNA2/CAMK2B/ARHGEF7/PTN/CXCR4/FYN/PARP6/RGS2/SCARB2/APBB1/CAMK1D/PALM/PPP2R5B/MAGI2/NTRK2/EPHA3/VEGFA/CBFA2T2/PLXNA3/TMEM106B/DYNLT1/CDKL5/WASHC1/PPP1R9A/ARF1/SS18L1/BAIAP2/RNF157/DVL3/LRP1/CDC42EP4/ARHGAP35/NRP1/PLXNA1/CDH4/MEGF8/DLG5/TENM1/TAPT1/CAMK1/CPNE5/GOLGA4/MARK4/ZFYVE27/CRTC1/NPTN/UNC13A/TRIM67/RAB21/CARMIL2/PLX…	123
1	GO:0060560	developmental growth involved in morphogenesis	82/4252	235/18670	1.44862e-05	0.000670199	0.000597947	MAP2/RUFY3/MAP1B/GDI1/SYT1/NDN/LHX1/DCC/L1CAM/BMPR2/CXCR4/SLIT1/GSK3B/CDK5/MAGI2/DDR1/VEGFA/APP/SEMA3E/IFRD1/PLXNA3/CDKL5/RNF157/LRP1/NRP1/SEMA6C/SLC9A6/PLXNA1/ULK2/CDH4/MESP1/MEGF8/RAPH1/C9orf72/CPNE5/GOLGA4/ZFYVE27/HDAC6/VANGL2/UNC13A/FLRT1/RAB21/FLRT3/MT3/SOX9/NLGN3/SEMA6D/SEMA6B/SEMA5B/DBNL/SIRT6/RIMS2/DVL1/MUL1/NDEL1/RNF6/PTPRS/SEMA4C/CDKL3/BIN3/STK11/SRF/RTN4R/CTNNB1/SEMA4F/SEMA4A/ABL1/DSCA…	82
1	GO:0099173	postsynapse organization	61/4252	163/18670	1.62522e-05	0.000746413	0.000665945	NRXN1/PAK3/NEFL/NRXN2/ACTG1/CAMK2B/CTNND2/PTN/FYN/SRCIN1/ARHGAP33/INSR/CDK5/MAGI2/PRNP/ARF4/EPHB2/NLGN2/CDKL5/PPP1R9A/ARF1/BAIAP2/ARC/GPHN/NRP1/PTEN/LZTS3/PICK1/VPS35/SYNGAP1/HDAC6/LRFN1/ABHD17A/NLGN3/GLRB/DBNL/SHANK3/DVL1/CNKSR2/ARHGAP44/PTPRS/IL1RAPL1/EPHB3/OPHN1/ARHGAP39/SSH1/ITGA3/NLGN1/CHRNB1/WASL/CUX2/CRIPT/NDRG1/NTNG2/BHLHB9/DNAJA3/DGKB/UBE3A/CAPRIN2/EEF2K/CBLN1	61
1	GO:0106027	neuron projection organization	38/4252	88/18670	1.64624e-05	0.00075059	0.000669672	PAK3/MAP1A/CAMK2B/CTNND2/FYN/SRCIN1/ARHGAP33/GSK3B/INSR/CDK5/PRNP/APP/EPHB2/PPP1R9A/ARF1/BAIAP2/ARC/PTEN/LZTS3/PICK1/VPS35/HDAC6/NLGN3/DBNL/SHANK3/DVL1/ARHGAP44/EPHB3/ITGA3/NLGN1/WASL/CUX2/PSEN1/BHLHB9/ABCD2/UBE3A/CAPRIN2/EEF2K	38
1	GO:0072384	organelle transport along microtubule	37/4252	85/18670	1.70201e-05	0.000770434	0.000687376	MAP2/MAP1B/NEFL/CNIH2/ARHGAP21/KIF5A/ACTR10/RAB6A/KIF5B/KIF1A/BLOC1S6/ACTR1A/AP3B2/BICD1/SYBU/RHOT1/ACTR1B/SUN1/AP3M2/BICDL1/COPG1/NDEL1/RASGRP1/AP3S1/BORCS5/TRAK2/RHOT2/AP3S2/MAP1S/BICD2/DTNBP1/PRKCZ/AP3M1/AP3D1/PEX14/HAP1/COPG2	37
1	GO:0050769	positive regulation of neurogenesis	147/4252	474/18670	1.75917e-05	0.000790622	0.000705388	SOX11/RUFY3/MAP1B/MEF2C/TUBB2B/PAK3/GDI1/NEFL/STMN2/MAP6/SYT1/NDRG4/L1CAM/BMPR2/PLXNA2/CAMK2B/SMARCD3/PCP4/CSNK1E/PTN/CXCR4/FZD3/FYN/PARP6/RGS2/SCARB2/APBB1/CAMK1D/TIMP2/PPP2R5B/NCOA1/ASCL1/MAGI2/NTRK2/SPEN/EPHA3/NEUROD1/SPAG9/VEGFA/CBFA2T2/SRGAP2C/PLXNA3/EPHB2/ID2/TMEM106B/DYNLT1/CDKL5/PPP1R9A/ARF1/BIN1/SS18L1/BAIAP2/RNF157/DVL3/LRP1/ARHGAP35/NRP1/PTEN/PLXNA1/NUMBL/CDH4/MEGF8/ARHGEF2/DLG5/RARA/Z…	147
1	GO:0046834	lipid phosphorylation	30/4252	64/18670	1.84433e-05	0.000823018	0.000734291	IP6K2/PIK3R1/FAM126B/PIK3R3/PIK3CA/PI4KA/EFR3B/PIP5K1C/SOCS7/IP6K1/DGKD/DGKE/PIK3C3/PI4KB/PIK3C2B/IMPAD1/BPNT1/PIK3R2/SPHK2/AGK/DGKQ/PIKFYVE/TTC7B/PIP5K1A/INPP1/CERK/DGKZ/DGKB/PI4K2A/PIP5K1B	30
1	GO:0006901	vesicle coating	32/4252	70/18670	1.86511e-05	0.00082643	0.000737336	CNIH2/NAPA/GOSR2/ARFGAP2/ARFGAP3/GOLGA2/TRAPPC2/PEF1/SEC31A/TRAPPC4/CD59/GBF1/TRAPPC1/SEC16A/SEC22B/STX5/SEC24C/KLHL12/COL7A1/TRAPPC9/ANKRD28/SAR1B/TBC1D20/SEC24B/CSNK1D/SEC24A/SEC23A/PREB/TRAPPC5/TRAPPC3/CNIH3/PPP6R1	32
1	GO:1902667	regulation of axon guidance	23/4252	44/18670	1.91791e-05	0.000843881	0.000752906	TBR1/TUBB2B/BMPR2/VEGFA/PTPRO/SEMA3E/PLXNA3/ZSWIM8/NRP1/SEMA6C/MEGF8/SEMA6D/SEMA6B/SEMA5B/SEMA4C/ZSWIM4/SEMA4F/SEMA4A/DSCAM/YTHDF1/SEMA4G/SLIT2/SEMA4B	23
1	GO:0007018	microtubule-based movement	95/4252	283/18670	1.9345e-05	0.00084527	0.000754145	MAP2/MAP1B/NEFL/CNIH2/ARHGAP21/KIF5A/ACTR10/MAP1A/KIF21A/DYNLRB1/RAB6A/KIF5B/KIF1A/DYNC1LI2/BLOC1S6/ACTR1A/WDR60/APP/RFX3/KIFC2/CLUAP1/FMN2/AP3B2/IFT43/RABL2B/BICD1/MAPK8IP3/CAMSAP3/SYBU/PURA/IFT20/RHOT1/DYNC2LI1/DNAL4/ACTR1B/KLC2/SUN1/AP3M2/HDAC6/IFT27/BICDL1/RAB21/BBS2/DNAAF4/IFT81/TTLL1/COPG1/TRIP11/OFD1/NDEL1/IFT88/RASGRP1/SPG7/WDR19/HSPA8/RSPH9/TTC21B/AP3S1/CCDC40/IGBP1/TTC21A/BORCS5/BBS4/TR…	95
1	GO:0006644	phospholipid metabolic process	135/4252	430/18670	1.97876e-05	0.000858644	0.000766077	PLPPR3/IP6K2/MTMR4/RAB14/PNPLA8/PIK3R1/FAM126B/IDI1/PLCB1/PIK3R3/SMPD3/LPIN1/SERINC3/PIK3CA/WASHC1/MBOAT2/ARF1/SYNJ1/MECP2/PI4KA/EFR3B/INPP4A/AGAP2/MTMR6/PTEN/AGPAT4/PLEKHA3/PIP5K1C/SOCS7/DDHD2/LPCAT4/PIP4P1/IP6K1/SAMD8/SBF1/MTMR3/GDPD1/PIGX/PLEKHA1/HMGCS1/DGKE/INPP5E/PIGH/MVK/PIK3C3/ABHD5/MVD/ACHE/PI4KB/DAB2IP/PIK3C2B/HTR2C/PIK3IP1/IMPAD1/LPIN2/CEPT1/GPAA1/RUBCN/MPPE1/PIGM/FABP3/CDS2/GNB3/BPNT1/…	135
1	GO:0022037	metencephalon development	45/4252	111/18670	2.06832e-05	0.000891362	0.000795268	LHX1/HERC1/ABAT/PTN/SSTR2/NCOA1/ASCL1/CDK5/NEUROD1/KCNC1/PTBP2/MECP2/TTBK2/ATRN/RERE/UQCRQ/LHX5/NANOS1/CRK/CPLANE1/LDB1/NCSTN/PTPRS/SDF4/SEMA4C/WHRN/B4GALT2/RPGRIP1L/OPHN1/BCL2/KAT2A/GNPAT/COQ8B/SEC24B/GRIN1/ABL1/PSEN1/SCRIB/HAP1/NAGLU/KNDC1/LRP6/RORA/ATP7A/CBLN1	45
1	GO:0036507	protein demannosylation	14/4252	21/18670	2.1937e-05	0.00093262	0.000832078	MAN1A2/TRIM13/RNF5/MAN1B1/SEL1L/OS9/RNF103/EDEM3/RNF139/RNF185/SYVN1/AMFR/EDEM1/EDEM2	14
1	GO:0036508	protein alpha-1,2-demannosylation	14/4252	21/18670	2.1937e-05	0.00093262	0.000832078	MAN1A2/TRIM13/RNF5/MAN1B1/SEL1L/OS9/RNF103/EDEM3/RNF139/RNF185/SYVN1/AMFR/EDEM1/EDEM2	14
1	GO:0051788	response to misfolded protein	16/4252	26/18670	2.48776e-05	0.00105054	0.000937282	DNAJC18/RNF5/BAG6/F12/HDAC6/UBE2W/SDF2/DERL1/RNF185/DNAJB14/ANKZF1/POMT2/ATXN3/DNAJB12/KLHL15/RNF126	16
1	GO:0032886	regulation of microtubule-based process	76/4252	218/18670	3.02694e-05	0.0012697	0.00113282	MAP2/CLASP2/MAP1B/AKAP9/STMN4/STMN2/CNIH2/MAP6/MAPRE3/MAP1A/CLIP3/MAP9/STMN3/GSK3B/CDKN1B/PLK2/CHMP5/GSK3A/EPHA3/CLIP1/KLHL42/PKD1/MEMO1/CYLD/GNAI1/NUMA1/TOGARAM1/MECP2/BICD1/TTBK2/CEP97/NSFL1C/CAMSAP3/FBXW5/RHOT1/ARHGEF2/HSPA1B/MARK4/HDAC6/PHLDB1/CHMP2A/STAG1/BBS2/CHMP1A/DYRK1A/CEP295/TMEM67/RASSF1/ATF5/MCPH1/GBA2/TTC21B/CCDC40/IGBP1/HSPA1A/MARK2/UBXN2B/CEP120/VPS4B/GPSM2/BORCS5/KAT2A/BBS4/CTNNB…	76
1	GO:0070997	neuron death	112/4252	348/18670	3.05518e-05	0.0012727	0.0011355	JUN/MEF2C/PAK3/NEFL/NLRP1/BNIP3/DCC/CPEB4/SCN2A/TRIM2/ISL1/DPYSL4/FYN/CNTFR/ATN1/SRPK2/GSK3B/PDPK1/VSTM2L/ASCL1/CDK5/PRNP/NTRK2/EGR1/DDIT4/ENDOG/PINK1/APP/BAD/TMEM259/DDIT3/GRIK5/FOXO3/FOS/PIK3CA/ATP13A2/AKT1/ATF2/RETREG1/DNAJC5/MECP2/LRP1/CHL1/BTG2/HIPK2/AGAP2/SARM1/NRP1/NRBP2/BACE1/FBXW7/NCOA7/F2R/VPS35/CITED1/NAIP/SYNGAP1/HTRA2/MAX/LIG4/OXR1/PARP2/NSMF/TSC1/NF1/MT3/REL/HDAC4/NR4A2/RILPL1/CASP2…	112
1	GO:0009267	cellular response to starvation	56/4252	149/18670	3.07456e-05	0.0012727	0.0011355	JUN/GABARAPL2/MAP1LC3A/CPEB4/BMPR2/RRAGA/NPRL2/RRAGB/MAP1LC3B/FNIP1/NPRL3/RIPOR1/PICK1/MTMR3/RRAGC/WNT2B/MAX/PIK3C3/BMT2/PIK3C2B/SREBF2/CDKN1A/CLEC16A/RNF152/KIAA1324/ZFYVE1/ITFG2/HSPA8/MAPK3/GAS6/BCL2/SZT2/PPM1D/TNRC6A/RRP8/EIF2AK3/PRKAA2/KLF10/BECN1/WDR24/WDR45/FADS1/DEPDC5/SESN2/AMBRA1/ATG7/PRKAA1/GAS2L1/SIK2/SESN1/MAPK1/TBL2/RPTOR/INHBB/GBA/MAP1LC3B2	56
1	GO:0021987	cerebral cortex development	46/4252	116/18670	3.27392e-05	0.00134637	0.00120123	TBR1/NEFL/BNIP3/ADGRG1/ARX/POU3F3/GSK3B/NCOA1/ASCL1/CDK5/NTRK2/PLCB1/BAD/SRGAP2C/EFHC1/TACC2/LRP1/TACC1/EOMES/FAT4/NRP1/NPY/PEX13/SUN1/SRGAP2/CRK/TSC1/BBS2/NF1/DAB2IP/DMRTA2/XAB2/NDEL1/PTPRS/TRAPPC9/MCPH1/TH/CEP120/BBS4/CTNNB1/GRIN1/EMX1/PSEN1/CCDC85C/SLIT2/LRP6	46
1	GO:0010507	negative regulation of autophagy	36/4252	84/18670	3.31471e-05	0.0013543	0.0012083	HERC1/SIRT2/RRAGA/PINK1/PIK3CA/AKT1/WASHC1/RNF5/GOLGA2/NRBP2/FOXK1/WDR6/FOXK2/HTRA2/TSC2/KLHL22/TSC1/CPTP/MT3/TBC1D14/CLEC16A/RUBCN/SEC22B/RNF41/BCL2/TSPO/USP30/LEPR/UBQLN4/USP36/BECN1/CHMP4B/ATG7/TLK2/SMCR8/POLDIP2	36
1	GO:0032386	regulation of intracellular transport	132/4252	423/18670	3.34709e-05	0.0013582	0.00121178	MAP2/RUFY3/MAP1B/TCAF1/GDI1/BNIP3L/CNIH2/SYT1/NDRG4/VAMP2/APBA2/FYN/BRSK2/GSK3B/KIF5B/NCS1/NAPB/CACNB3/PIK3R1/RAB11B/PDPK1/GSK3A/CDK5/PRNP/CEP290/NAPA/PINK1/STX1A/PREPL/ITGB1BP1/REEP2/GRIK5/GRIPAP1/SNX4/ATP13A2/EIPR1/ARF1/NUMA1/CSPG5/FBXL20/RBM4/RIPOR1/PFN2/AKAP8L/BACE1/GIT1/RHOT1/FBXW7/EFCAB7/DMAP1/RBM22/CAPN10/TENM1/FER/MIEF2/OS9/ABCA2/CHRM2/CPLX1/CAMK1/PPM1A/HTRA2/HPS4/RNF139/YIPF5/RAB21/NF1/S…	132
1	GO:0030970	retrograde protein transport, ER to cytosol	17/4252	29/18670	3.38903e-05	0.0013582	0.00121178	HERPUD1/BRSK2/SEL1L/OS9/ERLEC1/DERL1/SYVN1/SELENOS/UBE2J1/NPLOC4/EDEM1/YOD1/HM13/EDEM2/AUP1/FAF2/TMEM129	17
1	GO:1903513	endoplasmic reticulum to cytosol transport	17/4252	29/18670	3.38903e-05	0.0013582	0.00121178	HERPUD1/BRSK2/SEL1L/OS9/ERLEC1/DERL1/SYVN1/SELENOS/UBE2J1/NPLOC4/EDEM1/YOD1/HM13/EDEM2/AUP1/FAF2/TMEM129	17
1	GO:0032436	positive regulation of proteasomal ubiquitin-dependent protein catabolic process	35/4252	81/18670	3.44143e-05	0.00136767	0.00122023	HERPUD1/CSNK1E/DNAJB2/GSK3B/SIRT2/PLK2/GSK3A/ARIH1/CBFA2T3/AKT1/RNF19A/ZFAND2A/SGTA/PIAS1/HSPA1B/FAM122A/DDRGK1/RNF180/ANKIB1/USP5/RNF14/DVL1/TAF1/CHFR/PLK3/HSPA1A/RAD23A/CSNK1D/DET1/PSEN1/HSPBP1/COP1/TRIB3/RCHY1/GBA	35
1	GO:0071218	cellular response to misfolded protein	15/4252	24/18670	3.45613e-05	0.00136767	0.00122023	DNAJC18/RNF5/BAG6/HDAC6/UBE2W/SDF2/DERL1/RNF185/DNAJB14/ANKZF1/POMT2/ATXN3/DNAJB12/KLHL15/RNF126	15
1	GO:0001558	regulation of cell growth	130/4252	416/18670	3.55503e-05	0.00139802	0.0012473	MAP2/RUFY3/MAP1B/GDI1/SYT1/BTG1/DCC/L1CAM/BMPR2/CXCR4/IP6K2/RGS2/DNAJB2/APBB1/GSK3B/CAMK2D/MEG3/FHL1/CDKN1B/GSK3A/CDK5/DDR1/VEGFA/SMARCA2/USP47/CLSTN3/SEMA3E/IFRD1/PLXNA3/AKT1/CDKL5/CLSTN1/TSG101/RNF157/LRP1/NRP1/SEMA6C/ULK2/CDH4/CDKN2AIP/MEGF8/HSPA1B/BLZF1/FAM122A/CPNE5/GOLGA4/ZFYVE27/LTBP4/TSPYL2/NANOS1/UNC13A/EPB41L3/PARP2/KLHL22/RAB21/NME6/MT3/CDKN1A/SEMA6D/SEMA6B/SEMA5B/TRIM32/OGFR/ING1/DBNL…	130
1	GO:0006836	neurotransmitter transport	90/4252	269/18670	3.63697e-05	0.00141697	0.00126422	SYT11/NRXN1/MEF2C/PCLO/NRXN2/GAD2/SYT1/VAMP2/CADPS/ABAT/APBA2/PRRT2/BRSK1/RGS2/ARL6IP5/GSK3B/NCS1/NAPB/LIN7C/CDK5/TRH/NAPA/LIN7B/BLOC1S6/STX1A/PREPL/CACNA1B/GRIK5/PPFIA3/SNX4/SLC25A12/PRAF2/PPP1R9A/SYNJ1/CSPG5/DNAJC5/PTPRN2/FBXL20/PFN2/TRIM9/BACE1/PIP5K1C/GIT1/GPM6B/RHOT1/CHRM2/SNCAIP/CPLX1/UNC13A/SNAP47/NF1/HTR2C/TSPOAP1/CHRNA4/RIMS2/SLC25A22/DVL1/PDZD11/RGS4/BAIAP3/SEC14L1/CACNA1D/SNAP29/HSPA8/…	90
1	GO:0042594	response to starvation	68/4252	191/18670	3.64828e-05	0.00141697	0.00126422	JUN/GABARAPL2/MAP1LC3A/CPEB4/BMPR2/SSTR2/RRAGA/DDIT3/NPRL2/FOXO3/RRAGB/MAP1LC3B/FNIP1/NPRL3/RIPOR1/ULK2/PICK1/MTMR3/RRAGC/FOXK1/FOXK2/WNT2B/MAX/PIK3C3/BMT2/PIK3C2B/SREBF2/CDKN1A/CLEC16A/RNF152/KIAA1324/ZFYVE1/ITFG2/HSPA8/MAPK3/GAS6/LRP11/BCL2/SZT2/PPM1D/ADCYAP1/GNPAT/TNRC6A/RRP8/EIF2AK3/ULK1/PRKAA2/KLF10/BECN1/ACAT1/WDR24/WDR45/FADS1/DEPDC5/SESN2/AMBRA1/ATG7/PRKAA1/GAS2L1/SIK2/SESN1/HMGCL/MAPK1/T…	68
1	GO:1904380	endoplasmic reticulum mannose trimming	12/4252	17/18670	3.68403e-05	0.00142208	0.00126877	TRIM13/RNF5/MAN1B1/SEL1L/OS9/RNF103/RNF139/RNF185/SYVN1/AMFR/EDEM1/EDEM2	12
1	GO:0034620	cellular response to unfolded protein	53/4252	140/18670	3.93776e-05	0.00151076	0.00134789	HERPUD1/ATP6V0D1/PPP1R15A/PPP2R5B/PIK3R1/HSPA13/ATF6B/GSK3A/CREBRF/DNAJB9/GOSR2/DDIT3/SERP2/NCK2/ADD1/ZBTB17/CREB3/HSPA1B/SEC31A/TSPYL2/CDK5RAP3/DAB2IP/MBTPS1/CLGN/DERL1/TATDN2/HSPA6/SYVN1/SELENOS/HSPA8/CXXC1/PPP1R15B/HERPUD2/ATF6/AMFR/HSPA1A/PARP16/CUL7/ERO1A/EIF2AK3/ARFGAP1/NCK1/SRPRA/PACRG/EDEM1/MBTPS2/EXTL3/YOD1/FICD/PREB/TBL2/HSPA14/SSR1	53
1	GO:0031345	negative regulation of cell projection organization	67/4252	188/18670	3.99727e-05	0.00152429	0.00135996	MAP2/RUFY3/NR2F1/GDI1/STMN2/EVL/DCC/FYN/GSK3B/ODF2L/PLK2/EFNB3/GSK3A/CDK5/PRNP/PTPRO/CBFA2T2/SRGAP2C/SEMA3E/IFRD1/PLXNA3/EPHB2/LRP1/CEP97/PFN2/EVI5L/NRP1/SEMA6C/PTEN/ULK2/RAP1GAP/SYNGAP1/CDK10/TSC1/MT3/NLGN3/SEMA6D/SEMA6B/SEMA5B/ADCY6/ARHGAP44/RNF6/PTPRS/SEMA4C/CDKL3/TBC1D30/GAK/DENND5A/TRAK2/RTN4R/ITGA3/SEMA4F/NLGN1/LRIG2/SEMA4A/PSEN1/SEMA4G/RIT2/INPP5J/PTPN9/PRAG1/PAQR3/SLIT2/OMG/UBE3A/SPRY2/SE…	67
1	GO:0048814	regulation of dendrite morphogenesis	38/4252	91/18670	4.08503e-05	0.00154837	0.00138145	PAK3/CAMK2B/SRCIN1/PARP6/ARHGAP33/GSK3B/ADGRB3/CDK5/RAP2A/CDKL5/PPP1R9A/SS18L1/BAIAP2/ARC/SARM1/PTEN/LZTS3/NSMF/RAB21/NLGN3/CUX1/DBNL/SHANK3/ARHGAP44/IL1RAPL1/CDKL3/FBXO31/STK11/CUL7/NLGN1/GRIN1/CUX2/BHLHB9/KNDC1/UBE3A/CAPRIN2/EEF2K/CHRNA3	38
1	GO:0016311	dephosphorylation	146/4252	478/18670	4.36751e-05	0.00164553	0.00146813	MEF2C/DUSP8/PLPPR3/PPM1K/PPP1R1A/BOD1L1/PTN/MTMR4/PTPRN/DUSP1/GSK3B/PPP1R15A/DUSP26/PPP2R5B/MAGI2/PINK1/PTPRO/SSH2/LPIN1/SPPL3/PPP2R2B/PDP1/SYNJ1/DUSP18/PTPRN2/CTDNEP1/INPP4A/CALM1/MTMR6/CAMSAP3/RPAP2/PTEN/PCDH11X/PPP1R2/PIP4P1/PTPRA/PPP2R2D/PPP1R11/PTPRM/PPP1R3E/SBF1/MTMR3/PPP6R2/FAM122A/TNS2/CAMK2G/PPM1A/SHOC2/INPP5E/CDK5RAP3/NT5C3A/PFKFB3/PPP1R37/NSMF/PPP1R16A/TSC1/FARP1/PPP3R1/PXYLP1/NT5C2/IM…	146
1	GO:0017157	regulation of exocytosis	75/4252	217/18670	4.72903e-05	0.00176359	0.00157346	SYT11/CLASP2/PCLO/SYT1/VAMP2/CADPS/ATP6AP1/APBA2/GSK3B/NCS1/NAPB/PDPK1/CDK5/NAPA/STX1A/PREPL/SMPD3/GRIK5/SNX4/ATP13A2/ARF1/CSPG5/TSG101/ABR/FBXL20/PFN2/CBARP/TRIM9/BACE1/GIT1/HGS/FER/CHRM2/CPLX1/VPS4A/CHMP2A/RAB2B/STXBP5/RAB21/CHRNA4/RIMS2/CACNA1H/MICAL1/RAB7A/DVL1/BAIAP3/IL1RAPL1/CACNA1D/CACNB2/STX4/C12orf4/UNC13B/SPHK2/RAB5A/VPS4B/DOC2A/STXBP5L/CACNA1G/RAPGEF4/NLGN1/RAB33B/DTNBP1/ADRA2A/AP1G1/R…	75
1	GO:0000423	mitophagy	14/4252	22/18670	4.76493e-05	0.00176359	0.00157346	PINK1/HDAC6/HTRA2/TSC2/CLEC16A/VPS13D/VPS13C/RNF41/MFN2/SQSTM1/USP30/BECN1/SMURF1/AMBRA1	14
1	GO:0043162	ubiquitin-dependent protein catabolic process via the multivesicular body sorting pathway	14/4252	22/18670	4.76493e-05	0.00176359	0.00157346	VPS28/VPS37D/TSG101/VPS36/HDAC6/VPS4A/RNF115/UBAP1L/PTPN23/VPS37A/VPS37B/VPS4B/UBAP1/RNF126	14
1	GO:0007032	endosome organization	34/4252	79/18670	4.8899e-05	0.00179926	0.00160529	VPS28/SCARB2/CHMP5/VPS37D/CLCN3/RAB22A/DNM1/SYNJ1/TSG101/RAB5B/HOOK3/HGS/VPS36/VPS4A/CHMP2A/PIK3C3/STAM2/TMEM127/CHMP1A/RAB7A/VPS11/AKTIP/EXOC8/VPS37A/CHMP7/VPS37B/VPS33B/VPS4B/SQSTM1/FAM160A2/AQP11/CHMP4B/USP8/PI4K2A	34
1	GO:0030968	endoplasmic reticulum unfolded protein response	47/4252	121/18670	5.00709e-05	0.00183166	0.0016342	HERPUD1/ATP6V0D1/PPP1R15A/PPP2R5B/PIK3R1/HSPA13/ATF6B/GSK3A/CREBRF/DNAJB9/GOSR2/DDIT3/SERP2/NCK2/ADD1/ZBTB17/CREB3/SEC31A/TSPYL2/CDK5RAP3/DAB2IP/MBTPS1/CLGN/DERL1/TATDN2/SYVN1/SELENOS/CXXC1/PPP1R15B/HERPUD2/ATF6/AMFR/PARP16/CUL7/ERO1A/EIF2AK3/ARFGAP1/NCK1/SRPRA/EDEM1/MBTPS2/EXTL3/YOD1/FICD/PREB/TBL2/SSR1	47
1	GO:2000785	regulation of autophagosome assembly	19/4252	35/18670	5.12141e-05	0.00185232	0.00165263	PINK1/NPRL2/NPRL3/RNF5/IFT20/MTMR3/C9orf72/TBC1D14/SEC22B/LRSAM1/IFT88/KIAA1324/RAB5A/PIKFYVE/ULK1/BECN1/CHMP4B/SMCR8/RAB3GAP2	19
1	GO:0061912	selective autophagy	24/4252	49/18670	5.12244e-05	0.00185232	0.00165263	PINK1/RETREG1/WDFY3/HDAC6/HTRA2/TSC2/TEX264/CLEC16A/VPS13D/RAB7A/LRSAM1/VPS13C/MAPK3/RNF41/MFN2/SQSTM1/USP30/LGALS8/BECN1/SMURF1/SESN2/AMBRA1/TBK1/SPTLC1	24
1	GO:0090481	pyrimidine nucleotide-sugar transmembrane transport	10/4252	13/18670	5.32601e-05	0.00191493	0.00170849	SLC35E2B/SLC35E2A/SLC35A1/SLC35A3/SLC35A5/SLC35B1/SLC35D1/SLC35E4/SLC35A2/SLC35C2	10
1	GO:0023061	signal release	141/4252	462/18670	6.10494e-05	0.00218252	0.00194723	SYT11/SOX11/NRXN1/CPE/MEF2C/PCLO/NRXN2/GAD2/SYT1/VAMP2/NNAT/SCG5/CADPS/ABAT/ISL1/APBA2/PRRT2/PTPRN/BRSK1/BRSK2/GSK3B/ARL2BP/KIF5B/NCS1/VGF/NAPB/RAB11B/LIN7C/PRKCA/CDK5/TRH/NAPA/NEUROD1/LIN7B/BLOC1S6/STX1A/BAD/PREPL/RFX3/SMPD3/TMF1/CACNA1E/CACNA1B/GRIK5/PPFIA3/SNX4/NLGN2/SELENOT/CACNA1C/CACNA1A/PPP1R9A/SYNJ1/CSPG5/DNAJC5/RAF1/LRP1/PTPRN2/FBXL20/IRS2/PFN2/TRIM9/BACE1/PIP5K1C/SYBU/GIT1/RHOT1/CACNA2D…	141
1	GO:0006517	protein deglycosylation	17/4252	30/18670	6.16251e-05	0.00219065	0.00195449	MAN1A2/TRIM13/RNF5/MAN1B1/MAN2A2/SEL1L/OS9/RNF103/EDEM3/RNF139/RNF185/SYVN1/MAN2B2/AMFR/EDEM1/NGLY1/EDEM2	17
1	GO:2000058	regulation of ubiquitin-dependent protein catabolic process	55/4252	149/18670	6.40754e-05	0.00226496	0.00202078	MAP1A/HERPUD1/CSNK1E/DNAJB2/GSK3B/SIRT2/PLK2/GSK3A/ARIH1/CBFA2T3/AKT1/CAMLG/BAG6/HIPK2/PTEN/MAGEF1/RNF19A/FBXW7/ZFAND2A/SGTA/PIAS1/HSPA1B/FAM122A/DDRGK1/RNF139/TRIM67/RNF180/ANKIB1/CLEC16A/USP5/RNF14/OGT/DVL1/TAF1/CHFR/PLK3/HSPA1A/RAD23A/CSNK1D/UBXN1/UBQLN4/DET1/PSEN1/HSPBP1/COP1/AXIN1/TRIB3/RCHY1/SMURF1/UFL1/TLK2/PANO1/UBE3A/GBA/TRIM39	55
1	GO:0051588	regulation of neurotransmitter transport	52/4252	139/18670	6.68044e-05	0.00234823	0.00209508	SYT11/MEF2C/SYT1/ABAT/APBA2/RGS2/ARL6IP5/GSK3B/NCS1/NAPB/CDK5/TRH/NAPA/STX1A/PREPL/GRIK5/SNX4/PPP1R9A/CSPG5/FBXL20/PFN2/BACE1/GIT1/GPM6B/RHOT1/CHRM2/SNCAIP/CPLX1/UNC13A/NF1/HTR2C/CHRNA4/RIMS2/DVL1/RGS4/BAIAP3/CACNA1D/CACNB2/UNC13B/PER2/RAB5A/STXBP5L/MCTP1/FLOT1/NLGN1/DTNBP1/PSEN1/CRH/GRIN3A/RAP1A/PRKCG/CHRNA3	52
1	GO:0030516	regulation of axon extension	39/4252	96/18670	6.77547e-05	0.0023684	0.00211308	MAP2/RUFY3/MAP1B/GDI1/L1CAM/BMPR2/GSK3B/CDK5/VEGFA/SEMA3E/IFRD1/PLXNA3/CDKL5/LRP1/NRP1/SEMA6C/CDH4/MEGF8/GOLGA4/ZFYVE27/RAB21/MT3/SEMA6D/SEMA6B/SEMA5B/DBNL/NDEL1/RNF6/PTPRS/SEMA4C/CDKL3/SRF/RTN4R/SEMA4F/SEMA4A/ABL1/DSCAM/SEMA4G/SEMA4B	39
1	GO:0007050	cell cycle arrest	80/4252	237/18670	6.82496e-05	0.00237252	0.00211675	KMT2E/INSM1/PCBP4/APBB1/DUSP1/PPP1R15A/RRAGA/ING4/PPP2R5B/CDKN1B/PLK2/CDKN1C/CDK5/MAGI2/PRNP/NEUROD1/DDIT3/PKD1/RRAGB/ID2/VASH1/BIN1/TSG101/BTG2/CAB39/CNOT4/ZBTB17/GAS7/LAMTOR3/LAMTOR5/RRAGC/ZNF268/CAB39L/MDM4/WDR6/PPM1A/PIDD1/TBRG1/PRKAG1/RBL2/DAB2IP/CDKN1A/PRKACA/JMY/E4F1/RNF112/CASP2/RASSF1/ATM/AKT2/RB1/MCPH1/PRKAB2/SGSM3/ZBTB49/TP53INP1/GAS6/PLK3/PRKAB1/CRADD/STK11/WHAMM/TP73/CDK9/RRP8/ABL1/H…	80
1	GO:0046486	glycerolipid metabolic process	128/4252	414/18670	6.94379e-05	0.00240057	0.00214177	IP6K2/MTMR4/RAB14/PNPLA8/PIK3R1/FAM126B/PLCB1/PIK3R3/LPIN1/SERINC3/PIK3CA/MBOAT2/ARF1/SYNJ1/MECP2/PI4KA/EFR3B/CTDNEP1/INPP4A/AGAP2/MTMR6/INSIG2/PTEN/AGPAT4/PLEKHA3/PIP5K1C/SOCS7/DDHD2/LPCAT4/SEL1L/PIP4P1/FBXW7/IP6K1/SBF1/MTMR3/DGKD/GDPD1/PIGX/ABHD2/PLEKHA1/DGKE/INPP5E/PIGH/PIK3C3/ABHD5/ACHE/PI4KB/PIK3C2B/FAAH/DGAT1/HTR2C/IMPAD1/LPIN2/CEPT1/GPAA1/MPPE1/CNEP1R1/PIGM/FABP3/CDS2/ACSL1/GNB3/BPNT1/AGPA…	128
1	GO:0000209	protein polyubiquitination	100/4252	310/18670	7.16249e-05	0.00246264	0.00219716	UBC/WSB1/TTC3/TRIM2/RNF187/MKRN1/FBXO11/ARIH1/KLHL42/UBE2B/NHLRC3/ANAPC13/MGRN1/FBXO44/FBXO21/RNF146/FBXL20/DZIP3/RNF5/SIAH2/FBXL15/LNPEP/FBXL3/RC3H2/RNF19A/TRIM69/FBXW5/PSMF1/BIRC2/FBXW7/TNKS/MIB2/GPS2/HECTD2/TRIM44/XIAP/FBXO9/HDAC6/FBXL17/RNF180/AREL1/PPIL2/UBE2W/ANKIB1/IRF2BP1/UBE2O/RNF115/SMURF2/TRIM32/RNF152/KLHL20/FBXO41/FZR1/MAGEL2/RNF14/ZFP91/RNF40/TAF1/LRSAM1/SHARPIN/CHFR/RNF6/SYVN1/RC3H…	100
1	GO:0016242	negative regulation of macroautophagy	18/4252	33/18670	7.42051e-05	0.00253749	0.00226393	PINK1/PIK3CA/AKT1/NRBP2/HTRA2/TSC2/TSC1/CLEC16A/RUBCN/SEC22B/RNF41/USP30/UBQLN4/USP36/BECN1/CHMP4B/SMCR8/POLDIP2	18
1	GO:0072659	protein localization to plasma membrane	86/4252	260/18670	8.44622e-05	0.00287263	0.00256294	ATP1B1/CLASP2/VAMP2/NFASC/CLIP3/GOPC/KIF5B/PALM/CACNB3/PIK3R1/PDPK1/FAM126B/CDK5/PRNP/PACS2/EPHA3/PREPL/GGA1/ITGB1BP1/TMEM59/DCHS1/EPHB2/GRIPAP1/AKT1/RAP2A/GRIP2/LRP1/EFR3B/WNK3/IFT20/RAMP2/VPS35/BLZF1/GOLGA4/ZFYVE27/VPS4A/SPTBN4/EPB41L3/PPIL2/BBS2/ARFRP1/ARL6/RAB11FIP2/LYPD1/SEC16A/GOLGA7/C2CD5/RAMP1/RILPL1/ARHGAP44/AKT2/CACNB2/GAK/STX4/PACSIN1/GAS6/PICALM/INPP5K/NUMB/SQSTM1/FLOT1/ITGA3/FCHO2/CN…	86
1	GO:0006664	glycolipid metabolic process	43/4252	110/18670	8.63589e-05	0.00292134	0.00260641	ST8SIA1/SMPD3/ST3GAL5/ST8SIA4/SCCPDH/GAL3ST4/PIGX/B4GALT3/HEXA/PIGH/ITGB8/CPTP/FUCA1/GPAA1/MPPE1/PIGM/SMPD1/GBA2/ALDH5A1/SUMF2/PSAP/NEU1/PIGP/GPLD1/PIGC/GAL3ST3/B3GALNT1/B3GALT4/PIGQ/ST3GAL4/PIGL/PIGG/GALC/ESYT2/CERK/B3GNT5/PIGK/ST3GAL2/PRKAA1/B3GALT1/GBA/PIGS/PIGU	43
1	GO:0006515	protein quality control for misfolded or incompletely synthesized proteins	16/4252	28/18670	8.86025e-05	0.00296535	0.00264567	LONP2/RNF5/BAG6/HDAC6/FBXL17/UBE2W/SDF2/DERL1/RNF185/ANKZF1/CLPP/POMT2/ATXN3/NGLY1/KLHL15/RNF126	16
1	GO:2000463	positive regulation of excitatory postsynaptic potential	16/4252	28/18670	8.86025e-05	0.00296535	0.00264567	NRXN1/CACNB3/STX1A/NLGN2/BAIAP2/PTEN/NLGN3/RIMS2/SHANK3/DVL1/RGS4/SSH1/NLGN1/GRIN1/CUX2/PRKCZ	16
1	GO:0050806	positive regulation of synaptic transmission	60/4252	168/18670	9.17753e-05	0.00305529	0.00272591	NRXN1/SYT1/VAMP2/ABAT/PTN/GSK3B/KIF5B/CACNB3/PLK2/CDK5/PRNP/NTRK2/PINK1/APP/STX1A/CLSTN3/EPHB2/NLGN2/PPP1R9A/CLSTN1/BAIAP2/MECP2/ARC/PTEN/CRTC1/NPTN/UNC13A/SNAP47/MPP2/NF1/NLGN3/CLSTN2/RIMS2/SHANK3/DVL1/CYP46A1/RGS4/BAIAP3/NCSTN/CACNA1D/CACNB2/STX4/UNC13B/ADCYAP1/SQSTM1/SSH1/FLOT1/GRIN2D/NLGN1/GRIN1/DTNBP1/ABL1/CUX2/PRKCZ/YTHDF1/LGI1/CRH/HAP1/FAM107A/MAPK1	60
1	GO:0006029	proteoglycan metabolic process	38/4252	94/18670	9.46087e-05	0.00313304	0.00279528	IDS/NCAN/BMPR2/SPOCK2/CSGALNACT2/CSPG5/GPC1/NDST3/B3GAT2/B3GALT6/GAL3ST4/HEXA/VANGL2/CHST8/PXYLP1/IMPAD1/CHST12/GLCE/CHST11/SULF2/B3GAT3/HS6ST3/CHST10/SLC35D1/NDST4/CTNNB1/IGF1/EXT2/GAL3ST3/CHPF2/CHPF/NDNF/CANT1/DCN/EXTL3/BMP2/XYLT1/BCAN	38
1	GO:0070507	regulation of microtubule cytoskeleton organization	65/4252	186/18670	0.000101052	0.00332889	0.00297002	MAP2/CLASP2/MAP1B/AKAP9/STMN4/STMN2/MAP6/MAPRE3/MAP1A/CLIP3/MAP9/STMN3/GSK3B/CDKN1B/PLK2/CHMP5/GSK3A/EPHA3/CLIP1/PKD1/CYLD/GNAI1/NUMA1/TOGARAM1/MECP2/BICD1/TTBK2/CEP97/NSFL1C/CAMSAP3/FBXW5/ARHGEF2/HSPA1B/MARK4/HDAC6/PHLDB1/CHMP2A/STAG1/CHMP1A/DYRK1A/CEP295/TMEM67/RASSF1/ATF5/MCPH1/GBA2/HSPA1A/MARK2/UBXN2B/CEP120/VPS4B/GPSM2/KAT2A/CTNNB1/MAP1S/BICD2/ABL1/PRKAA2/MDM1/INPP5J/CHMP4B/FAM107A/PRKAA1/KA…	65
1	GO:0044088	regulation of vacuole organization	21/4252	42/18670	0.00010241	0.00333868	0.00297875	SCARB2/PINK1/NPRL2/NPRL3/RNF5/IFT20/MTMR3/C9orf72/VPS16/TBC1D14/SEC22B/LRSAM1/IFT88/KIAA1324/RAB5A/PIKFYVE/ULK1/BECN1/CHMP4B/SMCR8/RAB3GAP2	21
1	GO:1903146	regulation of autophagy of mitochondrion	21/4252	42/18670	0.00010241	0.00333868	0.00297875	BNIP3L/BNIP3/GSK3A/PINK1/ATP13A2/FBXW7/HDAC6/HTRA2/TSC2/SREBF2/CLEC16A/VPS13D/MUL1/VPS13C/RNF41/MFN2/TSPO/USP30/USP36/SMURF1/GBA	21
1	GO:0030166	proteoglycan biosynthetic process	30/4252	69/18670	0.000106362	0.00344963	0.00307774	NCAN/BMPR2/CSGALNACT2/CSPG5/NDST3/B3GAT2/B3GALT6/GAL3ST4/VANGL2/CHST8/PXYLP1/CHST12/GLCE/CHST11/B3GAT3/HS6ST3/CHST10/SLC35D1/NDST4/CTNNB1/IGF1/EXT2/GAL3ST3/CHPF2/CHPF/CANT1/DCN/EXTL3/XYLT1/BCAN	30
1	GO:0032456	endocytic recycling	22/4252	45/18670	0.000108197	0.00349116	0.00311479	NDRG4/RAB14/RAB11B/VPS53/SNX4/EIPR1/DENND1B/VPS50/CCDC93/PTPN23/VPS51/RAB11FIP3/EPG5/RAB35/ARHGAP1/VPS52/EHD1/EPS15/LMTK2/GGA3/MICALL2/ACAP2	22
1	GO:0048207	vesicle targeting, rough ER to cis-Golgi	29/4252	66/18670	0.000109676	0.00350281	0.00312519	CNIH2/NAPA/GOSR2/GOLGA2/TRAPPC2/PEF1/SEC31A/TRAPPC4/CD59/TRAPPC1/SEC16A/SEC22B/STX5/SEC24C/KLHL12/COL7A1/TRAPPC9/ANKRD28/SAR1B/TBC1D20/SEC24B/CSNK1D/SEC24A/SEC23A/PREB/TRAPPC5/TRAPPC3/CNIH3/PPP6R1	29
1	GO:0048208	COPII vesicle coating	29/4252	66/18670	0.000109676	0.00350281	0.00312519	CNIH2/NAPA/GOSR2/GOLGA2/TRAPPC2/PEF1/SEC31A/TRAPPC4/CD59/TRAPPC1/SEC16A/SEC22B/STX5/SEC24C/KLHL12/COL7A1/TRAPPC9/ANKRD28/SAR1B/TBC1D20/SEC24B/CSNK1D/SEC24A/SEC23A/PREB/TRAPPC5/TRAPPC3/CNIH3/PPP6R1	29
1	GO:1903509	liposaccharide metabolic process	43/4252	111/18670	0.000110228	0.00350281	0.00312519	ST8SIA1/SMPD3/ST3GAL5/ST8SIA4/SCCPDH/GAL3ST4/PIGX/B4GALT3/HEXA/PIGH/ITGB8/CPTP/FUCA1/GPAA1/MPPE1/PIGM/SMPD1/GBA2/ALDH5A1/SUMF2/PSAP/NEU1/PIGP/GPLD1/PIGC/GAL3ST3/B3GALNT1/B3GALT4/PIGQ/ST3GAL4/PIGL/PIGG/GALC/ESYT2/CERK/B3GNT5/PIGK/ST3GAL2/PRKAA1/B3GALT1/GBA/PIGS/PIGU	43
1	GO:0021953	central nervous system neuron differentiation	64/4252	183/18670	0.000110945	0.00350788	0.00312971	TBR1/MAP2/NFIB/LHX1/DCC/ARX/DCLK2/HERC1/CSNK1E/ISL1/UNCX/CHD5/ASCL1/CDK5/NTRK2/PLXNA3/EPHB2/EOMES/ARHGAP35/BTG2/NRP1/PTEN/UQCRQ/NPY/ZC4H2/LHX5/MDGA1/NANOS1/SPTBN4/CRK/GABRB1/ZNF335/SLC4A10/LDB1/NR4A2/HES1/SHANK3/NDEL1/ATF5/GBA2/EPHB3/OPHN1/SZT2/TULP3/TCTN1/CTNNB1/FZD1/CSNK1D/EMX1/PSEN1/IFT172/LBX1/LHX4/KNDC1/SLIT2/LRP6/DMRT3/RORA/POU4F1/GSX2/ATP7A/PHOX2B/GIGYF2/CBLN1	64
1	GO:0008089	anterograde axonal transport	23/4252	48/18670	0.000112258	0.00351407	0.00313523	MAP2/NEFL/CNIH2/KIF5A/MAP1A/KIF5B/KIF1A/BLOC1S6/AP3B2/MAPK8IP3/SYBU/AP3M2/RAB21/SPG7/AP3S1/BORCS5/TRAK2/AP3S2/DTNBP1/AP3M1/AP3D1/HAP1/RAB27B	23
1	GO:0072666	establishment of protein localization to vacuole	23/4252	48/18670	0.000112258	0.00351407	0.00313523	VPS28/SCARB2/VPS37D/GOSR2/HGS/VPS36/VPS4A/MON1A/AP4M1/ZFYVE16/VPS13D/RAB7A/NCOA4/VPS13C/VPS37A/VPS37B/HSPA8/NAGPA/AP3M1/AP3D1/SMURF1/MON1B/VTI1A	23
1	GO:0070646	protein modification by small protein removal	96/4252	299/18670	0.000119849	0.00373313	0.00333068	USP11/UBC/SENP7/MINDY2/USP47/ZRANB1/CYLD/SIAH2/MBD5/PTEN/PSMF1/BIRC2/RHOT1/HGS/USP42/TANK/JOSD1/FOXK1/USP15/MDM4/FOXK2/USP3/INO80D/NFKBIA/STAM2/SMURF2/USP5/WDR20/USP27X/OGT/OTUD1/USP19/COPS7A/USP20/SMAD1/OTUD7A/WDR48/IKBKG/UIMC1/TAB1/INO80/TADA2B/SENP5/OTUD5/USPL1/BAP1/PSMA6/USP34/USP38/KAT2A/ATXN7L3/JOSD2/USP30/KDM1B/INO80E/RAD23A/ITCH/OTUB2/UBXN1/TRRAP/RNF123/STAMBP/SENP2/USP36/TRAF3/USP21/CCNA…	96
1	GO:0022604	regulation of cell morphogenesis	145/4252	484/18670	0.000127855	0.00396289	0.00353566	TBR1/MAP2/RUFY3/MAP1B/TUBB2B/PAK3/GDI1/NEFL/MAP6/SYT1/DCC/L1CAM/BMPR2/PLXNA2/CAMK2B/ARHGEF7/LRRC4C/PTN/CXCR4/FYN/SRCIN1/PARP6/RHOBTB3/BRSK1/ARHGAP33/BRSK2/RHOB/GSK3B/PALM/EFNB3/ADGRB3/CDK5/NTRK2/VEGFA/PTPRO/ITGB1BP1/RND3/SEMA3E/IFRD1/PLXNA3/EPHB2/ZRANB1/ZSWIM8/RAP2A/CDKL5/PPP1R9A/CSPG5/SS18L1/BAIAP2/RNF157/DVL3/LRP1/ARC/CDC42EP4/ARHGAP35/CHN1/FGD4/SARM1/NRP1/SEMA6C/BRWD1/PTEN/PLXNA1/STRIP1/ULK2/C…	145
1	GO:0043401	steroid hormone mediated signaling pathway	64/4252	184/18670	0.000132766	0.00408941	0.00364855	NR2F1/NR2F2/THRA/ISL1/DDX5/DNAJA1/CALCOCO1/PRMT2/NCOA6/NCOA1/CREBRF/WBP2/FOXP1/KDM3A/KAT5/RORB/RXRB/SAFB2/NRIP1/RARA/PIAS1/ABHD2/HDAC6/DDRGK1/UFM1/TAF7/DNAAF4/NR4A2/PIAS2/CRY1/CRY2/NCOR1/TRIP4/RNF14/TAF1/NCOA4/RNF6/RB1/UFSP2/NCOA3/PER1/CLOCK/JAK2/CTNNB1/KMT2D/BUD31/AXIN1/PPP5C/ZBTB7A/RWDD1/LEF1/PAGR1/NR4A1/CNOT2/UFL1/ESRRA/NR4A3/TRIM68/RORA/GPAM/UBE3A/ESR2/STRN3/RXRA	64
1	GO:0030518	intracellular steroid hormone receptor signaling pathway	49/4252	132/18670	0.000133237	0.00408941	0.00364855	ISL1/DDX5/DNAJA1/CALCOCO1/PRMT2/NCOA6/NCOA1/WBP2/FOXP1/KDM3A/KAT5/SAFB2/NRIP1/PIAS1/HDAC6/DDRGK1/UFM1/TAF7/DNAAF4/PIAS2/CRY1/CRY2/NCOR1/TRIP4/RNF14/TAF1/NCOA4/RNF6/RB1/UFSP2/NCOA3/PER1/CLOCK/JAK2/CTNNB1/KMT2D/BUD31/AXIN1/PPP5C/ZBTB7A/RWDD1/PAGR1/CNOT2/UFL1/TRIM68/GPAM/UBE3A/ESR2/STRN3	49
1	GO:0048846	axon extension involved in axon guidance	19/4252	37/18670	0.000138142	0.004199	0.00374632	BMPR2/SLIT1/VEGFA/SEMA3E/PLXNA3/NRP1/SEMA6C/MEGF8/SEMA6D/SEMA6B/SEMA5B/SEMA4C/SEMA4F/SEMA4A/DSCAM/SEMA4G/SLIT3/SLIT2/SEMA4B	19
1	GO:1902284	neuron projection extension involved in neuron projection guidance	19/4252	37/18670	0.000138142	0.004199	0.00374632	BMPR2/SLIT1/VEGFA/SEMA3E/PLXNA3/NRP1/SEMA6C/MEGF8/SEMA6D/SEMA6B/SEMA5B/SEMA4C/SEMA4F/SEMA4A/DSCAM/SEMA4G/SLIT3/SLIT2/SEMA4B	19
1	GO:0006497	protein lipidation	36/4252	89/18670	0.000140845	0.00426056	0.00380125	CLIP3/SELENOK/ZDHHC17/PIGX/PPM1A/PIGH/PIK3C3/ZDHHC21/ABHD17A/GPAA1/MPPE1/PORCN/PIGM/GOLGA7/ZDHHC15/ZDHHC8/PIGP/GPLD1/PIGC/ZDHHC24/PIGQ/ZDHHC2/PPM1B/PIGL/PIGG/WDR45/PIGK/ATG7/ZDHHC1/GBA/PIGS/ZDHHC6/PIGU/ZDHHC11B/ZDHHC14/RAB3GAP2	36
1	GO:0006896	Golgi to vacuole transport	10/4252	14/18670	0.00014814	0.00441753	0.00394129	GOSR2/RBSN/AP4M1/ANKFY1/GAK/VPS52/AP1G1/AP3D1/VTI1A/VPS54	10
1	GO:0015780	nucleotide-sugar transmembrane transport	10/4252	14/18670	0.00014814	0.00441753	0.00394129	SLC35E2B/SLC35E2A/SLC35A1/SLC35A3/SLC35A5/SLC35B1/SLC35D1/SLC35E4/SLC35A2/SLC35C2	10
1	GO:0090110	cargo loading into COPII-coated vesicle	10/4252	14/18670	0.00014814	0.00441753	0.00394129	SEC31A/SEC23B/SEC31B/SEC24C/TBC1D20/SEC24B/SEC24A/SEC23A/INSIG1/MIA3	10
1	GO:0035735	intraciliary transport involved in cilium assembly	20/4252	40/18670	0.000149196	0.00442803	0.00395066	DYNLRB1/WDR60/CLUAP1/IFT43/IFT20/DYNC2LI1/IFT27/IFT81/TRIP11/IFT88/WDR19/TTC21B/IFT46/IFT140/IFT172/PCM1/IFT80/IFT122/TTC30B/TTC26	20
1	GO:0031330	negative regulation of cellular catabolic process	86/4252	264/18670	0.00015264	0.00450897	0.00402288	GABARAPL2/MAP1A/HERC1/TIMP2/SIRT2/RRAGA/GSK3A/DDIT4/PINK1/CBFA2T3/PIK3CA/ATP13A2/SLC25A12/AKT1/ATP2B4/WASHC1/CAMLG/RNF5/GOLGA2/BAG6/HIPK2/NRBP2/PSMF1/VPS35/SGTA/OS9/FOXK1/MGAT3/WDR6/FOXK2/HTRA2/DDRGK1/TSC2/CDK5RAP3/KLHL22/TSC1/CPTP/TENT4B/DAB2IP/MT3/TBC1D14/HDAC4/TOB1/ERLEC1/RGP1/CLEC16A/SIRT6/RUBCN/OGT/SEC22B/TAF1/USP19/RBM10/TENT2/NBAS/TENT4A/RNF41/ANGEL2/OPHN1/BCL2/PAIP1/TSPO/ALAD/USP30/GPLD1/…	86
1	GO:0098876	vesicle-mediated transport to the plasma membrane	38/4252	96/18670	0.000159851	0.00469467	0.00418856	MAPK10/VAMP2/GOPC/RAB11B/ARF4/PREPL/GGA1/GRIPAP1/TRIM23/WASHC1/ARF1/GRIP2/CLSTN1/RABEP1/VPS35/CCDC93/BLZF1/CPLX1/GOLGA4/EXOC1/SNAP47/BBS2/ARFRP1/EXOC6/SEC16A/GOLGA7/ARHGAP44/EXOC8/OSBPL5/VPS39/CSK/SYS1/GGA3/RAB26/SCRIB/EXOC4/BBS1/C16orf70	38
1	GO:0007040	lysosome organization	27/4252	61/18670	0.000161165	0.00469467	0.00418856	SCARB2/RAB14/CCDC115/CHMP5/TMEM175/TMEM106B/LYST/ARF1/HOOK3/VPS35/MFSD8/HPS4/MT3/MBTPS1/CLN5/TMEM199/RAB7A/AKTIP/NAGPA/SPG11/FAM160A2/ACP2/BECN1/VPS33A/NAGLU/GAA/GBA	27
1	GO:0080171	lytic vacuole organization	27/4252	61/18670	0.000161165	0.00469467	0.00418856	SCARB2/RAB14/CCDC115/CHMP5/TMEM175/TMEM106B/LYST/ARF1/HOOK3/VPS35/MFSD8/HPS4/MT3/MBTPS1/CLN5/TMEM199/RAB7A/AKTIP/NAGPA/SPG11/FAM160A2/ACP2/BECN1/VPS33A/NAGLU/GAA/GBA	27
1	GO:0032527	protein exit from endoplasmic reticulum	22/4252	46/18670	0.00016303	0.00472711	0.0042175	HERPUD1/BRSK2/SEL1L/OS9/ERLEC1/SEC16A/DERL1/SYVN1/SELENOS/SAR1B/UBE2J1/INSIG1/NPLOC4/EDEM1/TM9SF4/YOD1/HM13/PREB/EDEM2/AUP1/FAF2/TMEM129	22
1	GO:0060997	dendritic spine morphogenesis	26/4252	58/18670	0.000164558	0.00474954	0.00423751	PAK3/CAMK2B/CTNND2/SRCIN1/ARHGAP33/CDK5/EPHB2/PPP1R9A/BAIAP2/ARC/PTEN/LZTS3/HDAC6/NLGN3/DBNL/SHANK3/DVL1/ARHGAP44/EPHB3/NLGN1/WASL/CUX2/BHLHB9/UBE3A/CAPRIN2/EEF2K	26
1	GO:0097061	dendritic spine organization	33/4252	80/18670	0.000169123	0.00485899	0.00433516	PAK3/CAMK2B/CTNND2/FYN/SRCIN1/ARHGAP33/INSR/CDK5/PRNP/EPHB2/PPP1R9A/ARF1/BAIAP2/ARC/PTEN/LZTS3/PICK1/VPS35/HDAC6/NLGN3/DBNL/SHANK3/DVL1/ARHGAP44/EPHB3/ITGA3/NLGN1/WASL/CUX2/BHLHB9/UBE3A/CAPRIN2/EEF2K	33
1	GO:1901214	regulation of neuron death	99/4252	313/18670	0.00017646	0.00504674	0.00450267	JUN/MEF2C/PAK3/NEFL/DCC/CPEB4/TRIM2/ISL1/FYN/CNTFR/SRPK2/GSK3B/PDPK1/VSTM2L/ASCL1/CDK5/PRNP/NTRK2/EGR1/DDIT4/PINK1/BAD/TMEM259/DDIT3/GRIK5/FOXO3/FOS/PIK3CA/ATP13A2/AKT1/ATF2/RETREG1/DNAJC5/MECP2/LRP1/CHL1/BTG2/HIPK2/AGAP2/SARM1/NRP1/NRBP2/BACE1/FBXW7/NCOA7/F2R/VPS35/CITED1/NAIP/SYNGAP1/HTRA2/LIG4/OXR1/PARP2/NSMF/TSC1/NF1/MT3/REL/HDAC4/NR4A2/RILPL1/CASP2/MAP3K12/ATM/IKBKG/PICALM/BCL2/JAK2/ELK1/UCN…	99
1	GO:0097201	negative regulation of transcription from RNA polymerase II promoter in response to stress	9/4252	12/18670	0.000181629	0.00517109	0.00461362	JUN/SIRT2/CITED2/NCK2/VHL/DNAJB1/HSPA1A/NCK1/HIF1AN	9
1	GO:0030641	regulation of cellular pH	36/4252	90/18670	0.0001838	0.00520931	0.00464772	ATP6V0E2/ATP6V0A1/ATP6AP1/ATP6V0D1/ATP6V1F/CCDC115/ATP6V1H/SLC4A8/ATP6V1G1/ATP6V1B2/CLCN3/TMEM175/DMXL2/ROGDI/SLC9A6/ATP6AP1L/SLC4A3/SLC4A10/MAFG/CLN5/ATP5F1B/TMEM199/RAB7A/MAPK3/BCL2/ATP6V1C1/SLC4A4/ATP6V1D/AQP11/VPS33A/TM9SF4/GPR89B/MAPK1/SLC9A5/GPR89A/SLC4A5	36
1	GO:0070085	glycosylation	87/4252	269/18670	0.00018467	0.00521051	0.00464878	MAN1A2/FUT9/MGAT4C/ASGR1/B4GAT1/ST8SIA1/TMEM59/PMM1/SERP2/ST3GAL5/TET2/RFNG/ST8SIA4/GOLGA2/GALNT8/MAN1B1/GALNT11/MAN2A2/B3GAT2/TET3/TUSC3/B3GALT6/VEGFB/MGAT3/POMT1/B4GALT3/EDEM3/ST3GAL1/MVD/MT3/FUT11/POMGNT1/COG3/CLN5/ALG9/TRIP11/KRTCAP2/SDF2/OGT/COG7/RAMP1/TMEM115/TMTC2/DOLPP1/SYVN1/B3GAT3/B4GALT2/GBA2/MPI/ALG14/GALNTL6/MGAT2/DHDDS/POMGNT2/TRAK2/MGAT4B/EXT2/COG6/ST3GAL3/NAGPA/B3GALNT1/B3GALT4/PS…	87
1	GO:0006479	protein methylation	62/4252	179/18670	0.000191306	0.00534978	0.00477304	KMT2E/NSD3/BTG1/ARID4A/ASH1L/KMT5B/RAB6A/PRMT2/KMT2C/CHD5/ARID4B/FBXO11/KMT2B/WDR82/TET2/MTHFR/PHF1/MECP2/KDM3A/BTG2/MLLT6/PCMTD1/TET3/PCMTD2/ZNF274/HEMK1/KMT5A/ZNF335/PRMT8/EZH1/PAF1/OGT/KMT5C/RBBP5/SETD4/SETD7/CXXC1/VCPKMT/DOT1L/SETD1B/RLF/PRDM4/CTNNB1/SMYD2/KMT2D/KDM4C/RAB3D/PAXBP1/MEN1/SMAD4/NSD2/PAGR1/ETFBKMT/ZNF304/SETDB2/SATB1/WDR61/METTL22/SETDB1/WDR5B/SETD6/SETD1A	62
1	GO:0008213	protein alkylation	62/4252	179/18670	0.000191306	0.00534978	0.00477304	KMT2E/NSD3/BTG1/ARID4A/ASH1L/KMT5B/RAB6A/PRMT2/KMT2C/CHD5/ARID4B/FBXO11/KMT2B/WDR82/TET2/MTHFR/PHF1/MECP2/KDM3A/BTG2/MLLT6/PCMTD1/TET3/PCMTD2/ZNF274/HEMK1/KMT5A/ZNF335/PRMT8/EZH1/PAF1/OGT/KMT5C/RBBP5/SETD4/SETD7/CXXC1/VCPKMT/DOT1L/SETD1B/RLF/PRDM4/CTNNB1/SMYD2/KMT2D/KDM4C/RAB3D/PAXBP1/MEN1/SMAD4/NSD2/PAGR1/ETFBKMT/ZNF304/SETDB2/SATB1/WDR61/METTL22/SETDB1/WDR5B/SETD6/SETD1A	62
1	GO:0032535	regulation of cellular component size	114/4252	370/18670	0.000195748	0.00544978	0.00486226	MAP2/RUFY3/MAP1B/PAK3/GDI1/NEFL/EVL/DCC/L1CAM/BMPR2/HIP1R/SLC12A5/SPTAN1/GSK3B/PPP1R15A/HP1BP3/CDK5/VEGFA/CLCN3/SEMA3E/IFRD1/KCNMA1/PLXNA3/ATP13A2/RAB22A/AKT1/CDKL5/WASHC1/PPP1R9A/RICTOR/ARF1/FMN2/BIN1/BAIAP2/LRP1/CDC42EP4/ARHGAP35/PFN2/FCHSD2/SPIRE2/SPIRE1/NRP1/SEMA6C/PTEN/NCK2/ULK2/CDH4/MEGF8/PICK1/ADD1/TENM1/FER/LAMTOR5/GOLGA4/CFL2/ZFYVE27/SPTBN4/PEX11B/TSC1/RAB21/CARMIL2/MT3/SEMA6D/SEMA6B/JMY…	114
1	GO:0009416	response to light stimulus	99/4252	314/18670	0.000200847	0.00556088	0.00496139	MAPK10/NDRG4/JUND/DYNLRB1/PTN/BRSK1/DUSP1/PIK3R1/CDK5/RBM4B/XPA/KCNC1/APP/USP47/UBE2B/FOS/ID2/AKT1/POLK/UVSSA/MECP2/RBM4/CALM1/GRK4/FBXL3/DDHD2/IFT20/DEAF1/UNC119/CREBBP/PIAS1/CCDC66/SYNGAP1/NSMCE3/HMGCS1/CRTC1/NPTN/USF1/NF1/OGG1/RBL2/KCNC2/CDKN1A/GNA11/SLC4A10/NLGN3/RELA/PPP1CB/SEMA5B/TRIM32/ERCC4/RIC8A/CRY1/CRY2/TAF1/TENT2/SDF4/AKT2/B4GALT2/MAP2K7/INO80/ERCC6/TP53INP1/PER1/PER2/BCL2/TH/CLOCK/ST…	99
1	GO:0071108	protein K48-linked deubiquitination	18/4252	35/18670	0.000201507	0.00556088	0.00496139	MINDY2/CYLD/USP5/USP27X/USP19/USP20/OTUD7A/OTUD5/BAP1/USP34/OTUB2/UBXN1/OTUD3/ATXN3/USP37/USP8/YOD1/OTUD7B	18
1	GO:1902803	regulation of synaptic vesicle transport	34/4252	84/18670	0.000209895	0.00574199	0.00512297	MAP2/CNIH2/SYT1/APBA2/GSK3B/NCS1/NAPB/CDK5/NAPA/PINK1/STX1A/PREPL/GRIK5/CSPG5/FBXL20/PFN2/BACE1/GIT1/CHRM2/CPLX1/CHRNA4/RIMS2/DVL1/CACNA1D/CACNB2/UNC13B/RAB5A/BORCS5/STXBP5L/NLGN1/DTNBP1/GRIN3A/RAP1A/PRKCG	34
1	GO:1905897	regulation of response to endoplasmic reticulum stress	34/4252	84/18670	0.000209895	0.00574199	0.00512297	HERPUD1/BRSK2/PPP1R15A/PIK3R1/ATF6B/DNAJB9/TMEM259/DDIT3/SERINC3/BAG6/NCK2/CREB3/SGTA/OS9/DAB2IP/ERLEC1/USP19/GRINA/RNF185/SYVN1/SELENOS/PPP1R15B/ATF6/HSPA1A/EIF2AK3/RNFT1/NCK1/UBXN1/UBE2J1/EDEM1/ATXN3/YOD1/FICD/EDEM2	34
1	GO:0140056	organelle localization by membrane tethering	59/4252	169/18670	0.000212275	0.00578196	0.00515863	AKAP9/DCTN3/TUBA1A/SYT1/NDRG4/STX12/CSNK1E/CEP290/DCTN2/BLOC1S6/ACTR1A/STX1A/PPFIA3/VPS45/TTBK2/CEP97/SDCCAG8/MARK4/CEP164/UNC13A/AHI1/MOSPD3/CEP89/EXOC6/PRKACA/OFD1/STX5/VPS11/TMEM67/SCFD2/SNAP29/SNPH/STX2/STX4/VPS33B/RPGRIP1L/UNC13B/CEP41/SFI1/SCLT1/TCTN1/NINL/CSNK1D/C2CD3/HAUS3/YKT6/RAB3D/ESYT2/STX16/NPHP4/VPS33A/PCM1/TCTN2/ODF2/HAUS5/EXOC4/CNTRL/FGFR1OP/RAB3IP	59
1	GO:0034968	histone lysine methylation	43/4252	114/18670	0.000221848	0.00601666	0.00536803	KMT2E/NSD3/ARID4A/ASH1L/KMT5B/KMT2C/CHD5/ARID4B/KMT2B/WDR82/TET2/PHF1/MECP2/KDM3A/MLLT6/TET3/ZNF274/KMT5A/ZNF335/EZH1/OGT/KMT5C/RBBP5/SETD7/CXXC1/DOT1L/SETD1B/RLF/CTNNB1/SMYD2/KMT2D/KDM4C/MEN1/SMAD4/NSD2/PAGR1/ZNF304/SETDB2/WDR61/SETDB1/WDR5B/SETD6/SETD1A	43
1	GO:0046928	regulation of neurotransmitter secretion	40/4252	104/18670	0.000224867	0.00604642	0.00539458	SYT11/MEF2C/SYT1/APBA2/GSK3B/NCS1/NAPB/CDK5/NAPA/STX1A/PREPL/GRIK5/PPP1R9A/CSPG5/FBXL20/PFN2/BACE1/GIT1/RHOT1/CHRM2/SNCAIP/CPLX1/UNC13A/NF1/CHRNA4/RIMS2/DVL1/BAIAP3/CACNA1D/CACNB2/UNC13B/RAB5A/STXBP5L/MCTP1/NLGN1/DTNBP1/GRIN3A/RAP1A/PRKCG/CHRNA3	40
1	GO:0098732	macromolecule deacylation	40/4252	104/18670	0.000224867	0.00604642	0.00539458	BEX4/SIRT2/CAMK2D/VEGFA/PINK1/HDAC5/MORF4L2/AKAP8L/HDAC9/CTBP1/C6orf89/HDAC6/ABHD17A/HDAC4/KDM5A/BRMS1L/SIRT7/SIRT6/DYRK1A/HDAC10/SPRED3/ABHD13/PER1/PER2/SPHK2/SIN3B/UCN/MSL3/SAP30L/PRKAA2/PPT2/SPRED2/MIER2/SIRT5/RCOR1/LYPLAL1/PRKAA1/HDAC11/SIRT3/BCL6	40
1	GO:0033143	regulation of intracellular steroid hormone receptor signaling pathway	32/4252	78/18670	0.000237685	0.0063639	0.00567783	ISL1/DDX5/PRMT2/WBP2/FOXP1/SAFB2/HDAC6/DDRGK1/UFM1/DNAAF4/PIAS2/CRY1/CRY2/NCOR1/RNF14/TAF1/RNF6/UFSP2/PER1/CLOCK/KMT2D/BUD31/AXIN1/PPP5C/ZBTB7A/RWDD1/PAGR1/CNOT2/UFL1/TRIM68/GPAM/STRN3	32
1	GO:0009895	negative regulation of catabolic process	97/4252	308/18670	0.000241931	0.00645013	0.00575477	GABARAPL2/MAP1A/HERC1/FYN/TIMP2/SIRT2/RRAGA/GSK3A/DDIT4/PINK1/CBFA2T3/PIK3CA/ATP13A2/SLC25A12/AKT1/ATP2B4/WASHC1/CAMLG/FMN2/RNF5/GOLGA2/BAG6/HIPK2/AGAP2/NRBP2/PSMF1/ADGRB1/VPS35/SGTA/CRTC3/OS9/FOXK1/MGAT3/MDM4/WDR6/FOXK2/HTRA2/DDRGK1/TSC2/CDK5RAP3/KLHL22/TSC1/CPTP/TENT4B/DAB2IP/MT3/TBC1D14/HDAC4/TOB1/RELA/ERLEC1/RGP1/CLEC16A/SIRT6/RUBCN/OGT/SEC22B/TAF1/USP19/RBM10/TENT2/NBAS/BANP/TENT4A/RNF41/ANG…	97
1	GO:1901524	regulation of mitophagy	11/4252	17/18670	0.000259773	0.00689658	0.00615309	PINK1/HDAC6/HTRA2/TSC2/CLEC16A/VPS13D/VPS13C/RNF41/MFN2/USP30/SMURF1	11
1	GO:0030004	cellular monovalent inorganic cation homeostasis	41/4252	108/18670	0.000261892	0.00692364	0.00617723	ATP1B1/SLC8A1/ATP6V0E2/ATP6V0A1/ATP6AP1/ATP6V0D1/ATP6V1F/CCDC115/ATP6V1H/SLC4A8/ATP6V1G1/ATP6V1B2/CLCN3/ATP1B2/KCNMA1/TMEM175/DMXL2/ROGDI/SLC9A6/KCTD7/ATP6AP1L/SLC4A3/SLC4A10/MAFG/CLN5/ATP5F1B/TMEM199/RAB7A/MAPK3/BCL2/ATP6V1C1/SLC4A4/ATP6V1D/AQP11/VPS33A/TM9SF4/GPR89B/MAPK1/SLC9A5/GPR89A/SLC4A5	41
1	GO:1904292	regulation of ERAD pathway	16/4252	30/18670	0.000263729	0.00694304	0.00619453	HERPUD1/BRSK2/TMEM259/BAG6/SGTA/OS9/ERLEC1/USP19/RNF185/RNFT1/UBXN1/UBE2J1/EDEM1/ATXN3/YOD1/EDEM2	16
1	GO:0016571	histone methylation	50/4252	139/18670	0.000277999	0.00728821	0.00650249	KMT2E/NSD3/ARID4A/ASH1L/KMT5B/PRMT2/KMT2C/CHD5/ARID4B/KMT2B/WDR82/TET2/MTHFR/PHF1/MECP2/KDM3A/MLLT6/TET3/ZNF274/KMT5A/ZNF335/PRMT8/EZH1/PAF1/OGT/KMT5C/RBBP5/SETD7/CXXC1/DOT1L/SETD1B/RLF/PRDM4/CTNNB1/SMYD2/KMT2D/KDM4C/PAXBP1/MEN1/SMAD4/NSD2/PAGR1/ZNF304/SETDB2/SATB1/WDR61/SETDB1/WDR5B/SETD6/SETD1A	50
1	GO:0008088	axo-dendritic transport	29/4252	69/18670	0.000280595	0.00732574	0.00653598	MAP2/NEFL/CNIH2/KIF5A/ACTR10/MAP1A/KIF5B/KIF1A/BLOC1S6/APP/AP3B2/MAPK8IP3/SYBU/PURA/AP3M2/RAB21/NDEL1/SPG7/HSPA8/AP3S1/BORCS5/TRAK2/AP3S2/DTNBP1/SPG11/AP3M1/AP3D1/HAP1/RAB27B	29
1	GO:0051402	neuron apoptotic process	78/4252	239/18670	0.000282291	0.00733956	0.00654832	JUN/MEF2C/PAK3/NEFL/NLRP1/BNIP3/CPEB4/SCN2A/TRIM2/ISL1/FYN/CNTFR/ATN1/SRPK2/PDPK1/VSTM2L/ASCL1/CDK5/PRNP/NTRK2/PINK1/APP/DDIT3/GRIK5/FOXO3/PIK3CA/ATF2/RETREG1/DNAJC5/MECP2/LRP1/CHL1/BTG2/HIPK2/AGAP2/NRP1/NRBP2/BACE1/FBXW7/F2R/CITED1/NAIP/SYNGAP1/MAX/LIG4/OXR1/NSMF/NF1/MT3/HDAC4/NR4A2/CASP2/MAP3K12/NCSTN/ATM/AKT2/RB1/BCL2/JAK2/TFAP2A/CTNNB1/GRIN1/STAMBP/ARRB1/PSEN1/NDNF/BHLHB9/ALKBH1/UNC5B/CX3CL1/…	78
1	GO:0032434	regulation of proteasomal ubiquitin-dependent protein catabolic process	45/4252	122/18670	0.000289261	0.00748984	0.00668239	MAP1A/HERPUD1/CSNK1E/DNAJB2/GSK3B/SIRT2/PLK2/GSK3A/ARIH1/CBFA2T3/AKT1/CAMLG/BAG6/RNF19A/ZFAND2A/SGTA/PIAS1/HSPA1B/FAM122A/DDRGK1/RNF180/ANKIB1/CLEC16A/USP5/RNF14/OGT/DVL1/TAF1/CHFR/PLK3/HSPA1A/RAD23A/CSNK1D/UBXN1/UBQLN4/DET1/PSEN1/HSPBP1/COP1/TRIB3/RCHY1/UFL1/TLK2/PANO1/GBA	45
1	GO:0022406	membrane docking	61/4252	178/18670	0.000297517	0.00766105	0.00683514	AKAP9/DCTN3/TUBA1A/SYT1/NDRG4/STX12/CSNK1E/CEP290/DCTN2/BLOC1S6/ACTR1A/STX1A/PPFIA3/VPS45/TTBK2/CEP97/SDCCAG8/MARK4/CEP164/UNC13A/AHI1/MOSPD3/CEP89/EXOC6/PRKACA/OFD1/STX5/RAB7A/VPS11/TMEM67/SCFD2/SNAP29/SNPH/STX2/STX4/VPS33B/RPGRIP1L/UNC13B/CEP41/SFI1/SCLT1/TCTN1/NINL/CSNK1D/C2CD3/HAUS3/YKT6/RAB3D/PEX16/ESYT2/STX16/NPHP4/VPS33A/PCM1/TCTN2/ODF2/HAUS5/EXOC4/CNTRL/FGFR1OP/RAB3IP	61
1	GO:0018022	peptidyl-lysine methylation	47/4252	129/18670	0.000298309	0.00766105	0.00683514	KMT2E/NSD3/ARID4A/ASH1L/KMT5B/KMT2C/CHD5/ARID4B/KMT2B/WDR82/TET2/PHF1/MECP2/KDM3A/MLLT6/TET3/ZNF274/KMT5A/ZNF335/EZH1/OGT/KMT5C/RBBP5/SETD4/SETD7/CXXC1/VCPKMT/DOT1L/SETD1B/RLF/CTNNB1/SMYD2/KMT2D/KDM4C/MEN1/SMAD4/NSD2/PAGR1/ETFBKMT/ZNF304/SETDB2/WDR61/METTL22/SETDB1/WDR5B/SETD6/SETD1A	47
1	GO:0035418	protein localization to synapse	27/4252	63/18670	0.00030777	0.0078347	0.00699007	NRXN1/MAPK10/PCLO/NRXN2/KIF5A/MAP1A/KIF5B/CDK5/CLSTN3/GRIPAP1/NLGN2/GRIP2/CLSTN1/BAIAP2/MAPK8IP3/VPS35/CPLX1/SNAP47/DVL1/ARHGAP44/NLGN1/GRIN1/PRKCZ/LGI1/SCRIB/RAB27B/RAP1A	27
1	GO:0021549	cerebellum development	39/4252	102/18670	0.000308357	0.0078347	0.00699007	LHX1/HERC1/ABAT/PTN/SSTR2/NCOA1/CDK5/NEUROD1/KCNC1/PTBP2/MECP2/TTBK2/ATRN/RERE/UQCRQ/LHX5/NANOS1/CRK/CPLANE1/LDB1/NCSTN/PTPRS/SDF4/SEMA4C/WHRN/B4GALT2/RPGRIP1L/OPHN1/GNPAT/COQ8B/ABL1/PSEN1/HAP1/NAGLU/KNDC1/LRP6/RORA/ATP7A/CBLN1	39
1	GO:0006486	protein glycosylation	83/4252	258/18670	0.000310051	0.0078347	0.00699007	MAN1A2/FUT9/MGAT4C/ASGR1/B4GAT1/ST8SIA1/TMEM59/PMM1/SERP2/ST3GAL5/TET2/RFNG/ST8SIA4/GOLGA2/GALNT8/MAN1B1/GALNT11/MAN2A2/B3GAT2/TET3/TUSC3/B3GALT6/VEGFB/MGAT3/POMT1/B4GALT3/EDEM3/ST3GAL1/MVD/MT3/FUT11/POMGNT1/COG3/ALG9/TRIP11/KRTCAP2/SDF2/OGT/COG7/RAMP1/TMEM115/TMTC2/DOLPP1/SYVN1/B3GAT3/B4GALT2/MPI/ALG14/GALNTL6/MGAT2/DHDDS/POMGNT2/TRAK2/MGAT4B/EXT2/ST3GAL3/NAGPA/B3GALNT1/B3GALT4/PSEN1/UBE2J1/ST3G…	83
1	GO:0043413	macromolecule glycosylation	83/4252	258/18670	0.000310051	0.0078347	0.00699007	MAN1A2/FUT9/MGAT4C/ASGR1/B4GAT1/ST8SIA1/TMEM59/PMM1/SERP2/ST3GAL5/TET2/RFNG/ST8SIA4/GOLGA2/GALNT8/MAN1B1/GALNT11/MAN2A2/B3GAT2/TET3/TUSC3/B3GALT6/VEGFB/MGAT3/POMT1/B4GALT3/EDEM3/ST3GAL1/MVD/MT3/FUT11/POMGNT1/COG3/ALG9/TRIP11/KRTCAP2/SDF2/OGT/COG7/RAMP1/TMEM115/TMTC2/DOLPP1/SYVN1/B3GAT3/B4GALT2/MPI/ALG14/GALNTL6/MGAT2/DHDDS/POMGNT2/TRAK2/MGAT4B/EXT2/ST3GAL3/NAGPA/B3GALNT1/B3GALT4/PSEN1/UBE2J1/ST3G…	83
1	GO:0043966	histone H3 acetylation	26/4252	60/18670	0.000320058	0.00805522	0.00718681	MEAF6/KAT6B/ING4/WBP2/TRIM16/SUPT7L/BRD1/LDB1/SGF29/BRPF3/ZNF451/PER1/SPHK2/KAT2A/TAF5L/TADA1/SMAD4/TAF9B/CRTC2/TADA2A/LEF1/TAF6L/BRPF1/MAP3K7/KAT2B/MCM3AP	26
1	GO:0007224	smoothened signaling pathway	48/4252	133/18670	0.000333585	0.00836223	0.00746073	MGRN1/MAP3K10/TTBK2/HIPK2/MEGF8/IFT20/DLG5/DISP3/CREBBP/HIPK1/IFT27/FBXL17/ULK3/INTU/TBC1D32/ARL6/PRKACA/HES1/IFT81/PDCL/RFX4/WDR19/RB1/RPGRIP1L/TTC21B/ARL13B/BTRC/TULP3/TCTN1/GLIS2/IFT46/C2CD3/STK36/IFT140/TMEM231/WDR11/IFT172/PTCHD1/TCTN2/FUZ/GORAB/GAS8/IFT80/WDPCP/RORA/IFT122/POR/TTC26	48
1	GO:0030517	negative regulation of axon extension	20/4252	42/18670	0.000344595	0.00860393	0.00767638	MAP2/CDK5/SEMA3E/IFRD1/PLXNA3/NRP1/SEMA6C/MT3/SEMA6D/SEMA6B/SEMA5B/RNF6/PTPRS/SEMA4C/CDKL3/RTN4R/SEMA4F/SEMA4A/SEMA4G/SEMA4B	20
1	GO:0008361	regulation of cell size	61/4252	179/18670	0.000352423	0.00876461	0.00781973	MAP2/RUFY3/MAP1B/GDI1/DCC/L1CAM/BMPR2/SLC12A5/GSK3B/CDK5/VEGFA/CLCN3/SEMA3E/IFRD1/KCNMA1/PLXNA3/AKT1/CDKL5/LRP1/NRP1/SEMA6C/PTEN/ULK2/CDH4/MEGF8/ADD1/LAMTOR5/GOLGA4/ZFYVE27/TSC1/RAB21/MT3/SEMA6D/SEMA6B/SEMA5B/DBNL/SHANK3/SLC12A6/CLCN6/NDEL1/GNB3/RNF6/PTPRS/SEMA4C/CDKL3/VAV2/SRF/RTN4R/UCN/SEMA4F/SEMA4A/ABL1/DSCAM/WDTC1/SEMA4G/TMEM123/SLC12A9/ATP7A/RPTOR/SLC12A2/SEMA4B	61
1	GO:0098780	response to mitochondrial depolarisation	12/4252	20/18670	0.000373044	0.00924091	0.00824468	PINK1/GPS2/HDAC6/HTRA2/MUL1/VPS13C/MFN2/SQSTM1/BECN1/SMURF1/AMBRA1/GBA	12
1	GO:0035601	protein deacylation	39/4252	103/18670	0.000388501	0.00958607	0.00855263	BEX4/SIRT2/CAMK2D/VEGFA/PINK1/HDAC5/MORF4L2/AKAP8L/HDAC9/CTBP1/C6orf89/HDAC6/ABHD17A/HDAC4/KDM5A/BRMS1L/SIRT7/SIRT6/DYRK1A/HDAC10/SPRED3/ABHD13/PER1/PER2/SPHK2/SIN3B/UCN/MSL3/SAP30L/PRKAA2/SPRED2/MIER2/SIRT5/RCOR1/LYPLAL1/PRKAA1/HDAC11/SIRT3/BCL6	39
1	GO:0006476	protein deacetylation	36/4252	93/18670	0.000391581	0.00962434	0.00858678	BEX4/SIRT2/CAMK2D/VEGFA/PINK1/HDAC5/MORF4L2/AKAP8L/HDAC9/CTBP1/C6orf89/HDAC6/HDAC4/KDM5A/BRMS1L/SIRT7/SIRT6/DYRK1A/HDAC10/SPRED3/PER1/PER2/SPHK2/SIN3B/UCN/MSL3/SAP30L/PRKAA2/SPRED2/MIER2/SIRT5/RCOR1/PRKAA1/HDAC11/SIRT3/BCL6	36
1	GO:0043967	histone H4 acetylation	28/4252	67/18670	0.000397066	0.00972118	0.00867317	EPC1/MEAF6/KAT6B/APBB1/ING4/CHD5/NCOA1/MORF4L2/KANSL1/MSL1/TRIM16/KAT5/DMAP1/CTBP1/KAT8/KANSL1L/OGT/PER1/KANSL2/NAA40/KAT2A/MSL3/TRRAP/MSL2/ARRB1/BRD8/LEF1/KANSL3	28
1	GO:0010977	negative regulation of neuron projection development	54/4252	155/18670	0.000406993	0.00992558	0.00885554	MAP2/RUFY3/NR2F1/GDI1/STMN2/DCC/GSK3B/PLK2/EFNB3/GSK3A/CDK5/PTPRO/CBFA2T2/SRGAP2C/SEMA3E/IFRD1/PLXNA3/EPHB2/LRP1/NRP1/SEMA6C/PTEN/ULK2/SYNGAP1/TSC1/MT3/NLGN3/SEMA6D/SEMA6B/SEMA5B/ADCY6/RNF6/PTPRS/SEMA4C/CDKL3/GAK/DENND5A/TRAK2/RTN4R/SEMA4F/NLGN1/LRIG2/SEMA4A/PSEN1/SEMA4G/RIT2/INPP5J/PTPN9/PRAG1/PAQR3/SLIT2/OMG/UBE3A/SEMA4B	54
1	GO:0061387	regulation of extent of cell growth	41/4252	110/18670	0.000409864	0.009957	0.00888358	MAP2/RUFY3/MAP1B/GDI1/DCC/L1CAM/BMPR2/GSK3B/CDK5/VEGFA/SEMA3E/IFRD1/PLXNA3/CDKL5/LRP1/NRP1/SEMA6C/ULK2/CDH4/MEGF8/GOLGA4/ZFYVE27/RAB21/MT3/SEMA6D/SEMA6B/SEMA5B/DBNL/NDEL1/RNF6/PTPRS/SEMA4C/CDKL3/SRF/RTN4R/SEMA4F/SEMA4A/ABL1/DSCAM/SEMA4G/SEMA4B	41
1	GO:1900449	regulation of glutamate receptor signaling pathway	27/4252	64/18670	0.000417948	0.0101143	0.00902395	GRIA2/MEF2C/NEFL/FRRS1L/CNIH2/MAPK8IP2/FYN/KLHL24/PRNP/PINK1/APP/EPHB2/NLGN2/NECAB2/ARC/UNC13A/NLGN3/SHANK3/GRIA4/NLGN1/GRIN1/CAPN1/CRH/OPRM1/CX3CL1/MINK1/CNIH3	27
1	GO:0006482	protein demethylation	16/4252	31/18670	0.000430317	0.0103342	0.00922008	KDM6B/UBE2B/KDM4B/PHF2/KDM3A/JMJD6/KDM5A/PPME1/KDM2A/ALKBH4/HSF4/KDM4C/KDM1B/PHF8/KDM7A/RIOX1	16
1	GO:0008214	protein dealkylation	16/4252	31/18670	0.000430317	0.0103342	0.00922008	KDM6B/UBE2B/KDM4B/PHF2/KDM3A/JMJD6/KDM5A/PPME1/KDM2A/ALKBH4/HSF4/KDM4C/KDM1B/PHF8/KDM7A/RIOX1	16
1	GO:1903320	regulation of protein modification by small protein conjugation or removal	75/4252	231/18670	0.000433974	0.0103824	0.00926308	NDFIP1/VPS28/HERPUD1/ARRDC3/FYN/DNAJB2/DNAJA1/GSK3A/CDK5/EGR1/PINK1/BMI1/AKT1/WASHC1/CAMLG/GOLGA2/PRR7/SIAH2/PTEN/BIRC2/TOLLIP/ADGRB1/FBXW7/GPS2/TANK/PIAS1/HSPA1B/TRIM44/NSMCE3/PEF1/XIAP/CDK5RAP3/RNF180/HDAC4/RELA/ARRDC4/CRY1/FZR1/PIAS4/OGT/MUL1/RNF40/TAF1/DERL1/CHFR/WDR48/PER2/HSPA1A/BCL10/TSPO/CDK9/CTNNB1/ITCH/UBXN1/DCUN1D3/ABL1/ARRB1/SENP2/PSEN1/HSPBP1/AXIN1/TRIB3/TRAF6/RCHY1/DCUN1D4/UBXN2A/UF…	75
1	GO:1903829	positive regulation of cellular protein localization	100/4252	324/18670	0.000436141	0.0103947	0.00927408	SYT11/RUFY3/TCAF1/VPS28/VAMP2/MAP1A/TRIM8/CLIP3/PTN/FYN/GSK3B/KIF5B/CACNB3/PIK3R1/PDPK1/GSK3A/CDK5/PRNP/CEP290/EPHA3/PINK1/BAD/ITGB1BP1/EPHB2/CYLD/AKT1/GNAI1/NUMA1/TSG101/NECAB2/LRP1/BICD1/RIPOR1/WNK3/FBXW7/EFCAB7/DMAP1/RBM22/TENM1/MIEF2/CAMK1/MGAT3/MARK4/PPM1A/HTRA2/DDRGK1/NPTN/CDK5RAP3/TRAPPC12/HPS4/ABHD17A/PPP3R1/SREBF2/RAB11FIP2/PRKACA/PPP3CC/SEC16A/C2CD5/VPS11/MAVS/PIK3R2/B3GAT3/AKT2/SAR1B/S…	100
1	GO:0043414	macromolecule methylation	96/4252	309/18670	0.000438115	0.0104023	0.0092809	KMT2E/NSD3/BTG1/ARID4A/ASH1L/KMT5B/RAB6A/PRMT2/KMT2C/CHD5/ARID4B/MPHOSPH8/FBXO11/KMT2B/FOS/PIK3CA/WDR82/TET2/MTHFR/PHF1/MECP2/KDM3A/BTG2/MLLT6/PCMTD1/PICK1/TET3/DMAP1/PCMTD2/ZNF274/RNMT/HEMK1/TARBP1/MTERF4/METTL6/BMT2/NSUN6/KMT5A/ZNF335/MBD1/PCIF1/PRMT8/EZH1/PAF1/TRMT13/OGT/KMT5C/RBBP5/SETD4/BCDIN3D/FTSJ1/SETD7/CXXC1/VCPKMT/RRNAD1/CMTR2/DOT1L/SETD1B/RLF/PPM1D/TRMT2A/PRDM4/CTNNB1/TRMT10B/SMYD2/KMT…	96
1	GO:0098930	axonal transport	25/4252	58/18670	0.000457001	0.0107994	0.00963517	MAP2/NEFL/CNIH2/KIF5A/ACTR10/MAP1A/KIF5B/KIF1A/BLOC1S6/AP3B2/MAPK8IP3/SYBU/AP3M2/RAB21/NDEL1/SPG7/AP3S1/BORCS5/TRAK2/AP3S2/DTNBP1/AP3M1/AP3D1/HAP1/RAB27B	25
1	GO:0010771	negative regulation of cell morphogenesis involved in differentiation	37/4252	97/18670	0.000458271	0.0107994	0.00963517	MAP2/RUFY3/GDI1/DCC/EFNB3/CDK5/PTPRO/ITGB1BP1/SEMA3E/IFRD1/PLXNA3/EPHB2/NRP1/SEMA6C/PTEN/ULK2/SYNGAP1/MT3/NLGN3/SEMA6D/SEMA6B/SEMA5B/RNF6/PTPRS/SEMA4C/CDKL3/TRAK2/RTN4R/SEMA4F/NLGN1/SEMA4A/PSEN1/SEMA4G/SLIT2/OMG/UBE3A/SEMA4B	37
1	GO:0060998	regulation of dendritic spine development	30/4252	74/18670	0.000467871	0.0109845	0.00980031	MEF2C/PAK3/CAMK2B/SRCIN1/ARHGAP33/PLK2/CDK5/SRGAP2C/CDKL5/PPP1R9A/ARF1/BAIAP2/ARC/PTEN/LZTS3/DLG5/CAMK1/NLGN3/DBNL/SHANK3/ARHGAP44/PTPRS/NLGN1/SDK1/CUX2/PSEN1/BHLHB9/UBE3A/CAPRIN2/EEF2K	30
1	GO:0043576	regulation of respiratory gaseous exchange	13/4252	23/18670	0.000475927	0.0111321	0.00993199	NLGN2/MECP2/SLC5A3/NLGN3/NR4A2/MTG2/NLGN1/GRIN1/GLS/TLX3/MTG1/GSX2/PHOX2B	13
1	GO:0042158	lipoprotein biosynthetic process	36/4252	94/18670	0.000497163	0.0115857	0.0103367	CLIP3/SELENOK/ZDHHC17/PIGX/PPM1A/PIGH/PIK3C3/ZDHHC21/ABHD17A/GPAA1/MPPE1/PORCN/PIGM/GOLGA7/ZDHHC15/ZDHHC8/PIGP/GPLD1/PIGC/ZDHHC24/PIGQ/ZDHHC2/PPM1B/PIGL/PIGG/WDR45/PIGK/ATG7/ZDHHC1/GBA/PIGS/ZDHHC6/PIGU/ZDHHC11B/ZDHHC14/RAB3GAP2	36
1	GO:0099054	presynapse assembly	20/4252	43/18670	0.000507346	0.0117794	0.0105095	NRXN1/APP/CLSTN3/NLGN2/PTEN/PCDH17/VPS35/MDGA1/NLGN3/LRFN5/LRRTM3/DVL1/IL1RAPL1/LRFN3/FZD1/NLGN1/NTNG2/CNTN5/CBLN2/CBLN1	20
1	GO:0031293	membrane protein intracellular domain proteolysis	11/4252	18/18670	0.000530445	0.0122255	0.0109075	MBTPS1/RELA/APH1A/NCSTN/ADAM17/SPPL2B/PSEN1/TRAF6/MBTPS2/PSENEN/SPPL2A	11
1	GO:1904262	negative regulation of TORC1 signaling	11/4252	18/18670	0.000530445	0.0122255	0.0109075	CASTOR3/FNIP1/BMT2/RNF152/ATM/ITFG2/SZT2/STK11/DEPDC5/SESN2/SESN1	11
1	GO:0009314	response to radiation	132/4252	448/18670	0.00053314	0.0122428	0.0109229	JUN/MAPK10/NDRG4/JUND/DYNLRB1/PTN/BRSK1/RHOB/DUSP1/PIK3R1/CDK5/TRIM13/EGR1/RBM4B/XPA/KCNC1/APP/USP47/UBE2B/TP53BP1/FOS/ID2/AKT1/POLK/UVSSA/MECP2/RBM4/CALM1/GRK4/MRNIP/BACE1/FBXL3/KAT5/DDHD2/IFT20/DEAF1/XRRA1/UNC119/CREBBP/TANK/PIAS1/CCDC66/SYNGAP1/NSMCE3/HMGCS1/CRTC1/LIG4/NPTN/GTF2H5/ANGPT2/USF1/NF1/OGG1/RBL2/JUNB/KCNC2/CDKN1A/GNA11/SLC4A10/NLGN3/RELA/PPP1CB/SEMA5B/TRIM32/ERCC4/RIC8A/CRY1/CRY2/IN…	132
1	GO:0072665	protein localization to vacuole	27/4252	65/18670	0.000561373	0.0128195	0.0114375	VPS28/SCARB2/VPS37D/GOSR2/HGS/LAMTOR5/VPS36/VPS4A/MON1A/AP4M1/ZFYVE16/VPS13D/RAB7A/NCOA4/VPS13C/VPS37A/VPS37B/HSPA8/SZT2/NAGPA/AP3M1/AP3D1/GGA3/BECN1/SMURF1/MON1B/VTI1A	27
1	GO:0007020	microtubule nucleation	14/4252	26/18670	0.000562331	0.0128195	0.0114375	CLASP2/AKAP9/TUBGCP4/MECP2/GOLGA2/HSPA1B/TUBG2/TUBGCP6/NDEL1/HSPA1A/RANBP9/CSNK1D/TUBGCP3/EML2	14
1	GO:0021954	central nervous system neuron development	31/4252	78/18670	0.000570144	0.0129507	0.0115545	MAP2/NFIB/DCC/ARX/DCLK2/ASCL1/CDK5/NTRK2/PLXNA3/EPHB2/ARHGAP35/BTG2/NRP1/PTEN/UQCRQ/NPY/NANOS1/SPTBN4/CRK/GABRB1/SLC4A10/NR4A2/NDEL1/ATF5/GBA2/EPHB3/SZT2/TCTN1/SLIT2/ATP7A/PHOX2B	31
1	GO:0051961	negative regulation of nervous system development	97/4252	315/18670	0.000573588	0.0129821	0.0115825	SOX11/MAP2/RUFY3/NR2F1/GDI1/STMN2/DCC/DLL3/ADGRG1/ISL1/PTN/SLIT1/GSK3B/SIRT2/PLK2/EFNB3/ASCL1/GSK3A/CDK5/APP/PTPRO/CBFA2T2/SRGAP2C/SEMA3E/IFRD1/FOXO3/PLXNA3/EPHB2/MEIS1/ID2/DYNLT1/LRP1/GPR173/NRP1/SEMA6C/PTEN/ULK2/HOOK3/ARHGEF2/DISP3/SYNGAP1/SRGAP2/GDF11/TSC1/NF1/MT3/SOX9/PRKACA/NLGN3/SEMA6D/MBD1/SEMA6B/HES1/SEMA5B/RFX4/MIB1/ADCY6/RNF6/PTPRS/HEY1/SEMA4C/APPL2/DDX6/CDKL3/GAK/DENND5A/TULP3/TRAK2/TP…	97
1	GO:0006885	regulation of pH	37/4252	98/18670	0.000576698	0.0130057	0.0116036	ATP6V0E2/ATP6V0A1/ATP6AP1/ATP6V0D1/ATP6V1F/CCDC115/ATP6V1H/SLC4A8/ATP6V1G1/ATP6V1B2/CLCN3/TMEM175/DMXL2/ROGDI/SLC9A6/PDK2/ATP6AP1L/SLC4A3/SLC4A10/MAFG/CLN5/ATP5F1B/TMEM199/RAB7A/MAPK3/BCL2/ATP6V1C1/SLC4A4/ATP6V1D/AQP11/VPS33A/TM9SF4/GPR89B/MAPK1/SLC9A5/GPR89A/SLC4A5	37
1	GO:0007585	respiratory gaseous exchange	26/4252	62/18670	0.000592676	0.0133183	0.0118825	NDN/MAN1A2/DACH1/ECEL1/NLGN2/MECP2/BPGM/SLC5A3/NLGN3/NR4A2/CHRNA4/CHST11/MAFB/JAG2/STK40/MTG2/NLGN1/GRIN1/GLS/TLX3/TAS2R4/MTG1/GAA/COX15/GSX2/PHOX2B	26
1	GO:1902805	positive regulation of synaptic vesicle transport	8/4252	11/18670	0.000604893	0.0135444	0.0120843	MAP2/SYT1/CDK5/CACNA1D/CACNB2/UNC13B/BORCS5/NLGN1	8
1	GO:0032482	Rab protein signal transduction	30/4252	75/18670	0.000611802	0.0136505	0.0121789	GDI1/RAB6A/RAB6B/RAB14/RAB11B/RAB2A/RAB18/RAB22A/RAB9B/RABL2B/RAB5B/MADD/RAB40C/RAB5C/RABL2A/RAB40B/IFT27/RAB2B/RAB21/RAB24/RAB7A/DNAJC27/RAB35/SGSM3/RAB5A/RAB33B/RAB3D/DENND4B/RAB26/RAB27B	30
1	GO:0008333	endosome to lysosome transport	25/4252	59/18670	0.000623196	0.0138557	0.0123619	RHOB/CHMP5/MGRN1/LYST/UBXN6/BIN1/TSG101/HOOK3/GPRASP1/VPS16/CLEC16A/VPS41/RAB7A/VPS11/EPG5/AKTIP/VIPAS39/DENND3/HMGXB4/VPS4B/TRAK2/VPS39/FAM160A2/AP3D1/VPS33A	25
1	GO:0003016	respiratory system process	15/4252	29/18670	0.000630166	0.0139613	0.0124562	NDN/ECEL1/NLGN2/MECP2/NLGN3/JAG2/STK40/MTG2/NLGN1/GLS/TLX3/MTG1/GAA/GSX2/PHOX2B	15
1	GO:1902017	regulation of cilium assembly	24/4252	56/18670	0.00065222	0.0143992	0.0128469	ODF2L/CYLD/CDKL5/CEP97/ARHGAP35/EVI5L/SDCCAG8/IFT20/DYNC2LI1/TAPT1/MARK4/CDK10/WRAP73/IFT88/KCTD17/TBC1D30/CEP120/BBS4/IFT140/CNTROB/HAP1/FUZ/RABEP2/CROCC	24
1	GO:0042073	intraciliary transport	23/4252	53/18670	0.000678868	0.0148501	0.0132492	DYNLRB1/WDR60/CLUAP1/IFT43/RABL2B/IFT20/DYNC2LI1/IFT27/IFT81/TRIP11/IFT88/WDR19/TTC21B/TTC21A/LCA5/IFT46/IFT140/IFT172/PCM1/IFT80/IFT122/TTC30B/TTC26	23
1	GO:0048841	regulation of axon extension involved in axon guidance	16/4252	32/18670	0.000679726	0.0148501	0.0132492	BMPR2/VEGFA/SEMA3E/PLXNA3/NRP1/SEMA6C/MEGF8/SEMA6D/SEMA6B/SEMA5B/SEMA4C/SEMA4F/SEMA4A/DSCAM/SEMA4G/SEMA4B	16
1	GO:1905508	protein localization to microtubule organizing center	16/4252	32/18670	0.000679726	0.0148501	0.0132492	GSK3B/DCTN2/NUMA1/BICD1/NSFL1C/HOOK3/MARK4/NUDCD3/PIBF1/MCPH1/UBXN2B/BBS4/CSNK1D/C2CD3/CCDC14/PCM1	16
1	GO:0046854	phosphatidylinositol phosphorylation	22/4252	50/18670	0.000702065	0.0152324	0.0135902	IP6K2/PIK3R1/FAM126B/PIK3R3/PIK3CA/PI4KA/EFR3B/PIP5K1C/SOCS7/IP6K1/PIK3C3/PI4KB/PIK3C2B/IMPAD1/BPNT1/PIK3R2/PIKFYVE/TTC7B/PIP5K1A/INPP1/PI4K2A/PIP5K1B	22
1	GO:0072698	protein localization to microtubule cytoskeleton	22/4252	50/18670	0.000702065	0.0152324	0.0135902	MAPRE3/MAP1A/GSK3B/DCTN2/NUMA1/BICD1/TTBK2/NSFL1C/HOOK3/MARK4/NUDCD3/ABHD17A/PIBF1/DVL1/MCPH1/UBXN2B/BBS4/CSNK1D/C2CD3/CRIPT/CCDC14/PCM1	22
1	GO:0047496	vesicle transport along microtubule	21/4252	47/18670	0.000720517	0.015579	0.0138995	MAP2/CNIH2/KIF5A/KIF5B/KIF1A/BLOC1S6/AP3B2/SYBU/AP3M2/BICDL1/NDEL1/RASGRP1/AP3S1/BORCS5/TRAK2/AP3S2/DTNBP1/PRKCZ/AP3M1/AP3D1/HAP1	21
1	GO:0018023	peptidyl-lysine trimethylation	20/4252	44/18670	0.000732692	0.0156806	0.0139901	KMT2E/NSD3/ARID4A/KMT5B/ARID4B/KMT2B/WDR82/TET2/MECP2/TET3/ZNF274/ZNF335/OGT/KMT5C/SETD4/VCPKMT/KDM4C/ETFBKMT/ZNF304/WDR61	20
1	GO:0050654	chondroitin sulfate proteoglycan metabolic process	20/4252	44/18670	0.000732692	0.0156806	0.0139901	IDS/NCAN/SPOCK2/CSGALNACT2/CSPG5/B3GAT2/B3GALT6/HEXA/PXYLP1/IMPAD1/CHST12/CHST11/B3GAT3/SLC35D1/CHPF2/CHPF/NDNF/DCN/XYLT1/BCAN	20
1	GO:0061001	regulation of dendritic spine morphogenesis	20/4252	44/18670	0.000732692	0.0156806	0.0139901	PAK3/CAMK2B/SRCIN1/ARHGAP33/CDK5/PPP1R9A/BAIAP2/ARC/PTEN/LZTS3/NLGN3/DBNL/SHANK3/ARHGAP44/NLGN1/CUX2/BHLHB9/UBE3A/CAPRIN2/EEF2K	20
1	GO:0043254	regulation of protein complex assembly	136/4252	467/18670	0.000747364	0.0158859	0.0141733	JUN/MAP2/MAP1B/AKAP9/PAK3/STMN2/EVL/THRA/MAPRE3/INSM1/CLIP3/HIP1R/PRRT2/SPTAN1/GSK3B/SIRT2/NAPB/PPP2R5B/CDKN1B/NAPA/XPA/CLIP1/VEGFA/PINK1/STX1A/GTF2B/FNIP1/WASHC1/PPP1R9A/RICTOR/ARF1/NUMA1/TOGARAM1/FMN2/BIN1/BAIAP2/RAF1/MECP2/CDC42EP4/PFN2/FCHSD2/TRIM9/SPIRE2/SPIRE1/CAMSAP3/ANKRA2/SLF1/NCK2/BIRC2/PICK1/ARHGEF2/ADD1/VPS35/TENM1/FER/MIEF2/ATXN2L/HSPA1B/VPS16/CRBN/PPM1A/HDAC6/SPTBN4/GTF2H5/TRAPPC12/…	136
1	GO:0044065	regulation of respiratory system process	10/4252	16/18670	0.000749857	0.0158859	0.0141733	NLGN2/MECP2/NLGN3/MTG2/NLGN1/GLS/TLX3/MTG1/GSX2/PHOX2B	10
1	GO:0097091	synaptic vesicle clustering	10/4252	16/18670	0.000749857	0.0158859	0.0141733	PCLO/BRSK1/BRSK2/MAGI2/NLGN2/PTEN/PCDH17/NLGN3/CTNNB1/NLGN1	10
1	GO:0050768	negative regulation of neurogenesis	91/4252	295/18670	0.000782624	0.0165244	0.014743	SOX11/MAP2/RUFY3/NR2F1/GDI1/STMN2/DCC/DLL3/ADGRG1/ISL1/PTN/GSK3B/SIRT2/PLK2/EFNB3/ASCL1/GSK3A/CDK5/APP/PTPRO/CBFA2T2/SRGAP2C/SEMA3E/IFRD1/FOXO3/PLXNA3/EPHB2/MEIS1/ID2/DYNLT1/LRP1/GPR173/NRP1/SEMA6C/PTEN/ULK2/HOOK3/ARHGEF2/DISP3/SYNGAP1/SRGAP2/GDF11/TSC1/NF1/MT3/SOX9/NLGN3/SEMA6D/MBD1/SEMA6B/HES1/SEMA5B/MIB1/ADCY6/RNF6/PTPRS/HEY1/SEMA4C/APPL2/DDX6/CDKL3/GAK/DENND5A/TRAK2/TP73/ADCYAP1/EIF4ENIF1/TSP…	91
1	GO:0006893	Golgi to plasma membrane transport	26/4252	63/18670	0.000792881	0.0166358	0.0148424	VAMP2/GOPC/ARF4/PREPL/GGA1/TRIM23/ARF1/RABEP1/CCDC93/BLZF1/GOLGA4/EXOC1/BBS2/ARFRP1/EXOC6/SEC16A/GOLGA7/EXOC8/OSBPL5/CSK/SYS1/GGA3/RAB26/EXOC4/BBS1/C16orf70	26
1	GO:0046785	microtubule polymerization	30/4252	76/18670	0.000793189	0.0166358	0.0148424	MAP2/CLASP2/MAP1B/AKAP9/STMN2/MAPRE3/CLIP3/CDKN1B/CLIP1/TUBGCP4/NUMA1/TOGARAM1/MECP2/GOLGA2/CAMSAP3/HSPA1B/TUBG2/TUBGCP6/DYRK1A/NDEL1/GBA2/HSPA1A/TPPP/TPPP3/RANBP9/CSNK1D/ABL1/INPP5J/TUBGCP3/EML2	30
1	GO:0031647	regulation of protein stability	88/4252	284/18670	0.000810195	0.016936	0.0151102	ATP1B1/AAK1/STX12/HIP1R/PIK3R1/PRNP/PINK1/USP47/UBE2B/ATP1B2/CAMLG/DVL3/RNF5/PFN2/BAG6/PTEN/WIZ/FBXL3/CDKN2AIP/SEL1L/FBXW7/VPS35/VHL/CREBBP/HSPA1B/TRIM44/MDM4/HDAC6/NAPG/HPS4/TBRG1/RNF139/MORC3/TSC1/USP3/MT3/CDKN1A/COG3/NLK/SEC16A/SIRT6/LSS/USP27X/GOLGA7/DVL1/COG7/MUL1/VPS11/TAF1/DERL1/USP19/PEX6/CHFR/SYVN1/HSPA8/CCNH/RNF149/BCL2/CDC37L1/HSPA1A/USP34/BTRC/KAT2A/FLOT1/IGF1/RAD23A/IFT46/SENP2/USP36…	88
1	GO:0043523	regulation of neuron apoptotic process	68/4252	210/18670	0.000845974	0.0176254	0.0157253	JUN/MEF2C/PAK3/NEFL/CPEB4/TRIM2/ISL1/FYN/CNTFR/SRPK2/PDPK1/VSTM2L/ASCL1/CDK5/PRNP/NTRK2/PINK1/DDIT3/GRIK5/FOXO3/PIK3CA/ATF2/RETREG1/DNAJC5/MECP2/LRP1/CHL1/BTG2/HIPK2/AGAP2/NRP1/NRBP2/BACE1/FBXW7/F2R/CITED1/NAIP/SYNGAP1/LIG4/OXR1/NSMF/NF1/MT3/HDAC4/NR4A2/CASP2/MAP3K12/ATM/BCL2/JAK2/TFAP2A/CTNNB1/GRIN1/STAMBP/ARRB1/PSEN1/NDNF/BHLHB9/ALKBH1/UNC5B/CX3CL1/MAP3K11/AMBRA1/NR4A3/POU4F1/NMNAT1/SOD2/PRKCG	68
1	GO:0007612	learning	50/4252	145/18670	0.000849071	0.0176315	0.0157307	JUN/NRXN1/TBR1/NRXN2/NDRG4/MAPK8IP2/MAP1A/SLC12A5/PTN/FYN/BRSK1/ATAD1/ADGRB3/ATXN1/INSR/CDK5/NTRK2/APP/ARF4/FOS/EPHB2/SYNJ1/MECP2/ARC/BTG2/UBA6/CIC/DDHD2/IFT20/DEAF1/PIAS1/SYNGAP1/NPTN/NF1/NLGN3/RIC8A/SHANK3/B4GALT2/NPTX2/TH/SRF/CCK/UCN/GRIN1/PDE1B/YTHDF1/ATXN1L/CRH/CLDN5/C1QL1	50
1	GO:0045665	negative regulation of neuron differentiation	72/4252	225/18670	0.000879009	0.0181807	0.0162207	MAP2/RUFY3/NR2F1/GDI1/STMN2/DCC/ISL1/GSK3B/PLK2/EFNB3/ASCL1/GSK3A/CDK5/APP/PTPRO/CBFA2T2/SRGAP2C/SEMA3E/IFRD1/FOXO3/PLXNA3/EPHB2/MEIS1/ID2/LRP1/NRP1/SEMA6C/PTEN/ULK2/DISP3/SYNGAP1/GDF11/TSC1/MT3/SOX9/NLGN3/SEMA6D/SEMA6B/HES1/SEMA5B/MIB1/ADCY6/RNF6/PTPRS/HEY1/SEMA4C/DDX6/CDKL3/GAK/DENND5A/TRAK2/TP73/EIF4ENIF1/RTN4R/SEMA4F/NLGN1/LRIG2/SEMA4A/PSEN1/SEMA4G/TLX3/RIT2/INPP5J/PTPN9/LBX1/PRAG1/PAQR3/SLIT…	72
1	GO:0050890	cognition	91/4252	296/18670	0.000881296	0.0181807	0.0162207	JUN/NRXN1/TBR1/MEF2C/NRXN2/NDRG4/THRA/MAPK8IP2/MAP1A/SCN2A/PJA2/SLC12A5/PTN/FYN/BRSK1/PLK2/ATAD1/ADGRB3/ATXN1/INSR/CDK5/PRNP/NTRK2/PLCB1/APP/ARF4/KMT2B/FOS/EPHB2/GPR155/SYNJ1/MECP2/CHL1/ARC/BTG2/PTEN/UBA6/CIC/DDHD2/IFT20/DEAF1/TUSC3/SHC3/PIAS1/MGAT3/SYNGAP1/CRTC1/NPTN/SLC1A4/NF1/NLGN3/CHRNA4/RIC8A/SHANK3/LINS1/NCSTN/B4GALT2/BTBD9/NPTX2/PICALM/TH/AMFR/DGCR2/SGK1/KAT2A/BBS4/SRF/CCK/UCN/ITGA3/GRIN1/…	91
1	GO:0007215	glutamate receptor signaling pathway	37/4252	100/18670	0.000897192	0.0184481	0.0164593	GRIA2/MEF2C/NEFL/FRRS1L/CNIH2/CPEB4/MAPK8IP2/FYN/KLHL24/PRNP/PLCB1/PINK1/APP/GRIK5/EPHB2/NLGN2/NECAB2/ARC/UNC13A/NLGN3/SHANK3/NCSTN/GRIA4/GRIN2D/NLGN1/GRIN1/GRM1/DAGLB/GRIK1/CAPN1/CRH/OPRM1/CX3CL1/MINK1/GRM7/GRIN3A/CNIH3	37
1	GO:0034067	protein localization to Golgi apparatus	14/4252	27/18670	0.000924363	0.0189449	0.0169025	RAB6A/RIPOR1/IFT20/ARFRP1/GBF1/VPS13D/COG7/VPS13C/GAK/BICD2/RAB33B/CSNK1D/SYS1/PAQR3	14
1	GO:0007030	Golgi organization	49/4252	142/18670	0.00093432	0.0190868	0.0170291	CLASP2/AKAP9/ARHGAP21/PDE4DIP/ARHGEF7/RAB2A/GOLGA8A/GOLGA8B/TMED4/SYNE1/RBSN/GOLGA2/NSFL1C/CAMSAP3/BLZF1/COG1/TRAPPC12/GBF1/COG3/VPS51/TRIP11/SEC16A/STX5/ATP8B2/COG7/TMED7/COG4/MAPK3/GAK/TBC1D20/PLK3/HACE1/UBXN2B/CUL7/VAMP4/RAB33B/CSNK1D/PLEKHM2/TRAPPC11/TMED3/NPLOC4/STX16/VTI1A/UBXN2A/GOLGA5/MAPK1/LMAN2L/GORASP2/PI4K2A	49
1	GO:0031669	cellular response to nutrient levels	75/4252	237/18670	0.000990166	0.020122	0.0179527	JUN/GABARAPL2/MAP1LC3A/CPEB4/BMPR2/PTN/FYN/RRAGA/CACNB3/NCOA1/NPRL2/RRAGB/MAP1LC3B/CASTOR3/FNIP1/BAIAP2/NPRL3/RIPOR1/PICK1/TNKS/MTMR3/RRAGC/WNT2B/MAX/PDK2/USF1/PIK3C3/TSC1/BMT2/PIK3C2B/SREBF2/CDKN1A/CLEC16A/RNF152/TAF1/KIAA1324/ZFYVE1/ITFG2/HSPA8/MAPK3/GAS6/BCL2/SZT2/PPM1D/SRF/SSH1/TNRC6A/RRP8/EIF2AK3/USF2/ULK1/PRKAA2/KLF10/BECN1/AMIGO1/TRPV1/WDR24/WDR45/FADS1/DEPDC5/SESN2/AMBRA1/FAM107A/ATG7/PRK…	75
1	GO:0036258	multivesicular body assembly	15/4252	30/18670	0.000996603	0.020122	0.0179527	VPS28/CHMP5/VPS37D/TSG101/HGS/VPS36/VPS4A/CHMP2A/STAM2/CHMP1A/VPS37A/CHMP7/VPS37B/VPS4B/CHMP4B	15
1	GO:0048490	anterograde synaptic vesicle transport	11/4252	19/18670	0.00100098	0.020122	0.0179527	MAP2/CNIH2/BLOC1S6/AP3B2/AP3M2/AP3S1/BORCS5/AP3S2/DTNBP1/AP3M1/AP3D1	11
1	GO:0099514	synaptic vesicle cytoskeletal transport	11/4252	19/18670	0.00100098	0.020122	0.0179527	MAP2/CNIH2/BLOC1S6/AP3B2/AP3M2/AP3S1/BORCS5/AP3S2/DTNBP1/AP3M1/AP3D1	11
1	GO:0099517	synaptic vesicle transport along microtubule	11/4252	19/18670	0.00100098	0.020122	0.0179527	MAP2/CNIH2/BLOC1S6/AP3B2/AP3M2/AP3S1/BORCS5/AP3S2/DTNBP1/AP3M1/AP3D1	11
1	GO:0010821	regulation of mitochondrion organization	60/4252	182/18670	0.00101215	0.0202817	0.0180952	MLLT11/BNIP3L/BNIP3/MOAP1/HIP1R/GSK3B/TMEM14A/GSK3A/PINK1/BAD/FNIP1/ATP13A2/AKT1/DDHD2/RHOT1/FBXW7/VPS35/MIEF2/HDAC6/HTRA2/ZNF205/TSC2/HPS4/SLC35F6/PPP3R1/SREBF2/PPP3CC/CLEC16A/FLCN/VPS13D/MUL1/VPS11/VPS13C/PDE2A/RNF41/NOL3/BAP1/STAT2/BCL2/HSPA1A/TP73/MFN2/TSPO/SQSTM1/RHOT2/USP30/IGF1/USP36/HRK/SMURF1/DCN/MICALL2/BBC3/NPEPPS/ATG7/LEPROT/PRKAA1/PPP1R13B/PLA2G6/GBA	60
1	GO:0071985	multivesicular body sorting pathway	16/4252	33/18670	0.0010425	0.0208236	0.0185787	VPS28/CHMP5/VPS37D/LYST/UBXN6/VPS36/CHMP2A/UVRAG/TMEM50B/CHMP1A/RUBCN/VPS37A/VPS37B/VPS4B/LEPROT/RAB27B	16
1	GO:0099171	presynaptic modulation of chemical synaptic transmission	9/4252	14/18670	0.00105063	0.0209196	0.0186643	SYT1/CDK5/FBXL20/GIT1/CACNA1D/CACNB2/PLEKHG5/RAB26/PRKCG	9
1	GO:0010559	regulation of glycoprotein biosynthetic process	19/4252	42/18670	0.00106081	0.0210555	0.0187856	PLCB1/ITM2B/TMEM59/NECAB2/GOLGA2/POMT1/MT3/PXYLP1/RAMP1/NCSTN/BCL2/ACOT8/CTNNB1/IGF1/NECAB3/POMT2/NECAB1/ALG10B/SOAT1	19
1	GO:0072595	maintenance of protein localization in organelle	18/4252	39/18670	0.0010708	0.0211497	0.0188697	ARL2BP/CDK5/PINK1/GRIK5/AKT1/SYNE1/SUN1/TAPT1/OS9/SUPT7L/MORC3/TAF3/ANKRD13C/GPAA1/PDIA2/BBS4/TSPO/INSIG1	18
1	GO:1901215	negative regulation of neuron death	67/4252	208/18670	0.00107228	0.0211497	0.0188697	JUN/MEF2C/NEFL/CPEB4/ISL1/FYN/CNTFR/GSK3B/PDPK1/VSTM2L/CDK5/NTRK2/PINK1/TMEM259/PIK3CA/ATP13A2/AKT1/RETREG1/DNAJC5/MECP2/LRP1/CHL1/BTG2/HIPK2/AGAP2/NRP1/NRBP2/NCOA7/F2R/VPS35/CITED1/NAIP/SYNGAP1/HTRA2/LIG4/OXR1/PARP2/TSC1/MT3/REL/NR4A2/MAP3K12/IKBKG/BCL2/JAK2/UCN/CTNNB1/FZD1/GRIN1/STAMBP/ARRB1/PSEN1/PPP5C/NDNF/BHLHB9/ALKBH1/CHMP4B/UNC5B/CX3CL1/AMBRA1/NR4A3/ATG7/POU4F1/NMNAT1/SOD2/PRKCG/GBA	67
1	GO:1900006	positive regulation of dendrite development	29/4252	74/18670	0.00110167	0.0216616	0.0193263	PAK3/CAMK2B/PTN/PARP6/TMEM106B/CDKL5/PPP1R9A/ARF1/SS18L1/BAIAP2/DLG5/CAMK1/CRTC1/RAB21/DAB2IP/CUX1/DBNL/SHANK3/IL1RAPL1/CDKL3/FBXO31/PACSIN1/CUL7/NLGN1/CUX2/PSEN1/BHLHB9/CAPRIN2/EEF2K	29
1	GO:0030521	androgen receptor signaling pathway	25/4252	61/18670	0.00111863	0.0219266	0.0195628	DDX5/DNAJA1/PRMT2/NCOA1/FOXP1/KDM3A/KAT5/SAFB2/NRIP1/PIAS1/HDAC6/PIAS2/NCOR1/RNF14/TAF1/NCOA4/RNF6/RB1/NCOA3/CTNNB1/BUD31/ZBTB7A/RWDD1/TRIM68/UBE3A	25
1	GO:0016579	protein deubiquitination	87/4252	283/18670	0.00112877	0.0220565	0.0196787	USP11/UBC/MINDY2/USP47/ZRANB1/CYLD/SIAH2/MBD5/PTEN/PSMF1/BIRC2/RHOT1/HGS/USP42/TANK/JOSD1/FOXK1/USP15/MDM4/FOXK2/USP3/INO80D/NFKBIA/STAM2/SMURF2/USP5/WDR20/USP27X/OGT/OTUD1/USP19/USP20/SMAD1/OTUD7A/WDR48/IKBKG/UIMC1/TAB1/INO80/TADA2B/OTUD5/BAP1/PSMA6/USP34/USP38/KAT2A/ATXN7L3/JOSD2/USP30/KDM1B/INO80E/RAD23A/ITCH/OTUB2/UBXN1/TRRAP/RNF123/STAMBP/USP36/TRAF3/USP21/CCNA1/TRAF6/SMAD4/OTUD3/TAF9B/BECN1…	87
1	GO:0061951	establishment of protein localization to plasma membrane	24/4252	58/18670	0.00118861	0.0231539	0.0206578	VAMP2/GOPC/PREPL/GGA1/GRIPAP1/GRIP2/VPS35/BLZF1/GOLGA4/BBS2/ARFRP1/ARL6/SEC16A/GOLGA7/RILPL1/ARHGAP44/CSK/SYS1/GGA3/RAB26/SCRIB/BBS1/C16orf70/GORASP2	24
1	GO:0021766	hippocampus development	31/4252	81/18670	0.00119872	0.0232788	0.0207692	NEFL/KDM6B/DCLK2/GSK3B/KIF5B/NCOA1/CDK5/NEUROD1/PLXNA3/ATP2B4/BTG2/PTEN/UQCRQ/UBA6/RARA/LHX5/CRK/TSC1/BBS2/EZH1/TENT2/PTPRS/EIF2B5/BBS4/SRF/PHLPP2/MFSD2A/LEF1/NR4A3/BCAN/KCNA1	31
1	GO:1901522	positive regulation of transcription from RNA polymerase II promoter involved in cellular response to chemical stimulus	12/4252	22/18670	0.00120522	0.0233332	0.0208177	CHD6/VEGFA/CREB3/SMAD9/MT3/RELA/CARF/SMAD1/SMAD4/SESN2/RBPJ/BMP2	12
1	GO:0060078	regulation of postsynaptic membrane potential	48/4252	140/18670	0.00122407	0.0236254	0.0210784	NRXN1/MEF2C/MAPK8IP2/ABAT/GSK3B/CACNB3/GSK3A/CDK5/APP/STX1A/GRIK5/NLGN2/AKT1/PPP1R9A/BAIAP2/MECP2/PTEN/MPP2/GABRB1/NLGN3/GLRB/CHRNA4/RIMS2/SHANK3/DVL1/RGS4/UNC13B/GABRA1/ADCYAP1/SSH1/GRIN2D/NLGN1/GRIN1/CHRNB1/CUX2/PRKCZ/RGS7BP/GRM1/GABRG3/GRIK1/TRPV1/GABRG1/OPRM1/GABRA4/KCNA1/GRIN3A/CBLN1/CHRNA3	48
1	GO:0030522	intracellular receptor signaling pathway	86/4252	280/18670	0.00123688	0.0237706	0.021208	NR2F1/UBC/NR2F2/THRA/ISL1/DDX5/DNAJA1/CALCOCO1/PRMT2/NCOA6/NCOA1/WBP2/CITED2/CYLD/FOXP1/KDM3A/TRIM16/KAT5/BIRC2/GPS2/RORB/RXRB/SAFB2/NRIP1/RARA/PIAS1/HSPA1B/XIAP/HDAC6/DDRGK1/UFM1/RIOK3/TAF7/NFKBIA/DNAAF4/RELA/NR4A2/PUM2/PIAS2/CRY1/CRY2/NCOR1/TRIP4/RNF14/TAF1/NCOA4/SEC14L1/RNF6/RB1/IKBKG/UFSP2/TAB1/NCOA3/PER1/HSPA1A/CLOCK/JAK2/CTNNB1/KMT2D/BUD31/ITCH/AXIN1/PPP5C/STARD10/TRAF6/ZBTB7A/RWDD1/BRD8/FA…	86
1	GO:0048167	regulation of synaptic plasticity	61/4252	187/18670	0.00123916	0.0237706	0.021208	MAP1B/MEF2C/VAMP2/MAP1A/CAMK2B/PTN/PRRT2/BRSK1/GSK3B/PLK2/CDK5/PRNP/NTRK2/APP/PPFIA3/EPHB2/PPP1R9A/ARF1/BAIAP2/MECP2/ARC/PTEN/ADGRB1/PICK1/RARA/SYNGAP1/CRTC1/NPTN/UNC13A/SNAP47/NSMF/MPP2/NF1/SLC4A10/NLGN3/RIMS2/SHANK3/CYP46A1/NCSTN/ABHD6/STX4/UNC13B/RAB5A/KAT2A/SRF/MCTP1/SQSTM1/SSH1/GRIN2D/NLGN1/GRIN1/ABL1/PRKCZ/PSEN1/YTHDF1/CRH/CX3CL1/FAM107A/SORCS2/MAPK1/CBLN1	61
1	GO:0017158	regulation of calcium ion-dependent exocytosis	40/4252	112/18670	0.00126115	0.0241191	0.0215189	SYT11/SYT1/APBA2/GSK3B/NCS1/NAPB/CDK5/NAPA/STX1A/PREPL/GRIK5/ARF1/CSPG5/FBXL20/PFN2/CBARP/TRIM9/BACE1/GIT1/CHRM2/CPLX1/CHRNA4/RIMS2/CACNA1H/DVL1/BAIAP3/CACNA1D/CACNB2/UNC13B/RAB5A/DOC2A/STXBP5L/CACNA1G/NLGN1/DTNBP1/ADRA2A/SYT17/GRIN3A/RAP1A/PRKCG	40
1	GO:0007173	epidermal growth factor receptor signaling pathway	42/4252	119/18670	0.00126559	0.0241307	0.0215292	ARHGEF7/HIP1R/PIK3R1/PDPK1/APP/ARF4/PIK3CA/AKT1/CAMLG/TSG101/NCK2/FBXW7/HGS/EPS15L1/CBLB/DGKD/FER/SHC3/RPS6KA5/DAB2IP/SOX9/RNF115/STAM2/RAB7A/PLCG1/ADAM17/EPS15/DUSP3/ADRA2A/ABL1/PSEN1/IFI6/PLCE1/CDH13/HAP1/ERBIN/REPS2/RNF126/CEACAM1/PTPRJ/BCAR1/SPRY2	42
1	GO:0008589	regulation of smoothened signaling pathway	30/4252	78/18670	0.00130099	0.0246561	0.0219981	MGRN1/MEGF8/DLG5/CREBBP/FBXL17/ULK3/INTU/ARL6/PRKACA/IFT81/PDCL/RFX4/RB1/RPGRIP1L/TTC21B/BTRC/TULP3/TCTN1/GLIS2/C2CD3/STK36/IFT140/WDR11/IFT172/FUZ/GORAB/GAS8/RORA/IFT122/POR	30
1	GO:2000300	regulation of synaptic vesicle exocytosis	30/4252	78/18670	0.00130099	0.0246561	0.0219981	SYT1/APBA2/GSK3B/NCS1/NAPB/CDK5/NAPA/STX1A/PREPL/GRIK5/CSPG5/FBXL20/PFN2/BACE1/GIT1/CHRM2/CPLX1/CHRNA4/RIMS2/DVL1/CACNA1D/CACNB2/UNC13B/RAB5A/STXBP5L/NLGN1/DTNBP1/GRIN3A/RAP1A/PRKCG	30
1	GO:0006998	nuclear envelope organization	22/4252	52/18670	0.00132618	0.0248343	0.022157	PRKCA/LPIN1/CTDNEP1/AKAP8L/NSFL1C/SUN1/VPS4A/CHMP2A/LEMD2/CNEP1R1/TMEM43/NDEL1/CHMP7/LEMD3/UBXN2B/PARP11/DMPK/TOR1B/CHMP4B/UBXN2A/TOR1AIP1/ANKLE2	22
1	GO:0046580	negative regulation of Ras protein signal transduction	22/4252	52/18670	0.00132618	0.0248343	0.022157	STMN3/RASA4/TIMP2/EPHB2/ARHGAP35/SYNGAP1/TRIM67/NF1/DAB2IP/TNFAIP1/PPP2CB/SCAI/FLCN/LZTR1/ARHGAP44/MFN2/ITGA3/STAMBP/RABGEF1/RASA3/BCL6/SPRY2	22
1	GO:0099518	vesicle cytoskeletal trafficking	22/4252	52/18670	0.00132618	0.0248343	0.022157	MAP2/CNIH2/KIF5A/KIF5B/KIF1A/BLOC1S6/AP3B2/SYBU/AP3M2/BICDL1/NDEL1/RASGRP1/AP3S1/BORCS5/TRAK2/AP3S2/DTNBP1/WASL/PRKCZ/AP3M1/AP3D1/HAP1	22
1	GO:1990089	response to nerve growth factor	22/4252	52/18670	0.00132618	0.0248343	0.022157	STMN2/PTN/PDPK1/MAGI2/NTRK2/DYNC1LI2/KCNC1/APP/FOXO3/AKT1/PTEN/CRK/KCNC2/RAB35/KAT2A/EHD1/TRPV1/USP8/ACAP2/UBE3A/RAP1A/EEF2K	22
1	GO:0046755	viral budding	13/4252	25/18670	0.00135848	0.0253636	0.0226292	VPS28/CHMP5/VPS37D/TSG101/VPS4A/CHMP2A/CHMP1A/LRSAM1/VPS37A/CHMP7/VPS37B/VPS4B/CHMP4B	13
1	GO:0009247	glycolipid biosynthetic process	26/4252	65/18670	0.00137477	0.0255919	0.022833	ST8SIA1/ST3GAL5/ST8SIA4/SCCPDH/GAL3ST4/PIGX/B4GALT3/PIGH/GPAA1/MPPE1/PIGM/PIGP/PIGC/GAL3ST3/B3GALT4/PIGQ/ST3GAL4/PIGL/PIGG/B3GNT5/PIGK/ST3GAL2/PRKAA1/B3GALT1/PIGS/PIGU	26
1	GO:0099172	presynapse organization	20/4252	46/18670	0.00144913	0.0268598	0.0239642	NRXN1/APP/CLSTN3/NLGN2/PTEN/PCDH17/VPS35/MDGA1/NLGN3/LRFN5/LRRTM3/DVL1/IL1RAPL1/LRFN3/FZD1/NLGN1/NTNG2/CNTN5/CBLN2/CBLN1	20
1	GO:0072393	microtubule anchoring at microtubule organizing center	8/4252	12/18670	0.00145142	0.0268598	0.0239642	CEP19/BICD1/HOOK3/BBS4/NINL/BICD2/CCDC120/PCM1	8
1	GO:1902668	negative regulation of axon guidance	14/4252	28/18670	0.00146385	0.0270104	0.0240985	PTPRO/SEMA3E/PLXNA3/NRP1/SEMA6C/SEMA6D/SEMA6B/SEMA5B/SEMA4C/SEMA4F/SEMA4A/SEMA4G/SLIT2/SEMA4B	14
1	GO:0034198	cellular response to amino acid starvation	19/4252	43/18670	0.00149897	0.0275775	0.0246044	MAP1LC3A/RRAGA/NPRL2/RRAGB/NPRL3/RRAGC/BMT2/CDKN1A/RNF152/ITFG2/MAPK3/SZT2/EIF2AK3/BECN1/WDR24/DEPDC5/SESN2/SESN1/MAPK1	19
1	GO:0036257	multivesicular body organization	15/4252	31/18670	0.0015275	0.0277775	0.0247829	VPS28/CHMP5/VPS37D/TSG101/HGS/VPS36/VPS4A/CHMP2A/STAM2/CHMP1A/VPS37A/CHMP7/VPS37B/VPS4B/CHMP4B	15
1	GO:0050650	chondroitin sulfate proteoglycan biosynthetic process	15/4252	31/18670	0.0015275	0.0277775	0.0247829	NCAN/CSGALNACT2/CSPG5/B3GAT2/B3GALT6/PXYLP1/CHST12/CHST11/B3GAT3/SLC35D1/CHPF2/CHPF/DCN/XYLT1/BCAN	15
1	GO:0071539	protein localization to centrosome	15/4252	31/18670	0.0015275	0.0277775	0.0247829	GSK3B/DCTN2/BICD1/NSFL1C/HOOK3/MARK4/NUDCD3/PIBF1/MCPH1/UBXN2B/BBS4/CSNK1D/C2CD3/CCDC14/PCM1	15
1	GO:1902186	regulation of viral release from host cell	15/4252	31/18670	0.0015275	0.0277775	0.0247829	TRIM8/TRIM13/TSG101/VAPA/VPS4A/CHMP2A/TRIM32/VPS37B/ZNF502/VPS4B/TRIM11/TRIM26/CHMP4B/DDB1/TRIM35	15
1	GO:0034205	amyloid-beta formation	16/4252	34/18670	0.00155642	0.0282219	0.0251794	GSK3A/PRNP/APP/BIN1/LRRTM3/DYRK1A/APH1A/NCSTN/PICALM/ABCG1/IGF1/PSEN1/GGA3/IFNGR1/HAP1/PSENEN	16
1	GO:0048488	synaptic vesicle endocytosis	23/4252	56/18670	0.00168065	0.0302157	0.0269583	SYT11/SYT1/ACTG1/CDK5/STX1A/NLGN2/DNM1/SYNJ1/PIP5K1C/NLGN3/PPP3CC/GAK/PACSIN1/BTBD9/PICALM/OPHN1/DGKQ/VAMP4/FCHO2/NLGN1/SYT17/SCRIB/RAB27B	23
1	GO:0140238	presynaptic endocytosis	23/4252	56/18670	0.00168065	0.0302157	0.0269583	SYT11/SYT1/ACTG1/CDK5/STX1A/NLGN2/DNM1/SYNJ1/PIP5K1C/NLGN3/PPP3CC/GAK/PACSIN1/BTBD9/PICALM/OPHN1/DGKQ/VAMP4/FCHO2/NLGN1/SYT17/SCRIB/RAB27B	23
1	GO:0032388	positive regulation of intracellular transport	68/4252	215/18670	0.00168079	0.0302157	0.0269583	MAP2/RUFY3/TCAF1/SYT1/VAMP2/FYN/GSK3B/KIF5B/CACNB3/PIK3R1/GSK3A/CDK5/PRNP/CEP290/PINK1/ITGB1BP1/SNX4/EIPR1/ARF1/NUMA1/RIPOR1/FBXW7/EFCAB7/DMAP1/RBM22/CAPN10/TENM1/MIEF2/CAMK1/PPM1A/HTRA2/HPS4/RAB21/SREBF2/PRKACA/PTPN23/SEC16A/SCP2/C2CD5/VPS11/MAVS/PIK3R2/B3GAT3/AKT2/CACNA1D/CACNB2/SAR1B/GAS6/BAP1/UNC13B/SPHK2/TBC1D20/PLK3/BORCS5/EHD1/NLGN1/MAPK14/USP36/PSEN1/EDEM1/MICALL2/PCM1/TM9SF4/NPEPPS/LEPRO…	68
1	GO:0021915	neural tube development	53/4252	160/18670	0.00170769	0.0306038	0.0273045	SOX11/PLXNA2/FZD3/ATP6AP2/DCHS1/PKD1/MTHFR/DVL3/SSBP3/ARHGAP35/DEAF1/RARA/TSC2/VANGL2/TSC1/NF1/INTU/PLXNB2/TBC1D32/PRKACA/HES1/DVL1/MIB1/WDR19/SEMA4C/RPGRIP1L/ARL13B/TCF7/KAT2A/BBS4/TULP3/BCL10/TCTN1/FZD1/SEC24B/ABL1/C2CD3/PSEN1/TMEM107/IFT140/TRAF6/IFT172/SCRIB/MED12/FUZ/GORAB/AMBRA1/LRP6/NPHP3/IFT122/PLOD3/LIAS/APAF1	53
1	GO:0038127	ERBB signaling pathway	48/4252	142/18670	0.00171641	0.0306038	0.0273045	ARHGEF7/HIP1R/PIK3R1/PDPK1/PRKCA/APP/ARF4/PIK3CA/AKT1/CAMLG/TSG101/NCK2/FBXW7/HGS/EPS15L1/CBLB/DGKD/FER/SHC3/RPS6KA5/DAB2IP/SOX9/RNF115/STAM2/RAB7A/PLCG1/ADAM17/EPS15/DUSP3/ADRA2A/ABL1/PSEN1/IFI6/PLCE1/CDH13/MVP/HAP1/RBPJ/ERBIN/REPS2/NRG2/RNF126/MAPK1/PTPN18/CEACAM1/PTPRJ/BCAR1/SPRY2	48
1	GO:0010721	negative regulation of cell development	102/4252	344/18670	0.00171696	0.0306038	0.0273045	SOX11/MAP2/RUFY3/NR2F1/GDI1/STMN2/DCC/DLL3/ADGRG1/ISL1/PTN/RGS2/GSK3B/SIRT2/PLK2/EFNB3/ASCL1/GSK3A/CDK5/VEGFA/APP/PTPRO/CBFA2T2/SRGAP2C/ITGB1BP1/SEMA3E/IFRD1/FOXO3/PLXNA3/EPHB2/MEIS1/ID2/DYNLT1/LRP1/GPR173/NRP1/SEMA6C/PTEN/ULK2/HOOK3/FBXW7/ARHGEF2/DISP3/SYNGAP1/SRGAP2/GDF11/TSC1/NF1/MT3/SOX9/NLGN3/SEMA6D/MBD1/SEMA6B/HES1/SEMA5B/MIB1/ADCY6/RGS4/RNF6/PTPRS/HEY1/SEMA4C/APPL2/DDX6/CDKL3/GAK/BCL2/DENN…	102
1	GO:0010560	positive regulation of glycoprotein biosynthetic process	11/4252	20/18670	0.00176846	0.0313441	0.0279651	PLCB1/GOLGA2/POMT1/PXYLP1/RAMP1/NCSTN/CTNNB1/IGF1/POMT2/ALG10B/SOAT1	11
1	GO:0070262	peptidyl-serine dephosphorylation	11/4252	20/18670	0.00176846	0.0313441	0.0279651	DUSP1/PPP1R15A/DUSP26/PPP2R2B/PPP2R2D/PPP2CB/PPP1R15B/NCK1/PPTC7/PPP5C/PPM1F	11
1	GO:0030308	negative regulation of cell growth	60/4252	186/18670	0.00182052	0.0321762	0.0287074	MAP2/BTG1/DCC/BMPR2/IP6K2/RGS2/DNAJB2/APBB1/MEG3/FHL1/CDKN1B/GSK3A/CDK5/SMARCA2/SEMA3E/IFRD1/PLXNA3/NRP1/SEMA6C/ULK2/CDKN2AIP/HSPA1B/TSPYL2/NME6/MT3/CDKN1A/SEMA6D/SEMA6B/SEMA5B/ING1/SERTAD2/FLCN/MUL1/RGS4/RNF6/PTPRS/SEMA4C/CDKL3/ST7L/SPHK2/BCL2/HSPA1A/STK11/RTN4R/SEMA4F/DCUN1D3/SEMA4A/SMAD4/SEMA4G/MSX1/SLIT3/SESN2/CTDP1/SLIT2/BCL6/ESR2/CAPRIN2/PTPRJ/NAIF1/SEMA4B	60
1	GO:0007220	Notch receptor processing	7/4252	10/18670	0.00195796	0.0342208	0.0305316	DNER/GALNT11/APH1A/NCSTN/ADAM17/PSEN1/PSENEN	7
1	GO:0021694	cerebellar Purkinje cell layer formation	7/4252	10/18670	0.00195796	0.0342208	0.0305316	LHX1/HERC1/LHX5/LDB1/WHRN/RORA/ATP7A	7
1	GO:0035871	protein K11-linked deubiquitination	7/4252	10/18670	0.00195796	0.0342208	0.0305316	OTUD7A/USP30/OTUB2/OTUD3/USP37/YOD1/OTUD7B	7
1	GO:1904526	regulation of microtubule binding	7/4252	10/18670	0.00195796	0.0342208	0.0305316	MAP2/MAPRE3/TTBK2/PPP2CB/MARK2/ABL1/GAS8	7
1	GO:0042551	neuron maturation	20/4252	47/18670	0.00198884	0.0345684	0.0308417	NFASC/SRRM4/ADGRB3/CDKN1C/APP/MECP2/PICK1/SPTBN4/ANKS1A/CLN5/NR4A2/AGRN/RB1/BCL2/SCLT1/IRX5/CX3CL1/KCNIP2/C1QL1/EPHA8	20
1	GO:0050435	amyloid-beta metabolic process	20/4252	47/18670	0.00198884	0.0345684	0.0308417	GSK3A/PRNP/APP/BIN1/BACE1/MGAT3/UNC13A/LRRTM3/DYRK1A/APH1A/NCSTN/PICALM/ABCG1/IGF1/PSEN1/GGA3/BECN1/IFNGR1/HAP1/PSENEN	20
1	GO:0140029	exocytic process	30/4252	80/18670	0.00206918	0.0358447	0.0319805	SYT1/PRRT2/NAPB/NAPA/BLOC1S6/STX1A/GRIK5/PPFIA3/SNX4/SYNJ1/VPS45/CPLX1/UNC13A/SNAP47/EXOC6/VPS11/SCFD2/SNAP29/SNPH/STX2/STX4/VPS33B/UNC13B/NLGN1/YKT6/RAB3D/PSEN1/SCRIB/VPS33A/EXOC4	30
1	GO:0061025	membrane fusion	51/4252	154/18670	0.00207366	0.0358447	0.0319805	SYT1/VAMP2/STX12/CXCR4/PRRT2/KIF5B/NAPA/STX1A/GOSR2/GRIK5/TMEM175/RABEP1/TRIM9/NSFL1C/VAPA/VPS16/CPLX1/VPS4A/NAPG/SNAP47/RABIF/UVRAG/ANKFY1/GOSR1/VPS41/SEC22B/STX5/C2CD5/RAB7A/EEA1/VPS11/AKT2/SNAP29/STX2/STX4/VPS33B/GAS6/HACE1/UBXN2B/BNIP1/VAMP4/VPS39/SPG11/YKT6/VPS8/STX16/SPACA6/VTI1A/UBXN2A/ATG7/GNAI3	51
1	GO:0051098	regulation of binding	109/4252	373/18670	0.00208575	0.0359549	0.0320787	JUN/SOX11/MAP2/MEF2C/MAPRE3/ARHGEF7/SMARCD3/CSNK1E/ISL1/HIP1R/DNAJB2/LDOC1/GSK3B/SIRT2/PLK2/CDK5/NEUROD1/GPSM1/APP/HDAC5/ITGB1BP1/DDIT3/GTF2B/SPPL3/PKD1/CCPG1/ID2/CYLD/AKT1/ZFP90/LRP1/RFNG/TTBK2/HMBOX1/GOLGA2/HIPK2/NRP1/MARK3/FBXW7/TNKS/ADD1/EBF2/BTBD1/C9orf72/RARA/CAMK1/CRBN/DDRGK1/CRK/MAU2/DAB2IP/NFKBIA/HDAC4/PRKACA/CLN5/HES1/PPP2CB/PRMT8/ERCC4/PLCL1/DVL1/ACD/TAF1/DERL1/CSNK2B/AKTIP/HEY1/RB1/MA…	109
1	GO:1902188	positive regulation of viral release from host cell	9/4252	15/18670	0.00209649	0.0360413	0.0321558	TSG101/VAPA/VPS4A/CHMP2A/VPS37B/ZNF502/VPS4B/CHMP4B/DDB1	9
1	GO:0099560	synaptic membrane adhesion	13/4252	26/18670	0.00215462	0.0369397	0.0329574	NRXN1/LRRC4C/PCDH17/MDGA1/FLRT3/LRFN5/PTPRS/LRFN3/NLGN1/PTPRF/MAPK14/NTNG1/NTNG2	13
1	GO:0098815	modulation of excitatory postsynaptic potential	18/4252	41/18670	0.00216237	0.0369718	0.032986	NRXN1/CACNB3/APP/STX1A/NLGN2/BAIAP2/PTEN/NLGN3/RIMS2/SHANK3/DVL1/RGS4/SSH1/NLGN1/GRIN1/CUX2/PRKCZ/CBLN1	18
1	GO:0006906	vesicle fusion	34/4252	94/18670	0.00220747	0.0373408	0.0333152	SYT1/STX12/PRRT2/KIF5B/STX1A/GOSR2/GRIK5/TMEM175/TRIM9/VPS16/CPLX1/VPS4A/SNAP47/UVRAG/ANKFY1/GOSR1/VPS41/SEC22B/STX5/C2CD5/RAB7A/EEA1/VPS11/AKT2/SNAP29/STX2/STX4/VAMP4/VPS39/SPG11/VPS8/STX16/VTI1A/GNAI3	34
1	GO:0048008	platelet-derived growth factor receptor signaling pathway	23/4252	57/18670	0.00221829	0.0373408	0.0333152	NDRG4/PHF14/TXNIP/HIP1R/VEGFA/ARID5B/SMPD3/LRP1/NRP1/PTEN/IFT20/HGS/CBLB/FER/PLEKHA1/PDGFC/JAK2/LRIG2/ABL1/NR4A3/TIPARP/PTPRJ/BCAR1	23
1	GO:0097352	autophagosome maturation	17/4252	38/18670	0.00222653	0.0373408	0.0333152	GABARAPL2/MAP1LC3A/MAP1LC3B/TSG101/LIX1L/SNX14/TECPR1/VPS16/UVRAG/CLEC16A/RUBCN/EPG5/SNAP29/UBQLN4/VPS33A/SMCR8/MAP1LC3B2	17
1	GO:1905898	positive regulation of response to endoplasmic reticulum stress	17/4252	38/18670	0.00222653	0.0373408	0.0333152	HERPUD1/PPP1R15A/PIK3R1/TMEM259/DDIT3/SERINC3/BAG6/NCK2/SGTA/DAB2IP/RNF185/ATF6/RNFT1/NCK1/EDEM1/ATXN3/EDEM2	17
1	GO:0005979	regulation of glycogen biosynthetic process	14/4252	29/18670	0.00224195	0.0373408	0.0333152	EPM2AIP1/GSK3B/GSK3A/INSR/AKT1/IRS2/PPP1R3E/PPP1R3F/PPP1CB/AKT2/SELENOS/INPP5K/IGF1/PPP1R3D	14
1	GO:0010962	regulation of glucan biosynthetic process	14/4252	29/18670	0.00224195	0.0373408	0.0333152	EPM2AIP1/GSK3B/GSK3A/INSR/AKT1/IRS2/PPP1R3E/PPP1R3F/PPP1CB/AKT2/SELENOS/INPP5K/IGF1/PPP1R3D	14
1	GO:0016577	histone demethylation	14/4252	29/18670	0.00224195	0.0373408	0.0333152	KDM6B/UBE2B/KDM4B/PHF2/KDM3A/JMJD6/KDM5A/KDM2A/HSF4/KDM4C/KDM1B/PHF8/KDM7A/RIOX1	14
1	GO:0060765	regulation of androgen receptor signaling pathway	14/4252	29/18670	0.00224195	0.0373408	0.0333152	DDX5/PRMT2/FOXP1/SAFB2/HDAC6/PIAS2/NCOR1/RNF14/TAF1/RNF6/BUD31/ZBTB7A/RWDD1/TRIM68	14
1	GO:0016575	histone deacetylation	29/4252	77/18670	0.0022575	0.0373408	0.0333152	SIRT2/CAMK2D/VEGFA/PINK1/HDAC5/MORF4L2/AKAP8L/HDAC9/CTBP1/C6orf89/HDAC6/HDAC4/KDM5A/BRMS1L/SIRT7/SIRT6/HDAC10/PER1/PER2/SPHK2/SIN3B/UCN/MSL3/SAP30L/MIER2/RCOR1/HDAC11/SIRT3/BCL6	29
1	GO:0019076	viral release from host cell	16/4252	35/18670	0.00226703	0.0373408	0.0333152	TRIM8/TRIM13/TSG101/VAPA/VPS4A/CHMP2A/TRIM32/RAB7A/VPS37B/ZNF502/VPS4B/TRIM11/TRIM26/CHMP4B/DDB1/TRIM35	16
1	GO:0035890	exit from host	16/4252	35/18670	0.00226703	0.0373408	0.0333152	TRIM8/TRIM13/TSG101/VAPA/VPS4A/CHMP2A/TRIM32/RAB7A/VPS37B/ZNF502/VPS4B/TRIM11/TRIM26/CHMP4B/DDB1/TRIM35	16
1	GO:0035891	exit from host cell	16/4252	35/18670	0.00226703	0.0373408	0.0333152	TRIM8/TRIM13/TSG101/VAPA/VPS4A/CHMP2A/TRIM32/RAB7A/VPS37B/ZNF502/VPS4B/TRIM11/TRIM26/CHMP4B/DDB1/TRIM35	16
1	GO:0052126	movement in host environment	16/4252	35/18670	0.00226703	0.0373408	0.0333152	TRIM8/TRIM13/TSG101/VAPA/VPS4A/CHMP2A/TRIM32/RAB7A/VPS37B/ZNF502/VPS4B/TRIM11/TRIM26/CHMP4B/DDB1/TRIM35	16
1	GO:0052192	movement in environment of other organism involved in symbiotic interaction	16/4252	35/18670	0.00226703	0.0373408	0.0333152	TRIM8/TRIM13/TSG101/VAPA/VPS4A/CHMP2A/TRIM32/RAB7A/VPS37B/ZNF502/VPS4B/TRIM11/TRIM26/CHMP4B/DDB1/TRIM35	16
1	GO:0051085	chaperone cofactor-dependent protein refolding	15/4252	32/18670	0.00227553	0.0373828	0.0333527	HSPA13/DNAJC18/HSPA1B/TOR2A/DNAJB1/DNAJB14/HSPA6/HSPA8/GAK/HSPA1A/DNAJB4/ERO1A/TOR1B/DNAJB12/HSPA14	15
1	GO:0051453	regulation of intracellular pH	31/4252	84/18670	0.00235866	0.0386476	0.0344812	ATP6V0E2/ATP6V0A1/ATP6V0D1/ATP6V1F/CCDC115/ATP6V1H/SLC4A8/ATP6V1G1/ATP6V1B2/CLCN3/TMEM175/DMXL2/ROGDI/SLC9A6/SLC4A3/SLC4A10/CLN5/ATP5F1B/TMEM199/RAB7A/BCL2/ATP6V1C1/SLC4A4/ATP6V1D/AQP11/VPS33A/TM9SF4/GPR89B/SLC9A5/GPR89A/SLC4A5	31
1	GO:0097345	mitochondrial outer membrane permeabilization	22/4252	54/18670	0.00237354	0.0387905	0.0346086	BNIP3L/BNIP3/MOAP1/HIP1R/GSK3B/TMEM14A/GSK3A/BAD/RHOT1/ZNF205/SLC35F6/PPP3R1/PPP3CC/MUL1/BCL2/HSPA1A/RTL10/TP73/RHOT2/BBC3/PPP1R13B/EYA2	22
1	GO:0031109	microtubule polymerization or depolymerization	39/4252	112/18670	0.00244221	0.0397077	0.035427	MAP2/CLASP2/MAP1B/AKAP9/STMN4/STMN2/MAPRE3/MAP1A/CLIP3/STMN3/CDKN1B/CLIP1/TUBGCP4/NUMA1/TOGARAM1/MECP2/TTBK2/GOLGA2/CAMSAP3/ARHGEF2/HSPA1B/HDAC6/NCKAP5L/TUBG2/NCKAP5/TUBGCP6/DYRK1A/NDEL1/GBA2/HSPA1A/TPPP/MAP1S/TPPP3/RANBP9/CSNK1D/ABL1/INPP5J/TUBGCP3/EML2	39
1	GO:0044262	cellular carbohydrate metabolic process	86/4252	286/18670	0.00244229	0.0397077	0.035427	PPP1R1A/EPM2AIP1/SCARB2/GSK3B/NAGK/GSK3A/INSR/SOGA1/DDIT4/BAD/CBFA2T3/CSGALNACT2/SLC25A12/AKT1/SYNJ1/MECP2/GALK2/IRS2/CALM1/PTEN/NDST3/BRAF/PPP1R2/PPP1R3E/PPP1R3F/FOXK1/PDK1/FOXK2/PDK2/INPP5E/ABHD10/SLC5A3/PFKFB3/PYGB/HDAC4/IMPAD1/C1QTNF3/PPP1CB/CRY1/SIRT6/FAM3A/GOT1/PPP4R3B/OGT/GNB3/FAM3C/PHKB/AKT2/SELENOS/INPP5A/PER2/PHKG2/INPP5K/STK40/KAT2A/OCRL/GNPTG/NDST4/DGKQ/GPLD1/LEPR/IGF1/EXT2/GAL3ST3/PF…	86
1	GO:0099175	regulation of postsynapse organization	35/4252	98/18670	0.00245421	0.0397987	0.0355081	NRXN1/PAK3/CAMK2B/PTN/FYN/SRCIN1/ARHGAP33/CDK5/PRNP/ARF4/CDKL5/PPP1R9A/BAIAP2/ARC/PTEN/LZTS3/VPS35/LRFN1/ABHD17A/NLGN3/DBNL/SHANK3/ARHGAP44/PTPRS/IL1RAPL1/SSH1/NLGN1/CUX2/CRIPT/BHLHB9/DGKB/UBE3A/CAPRIN2/EEF2K/CBLN1	35
1	GO:0035773	insulin secretion involved in cellular response to glucose stimulus	25/4252	64/18670	0.00248155	0.0401386	0.0358114	PTPRN/BRSK2/KIF5B/RAB11B/BAD/SELENOT/RAF1/LRP1/PTPRN2/SYBU/MPC2/C2CD2L/ADCY5/RAB11FIP2/SLC9B2/BAIAP3/STX4/CDK16/GPLD1/ADRA2A/ARRB1/SIDT2/LRP5L/CRH/PLA2G6	25
1	GO:0007611	learning or memory	78/4252	256/18670	0.00256746	0.0414217	0.0369562	JUN/NRXN1/TBR1/MEF2C/NRXN2/NDRG4/THRA/MAPK8IP2/MAP1A/SCN2A/PJA2/SLC12A5/PTN/FYN/BRSK1/PLK2/ATAD1/ADGRB3/ATXN1/INSR/CDK5/PRNP/NTRK2/PLCB1/APP/ARF4/KMT2B/FOS/EPHB2/SYNJ1/MECP2/ARC/BTG2/PTEN/UBA6/CIC/DDHD2/IFT20/DEAF1/SHC3/PIAS1/SYNGAP1/CRTC1/NPTN/NF1/NLGN3/RIC8A/SHANK3/NCSTN/B4GALT2/BTBD9/NPTX2/PICALM/TH/AMFR/SGK1/KAT2A/SRF/CCK/UCN/ITGA3/GRIN1/CUX2/PRKCZ/PSEN1/PDE1B/PRKAR1B/YTHDF1/SLC11A2/ATXN1L/BH…	78
1	GO:0035994	response to muscle stretch	10/4252	18/18670	0.00259939	0.0418296	0.0373201	JUN/SLC8A1/FOS/RAF1/DMD/NFKBIA/RELA/MAPK14/TCAP/RYR2	10
1	GO:0009791	post-embryonic development	32/4252	88/18670	0.00265783	0.0425524	0.037965	NDN/LHX1/ASH1L/VEGFA/ARID5B/MECP2/PYGO1/RC3H2/SOX6/TAPT1/PLEKHA1/MORC3/SLC4A10/IMPAD1/NR4A2/CHST11/ATM/ATF5/ALDH5A1/BCL2/SZT2/IREB2/ABL1/DSCAM/EMX1/PSEN1/STK36/NPPC/ETNK2/SMAD2/TIPARP/GIGYF2	32
1	GO:0045921	positive regulation of exocytosis	32/4252	88/18670	0.00265783	0.0425524	0.037965	CLASP2/SYT1/CADPS/ATP6AP1/NCS1/CDK5/STX1A/SMPD3/SNX4/ATP13A2/ARF1/TSG101/HGS/VPS4A/CHMP2A/RAB2B/STXBP5/CACNA1H/RAB7A/CACNA1D/CACNB2/STX4/UNC13B/SPHK2/RAB5A/VPS4B/CACNA1G/NLGN1/AP1G1/RAB3D/PLA2G6/RAB27B	32
1	GO:0008038	neuron recognition	20/4252	48/18670	0.00268891	0.0429407	0.0383114	NDN/NTM/CXCR4/VSTM2L/EFNB3/CELSR3/EPHA3/APP/EPHB2/ARHGAP35/NRP1/MEGF8/NPTN/OPCML/IGSF9/EPHB3/DSCAM/AMIGO1/ROBO3/CRTAC1	20
1	GO:0097711	ciliary basal body-plasma membrane docking	34/4252	95/18670	0.00269752	0.0429691	0.0383368	AKAP9/DCTN3/TUBA1A/CSNK1E/CEP290/DCTN2/ACTR1A/TTBK2/CEP97/SDCCAG8/MARK4/CEP164/AHI1/CEP89/PRKACA/OFD1/TMEM67/RPGRIP1L/CEP41/SFI1/SCLT1/TCTN1/NINL/CSNK1D/C2CD3/HAUS3/NPHP4/PCM1/TCTN2/ODF2/HAUS5/CNTRL/FGFR1OP/RAB3IP	34
1	GO:0031396	regulation of protein ubiquitination	64/4252	204/18670	0.00279575	0.0444213	0.0396324	NDFIP1/VPS28/HERPUD1/ARRDC3/FYN/DNAJB2/DNAJA1/GSK3A/CDK5/PINK1/BMI1/AKT1/WASHC1/CAMLG/GOLGA2/PRR7/SIAH2/PTEN/BIRC2/ADGRB1/FBXW7/GPS2/HSPA1B/TRIM44/NSMCE3/PEF1/XIAP/CDK5RAP3/RNF180/ARRDC4/CRY1/FZR1/OGT/RNF40/TAF1/DERL1/CHFR/WDR48/PER2/HSPA1A/BCL10/TSPO/CDK9/UBXN1/DCUN1D3/ABL1/ARRB1/SENP2/PSEN1/HSPBP1/AXIN1/TRIB3/TRAF6/RCHY1/DCUN1D4/UBXN2A/UFL1/SPRTN/FAM107A/DCUN1D2/UBE3A/PRKCG/MALT1/USP4	64
1	GO:0051058	negative regulation of small GTPase mediated signal transduction	23/4252	58/18670	0.00289493	0.0458814	0.0409351	STMN3/RASA4/TIMP2/EPHB2/ARHGAP35/SYNGAP1/TRIM67/NF1/DAB2IP/TNFAIP1/PPP2CB/SCAI/FLCN/LZTR1/ARHGAP44/MFN2/ITGA3/STAMBP/RABGEF1/RASA3/SLIT2/BCL6/SPRY2	23
1	GO:0021697	cerebellar cortex formation	11/4252	21/18670	0.00295438	0.046389	0.041388	LHX1/HERC1/CDK5/LHX5/LDB1/WHRN/OPHN1/KNDC1/RORA/ATP7A/CBLN1	11
1	GO:0039702	viral budding via host ESCRT complex	11/4252	21/18670	0.00295438	0.046389	0.041388	VPS28/VPS37D/TSG101/VPS4A/CHMP2A/CHMP1A/VPS37A/CHMP7/VPS37B/VPS4B/CHMP4B	11
1	GO:0043153	entrainment of circadian clock by photoperiod	11/4252	21/18670	0.00295438	0.046389	0.041388	RBM4B/ID2/RBM4/FBXL3/CRTC1/PPP1CB/CRY1/CRY2/PER1/PER2/PER3	11
1	GO:1903305	regulation of regulated secretory pathway	52/4252	160/18670	0.00295645	0.046389	0.041388	SYT11/SYT1/APBA2/GSK3B/NCS1/NAPB/PDPK1/CDK5/NAPA/STX1A/PREPL/GRIK5/SNX4/ARF1/CSPG5/ABR/FBXL20/PFN2/CBARP/TRIM9/BACE1/GIT1/FER/CHRM2/CPLX1/CHRNA4/RIMS2/CACNA1H/MICAL1/DVL1/BAIAP3/CACNA1D/CACNB2/STX4/C12orf4/UNC13B/SPHK2/RAB5A/DOC2A/STXBP5L/CACNA1G/NLGN1/DTNBP1/ADRA2A/AP1G1/RAB3D/RABGEF1/SYT17/GRIN3A/RAP1A/PRKCG/CEACAM1	52
1	GO:0001967	suckling behavior	8/4252	13/18670	0.00302096	0.0469331	0.0418734	CNTFR/DACH1/APP/UBR3/PEX13/GRIN1/GLS/POU4F1	8
1	GO:0002087	regulation of respiratory gaseous exchange by neurological system process	8/4252	13/18670	0.00302096	0.0469331	0.0418734	NLGN2/MECP2/NLGN3/NLGN1/GLS/TLX3/GSX2/PHOX2B	8
1	GO:0016558	protein import into peroxisome matrix	8/4252	13/18670	0.00302096	0.0469331	0.0418734	LONP2/PEX13/PEX5/PEX6/PEX26/PEX16/PEX14/PEX12	8
1	GO:1903960	negative regulation of anion transmembrane transport	8/4252	13/18670	0.00302096	0.0469331	0.0418734	RGS2/GOPC/ARL6IP5/AKT1/IRS2/RGS4/AKT2/STK39	8
1	GO:0090316	positive regulation of intracellular protein transport	50/4252	153/18670	0.00309837	0.0479913	0.0428175	RUFY3/TCAF1/VAMP2/FYN/GSK3B/KIF5B/CACNB3/PIK3R1/GSK3A/CDK5/PRNP/CEP290/PINK1/ITGB1BP1/RIPOR1/FBXW7/EFCAB7/DMAP1/RBM22/TENM1/MIEF2/CAMK1/PPM1A/HTRA2/HPS4/SREBF2/PRKACA/SEC16A/C2CD5/VPS11/MAVS/PIK3R2/B3GAT3/AKT2/SAR1B/GAS6/BAP1/PLK3/MAPK14/USP36/PSEN1/EDEM1/MICALL2/PCM1/TM9SF4/NPEPPS/LEPROT/PRKAA1/EDEM2/MAPK1	50
1	GO:0044380	protein localization to cytoskeleton	22/4252	55/18670	0.00311707	0.0479913	0.0428175	MAPRE3/MAP1A/GSK3B/DCTN2/NUMA1/BICD1/TTBK2/NSFL1C/HOOK3/MARK4/NUDCD3/ABHD17A/PIBF1/DVL1/MCPH1/UBXN2B/BBS4/CSNK1D/C2CD3/CRIPT/CCDC14/PCM1	22
1	GO:0030204	chondroitin sulfate metabolic process	17/4252	39/18670	0.00311959	0.0479913	0.0428175	IDS/NCAN/SPOCK2/CSGALNACT2/CSPG5/B3GALT6/HEXA/IMPAD1/CHST12/CHST11/SLC35D1/CHPF2/CHPF/NDNF/DCN/XYLT1/BCAN	17
1	GO:0050775	positive regulation of dendrite morphogenesis	17/4252	39/18670	0.00311959	0.0479913	0.0428175	PAK3/CAMK2B/PARP6/CDKL5/SS18L1/BAIAP2/RAB21/CUX1/DBNL/IL1RAPL1/CDKL3/FBXO31/CUL7/CUX2/BHLHB9/CAPRIN2/EEF2K	17
1	GO:0018126	protein hydroxylation	12/4252	24/18670	0.00317898	0.0487858	0.0435264	EGLN1/P4HTM/JMJD6/VIPAS39/P4HA1/VPS33B/P3H4/P4HA2/P3H1/PLOD3/HIF1AN/JMJD4	12
1	GO:0070536	protein K63-linked deubiquitination	15/4252	33/18670	0.00330305	0.0505206	0.0450742	ZRANB1/CYLD/USP27X/OTUD1/USP20/OTUD7A/UIMC1/OTUD5/OTUB2/STAMBP/ATXN3/ABRAXAS2/USP8/YOD1/OTUD7B	15
1	GO:0015980	energy derivation by oxidation of organic compounds	85/4252	285/18670	0.00330809	0.0505206	0.0450742	BNIP3/NDUFA5/PPP1R1A/EPM2AIP1/GSK3B/GSK3A/INSR/COX6A1/PINK1/ACO2/IDH3G/NNT/CBFA2T3/PIK3CA/SLC25A12/AKT1/MTFR1L/NDUFA1/MECP2/IRS2/COX7A2L/SUCLG1/CALM1/UQCRQ/NDUFA7/UQCR11/PPP1R2/COX6C/NDUFS7/PPP1R3E/PPP1R3F/SLC25A14/NDUFS1/UQCRC2/ETFRF1/IDH3A/FAHD1/MT3/PYGB/PPP1CB/COX6B1/FLCN/COQ9/NDUFV1/SLC25A22/ETFDH/COX8A/SLC25A25/SDHA/COQ10B/PHKB/LYRM7/AKT2/SELENOS/ALDH5A1/NDUFAF1/NDUFA8/PER2/PHKG2/INPP5K/STK4…	85
1	GO:0035304	regulation of protein dephosphorylation	46/4252	139/18670	0.0033773	0.0514527	0.0459058	PPP1R1A/BOD1L1/PTN/GSK3B/PPP1R15A/DUSP26/PPP2R5B/MAGI2/PINK1/SPPL3/PPP2R2B/CALM1/PPP1R2/PPP2R2D/PPP1R11/PPP6R2/FAM122A/SHOC2/PPP1R37/NSMF/PPP1R16A/TSC1/PPME1/CRY2/CNEP1R1/B3GAT3/SMPD1/PPP1R10/PPP1R15B/ELFN2/PPP1R14C/IGBP1/JAK2/VRK3/PPP2R5C/ELFN1/LMTK2/DMPK/PPP2R5D/PPP2R3B/CABIN1/IKBKB/ANKLE2/GBA/PPP1R26/PPP6R1	46
1	GO:1902686	mitochondrial outer membrane permeabilization involved in programmed cell death	24/4252	62/18670	0.00344621	0.0523758	0.0467293	BNIP3L/BNIP3/MOAP1/HIP1R/GSK3B/TMEM14A/GSK3A/BAD/ATF2/RHOT1/ZNF205/SLC35F6/PPP3R1/PPP3CC/MUL1/SPG7/BCL2/HSPA1A/RTL10/TP73/RHOT2/BBC3/PPP1R13B/EYA2	24
1	GO:0006400	tRNA modification	31/4252	86/18670	0.00358083	0.0539918	0.0481711	TARBP1/METTL6/NSUN6/TRMT13/QTRT1/OSGEP/BCDIN3D/FTSJ1/CTU1/ELP3/ELP1/MOCS3/TRMT10B/URM1/METTL2B/GTPBP3/CDK5RAP1/TRUB1/TRMT44/TRMT10A/NSUN3/LCMT2/OSGEPL1/ALKBH1/TRIT1/KTI12/ANKRD16/TYW5/TRMO/TRMT1L/CTU2	31
1	GO:0006890	retrograde vesicle-mediated transport, Golgi to ER	31/4252	86/18670	0.00358083	0.0539918	0.0481711	KIF5A/RAB6A/RAB6B/USE1/NAPA/ARF4/ARFGAP2/ARFGAP3/PICK1/KLC2/GBF1/UVRAG/COG3/COPA/COPG1/ERGIC2/SEC22B/SCYL1/COG7/TMEM115/NBAS/TMED7/COG4/BNIP1/ARFGAP1/BICD2/RAB33B/TMED3/RINT1/ATP9B/COPG2	31
1	GO:0060291	long-term synaptic potentiation	31/4252	86/18670	0.00358083	0.0539918	0.0481711	VAMP2/PTN/GSK3B/PLK2/PRNP/NTRK2/APP/EPHB2/PPP1R9A/MECP2/ARC/PTEN/CRTC1/NPTN/SNAP47/MPP2/NF1/NLGN3/SHANK3/CYP46A1/NCSTN/STX4/SQSTM1/GRIN2D/NLGN1/ABL1/PRKCZ/YTHDF1/CRH/FAM107A/MAPK1	31
1	GO:0060079	excitatory postsynaptic potential	35/4252	100/18670	0.00359545	0.0539918	0.0481711	NRXN1/MEF2C/MAPK8IP2/GSK3B/CACNB3/GSK3A/CDK5/APP/STX1A/GRIK5/NLGN2/AKT1/PPP1R9A/BAIAP2/MECP2/PTEN/MPP2/NLGN3/GLRB/CHRNA4/RIMS2/SHANK3/DVL1/RGS4/SSH1/GRIN2D/NLGN1/GRIN1/CHRNB1/CUX2/PRKCZ/TRPV1/OPRM1/CBLN1/CHRNA3	35
1	GO:0090174	organelle membrane fusion	35/4252	100/18670	0.00359545	0.0539918	0.0481711	SYT1/STX12/PRRT2/KIF5B/STX1A/GOSR2/GRIK5/TMEM175/TRIM9/VPS16/CPLX1/VPS4A/SNAP47/UVRAG/ANKFY1/GOSR1/VPS41/SEC22B/STX5/C2CD5/RAB7A/EEA1/VPS11/AKT2/SNAP29/STX2/STX4/BNIP1/VAMP4/VPS39/SPG11/VPS8/STX16/VTI1A/GNAI3	35
1	GO:0035249	synaptic transmission, glutamatergic	33/4252	93/18670	0.00360766	0.0540461	0.0482196	NRXN1/GRIA2/MEF2C/CNIH2/SYT1/MAPK8IP2/NAPB/ATAD1/CDK5/NAPA/CLSTN3/GRIK5/NLGN2/SHC3/CDH8/UNC13A/SLC1A4/NF1/NLGN3/SHANK3/UNC13B/OPHN1/TPRG1L/ADCYAP1/UCN/NLGN1/GRIN1/PSEN1/GRM1/GRIK1/GRM7/PLA2G6/CNIH3	33
1	GO:0036465	synaptic vesicle recycling	26/4252	69/18670	0.00368442	0.0550651	0.0491287	SYT11/SYT1/ACTG1/CDK5/STX1A/GRIPAP1/NLGN2/DNM1/SYNJ1/PIP5K1C/NLGN3/PPP3CC/GAK/PACSIN1/BTBD9/PICALM/OPHN1/RAB5A/DGKQ/VAMP4/FCHO2/NLGN1/SYT17/AP3D1/SCRIB/RAB27B	26
1	GO:0043524	negative regulation of neuron apoptotic process	48/4252	147/18670	0.00376581	0.0560116	0.0499732	JUN/MEF2C/NEFL/CPEB4/ISL1/FYN/CNTFR/PDPK1/VSTM2L/NTRK2/PINK1/PIK3CA/RETREG1/DNAJC5/MECP2/LRP1/CHL1/BTG2/HIPK2/AGAP2/NRP1/NRBP2/F2R/CITED1/NAIP/SYNGAP1/LIG4/OXR1/MT3/NR4A2/MAP3K12/BCL2/JAK2/GRIN1/STAMBP/ARRB1/PSEN1/NDNF/BHLHB9/ALKBH1/UNC5B/CX3CL1/AMBRA1/NR4A3/POU4F1/NMNAT1/SOD2/PRKCG	48
1	GO:0006984	ER-nucleus signaling pathway	19/4252	46/18670	0.0038237	0.0560116	0.0499732	HERPUD1/GSK3B/PPP1R15A/ATF6B/DDIT3/INSIG2/NCK2/FBXW7/MBTPS1/SELENOS/TMCO1/PPP1R15B/ATF6/EIF2AK3/NCK1/ARHGEF10L/INSIG1/SCAP/MBTPS2	19
1	GO:0051646	mitochondrion localization	19/4252	46/18670	0.0038237	0.0560116	0.0499732	MAP1B/NEFL/ACTR10/MARK1/SYBU/RHOT1/HDAC6/SYNJ2BP/MEF2A/MUL1/MARK2/KAT2A/TRAK2/MFN2/RHOT2/MAP1S/MSTO1/HAP1/SLC4A5	19
1	GO:1990928	response to amino acid starvation	19/4252	46/18670	0.0038237	0.0560116	0.0499732	MAP1LC3A/RRAGA/NPRL2/RRAGB/NPRL3/RRAGC/BMT2/CDKN1A/RNF152/ITFG2/MAPK3/SZT2/EIF2AK3/BECN1/WDR24/DEPDC5/SESN2/SESN1/MAPK1	19
1	GO:0035970	peptidyl-threonine dephosphorylation	9/4252	16/18670	0.00382788	0.0560116	0.0499732	DUSP1/PDP1/DUSP18/PPM1A/PPP2CB/PPM1D/PPP5C/PPM1B/PPM1F	9
1	GO:0060628	regulation of ER to Golgi vesicle-mediated transport	9/4252	16/18670	0.00382788	0.0560116	0.0499732	ARF1/RNF139/YIPF5/SAR1B/TBC1D20/SEC24B/INSIG1/PREB/RINT1	9
1	GO:0061548	ganglion development	9/4252	16/18670	0.00382788	0.0560116	0.0499732	TUBB3/INSM1/FZD3/ASCL1/NRP1/RGS4/TULP3/CTNNB1/PHOX2B	9
1	GO:0080182	histone H3-K4 trimethylation	9/4252	16/18670	0.00382788	0.0560116	0.0499732	KMT2E/ARID4A/KMT2B/WDR82/TET2/TET3/ZNF335/OGT/WDR61	9
1	GO:1904294	positive regulation of ERAD pathway	9/4252	16/18670	0.00382788	0.0560116	0.0499732	HERPUD1/TMEM259/BAG6/SGTA/RNF185/RNFT1/EDEM1/ATXN3/EDEM2	9
2	GO:0050804	modulation of chemical synaptic transmission	101/1216	436/18670	4.07648e-30	1.26885e-26	1.11722e-26	NSG1/GUCY1A1/SCGN/SYP/STXBP1/GRIN2B/NEUROD2/MAPT/CELF4/SYT4/SNAP25/RAB3A/JPH4/GRIA1/CNR1/CALB2/SNCA/PPFIA2/DLG4/CACNG4/PPP3CB/CPLX2/YWHAG/PRKAR2B/SLC6A1/NRGN/GRIK3/GRM3/KCTD13/CPEB3/EPHA4/FGF14/SYN1/STX1B/RELN/DBN1/WNT7A/PPP3CA/LZTS1/CASK/NPTXR/EPHB1/LRRTM2/GRM5/SHANK2/GUCY1B1/PPP1R9B/TMEM108/GRIK2/TAC1/ADCY1/CACNG2/CNTN2/PLCL2/DGKI/RIMS1/KCNB1/RAPGEF2/APBA1/YWHAH/NCDN/SYT7/NPAS4/ASIC1/SHISA7/SLC…	101
2	GO:0099177	regulation of trans-synaptic signaling	101/1216	437/18670	4.98174e-30	1.26885e-26	1.11722e-26	NSG1/GUCY1A1/SCGN/SYP/STXBP1/GRIN2B/NEUROD2/MAPT/CELF4/SYT4/SNAP25/RAB3A/JPH4/GRIA1/CNR1/CALB2/SNCA/PPFIA2/DLG4/CACNG4/PPP3CB/CPLX2/YWHAG/PRKAR2B/SLC6A1/NRGN/GRIK3/GRM3/KCTD13/CPEB3/EPHA4/FGF14/SYN1/STX1B/RELN/DBN1/WNT7A/PPP3CA/LZTS1/CASK/NPTXR/EPHB1/LRRTM2/GRM5/SHANK2/GUCY1B1/PPP1R9B/TMEM108/GRIK2/TAC1/ADCY1/CACNG2/CNTN2/PLCL2/DGKI/RIMS1/KCNB1/RAPGEF2/APBA1/YWHAH/NCDN/SYT7/NPAS4/ASIC1/SHISA7/SLC…	101
2	GO:0050808	synapse organization	91/1216	408/18670	6.33369e-26	1.07546e-22	9.46942e-23	ERBB4/ROBO2/GAP43/LRRN3/PTPRD/ANK3/INA/GRIN2B/CDK5R1/NEUROD2/MAPT/RAB3A/SNCA/KALRN/DNM3/CACNB4/PPFIA2/GABRB2/DLG4/ADGRL3/MYO5A/CTNNA2/ZNF804A/GABRG2/PDZRN3/GABRA2/NTRK3/CAMKV/NRCAM/DLG2/SEZ6/CDC42/EPHA4/SYN1/SLITRK1/RELN/NRP2/DBN1/WNT7A/WASF1/PCDH8/ADGRL1/EPHB1/LRRTM2/BSN/GRM5/SHANK2/SEZ6L/LRFN4/TMEM108/SLITRK6/CACNG2/CNTN2/SNCB/ABI2/KIRREL3/ERC2/NPAS4/SHISA7/SPTBN2/RAB39B/TNR/LHFPL4/FBXO45/NRG1/…	91
2	GO:0010975	regulation of neuron projection development	102/1216	499/18670	9.40147e-26	1.19728e-22	1.0542e-22	KIDINS220/RTN4/CCDC88A/BCL11A/ZEB2/ROBO2/CRMP1/GPC2/PTPRD/OLFM1/FEZ1/SHTN1/MYCBP2/CDK5R1/MAPT/SYT4/NEDD4L/SNAP25/NEGR1/CNR1/KALRN/ISLR2/DNM3/DRAXIN/DLG4/LINGO1/CTNNA2/ZNF804A/NTRK3/MAP4K4/DPYSL3/NRCAM/SEZ6/LRRC7/CNTN1/CPEB3/EPHA4/SERPINI1/SLITRK1/STX1B/CAMSAP2/RELN/HECW1/DBN1/WNT7A/PPP3CA/LZTS1/SPOCK1/PLXNA4/FGF13/MYO9A/SHANK2/MAP3K13/ZSWIM6/PLPPR5/CNTN2/RIMS1/RAPGEF2/ABI2/TRAK1/YWHAH/PLXNC1/ATP8…	102
2	GO:0007409	axonogenesis	97/1216	468/18670	5.27201e-25	5.37113e-22	4.72927e-22	STMN1/RTN4/ZEB2/KIF5C/KLF7/ROBO2/GAP43/CRMP1/UCHL1/KIF3A/DLX5/STXBP1/OLFM1/NCAM1/FEZ1/ANK3/SHTN1/DCLK1/MYCBP2/ATL1/BCL11B/CDK5R1/MAPT/RNF165/RAB3A/EPHA5/NRXN3/ISLR2/DPYSL5/DRAXIN/PPP3CB/LINGO1/CTNNA2/AUTS2/NTRK3/NRCAM/EPHA4/SPAST/SLITRK1/RELN/CYFIP2/NRP2/DBN1/WNT7A/EPHB1/PLXNA4/DSCAML1/FGF13/SIAH1/MAP3K13/SLITRK6/ZSWIM6/ADCY1/CNTN2/DOK4/GRB2/TRAK1/PLPPR4/PLXNC1/SPTBN2/ATP8A2/TNR/VLDLR/ROBO1/SH3KB…	97
2	GO:0048167	regulation of synaptic plasticity	56/1216	187/18670	6.6734e-23	5.66571e-20	4.98866e-20	NSG1/SCGN/SYP/STXBP1/GRIN2B/NEUROD2/MAPT/SYT4/SNAP25/RAB3A/JPH4/GRIA1/CALB2/SNCA/DLG4/PPP3CB/CPLX2/YWHAG/NRGN/CPEB3/EPHA4/FGF14/RELN/DBN1/LZTS1/LRRTM2/GRM5/SHANK2/GRIK2/ADCY1/CNTN2/DGKI/RIMS1/KCNB1/RAPGEF2/YWHAH/NCDN/SYT7/NPAS4/SHISA7/SLC8A2/TNR/RASGRF1/JPH3/CAMK2A/NEURL1/RIMS3/ADORA1/SORCS3/CNTN4/RIMS4/LRRTM1/SLC8A3/SLC24A2/SHANK1/CREB1	56
2	GO:0042391	regulation of membrane potential	85/1216	434/18670	2.40896e-20	1.75304e-17	1.54355e-17	SCN3B/ANK3/GRIN2B/MAPT/CELF4/NEDD4L/ATP1A3/GRIA1/ANK2/CNR1/SNCA/AKAP6/CACNB4/GABRB2/DLG4/CACNG4/GABRG2/GABRA2/NTRK3/GRIK3/NRCAM/SEZ6/GNAQ/FGF14/STX1B/RELN/WNT7A/PPP3CA/CXADR/GABBR1/SLC17A7/GRIA3/FGF13/GRM5/SHANK2/PID1/GLRA2/TMEM108/GRIK2/TAC1/CACNG2/DGKI/RIMS1/KCNQ3/KCNMB2/KCNB1/YWHAH/NPAS4/ASIC1/KCNJ3/FGF12/GLRX/GJD2/SRC/SCN8A/HCN2/CHRNB2/BCL2L1/RIMS3/KCNMB4/ADORA1/NPPA/SCN9A/RIMS4/ARRB2/JUP/NOS…	85
2	GO:0007611	learning or memory	61/1216	256/18670	3.01582e-19	1.92032e-16	1.69084e-16	GRIN2B/MEIS2/NEUROD2/MAPT/SYT4/SNAP25/JPH4/PAK5/GRIA1/CNR1/NRXN3/KALRN/TMOD2/DLG4/PPP3CB/PRKAR2B/SLC6A1/NRGN/CPEB3/RELN/SLC17A7/FGF13/GRM5/SHANK2/CAMK4/FOXP2/TAC1/ADCY1/CNTN2/DGKI/NPAS4/ASIC1/SHISA7/SLC8A2/TNR/RASGRF1/VLDLR/JPH3/BCHE/VIP/TTBK1/FOXO6/PAFAH1B1/CHRNB2/VDAC3/OPRL1/ATP8A1/BRINP1/SORCS3/ADNP/AFF2/PAK6/SLC8A3/SLC24A2/HMGCR/SHANK1/KCNAB1/CREB1/CLN3/KCNK2/GPR88	61
2	GO:0050890	cognition	65/1216	296/18670	1.86914e-18	1.05793e-15	9.31509e-16	GRIN2B/MEIS2/NEUROD2/MAPT/SYT4/SNAP25/JPH4/PAK5/GRIA1/SOBP/CNR1/NRXN3/KALRN/TMOD2/DLG4/PPP3CB/PRKAR2B/SLC6A1/NRGN/CPEB3/RELN/SLC17A7/FGF13/GRM5/SHANK2/CAMK4/FOXP2/TAC1/ADCY1/CNTN2/DGKI/NPAS4/ASIC1/SHISA7/SLC8A2/JAKMIP1/TNR/RASGRF1/VLDLR/JPH3/BCHE/VIP/TTBK1/FOXO6/PAFAH1B1/CHRNB2/VDAC3/OPRL1/ATP8A1/BRINP1/ADORA1/SORCS3/ADNP/AFF2/PAK6/SLC8A3/SLC24A2/HMGCR/SHANK1/KCNAB1/CREB1/CHRM1/CLN3/KCNK2/GPR88	65
2	GO:0022604	regulation of cell morphogenesis	87/1216	484/18670	2.65694e-18	1.35344e-15	1.19171e-15	RTN4/BCL11A/ZEB2/ROBO2/PTPRD/OLFM1/SHTN1/MYCBP2/CDK5R1/MAPT/SYT4/NEDD4L/KALRN/ISLR2/DNM3/DRAXIN/DLG4/LINGO1/NTRK3/NRCAM/CDC42/EPHA4/SLITRK1/RELN/DMTN/HECW1/DBN1/WNT7A/PPP3CA/CAMSAP1/LZTS1/PLXNA4/FGF13/MYO9A/CORO1A/MAP3K13/ZSWIM6/CDC42EP3/CNTN2/RIMS1/RAPGEF2/ABI2/TRAK1/YWHAH/AGO4/PLXNC1/CORO1C/AP1AR/FAM171A1/TNR/ROBO1/SH3KBP1/TRIM46/SRC/GRIP1/TTL/SEMA3C/SEMA3A/BCL9L/PAFAH1B1/CHRNB2/FGD3/ZSWIM5/TIA…	87
2	GO:0050803	regulation of synapse structure or activity	55/1216	227/18670	7.90679e-18	3.66156e-15	3.224e-15	ROBO2/GAP43/LRRN3/PTPRD/GRIN2B/CDK5R1/NEUROD2/SNCA/KALRN/DNM3/ADGRL3/CTNNA2/ZNF804A/NTRK3/CAMKV/NRCAM/SLC17A6/EPHA4/SLITRK1/STX1B/RELN/NRP2/DBN1/WNT7A/PCDH8/ADGRL1/EPHB1/LRRTM2/SLC17A7/LRFN4/SLITRK6/ABI2/SHISA7/LHFPL4/DCTN1/PAFAH1B1/SLITRK3/CHRNB2/NEURL1/TIAM1/DHX36/NECTIN1/DNM1L/ADNP/CTTNBP2/NGEF/SYNDIG1/LRRTM1/ABHD17C/LRP8/ASIC2/SEMA3F/HOMER1/FRMPD4/LRTM2	55
2	GO:0031346	positive regulation of cell projection organization	73/1216	383/18670	5.91929e-17	2.51274e-14	2.21246e-14	KIDINS220/CCDC88A/ZEB2/ROBO2/APC/GPC2/PTPRD/FEZ1/SHTN1/MAPT/SYT4/NEDD4L/NEGR1/CNR1/KALRN/ISLR2/DNM3/DLG4/NAV3/ZNF804A/AUTS2/NTRK3/DPYSL3/LRRC7/CNTN1/RIPOR2/CDC42/CPEB3/EPHA4/SERPINI1/SLITRK1/RELN/DBN1/CCP110/FNBP1L/PLXNA4/SHANK2/TENM2/MAP3K13/CDC42EP3/PLPPR5/RIMS1/RAPGEF2/TRAK1/PLXNC1/MIEN1/CORO1C/ATP8A2/VLDLR/ROBO1/FOXO6/SRC/GRIP1/RAPGEF1/ABL2/PAFAH1B1/NEURL1/RRN3/TIAM1/DHX36/CACNG7/FIG4/TMEM30A…	73
2	GO:0045666	positive regulation of neuron differentiation	71/1216	371/18670	1.27982e-16	4.67198e-14	4.11368e-14	KIDINS220/ZEB2/DLX1/DLX2/ROBO2/GPC2/PTPRD/FEZ1/SHTN1/NEUROD2/MAPT/SYT4/NEDD4L/NEGR1/CNR1/TCF4/KALRN/ISLR2/DLG4/ZNF804A/NTRK3/DPYSL3/NRCAM/LRRC7/CNTN1/CPEB3/EPHA4/SERPINI1/SLITRK1/RELN/DBN1/PLXNA4/SHANK2/MAP3K13/PLPPR5/RIMS1/RAPGEF2/TRAK1/PROX1/PLXNC1/BRINP3/BRINP2/ATP8A2/VLDLR/ROBO1/FOXO6/GRIP1/RAPGEF1/ABL2/PAFAH1B1/NEURL1/RRN3/BRINP1/TIAM1/DHX36/SH3GL3/CACNG7/FIG4/TMEM30A/DNM1L/ADNP/DAB1/NAP1L2/…	71
2	GO:0050807	regulation of synapse organization	52/1216	218/18670	1.28402e-16	4.67198e-14	4.11368e-14	ROBO2/GAP43/LRRN3/PTPRD/GRIN2B/CDK5R1/NEUROD2/SNCA/KALRN/DNM3/ADGRL3/CTNNA2/ZNF804A/NTRK3/CAMKV/NRCAM/EPHA4/SLITRK1/RELN/NRP2/DBN1/WNT7A/PCDH8/ADGRL1/EPHB1/LRRTM2/LRFN4/SLITRK6/ABI2/SHISA7/LHFPL4/DCTN1/PAFAH1B1/SLITRK3/CHRNB2/NEURL1/TIAM1/DHX36/NECTIN1/DNM1L/ADNP/CTTNBP2/NGEF/SYNDIG1/LRRTM1/ABHD17C/LRP8/ASIC2/SEMA3F/HOMER1/FRMPD4/LRTM2	52
2	GO:0010769	regulation of cell morphogenesis involved in differentiation	62/1216	301/18670	3.06226e-16	1.03994e-13	9.15669e-14	RTN4/ZEB2/ROBO2/PTPRD/OLFM1/SHTN1/MYCBP2/CDK5R1/MAPT/NEDD4L/KALRN/ISLR2/DNM3/DRAXIN/LINGO1/NTRK3/NRCAM/CDC42/EPHA4/SLITRK1/RELN/DMTN/HECW1/DBN1/WNT7A/PPP3CA/LZTS1/PLXNA4/FGF13/MAP3K13/ZSWIM6/CNTN2/RAPGEF2/ABI2/TRAK1/YWHAH/PLXNC1/CORO1C/AP1AR/TNR/ROBO1/TRIM46/TTL/SEMA3C/SEMA3A/PAFAH1B1/CHRNB2/ZSWIM5/TIAM1/DHX36/HECW2/BARHL2/DNM1L/ADNP/DAB1/NGEF/LRP8/RAC1/MCF2/SEMA3F/GORASP1/SEMA7A	62
2	GO:0048813	dendrite morphogenesis	39/1216	143/18670	7.56445e-15	2.40833e-12	2.12053e-12	KIDINS220/KLF7/PTPRD/DCLK1/CDK5R1/NEDD4L/RBFOX2/KALRN/DNM3/DLG4/PHACTR1/CTNNA2/CDC42/EPHA4/RELN/HECW1/DBN1/WNT7A/PPP3CA/LZTS1/EPHB1/SHANK2/RAPGEF2/ABI2/TRAK1/YWHAH/VLDLR/CAMK2A/SEMA3A/PAFAH1B1/CHRNB2/TIAM1/DHX36/HECW2/DNM1L/NGEF/SHANK1/LRP8/GORASP1	39
2	GO:0007612	learning	39/1216	145/18670	1.24961e-14	3.74442e-12	3.29696e-12	MEIS2/NEUROD2/SNAP25/JPH4/PAK5/NRXN3/KALRN/DLG4/PPP3CB/PRKAR2B/SLC6A1/NRGN/RELN/FGF13/GRM5/SHANK2/FOXP2/TAC1/CNTN2/DGKI/NPAS4/ASIC1/SLC8A2/TNR/JPH3/BCHE/CHRNB2/VDAC3/OPRL1/ATP8A1/SORCS3/PAK6/SLC8A3/SLC24A2/HMGCR/SHANK1/CREB1/CLN3/GPR88	39
2	GO:0007215	glutamate receptor signaling pathway	32/1216	100/18670	1.42146e-14	4.02273e-12	3.54201e-12	GRIN2B/CDK5R1/GRIA1/DLG4/CACNG4/GRIK3/GRM3/DLG2/LRRC7/GNAQ/RELN/GRIA3/GRM5/SHANK2/GRIK2/CACNG2/KCNB1/SHISA7/RASGRF1/CACNG8/TIAM1/CACNG7/GRM2/DAGLA/SHANK1/GRID1/CLN3/HOMER2/CACNG3/HOMER1/SSTR1/DAPK1	32
2	GO:0007626	locomotory behavior	46/1216	198/18670	2.12776e-14	5.70463e-12	5.02292e-12	UCHL1/PBX3/GNAO1/ZFHX3/SNAP25/NEGR1/PAK5/SOBP/SNCA/KALRN/DLG4/GAD1/ADGRL3/MYO5A/PPP3CB/SEZ6/EPHA4/CEND1/GRM5/ANKH/SEZ6L/OLFM2/SLITRK6/CNTN2/APBA1/ADAM22/FGF12/PRKCE/NCOA2/TNR/PENK/NRG1/PAFAH1B1/PUM1/CHRNB2/OPRL1/INPP5F/FIG4/GPR37/DAB1/ARRB2/LRRTM1/PAK6/NPY1R/KCND2/GPR88	46
2	GO:0099173	postsynapse organization	41/1216	163/18670	3.17793e-14	8.09419e-12	7.12693e-12	GAP43/PTPRD/INA/GRIN2B/CDK5R1/KALRN/DNM3/DLG4/ZNF804A/NTRK3/NRCAM/DLG2/CDC42/EPHA4/RELN/NRP2/DBN1/WNT7A/EPHB1/LRRTM2/SHANK2/LRFN4/TMEM108/ABI2/SHISA7/SPTBN2/LHFPL4/PAFAH1B1/TIAM1/DHX36/DNM1L/NGEF/LRRTM1/ABHD17C/NOS1AP/SHANK1/LRP8/SEMA3F/HOMER1/FRMPD4/IGF1R	41
2	GO:0010976	positive regulation of neuron projection development	56/1216	281/18670	3.77322e-14	9.15276e-12	8.059e-12	KIDINS220/ZEB2/ROBO2/GPC2/PTPRD/FEZ1/SHTN1/MAPT/SYT4/NEDD4L/NEGR1/CNR1/KALRN/ISLR2/DLG4/ZNF804A/NTRK3/DPYSL3/LRRC7/CNTN1/CPEB3/EPHA4/SERPINI1/SLITRK1/RELN/DBN1/PLXNA4/SHANK2/MAP3K13/PLPPR5/RIMS1/RAPGEF2/TRAK1/PLXNC1/ATP8A2/VLDLR/ROBO1/FOXO6/GRIP1/RAPGEF1/ABL2/PAFAH1B1/NEURL1/RRN3/TIAM1/DHX36/CACNG7/FIG4/TMEM30A/DNM1L/ADNP/SHANK1/LRP8/SYT3/SEMA7A/CPNE6	56
2	GO:0016358	dendrite development	50/1216	233/18670	4.44786e-14	1.02988e-11	9.06811e-12	KIDINS220/BCL11A/KLF7/PTPRD/DCLK1/CDK5R1/NEDD4L/RBFOX2/KALRN/DNM3/DLG4/PHACTR1/CTNNA2/SEZ6/CDC42/CPEB3/EPHA4/CAMSAP2/RELN/HECW1/DBN1/WNT7A/PPP3CA/LZTS1/EPHB1/SHANK2/RAPGEF2/ABI2/TRAK1/YWHAH/PAK2/VLDLR/FOXO6/GRIP1/CAMK2A/SEMA3A/PAFAH1B1/CHRNB2/NEURL1/TIAM1/DHX36/HECW2/DNM1L/DAB1/NGEF/SHANK1/LRP8/MCF2/GORASP1/KIAA0319	50
2	GO:0007411	axon guidance	55/1216	276/18670	6.41293e-14	1.42032e-11	1.25059e-11	KIF5C/KLF7/ROBO2/GAP43/CRMP1/KIF3A/DLX5/NCAM1/FEZ1/MYCBP2/BCL11B/CDK5R1/RNF165/EPHA5/NRXN3/DPYSL5/DRAXIN/NRCAM/EPHA4/RELN/CYFIP2/NRP2/EPHB1/PLXNA4/DSCAML1/SIAH1/ZSWIM6/CNTN2/DOK4/GRB2/PLXNC1/SPTBN2/TNR/VLDLR/ROBO1/SH3KBP1/GAB2/UNC5C/SRC/SEMA3C/SEMA3A/NTN4/ZSWIM5/SOS1/VAX1/NECTIN1/CNTN4/DAB1/USP33/RAC1/SEMA3F/SEMA7A/GFRA1/LRTM2/GFRA2	55
2	GO:0097485	neuron projection guidance	55/1216	277/18670	7.50887e-14	1.59376e-11	1.4033e-11	KIF5C/KLF7/ROBO2/GAP43/CRMP1/KIF3A/DLX5/NCAM1/FEZ1/MYCBP2/BCL11B/CDK5R1/RNF165/EPHA5/NRXN3/DPYSL5/DRAXIN/NRCAM/EPHA4/RELN/CYFIP2/NRP2/EPHB1/PLXNA4/DSCAML1/SIAH1/ZSWIM6/CNTN2/DOK4/GRB2/PLXNC1/SPTBN2/TNR/VLDLR/ROBO1/SH3KBP1/GAB2/UNC5C/SRC/SEMA3C/SEMA3A/NTN4/ZSWIM5/SOS1/VAX1/NECTIN1/CNTN4/DAB1/USP33/RAC1/SEMA3F/SEMA7A/GFRA1/LRTM2/GFRA2	55
2	GO:0050806	positive regulation of synaptic transmission	41/1216	168/18670	9.55178e-14	1.94627e-11	1.71369e-11	NSG1/SCGN/STXBP1/GRIN2B/SNAP25/CNR1/CALB2/SNCA/DLG4/CACNG4/NRGN/KCTD13/EPHA4/STX1B/RELN/WNT7A/LRRTM2/SHANK2/GRIK2/TAC1/ADCY1/CACNG2/RIMS1/SHISA7/SLC8A2/PRKCE/TNR/CACNG8/CHRNB2/RIMS3/ADORA1/CACNG7/DNM1L/RIMS4/ARRB2/LRRTM1/SLC8A3/SLC24A2/SHANK1/CREB1/CACNG3	41
2	GO:0099504	synaptic vesicle cycle	44/1216	194/18670	1.9394e-13	3.79973e-11	3.34566e-11	SYP/STXBP1/CDK5R1/SYT4/SNAP25/RAB3A/SYT5/SV2A/SLC32A1/CNR1/SNCA/DNM3/PPFIA2/PPP3CB/CPLX2/SNAP91/SLC17A6/FGF14/SYN1/STX1B/WNT7A/CASK/SLC17A7/BSN/DOC2B/ADCY1/KIAA1109/DGKI/RIMS1/SNCB/SH3GL2/APBA1/DNAJC6/ERC2/SYT7/CAMK2A/AMPH/CHRNB2/RIMS3/DNM1L/RIMS4/SYNDIG1/PRKCB/SYN2	44
2	GO:0034765	regulation of ion transmembrane transport	76/1216	483/18670	5.59206e-13	1.05504e-10	9.28958e-11	SCN3B/ANK3/GRIN2B/NEDD4L/JPH4/GRIA1/ANK2/SNCA/AKAP6/YWHAQ/CACNB4/DLG4/CACNG4/MYO5A/SESTD1/FXYD7/DLG2/LRRC7/FGF14/RELN/HECW1/PDE4D/HPCA/GRIA3/GRM5/SHANK2/CORO1A/CACNG2/KCNQ3/KCNB1/YWHAH/KCNB2/LRRC26/KCNJ6/LRRC55/SHISA7/KCNJ3/FGF12/PRKCE/PDE4B/GLRX/RASGRF1/CACNG8/JPH3/CACNA2D3/SCN8A/KCNQ2/KCNIP4/HCN2/RGN/UBASH3B/OPRL1/HECW2/NPPA/SCN9A/CACNG7/NOS1AP/HCN4/KCND2/SHANK1/ASIC2/DPP6/KCNAB1/UBQLN1/KCNH7/S…	76
2	GO:0050769	positive regulation of neurogenesis	75/1216	474/18670	6.00012e-13	1.09159e-10	9.61148e-11	KIDINS220/ZEB2/DLX1/DLX2/ROBO2/GPC2/PTPRD/FEZ1/SHTN1/NEUROD2/MAPT/SYT4/NEDD4L/NEGR1/CNR1/TCF4/KALRN/ISLR2/DLG4/ZNF804A/NTRK3/DPYSL3/NRCAM/LRRC7/CNTN1/CPEB3/EPHA4/SERPINI1/SLITRK1/RELN/DBN1/PLXNA4/SHANK2/MAP3K13/PLPPR5/RIMS1/RAPGEF2/TRAK1/PROX1/PLXNC1/BRINP3/BRINP2/ATP8A2/VLDLR/ROBO1/TTBK1/FOXO6/GRIP1/RAPGEF1/ABL2/SEMA3A/PAFAH1B1/NEURL1/RRN3/BRINP1/TIAM1/DHX36/SH3GL3/CACNG7/FIG4/TMEM30A/DNM1L/ADNP…	75
2	GO:0032409	regulation of transporter activity	54/1216	283/18670	6.82261e-13	1.17423e-10	1.0339e-10	SCN3B/ANK3/GRIN2B/NEDD4L/JPH4/GRIA1/ANK2/SNCA/AKAP6/CACNB4/DLG4/CACNG4/MYO5A/FXYD7/DLG2/LRRC7/FGF14/RELN/HECW1/KMT2A/PDE4D/HPCA/GRIA3/GRM5/SHANK2/CACNG2/YWHAH/LRRC26/LRRC55/SHISA7/FGF12/PRKCE/PDE4B/GLRX/RASGRF1/CACNG8/JPH3/SYNGR3/CTTNBP2NL/RGN/OPRL1/NDFIP2/HECW2/NPPA/CACNG7/NOS1AP/SHANK1/KCNAB1/UBQLN1/SCN2B/CACNG3/HOMER1/GPD1L/DAPK1	54
2	GO:0030900	forebrain development	65/1216	381/18670	6.91534e-13	1.17423e-10	1.0339e-10	SIX3/RTN4/ZEB2/DLX1/DLX2/ERBB4/ROBO2/ATAT1/NEUROD6/DLX5/FEZ1/DCLK1/BCL11B/GNAO1/CDK5R1/EPHA5/SLC32A1/DRAXIN/SLC1A2/PHACTR1/PGAP1/NRGN/ATRX/CDK5R2/RELN/NRP2/WNT7A/PLXNA4/SUN2/FGF13/FOXP2/TMEM108/ZSWIM6/SRD5A1/CNTN2/RAPGEF2/PROX1/KIRREL3/TNR/ROBO1/FBXO45/NRG1/SRC/SEMA3A/PAFAH1B1/CHRNB2/ARID1A/DAB1/WNT4/NF2/SLC8A3/SATB2/SECISBP2/GDPD5/LRP8/LHX6/OTP/CREB1/GHRH/MKKS/RTN4RL2/RTN4RL1/SEMA7A/SSTR1/ARPC5	65
2	GO:0051648	vesicle localization	56/1216	306/18670	1.52219e-12	2.47899e-10	2.18274e-10	KIFAP3/KIF5C/KIF3A/SYP/STXBP1/SYT4/SNAP25/RAB3A/SYT5/SV2A/GRIA1/CNR1/SNCA/DNM3/PPFIA2/MYO5A/CPLX2/SNAP91/KIF1B/DYNC1I1/SYN1/STX1B/WNT7A/FNBP1L/CASK/TRAPPC6B/RAB1A/CLASP1/KIF3B/DOC2B/ADCY1/DYNC1H1/NSF/DGKI/RIMS1/TRAK1/APBA1/ERC2/SYT7/AP1AR/TRIM46/LIN7A/CAMK2A/PAFAH1B1/CHRNB2/RIMS3/DNM1L/RIMS4/SYNDIG1/BLOC1S3/PRKCB/CLN3/MKKS/SYN2/GORASP1/BBS7	56
2	GO:0051961	negative regulation of nervous system development	57/1216	315/18670	1.55727e-12	2.47899e-10	2.18274e-10	SIX3/RTN4/BCL11A/DLX1/DLX2/ERBB4/ROBO2/CRMP1/CDK5R1/NEUROD2/SYT4/PBX1/DNM3/DRAXIN/LINGO1/NEXMIF/PRKACB/NTRK3/MAP4K4/DPYSL3/ZNF536/EPHA4/STX1B/CEND1/WNT7A/PPP3CA/GPR161/SPOCK1/FGF13/DTX1/CNTN2/RAPGEF2/YWHAH/TNR/TRIM46/NRG1/SEMA3C/SEMA3A/PAFAH1B1/BRINP1/THRB/VAX1/INPP5F/FIG4/CNTN4/DAB1/NGEF/DICER1/IRX3/RNF10/MCF2/RTN4RL2/RTN4RL1/SEMA3F/GORASP1/SEMA7A/KIAA0319	57
2	GO:0007613	memory	32/1216	117/18670	1.80899e-12	2.79243e-10	2.45873e-10	MAPT/SYT4/PAK5/GRIA1/CNR1/KALRN/PPP3CB/CPEB3/RELN/SLC17A7/FGF13/CAMK4/TAC1/ADCY1/NPAS4/ASIC1/SHISA7/SLC8A2/RASGRF1/VLDLR/JPH3/FOXO6/CHRNB2/BRINP1/SORCS3/ADNP/PAK6/SLC8A3/SLC24A2/SHANK1/CREB1/KCNK2	32
2	GO:0051650	establishment of vesicle localization	54/1216	290/18670	1.88081e-12	2.81789e-10	2.48115e-10	KIFAP3/KIF5C/KIF3A/SYP/STXBP1/SYT4/SNAP25/RAB3A/SYT5/SV2A/GRIA1/CNR1/SNCA/DNM3/PPFIA2/MYO5A/CPLX2/SNAP91/KIF1B/DYNC1I1/SYN1/STX1B/WNT7A/FNBP1L/CASK/TRAPPC6B/RAB1A/CLASP1/KIF3B/DOC2B/ADCY1/DYNC1H1/NSF/DGKI/RIMS1/TRAK1/APBA1/ERC2/SYT7/AP1AR/TRIM46/LIN7A/CAMK2A/PAFAH1B1/CHRNB2/RIMS3/DNM1L/RIMS4/BLOC1S3/PRKCB/CLN3/MKKS/GORASP1/BBS7	54
2	GO:0099003	vesicle-mediated transport in synapse	44/1216	207/18670	2.10871e-12	3.06908e-10	2.70233e-10	KIF5C/NSG1/SYP/STXBP1/SYT4/SNAP25/RAB3A/SYT5/SV2A/CNR1/SNCA/DNM3/PPFIA2/PPP3CB/CPLX2/SNAP91/SYN1/STX1B/WNT7A/CASK/SLC17A7/HPCA/DOC2B/ADCY1/KIAA1109/DGKI/RIMS1/SNCB/SH3GL2/APBA1/DNAJC6/ERC2/SYT7/TRIM46/LIN7A/GRIP1/CAMK2A/AMPH/CHRNB2/RIMS3/DNM1L/RIMS4/BLOC1S3/PRKCB	44
2	GO:0060078	regulation of postsynaptic membrane potential	35/1216	140/18670	2.90887e-12	4.11604e-10	3.62417e-10	GRIN2B/CELF4/GRIA1/SNCA/GABRB2/DLG4/GABRG2/GABRA2/GRIK3/SEZ6/FGF14/STX1B/RELN/WNT7A/PPP3CA/GABBR1/SLC17A7/GRIA3/GRM5/SHANK2/GLRA2/TMEM108/GRIK2/DGKI/RIMS1/NPAS4/CHRNB2/ADORA1/ARRB2/KCND2/SHANK1/CHRM1/GRID1/HCRT/GABRA3	35
2	GO:0001508	action potential	34/1216	133/18670	3.01231e-12	4.14722e-10	3.65162e-10	SCN3B/ANK3/NEDD4L/ANK2/CNR1/AKAP6/NTRK3/NRCAM/GNAQ/CXADR/FGF13/GRIK2/TAC1/KCNMB2/KCNB1/YWHAH/KCNJ3/FGF12/GJD2/SCN8A/HCN2/CHRNB2/KCNMB4/SCN9A/JUP/NOS1AP/HCN4/KCND2/SCN2B/CLN3/KCNA2/KCNJ5/GPR88/GPD1L	34
2	GO:1990138	neuron projection extension	38/1216	168/18670	9.32556e-12	1.25012e-09	1.10073e-09	RTN4/BCL11A/OLFM1/SHTN1/DCLK1/CDK5R1/MAPT/SYT4/NEDD4L/ISLR2/DRAXIN/PPP3CB/AUTS2/NTRK3/NRCAM/CYFIP2/NRP2/DBN1/WASF1/PLXNA4/MAP3K13/TMEM108/RIMS1/SH3GL2/TNR/TRIM46/TTL/SEMA3C/SEMA3A/PAFAH1B1/TIAM1/BARHL2/CACNG7/ADNP/SYT3/SEMA3F/SEMA7A/CPNE6	38
2	GO:0022898	regulation of transmembrane transporter activity	50/1216	268/18670	1.16129e-11	1.51103e-09	1.33046e-09	SCN3B/ANK3/GRIN2B/NEDD4L/JPH4/GRIA1/ANK2/SNCA/AKAP6/CACNB4/DLG4/CACNG4/MYO5A/FXYD7/DLG2/LRRC7/FGF14/RELN/HECW1/PDE4D/HPCA/GRIA3/GRM5/SHANK2/CACNG2/YWHAH/LRRC26/LRRC55/SHISA7/FGF12/PRKCE/PDE4B/GLRX/RASGRF1/CACNG8/JPH3/RGN/OPRL1/HECW2/NPPA/CACNG7/NOS1AP/SHANK1/KCNAB1/UBQLN1/SCN2B/CACNG3/HOMER1/GPD1L/DAPK1	50
2	GO:0017156	calcium ion regulated exocytosis	36/1216	154/18670	1.18652e-11	1.51103e-09	1.33046e-09	SYP/STXBP1/SYT4/SNAP25/RAB3A/SYT5/SV2A/CNR1/SNCA/PPFIA2/PPP3CB/SCAMP5/CPLX2/SYT13/SYN1/STX1B/CDK5R2/WNT7A/CASK/DOC2B/ADCY1/DGKI/RIMS1/KCNB1/APBA1/ERC2/SYT7/SYT10/CAMK2A/CHRNB2/RIMS3/DNM1L/RIMS4/PRKCB/SYN2/SYT3	36
2	GO:0032412	regulation of ion transmembrane transporter activity	49/1216	260/18670	1.27751e-11	1.58723e-09	1.39755e-09	SCN3B/ANK3/GRIN2B/NEDD4L/JPH4/GRIA1/ANK2/AKAP6/CACNB4/DLG4/CACNG4/MYO5A/FXYD7/DLG2/LRRC7/FGF14/RELN/HECW1/PDE4D/HPCA/GRIA3/GRM5/SHANK2/CACNG2/YWHAH/LRRC26/LRRC55/SHISA7/FGF12/PRKCE/PDE4B/GLRX/RASGRF1/CACNG8/JPH3/RGN/OPRL1/HECW2/NPPA/CACNG7/NOS1AP/SHANK1/KCNAB1/UBQLN1/SCN2B/CACNG3/HOMER1/GPD1L/DAPK1	49
2	GO:0099175	regulation of postsynapse organization	28/1216	98/18670	1.38842e-11	1.68395e-09	1.48272e-09	GAP43/PTPRD/GRIN2B/CDK5R1/KALRN/DNM3/ZNF804A/NTRK3/NRCAM/EPHA4/RELN/NRP2/DBN1/WNT7A/LRRTM2/LRFN4/ABI2/SHISA7/PAFAH1B1/TIAM1/DHX36/DNM1L/NGEF/LRRTM1/ABHD17C/LRP8/SEMA3F/HOMER1	28
2	GO:0017158	regulation of calcium ion-dependent exocytosis	30/1216	112/18670	1.58887e-11	1.88226e-09	1.65733e-09	SYP/STXBP1/SYT4/RAB3A/SYT5/CNR1/PPFIA2/SCAMP5/CPLX2/SYT13/SYN1/STX1B/CDK5R2/WNT7A/CASK/DOC2B/ADCY1/DGKI/RIMS1/KCNB1/APBA1/SYT7/SYT10/CAMK2A/CHRNB2/RIMS3/DNM1L/RIMS4/PRKCB/SYT3	30
2	GO:0001764	neuron migration	36/1216	157/18670	2.15448e-11	2.49431e-09	2.19623e-09	ERBB4/DCX/SHTN1/DCLK1/CDK5R1/SCRT2/ADGRL3/PHACTR1/CTNNA2/AUTS2/NEXMIF/NTRK3/NRCAM/SCRT1/CDK5R2/RELN/NRP2/SPOCK1/FGF13/CNTN2/LRP12/RAPGEF2/KIRREL3/TRIM46/FBXO45/NRG1/CAMK2A/SEMA3A/PAFAH1B1/VAX1/BARHL2/DAB1/SATB2/LHX6/RAC1/KIAA0319	36
2	GO:0050770	regulation of axonogenesis	39/1216	183/18670	3.46681e-11	3.92443e-09	3.45546e-09	RTN4/ZEB2/ROBO2/OLFM1/SHTN1/MYCBP2/CDK5R1/MAPT/ISLR2/DRAXIN/LINGO1/NTRK3/NRCAM/EPHA4/SLITRK1/DBN1/WNT7A/PLXNA4/FGF13/MAP3K13/ZSWIM6/CNTN2/TRAK1/PLXNC1/TNR/ROBO1/TRIM46/TTL/SEMA3C/SEMA3A/PAFAH1B1/ZSWIM5/TIAM1/BARHL2/ADNP/DAB1/MCF2/SEMA3F/SEMA7A	39
2	GO:0021537	telencephalon development	47/1216	251/18670	4.22476e-11	4.67846e-09	4.11938e-09	SIX3/RTN4/ZEB2/DLX1/DLX2/ERBB4/ROBO2/ATAT1/NEUROD6/DLX5/FEZ1/BCL11B/CDK5R1/EPHA5/SLC32A1/SLC1A2/PHACTR1/NRGN/CDK5R2/RELN/NRP2/PLXNA4/SUN2/FGF13/FOXP2/TMEM108/ZSWIM6/SRD5A1/CNTN2/PROX1/KIRREL3/TNR/ROBO1/FBXO45/NRG1/SEMA3A/PAFAH1B1/DAB1/NF2/SLC8A3/SECISBP2/LRP8/LHX6/MKKS/RTN4RL2/RTN4RL1/SEMA7A	47
2	GO:0097479	synaptic vesicle localization	36/1216	163/18670	6.75688e-11	7.3233e-09	6.44816e-09	KIF5C/SYP/STXBP1/SYT4/SNAP25/RAB3A/SYT5/SV2A/CNR1/SNCA/DNM3/PPFIA2/CPLX2/SNAP91/SYN1/STX1B/WNT7A/CASK/DOC2B/ADCY1/DGKI/RIMS1/APBA1/ERC2/SYT7/TRIM46/LIN7A/CAMK2A/CHRNB2/RIMS3/DNM1L/RIMS4/SYNDIG1/BLOC1S3/PRKCB/SYN2	36
2	GO:0050768	negative regulation of neurogenesis	51/1216	295/18670	1.31017e-10	1.39041e-08	1.22426e-08	SIX3/RTN4/BCL11A/DLX1/DLX2/ERBB4/CRMP1/CDK5R1/SYT4/PBX1/DNM3/DRAXIN/LINGO1/NEXMIF/NTRK3/MAP4K4/DPYSL3/ZNF536/EPHA4/STX1B/WNT7A/PPP3CA/SPOCK1/FGF13/DTX1/CNTN2/RAPGEF2/YWHAH/TNR/TRIM46/NRG1/SEMA3C/SEMA3A/PAFAH1B1/BRINP1/THRB/VAX1/INPP5F/CNTN4/DAB1/NGEF/DICER1/IRX3/RNF10/MCF2/RTN4RL2/RTN4RL1/SEMA3F/GORASP1/SEMA7A/KIAA0319	51
2	GO:0048588	developmental cell growth	44/1216	234/18670	1.53313e-10	1.58178e-08	1.39276e-08	RTN4/BCL11A/ZEB2/OLFM1/SHTN1/DCLK1/CDK5R1/MAPT/SYT4/NEDD4L/AKAP6/ISLR2/DRAXIN/PPP3CB/AUTS2/NTRK3/NRCAM/CYFIP2/NRP2/DBN1/WASF1/PLXNA4/FGF13/MAP3K13/TMEM108/RIMS1/SH3GL2/TNR/TRIM46/TTL/SEMA3C/SEMA3A/PAFAH1B1/TIAM1/BARHL2/NPPA/CACNG7/ADNP/MAP2K4/SYT3/SEMA3F/SEMA7A/GDF9/CPNE6	44
2	GO:0048489	synaptic vesicle transport	34/1216	152/18670	1.58364e-10	1.58178e-08	1.39276e-08	KIF5C/SYP/STXBP1/SYT4/SNAP25/RAB3A/SYT5/SV2A/CNR1/SNCA/DNM3/PPFIA2/CPLX2/SNAP91/SYN1/STX1B/WNT7A/CASK/DOC2B/ADCY1/DGKI/RIMS1/APBA1/ERC2/SYT7/TRIM46/LIN7A/CAMK2A/CHRNB2/RIMS3/DNM1L/RIMS4/BLOC1S3/PRKCB	34
2	GO:0097480	establishment of synaptic vesicle localization	34/1216	152/18670	1.58364e-10	1.58178e-08	1.39276e-08	KIF5C/SYP/STXBP1/SYT4/SNAP25/RAB3A/SYT5/SV2A/CNR1/SNCA/DNM3/PPFIA2/CPLX2/SNAP91/SYN1/STX1B/WNT7A/CASK/DOC2B/ADCY1/DGKI/RIMS1/APBA1/ERC2/SYT7/TRIM46/LIN7A/CAMK2A/CHRNB2/RIMS3/DNM1L/RIMS4/BLOC1S3/PRKCB	34
2	GO:0106027	neuron projection organization	25/1216	88/18670	1.96346e-10	1.90098e-08	1.67381e-08	GRIN2B/CDK5R1/ATP1A3/KALRN/DNM3/DLG4/ZNF804A/CDC42/EPHA4/RELN/DBN1/WNT7A/EPHB1/SHANK2/ABI2/DCTN1/PAFAH1B1/TIAM1/DHX36/DNM1L/NGEF/SHANK1/LRP8/HOMER1/IGF1R	25
2	GO:0007416	synapse assembly	37/1216	177/18670	1.97785e-10	1.90098e-08	1.67381e-08	ERBB4/ROBO2/GAP43/LRRN3/PTPRD/SNCA/DNM3/GABRB2/ADGRL3/GABRG2/GABRA2/NTRK3/NRCAM/SLITRK1/WNT7A/ADGRL1/EPHB1/LRRTM2/BSN/SHANK2/LRFN4/SLITRK6/KIRREL3/NPAS4/SPTBN2/LHFPL4/FBXO45/NRG1/SLITRK3/CHRNB2/NECTIN1/ADNP/SYNDIG1/LRRTM1/SHANK1/ASIC2/LRTM2	37
2	GO:2001257	regulation of cation channel activity	37/1216	178/18670	2.34318e-10	2.2104e-08	1.94626e-08	ANK3/GRIN2B/JPH4/GRIA1/ANK2/AKAP6/CACNB4/DLG4/CACNG4/MYO5A/DLG2/LRRC7/FGF14/RELN/PDE4D/HPCA/GRIA3/SHANK2/CACNG2/LRRC26/LRRC55/SHISA7/FGF12/PDE4B/RASGRF1/CACNG8/JPH3/OPRL1/NPPA/CACNG7/NOS1AP/SHANK1/KCNAB1/UBQLN1/CACNG3/HOMER1/DAPK1	37
2	GO:0050773	regulation of dendrite development	33/1216	149/18670	3.87105e-10	3.5853e-08	3.15685e-08	BCL11A/PTPRD/CDK5R1/NEDD4L/KALRN/DNM3/SEZ6/CPEB3/EPHA4/CAMSAP2/RELN/HECW1/DBN1/PPP3CA/LZTS1/SHANK2/RAPGEF2/ABI2/YWHAH/VLDLR/FOXO6/PAFAH1B1/CHRNB2/NEURL1/TIAM1/DHX36/HECW2/DNM1L/NGEF/SHANK1/LRP8/GORASP1/KIAA0319	33
2	GO:0098693	regulation of synaptic vesicle cycle	28/1216	112/18670	4.33288e-10	3.94137e-08	3.47038e-08	SYP/STXBP1/CDK5R1/SYT4/RAB3A/CNR1/SNCA/DNM3/PPFIA2/PPP3CB/CPLX2/FGF14/SYN1/STX1B/WNT7A/CASK/SLC17A7/BSN/ADCY1/DGKI/RIMS1/APBA1/CAMK2A/CHRNB2/RIMS3/DNM1L/RIMS4/PRKCB	28
2	GO:1903305	regulation of regulated secretory pathway	34/1216	160/18670	6.76747e-10	6.04798e-08	5.32525e-08	SYP/STXBP1/SYT4/RAB3A/SYT5/CNR1/PPFIA2/SCAMP5/CPLX2/SYT13/SYN1/STX1B/CDK5R2/WNT7A/CASK/DOC2B/ADCY1/DGKI/RIMS1/KCNB1/APBA1/SYT7/SYT10/GAB2/CAMK2A/CHRNB2/RAB15/RIMS3/NPPA/DNM1L/RIMS4/BCR/PRKCB/SYT3	34
2	GO:0007269	neurotransmitter secretion	35/1216	169/18670	7.93704e-10	6.91609e-08	6.08961e-08	SYP/STXBP1/SYT4/SNAP25/RAB3A/SYT5/SV2A/SLC32A1/CNR1/SNCA/PPFIA2/GAD1/CPLX2/SYN1/STX1B/WNT7A/CASK/DOC2B/ADCY1/DGKI/RIMS1/APBA1/ERC2/SYT7/ASIC1/LIN7A/CAMK2A/CHRNB2/RIMS3/KCNMB4/DNM1L/RIMS4/PRKCB/HCRT/SYN2	35
2	GO:0097061	dendritic spine organization	23/1216	80/18670	8.01039e-10	6.91609e-08	6.08961e-08	GRIN2B/CDK5R1/KALRN/DNM3/DLG4/ZNF804A/CDC42/EPHA4/RELN/DBN1/WNT7A/EPHB1/SHANK2/ABI2/PAFAH1B1/TIAM1/DHX36/DNM1L/NGEF/SHANK1/LRP8/HOMER1/IGF1R	23
2	GO:0099643	signal release from synapse	35/1216	170/18670	9.38011e-10	7.96372e-08	7.01205e-08	SYP/STXBP1/SYT4/SNAP25/RAB3A/SYT5/SV2A/SLC32A1/CNR1/SNCA/PPFIA2/GAD1/CPLX2/SYN1/STX1B/WNT7A/CASK/DOC2B/ADCY1/DGKI/RIMS1/APBA1/ERC2/SYT7/ASIC1/LIN7A/CAMK2A/CHRNB2/RIMS3/KCNMB4/DNM1L/RIMS4/PRKCB/HCRT/SYN2	35
2	GO:0035637	multicellular organismal signaling	39/1216	204/18670	1.0226e-09	8.53952e-08	7.51904e-08	SCN3B/ANK3/ATP1A3/ANK2/CACNB4/CACNG4/FXYD7/NTRK3/NRCAM/PDE4D/CXADR/GRIK2/CACNG2/KCNMB2/KCNJ3/FGF12/SLC8A2/TNR/CACNG8/CACNA2D3/SCN8A/KCNIP4/PAFAH1B1/KCNMB4/NPPA/SCN9A/CACNG7/JUP/SLC8A3/HCN4/KCND2/ATP2B3/SCN2B/HCRT/CACNG3/KCNA2/KCNJ5/KCNJ12/GPR88	39
2	GO:1904062	regulation of cation transmembrane transport	54/1216	342/18670	1.18598e-09	9.74418e-08	8.57974e-08	SCN3B/ANK3/GRIN2B/NEDD4L/JPH4/GRIA1/ANK2/SNCA/AKAP6/CACNB4/DLG4/CACNG4/MYO5A/SESTD1/FXYD7/DLG2/LRRC7/FGF14/RELN/HECW1/PDE4D/HPCA/GRIA3/SHANK2/CORO1A/CACNG2/YWHAH/LRRC26/LRRC55/SHISA7/FGF12/PRKCE/PDE4B/GLRX/RASGRF1/CACNG8/JPH3/KCNIP4/RGN/UBASH3B/OPRL1/HECW2/NPPA/CACNG7/NOS1AP/SHANK1/DPP6/KCNAB1/UBQLN1/SCN2B/CACNG3/HOMER1/GPD1L/DAPK1	54
2	GO:0010721	negative regulation of cell development	54/1216	344/18670	1.47019e-09	1.18875e-07	1.04669e-07	SIX3/RTN4/BCL11A/DLX1/DLX2/ERBB4/CRMP1/CDK5R1/SYT4/PBX1/DNM3/DRAXIN/LINGO1/NEXMIF/NTRK3/MAP4K4/DPYSL3/ZNF536/EPHA4/STX1B/DMTN/WNT7A/PPP3CA/SPOCK1/FGF13/DTX1/CNTN2/RAPGEF2/YWHAH/CORO1C/AP1AR/TNR/TRIM46/NRG1/SEMA3C/SEMA3A/PAFAH1B1/BRINP1/THRB/VAX1/INPP5F/CNTN4/DAB1/NGEF/DICER1/IRX3/RNF10/MCF2/RTN4RL2/RTN4RL1/SEMA3F/GORASP1/SEMA7A/KIAA0319	54
2	GO:0045665	negative regulation of neuron differentiation	41/1216	225/18670	1.71677e-09	1.36644e-07	1.20315e-07	SIX3/RTN4/BCL11A/DLX1/DLX2/CRMP1/CDK5R1/PBX1/DNM3/DRAXIN/LINGO1/MAP4K4/DPYSL3/ZNF536/EPHA4/STX1B/PPP3CA/SPOCK1/FGF13/DTX1/CNTN2/RAPGEF2/YWHAH/TNR/TRIM46/SEMA3C/SEMA3A/PAFAH1B1/THRB/INPP5F/CNTN4/DAB1/NGEF/IRX3/MCF2/RTN4RL2/RTN4RL1/SEMA3F/GORASP1/SEMA7A/KIAA0319	41
2	GO:0016079	synaptic vesicle exocytosis	28/1216	119/18670	1.92592e-09	1.50933e-07	1.32896e-07	SYP/STXBP1/SYT4/SNAP25/RAB3A/SYT5/SV2A/CNR1/SNCA/PPFIA2/CPLX2/SYN1/STX1B/WNT7A/CASK/DOC2B/ADCY1/DGKI/RIMS1/APBA1/ERC2/SYT7/CAMK2A/CHRNB2/RIMS3/DNM1L/RIMS4/PRKCB	28
2	GO:0021953	central nervous system neuron differentiation	36/1216	183/18670	1.9997e-09	1.54341e-07	1.35897e-07	ZEB2/DLX1/DLX2/ERBB4/ROBO2/SOX4/DLX5/DCLK1/MYCBP2/BCL11B/MAPT/DRAXIN/EPHA4/FAIM2/CEND1/NRP2/WNT7A/EPHB1/SPOCK1/PLXNA4/ZSWIM6/CNTN2/RAPGEF2/PROX1/ROBO1/FBXO45/SEMA3A/PAFAH1B1/CHRNB2/ADARB1/MDGA2/SATB2/MTPN/GDPD5/LHX6/OTP	36
2	GO:0060997	dendritic spine morphogenesis	19/1216	58/18670	2.08057e-09	1.58185e-07	1.39282e-07	CDK5R1/KALRN/DNM3/DLG4/CDC42/EPHA4/RELN/DBN1/WNT7A/EPHB1/SHANK2/ABI2/PAFAH1B1/TIAM1/DHX36/DNM1L/NGEF/SHANK1/LRP8	19
2	GO:0006836	neurotransmitter transport	45/1216	269/18670	4.64983e-09	3.48327e-07	3.06701e-07	SYP/STXBP1/SYT4/SNAP25/RAB3A/SYT5/SV2A/SLC32A1/CNR1/SNCA/SLC1A2/PPFIA2/GAD1/CPLX2/GABRA2/SLC6A1/SLC17A6/SYN1/STX1B/WNT7A/CASK/SLC17A7/DOC2B/ADCY1/DGKI/RIMS1/APBA1/ERC2/SYT7/ASIC1/SYNGR3/LIN7A/CAMK2A/CHRNB2/RIMS3/KCNMB4/SLC6A17/NPPA/DNM1L/RIMS4/PRKCB/SLC1A1/HCRT/SYN2/SLC6A15	45
2	GO:0097120	receptor localization to synapse	18/1216	55/18670	5.6151e-09	4.0953e-07	3.60591e-07	KIF5C/NSG1/ANKS1B/SNAP25/DLG4/CACNG4/DLG2/LRRC7/STX7/STX1B/RELN/DBN1/CACNG2/ADAM22/CACNG8/GRIP1/CACNG7/CACNG3	18
2	GO:0099601	regulation of neurotransmitter receptor activity	21/1216	74/18670	5.62762e-09	4.0953e-07	3.60591e-07	GRIN2B/GRIA1/DLG4/CACNG4/DLG2/LRRC7/RELN/NPTXR/GRIA3/SHANK2/CACNG2/SHISA7/RASGRF1/CACNG8/SRC/CACNG7/NPTX1/SHANK1/CACNG3/HOMER1/DAPK1	21
2	GO:0017157	regulation of exocytosis	39/1216	217/18670	6.38672e-09	4.58225e-07	4.03467e-07	SYP/STXBP1/SYT4/RAB3A/SYT5/CNR1/SNCA/PPFIA2/SCAMP5/CPLX2/SYT13/SYN1/STX1B/CDK5R2/RAB3C/WNT7A/CASK/CLASP1/DOC2B/ADCY1/NSF/DGKI/RIMS1/KCNB1/APBA1/SYT7/SYT10/GAB2/CAMK2A/CHRNB2/STAM/RAB15/RIMS3/NPPA/DNM1L/RIMS4/BCR/PRKCB/SYT3	39
2	GO:0023061	signal release	64/1216	462/18670	7.91743e-09	5.60158e-07	4.93219e-07	KLF7/SOX4/SYP/STXBP1/SYT4/SNAP25/RAB3A/SYT5/SV2A/EPHA5/SLC32A1/CNR1/SNCA/KALRN/PPFIA2/GAD1/GPR27/MYO5A/PPP3CB/CPLX2/ENHO/MAP4K4/SYN1/STX1B/WNT7A/PPP3CA/CASK/RAB1A/SLC25A4/DOC2B/TAC1/ADCY1/DGKI/RIMS1/KCNB1/APBA1/ERC2/SYT7/ASIC1/PRKCE/VIP/LIN7A/CAMK2A/CHRNB2/RIMS3/TIAM1/KCNMB4/ADORA1/NPPA/DNM1L/OXCT1/RIMS4/ACVR2B/SIRT4/PRKCB/HMGCR/CREB1/TFAP2B/HCRT/GHRH/RAC1/SYN2/CYB5R4/GDF9	64
2	GO:0008088	axo-dendritic transport	20/1216	69/18670	8.66292e-09	6.04506e-07	5.32267e-07	KIF5C/UCHL1/KIF3A/FEZ1/MAPT/ARL8A/KIF1B/DLG2/SPAST/WASF1/KIF3B/TMEM108/DYNC1H1/TRAK1/APBA1/TRIM46/PAFAH1B1/DST/TERF2/BLOC1S3	20
2	GO:0046928	regulation of neurotransmitter secretion	25/1216	104/18670	8.80449e-09	6.06082e-07	5.33655e-07	SYP/STXBP1/SYT4/RAB3A/CNR1/SNCA/PPFIA2/CPLX2/SYN1/STX1B/WNT7A/CASK/ADCY1/DGKI/RIMS1/APBA1/ASIC1/CAMK2A/CHRNB2/RIMS3/KCNMB4/DNM1L/RIMS4/PRKCB/HCRT	25
2	GO:0060996	dendritic spine development	24/1216	97/18670	9.44794e-09	6.41704e-07	5.6502e-07	CDK5R1/KALRN/DNM3/DLG4/CDC42/CPEB3/EPHA4/RELN/DBN1/WNT7A/EPHB1/SHANK2/ABI2/PAK2/FOXO6/CAMK2A/PAFAH1B1/NEURL1/TIAM1/DHX36/DNM1L/NGEF/SHANK1/LRP8	24
2	GO:0048814	regulation of dendrite morphogenesis	23/1216	91/18670	1.23742e-08	8.29398e-07	7.30284e-07	PTPRD/CDK5R1/NEDD4L/KALRN/DNM3/EPHA4/RELN/HECW1/DBN1/PPP3CA/LZTS1/RAPGEF2/ABI2/YWHAH/PAFAH1B1/CHRNB2/TIAM1/DHX36/HECW2/DNM1L/NGEF/LRP8/GORASP1	23
2	GO:0098930	axonal transport	18/1216	58/18670	1.45423e-08	9.62058e-07	8.47092e-07	KIF5C/UCHL1/KIF3A/FEZ1/MAPT/ARL8A/KIF1B/DLG2/SPAST/KIF3B/TMEM108/DYNC1H1/TRAK1/TRIM46/PAFAH1B1/DST/TERF2/BLOC1S3	18
2	GO:2000300	regulation of synaptic vesicle exocytosis	21/1216	78/18670	1.58116e-08	1.03262e-06	9.0922e-07	SYP/STXBP1/SYT4/RAB3A/CNR1/PPFIA2/CPLX2/SYN1/STX1B/WNT7A/CASK/ADCY1/DGKI/RIMS1/APBA1/CAMK2A/CHRNB2/RIMS3/DNM1L/RIMS4/PRKCB	21
2	GO:0010977	negative regulation of neuron projection development	31/1216	155/18670	1.73875e-08	1.12117e-06	9.87186e-07	RTN4/BCL11A/CRMP1/CDK5R1/DNM3/DRAXIN/LINGO1/MAP4K4/DPYSL3/EPHA4/STX1B/PPP3CA/SPOCK1/FGF13/RAPGEF2/YWHAH/TNR/TRIM46/SEMA3C/SEMA3A/PAFAH1B1/INPP5F/DAB1/NGEF/MCF2/RTN4RL2/RTN4RL1/SEMA3F/GORASP1/SEMA7A/KIAA0319	31
2	GO:0019226	transmission of nerve impulse	20/1216	72/18670	1.93736e-08	1.23361e-06	1.0862e-06	ANK3/CACNG4/NTRK3/NRCAM/GRIK2/CACNG2/KCNMB2/FGF12/TNR/CACNG8/SCN8A/PAFAH1B1/KCNMB4/SCN9A/CACNG7/KCND2/HCRT/CACNG3/KCNA2/GPR88	20
2	GO:0060560	developmental growth involved in morphogenesis	40/1216	235/18670	2.01713e-08	1.26855e-06	1.11696e-06	RTN4/BCL11A/ZEB2/OLFM1/SHTN1/DCLK1/CDK5R1/MAPT/SYT4/NEDD4L/ISLR2/DRAXIN/PPP3CB/AUTS2/NTRK3/NRCAM/CYFIP2/NRP2/DBN1/WASF1/PLXNA4/FGF13/MAP3K13/TMEM108/RIMS1/SH3GL2/TNR/TRIM46/TTL/SEMA3C/SEMA3A/PAFAH1B1/TIAM1/BARHL2/CACNG7/ADNP/SYT3/SEMA3F/SEMA7A/CPNE6	40
2	GO:0021761	limbic system development	25/1216	109/18670	2.43118e-08	1.5103e-06	1.32982e-06	ZEB2/DLX1/DLX2/ATAT1/NEUROD6/FEZ1/CDK5R1/EPHA5/SLC32A1/CDK5R2/RELN/NRP2/FGF13/TMEM108/SRD5A1/PROX1/KIRREL3/SEMA3A/PAFAH1B1/DAB1/NF2/LRP8/OTP/MKKS/ARPC5	25
2	GO:0021766	hippocampus development	21/1216	81/18670	3.26621e-08	2.00459e-06	1.76504e-06	ZEB2/DLX1/DLX2/ATAT1/NEUROD6/FEZ1/CDK5R1/EPHA5/SLC32A1/CDK5R2/RELN/FGF13/TMEM108/SRD5A1/PROX1/KIRREL3/PAFAH1B1/DAB1/NF2/LRP8/MKKS	21
2	GO:0030534	adult behavior	29/1216	144/18670	4.25002e-08	2.57734e-06	2.26934e-06	UCHL1/PBX3/NRXN3/SNCA/KALRN/SLC1A2/GABRG2/SEZ6/EPHA4/SLITRK1/CEND1/UNC79/SHANK2/SEZ6L/SLITRK6/CNTN2/ADAM22/SPTBN2/FGF12/ZFHX2/PAFAH1B1/PUM1/CHRNB2/INPP5F/DAB1/ARRB2/SHANK1/HOMER2/HOMER1	29
2	GO:0048675	axon extension	26/1216	121/18670	5.33673e-08	3.19827e-06	2.81608e-06	RTN4/OLFM1/SHTN1/DCLK1/CDK5R1/MAPT/ISLR2/DRAXIN/PPP3CB/AUTS2/NTRK3/NRCAM/NRP2/DBN1/PLXNA4/MAP3K13/TNR/TRIM46/TTL/SEMA3C/SEMA3A/PAFAH1B1/BARHL2/ADNP/SEMA3F/SEMA7A	26
2	GO:1902803	regulation of synaptic vesicle transport	21/1216	84/18670	6.49359e-08	3.84632e-06	3.38668e-06	SYP/STXBP1/SYT4/RAB3A/CNR1/PPFIA2/CPLX2/SYN1/STX1B/WNT7A/CASK/ADCY1/DGKI/RIMS1/APBA1/CAMK2A/CHRNB2/RIMS3/DNM1L/RIMS4/PRKCB	21
2	GO:0051966	regulation of synaptic transmission, glutamatergic	19/1216	70/18670	6.58484e-08	3.85553e-06	3.3948e-06	STXBP1/CNR1/CACNG4/GRIK3/GRM3/RELN/GRM5/SHANK2/GRIK2/CACNG2/DGKI/TNR/CACNG8/ADORA1/CACNG7/GRM2/SHANK1/CACNG3/HOMER1	19
2	GO:0051588	regulation of neurotransmitter transport	28/1216	139/18670	7.19867e-08	4.16705e-06	3.66908e-06	SYP/STXBP1/SYT4/RAB3A/SV2A/CNR1/SNCA/PPFIA2/CPLX2/SLC6A1/SYN1/STX1B/WNT7A/CASK/ADCY1/DGKI/RIMS1/APBA1/ASIC1/CAMK2A/CHRNB2/RIMS3/KCNMB4/NPPA/DNM1L/RIMS4/PRKCB/HCRT	28
2	GO:0001505	regulation of neurotransmitter levels	51/1216	354/18670	7.50664e-08	4.2965e-06	3.78306e-06	SYP/STXBP1/SYT4/SNAP25/RAB3A/SYT5/SV2A/SLC32A1/CNR1/SNCA/SLC1A2/PPFIA2/GAD1/CPLX2/GABRA2/SLC6A1/SYN1/STX1B/WNT7A/CASK/SLC17A7/DOC2B/SRD5A1/ADCY1/DGKI/RIMS1/APBA1/ERC2/SYT7/ASIC1/SYNGR3/BCHE/LIN7A/CAMK2A/RGN/CHRNB2/RIMS3/KCNMB4/ARG2/DNM1L/RIMS4/NOS1AP/DAGLA/PRKCB/SLC1A1/CLN3/HCRT/RAC1/SYN2/ROCK2/DPYD	51
2	GO:0035249	synaptic transmission, glutamatergic	22/1216	93/18670	9.24849e-08	5.23464e-06	4.6091e-06	STXBP1/CNR1/CACNG4/GRIK3/GRM3/SLC17A6/RELN/SLC17A7/GRM5/SHANK2/GRIK2/CACNG2/DGKI/TNR/CACNG8/ADORA1/CACNG7/GRM2/SHANK1/GRID1/CACNG3/HOMER1	22
2	GO:0060291	long-term synaptic potentiation	21/1216	86/18670	1.00666e-07	5.6351e-06	4.9617e-06	NSG1/SCGN/GRIN2B/SNAP25/CALB2/SNCA/NRGN/EPHA4/RELN/LRRTM2/SHANK2/ADCY1/SHISA7/SLC8A2/TNR/ADORA1/LRRTM1/SLC8A3/SLC24A2/SHANK1/CREB1	21
2	GO:0048168	regulation of neuronal synaptic plasticity	16/1216	52/18670	1.05385e-07	5.81839e-06	5.12309e-06	SYP/SYT4/RAB3A/SNCA/DLG4/DBN1/GRM5/GRIK2/CNTN2/NCDN/SHISA7/SLC8A2/RASGRF1/JPH3/CAMK2A/NEURL1	16
2	GO:0031110	regulation of microtubule polymerization or depolymerization	20/1216	79/18670	1.06225e-07	5.81839e-06	5.12309e-06	STMN1/APC/CDK5R1/MAPT/APC2/SNCA/TUBB4A/NAV3/HDGFL3/SPAST/MAPRE2/CAMSAP2/CAMSAP1/CLASP1/FGF13/TAOK1/DCTN1/SLAIN2/PRUNE1/RAC1	20
2	GO:0050805	negative regulation of synaptic transmission	19/1216	72/18670	1.078e-07	5.84186e-06	5.14375e-06	STXBP1/MAPT/CELF4/SYT4/GRIA1/SNCA/SLC6A1/GRIK3/SHANK2/GRIK2/DGKI/KCNB1/ASIC1/TNR/BCHE/ADORA1/SORCS3/ADNP/SLC24A2	19
2	GO:0021879	forebrain neuron differentiation	16/1216	53/18670	1.41883e-07	7.60792e-06	6.69876e-06	DLX1/DLX2/ERBB4/ROBO2/DLX5/BCL11B/NRP2/ZSWIM6/CNTN2/RAPGEF2/PROX1/ROBO1/SEMA3A/SATB2/LHX6/OTP	16
2	GO:1902903	regulation of supramolecular fiber organization	50/1216	352/18670	1.57397e-07	8.35186e-06	7.3538e-06	STMN1/TMSB10/APC/CDK5R1/MAPT/APC2/SNCA/TMOD2/TUBB4A/NAV3/TMEFF2/CTNNA2/HDGFL3/CORO2B/CDC42/SPAST/CAMSAP2/DMTN/DBN1/CAMSAP1/WASF1/CLASP1/FGF13/CORO1A/TAOK1/TAC1/CDC42EP3/GRB2/ABI2/PROX1/LATS1/SPTBN2/PRKCE/AP1AR/RHOBTB2/PPM1E/DCTN1/SLAIN2/WNT4/NF2/MTPN/PLEKHH2/SHANK1/PRUNE1/RASA1/RAC1/MKKS/ROCK2/BAG4/ARPC5	50
2	GO:0031345	negative regulation of cell projection organization	33/1216	188/18670	1.63887e-07	8.60662e-06	7.57812e-06	RTN4/BCL11A/CRMP1/GRIN2B/CDK5R1/DNM3/DRAXIN/LINGO1/MAP4K4/DPYSL3/EPHA4/STX1B/PPP3CA/CCP110/SPOCK1/FGF13/RAPGEF2/YWHAH/TNR/TRIM46/SEMA3C/SEMA3A/PAFAH1B1/INPP5F/DAB1/NGEF/MCF2/RTN4RL2/RTN4RL1/SEMA3F/GORASP1/SEMA7A/KIAA0319	33
2	GO:0030516	regulation of axon extension	22/1216	96/18670	1.68878e-07	8.77822e-06	7.72921e-06	RTN4/OLFM1/SHTN1/CDK5R1/MAPT/ISLR2/DRAXIN/NTRK3/NRCAM/DBN1/PLXNA4/MAP3K13/TNR/TRIM46/TTL/SEMA3C/SEMA3A/PAFAH1B1/BARHL2/ADNP/SEMA3F/SEMA7A	22
2	GO:0030705	cytoskeleton-dependent intracellular transport	32/1216	180/18670	1.8603e-07	9.57208e-06	8.42821e-06	KIFAP3/KIF3C/CCDC88A/KIF5C/UCHL1/KIF3A/FEZ1/MAPT/MYO5A/ARL8A/KIF1B/DYNC1I1/DLG2/CDC42/SPAST/FNBP1L/WASF1/SUN2/RAB1A/KIF3B/TMEM108/DYNC1H1/ICK/TRAK1/APBA1/TUB/TRIM46/PAFAH1B1/DST/TERF2/BLOC1S3/CLN3	32
2	GO:0031644	regulation of neurological system process	27/1216	137/18670	1.9605e-07	9.9868e-06	8.79337e-06	CELF4/DLG4/CACNG4/STX1B/RELN/WNT7A/NPTXR/SHANK2/TMEM108/RIMS1/MGLL/SHISA7/FGF12/TNR/VIP/SRC/ZFHX2/OPRL1/ADORA1/FIG4/DICER1/NPTX1/SHANK1/HCRT/RNF10/ROCK2/HOMER1	27
2	GO:0010771	negative regulation of cell morphogenesis involved in differentiation	22/1216	97/18670	2.05138e-07	1.03463e-05	9.1099e-06	RTN4/CDK5R1/DNM3/DRAXIN/LINGO1/DMTN/PPP3CA/FGF13/RAPGEF2/YWHAH/CORO1C/AP1AR/TNR/TRIM46/SEMA3C/SEMA3A/DAB1/NGEF/MCF2/SEMA3F/GORASP1/SEMA7A	22
2	GO:0016049	cell growth	62/1216	484/18670	2.42895e-07	1.21305e-05	1.06809e-05	RTN4/BCL11A/ZEB2/OLFM1/SHTN1/DCLK1/CDK5R1/MAPT/SYT4/NEDD4L/CDKN2D/PAK5/AKAP6/ISLR2/DRAXIN/DACT3/PPP3CB/AUTS2/NTRK3/NRCAM/GNG4/CDC42/EIF4G2/CYFIP2/NRP2/DBN1/WASF1/SPOCK1/PLXNA4/FGF13/MAP3K13/PPP1R9B/TMEM108/KIAA1109/RIMS1/SH3GL2/SMARCA4/ACVR1B/TNR/TRIM46/IGFBPL1/PPP2R1A/TTL/SEMA3C/SEMA3A/PAFAH1B1/TIAM1/NDRG3/BARHL2/NPPA/CACNG7/ADNP/MTPN/KIF26A/ZNF639/MAP2K4/SYT3/SEMA3F/SEMA7A/CSNK2A1/GDF9/CPNE6	62
2	GO:0051963	regulation of synapse assembly	23/1216	106/18670	2.56921e-07	1.27064e-05	1.11879e-05	ROBO2/GAP43/LRRN3/PTPRD/SNCA/ADGRL3/NTRK3/SLITRK1/WNT7A/ADGRL1/EPHB1/LRRTM2/LRFN4/SLITRK6/LHFPL4/SLITRK3/CHRNB2/NECTIN1/ADNP/SYNDIG1/LRRTM1/ASIC2/LRTM2	23
2	GO:0036465	synaptic vesicle recycling	18/1216	69/18670	2.80569e-07	1.37425e-05	1.21002e-05	SYP/RAB3A/SYT5/SNCA/DNM3/PPP3CB/SNAP91/FGF14/STX1B/WNT7A/SLC17A7/KIAA1109/SNCB/SH3GL2/DNAJC6/SYT7/AMPH/DNM1L	18
2	GO:0032535	regulation of cellular component size	51/1216	370/18670	3.07092e-07	1.48984e-05	1.3118e-05	RTN4/TMSB10/OLFM1/SHTN1/CDK5R1/MAPT/ISLR2/TMOD2/DRAXIN/CTNNA2/AKT3/NTRK3/NRCAM/DMTN/DBN1/WNT7A/WASF1/PLXNA4/FGF13/CORO1A/MAP3K13/CDC42EP3/CNTN2/GRB2/ABI2/LATS1/SPTBN2/PRKCE/AP1AR/TNR/TRIM46/RHOBTB2/TTL/SEMA3C/RB1CC1/SEMA3A/PAFAH1B1/BARHL2/ADNP/MTPN/PLEKHH2/CREB1/RASA1/RAC1/MKKS/BAG4/LRRC8A/SEMA3F/SEMA7A/AP2M1/ARPC5	51
2	GO:0006813	potassium ion transport	38/1216	240/18670	3.13392e-07	1.50606e-05	1.32608e-05	ANK3/NEDD4L/SNAP25/ATP1A3/ANK2/AKAP6/NSF/KCNQ3/KCNMB2/KCNB1/KCNB2/LRRC26/KCNJ6/LRRC55/KCNJ3/VIP/KCNQ2/KCNIP4/HCN2/KCNMB4/ADORA1/NPPA/NOS1AP/HCN4/SLC24A2/KCND2/DPP6/KCNAB1/KCNH7/SLC9A7/HCRT/KCNK2/KCNJ9/KCNA2/KCNJ5/KCNA3/KCNJ12/HCN1	38
2	GO:0022029	telencephalon cell migration	16/1216	56/18670	3.30555e-07	1.57369e-05	1.38563e-05	RTN4/CDK5R1/CDK5R2/RELN/NRP2/SUN2/FGF13/CNTN2/TNR/ROBO1/FBXO45/NRG1/SEMA3A/PAFAH1B1/DAB1/LHX6	16
2	GO:0060079	excitatory postsynaptic potential	22/1216	100/18670	3.61262e-07	1.70395e-05	1.50033e-05	GRIN2B/CELF4/SNCA/DLG4/SEZ6/STX1B/RELN/WNT7A/PPP3CA/SLC17A7/SHANK2/GLRA2/TMEM108/GRIK2/DGKI/RIMS1/NPAS4/CHRNB2/ADORA1/ARRB2/SHANK1/HCRT	22
2	GO:0072384	organelle transport along microtubule	20/1216	85/18670	3.86533e-07	1.80642e-05	1.59055e-05	KIFAP3/KIF3C/UCHL1/KIF3A/FEZ1/MAPT/KIF1B/DYNC1I1/CDC42/SPAST/WASF1/SUN2/RAB1A/KIF3B/DYNC1H1/TRAK1/TRIM46/PAFAH1B1/BLOC1S3/CLN3	20
2	GO:1900449	regulation of glutamate receptor signaling pathway	17/1216	64/18670	4.52131e-07	2.09378e-05	1.84357e-05	GRIN2B/GRIA1/DLG4/CACNG4/DLG2/LRRC7/RELN/GRIA3/SHANK2/CACNG2/SHISA7/RASGRF1/CACNG8/CACNG7/SHANK1/CACNG3/DAPK1	17
2	GO:0061387	regulation of extent of cell growth	23/1216	110/18670	5.18409e-07	2.34205e-05	2.06217e-05	RTN4/OLFM1/SHTN1/CDK5R1/MAPT/ISLR2/DRAXIN/NTRK3/NRCAM/DBN1/PLXNA4/FGF13/MAP3K13/TNR/TRIM46/TTL/SEMA3C/SEMA3A/PAFAH1B1/BARHL2/ADNP/SEMA3F/SEMA7A	23
2	GO:0010970	transport along microtubule	29/1216	161/18670	5.19535e-07	2.34205e-05	2.06217e-05	KIFAP3/KIF3C/KIF5C/UCHL1/KIF3A/FEZ1/MAPT/ARL8A/KIF1B/DYNC1I1/DLG2/CDC42/SPAST/WASF1/SUN2/RAB1A/KIF3B/TMEM108/DYNC1H1/ICK/TRAK1/APBA1/TUB/TRIM46/PAFAH1B1/DST/TERF2/BLOC1S3/CLN3	29
2	GO:0099111	microtubule-based transport	29/1216	161/18670	5.19535e-07	2.34205e-05	2.06217e-05	KIFAP3/KIF3C/KIF5C/UCHL1/KIF3A/FEZ1/MAPT/ARL8A/KIF1B/DYNC1I1/DLG2/CDC42/SPAST/WASF1/SUN2/RAB1A/KIF3B/TMEM108/DYNC1H1/ICK/TRAK1/APBA1/TUB/TRIM46/PAFAH1B1/DST/TERF2/BLOC1S3/CLN3	29
2	GO:0021543	pallium development	30/1216	172/18670	6.79667e-07	3.03704e-05	2.67411e-05	RTN4/ZEB2/DLX1/DLX2/ATAT1/NEUROD6/FEZ1/CDK5R1/EPHA5/SLC32A1/PHACTR1/CDK5R2/RELN/NRP2/SUN2/FGF13/FOXP2/TMEM108/SRD5A1/PROX1/KIRREL3/ROBO1/FBXO45/SEMA3A/PAFAH1B1/DAB1/NF2/LRP8/LHX6/MKKS	30
2	GO:0021885	forebrain cell migration	16/1216	59/18670	7.23162e-07	3.20329e-05	2.8205e-05	RTN4/CDK5R1/CDK5R2/RELN/NRP2/SUN2/FGF13/CNTN2/TNR/ROBO1/FBXO45/NRG1/SEMA3A/PAFAH1B1/DAB1/LHX6	16
2	GO:0060998	regulation of dendritic spine development	18/1216	74/18670	8.66853e-07	3.80668e-05	3.35178e-05	CDK5R1/KALRN/DNM3/CPEB3/EPHA4/RELN/DBN1/SHANK2/ABI2/FOXO6/PAFAH1B1/NEURL1/TIAM1/DHX36/DNM1L/NGEF/SHANK1/LRP8	18
2	GO:1990778	protein localization to cell periphery	44/1216	311/18670	9.6496e-07	4.20129e-05	3.69923e-05	NSG1/STXBP1/SCN3B/ANK3/SNAP25/RAB3A/ANK2/OPTN/MYO5A/KIF1B/DLG2/LRRC7/STX7/STX1B/RAB3C/TSPAN14/RAPGEF6/FGF13/PID1/AKAP5/CACNG2/NSF/KCNB1/SORBS1/RAPGEF2/ADAM22/KCNB2/PACS1/PRKCE/TUB/TSPAN5/LIN7A/GRIP1/KCNIP4/BCL2L1/RAB15/CNST/JUP/DPP6/EXOC5/ROCK2/BAG4/GORASP1/AP2M1	44
2	GO:0035725	sodium ion transmembrane transport	26/1216	140/18670	1.08919e-06	4.70196e-05	4.14007e-05	SCN3B/ANK3/NEDD4L/ATP1A3/FXYD7/HECW1/SLC17A7/YWHAH/ASIC1/FGF12/SLC8A2/PRKCE/GLRX/SCN8A/HCN2/HECW2/SCN9A/SLC8A3/HCN4/SLC24A2/ASIC2/SCN2B/SLC9A7/HCN1/GPD1L/CNNM4	26
2	GO:0097484	dendrite extension	12/1216	35/18670	1.13173e-06	4.84458e-05	4.26565e-05	BCL11A/SYT4/NEDD4L/AUTS2/CYFIP2/WASF1/TMEM108/RIMS1/SH3GL2/CACNG7/SYT3/CPNE6	12
2	GO:0099565	chemical synaptic transmission, postsynaptic	22/1216	108/18670	1.45201e-06	6.16378e-05	5.4272e-05	GRIN2B/CELF4/SNCA/DLG4/SEZ6/STX1B/RELN/WNT7A/PPP3CA/SLC17A7/SHANK2/GLRA2/TMEM108/GRIK2/DGKI/RIMS1/NPAS4/CHRNB2/ADORA1/ARRB2/SHANK1/HCRT	22
2	GO:0071804	cellular potassium ion transport	34/1216	217/18670	1.65036e-06	6.89093e-05	6.06746e-05	ANK3/NEDD4L/SNAP25/ATP1A3/ANK2/AKAP6/KCNQ3/KCNMB2/KCNB1/KCNB2/LRRC26/KCNJ6/LRRC55/KCNJ3/KCNQ2/KCNIP4/HCN2/KCNMB4/NPPA/NOS1AP/HCN4/SLC24A2/KCND2/DPP6/KCNAB1/KCNH7/SLC9A7/KCNK2/KCNJ9/KCNA2/KCNJ5/KCNA3/KCNJ12/HCN1	34
2	GO:0071805	potassium ion transmembrane transport	34/1216	217/18670	1.65036e-06	6.89093e-05	6.06746e-05	ANK3/NEDD4L/SNAP25/ATP1A3/ANK2/AKAP6/KCNQ3/KCNMB2/KCNB1/KCNB2/LRRC26/KCNJ6/LRRC55/KCNJ3/KCNQ2/KCNIP4/HCN2/KCNMB4/NPPA/NOS1AP/HCN4/SLC24A2/KCND2/DPP6/KCNAB1/KCNH7/SLC9A7/KCNK2/KCNJ9/KCNA2/KCNJ5/KCNA3/KCNJ12/HCN1	34
2	GO:0021952	central nervous system projection neuron axonogenesis	10/1216	25/18670	1.75449e-06	7.20756e-05	6.34625e-05	ZEB2/DCLK1/MYCBP2/EPHA4/EPHB1/PLXNA4/FBXO45/PAFAH1B1/CHRNB2/ADARB1	10
2	GO:0045956	positive regulation of calcium ion-dependent exocytosis	10/1216	25/18670	1.75449e-06	7.20756e-05	6.34625e-05	STXBP1/SYT4/CNR1/SCAMP5/CDK5R2/DOC2B/KCNB1/SYT7/SYT10/DNM1L	10
2	GO:0032271	regulation of protein polymerization	34/1216	218/18670	1.83544e-06	7.47979e-05	6.58595e-05	STMN1/TMSB10/CDK5R1/MAPT/SNCA/TMOD2/TUBB4A/NAV3/CTNNA2/CAMSAP2/DMTN/DBN1/CAMSAP1/WASF1/CLASP1/CORO1A/CDC42EP3/GRB2/ABI2/LATS1/SPTBN2/PRKCE/AP1AR/RHOBTB2/TTBK1/DCTN1/SLAIN2/MTPN/PRUNE1/RASA1/RAC1/MKKS/BAG4/ARPC5	34
2	GO:0035418	protein localization to synapse	16/1216	63/18670	1.88572e-06	7.62369e-05	6.71265e-05	KIF5C/NSG1/MAPT/SNAP25/DLG4/DLG2/LRRC7/STX1B/WNT7A/BSN/ADAM22/GRIP1/TERF2/LRRTM1/SHANK1/ASIC2	16
2	GO:0021954	central nervous system neuron development	18/1216	78/18670	1.97748e-06	7.93171e-05	6.98386e-05	ZEB2/ROBO2/DCLK1/MYCBP2/MAPT/EPHA4/NRP2/EPHB1/PLXNA4/CNTN2/RAPGEF2/ROBO1/FBXO45/SEMA3A/PAFAH1B1/CHRNB2/ADARB1/LHX6	18
2	GO:0021795	cerebral cortex cell migration	13/1216	43/18670	2.06793e-06	8.2297e-05	7.24624e-05	RTN4/CDK5R1/CDK5R2/RELN/NRP2/SUN2/FGF13/ROBO1/FBXO45/SEMA3A/PAFAH1B1/DAB1/LHX6	13
2	GO:0010770	positive regulation of cell morphogenesis involved in differentiation	27/1216	154/18670	2.18274e-06	8.61929e-05	7.58928e-05	ZEB2/ROBO2/PTPRD/SHTN1/MAPT/KALRN/ISLR2/NTRK3/CDC42/EPHA4/SLITRK1/RELN/DMTN/DBN1/PLXNA4/MAP3K13/TRAK1/PLXNC1/ROBO1/PAFAH1B1/TIAM1/DHX36/DNM1L/ADNP/LRP8/RAC1/SEMA7A	27
2	GO:0031111	negative regulation of microtubule polymerization or depolymerization	12/1216	37/18670	2.22446e-06	8.71645e-05	7.67483e-05	STMN1/APC/APC2/SNCA/TUBB4A/NAV3/HDGFL3/CAMSAP2/CAMSAP1/CLASP1/FGF13/TAOK1	12
2	GO:0048791	calcium ion-regulated exocytosis of neurotransmitter	8/1216	16/18670	2.542e-06	9.88469e-05	8.70347e-05	SYT4/SYT5/STX1B/DOC2B/RIMS1/SYT7/RIMS3/RIMS4	8
2	GO:0008016	regulation of heart contraction	37/1216	251/18670	2.61309e-06	0.000100841	8.87907e-05	SCN3B/CELF2/GNAO1/ATP1A3/ANK2/CACNB4/CACNG4/FXYD7/PDE4D/CXADR/FGF13/TAC1/CACNG2/KCNJ3/SLC8A2/PDE4B/CACNG8/CACNA2D3/KCNIP4/ATP5PF/SEMA3A/THRB/ADORA1/NPPA/CACNG7/JUP/NOS1AP/SLC8A3/HCN4/KCND2/SLC1A1/ATP2B3/SCN2B/CACNG3/KCNJ5/KCNJ12/GPD1L	37
2	GO:0099632	protein transport within plasma membrane	10/1216	26/18670	2.6848e-06	0.000102063	8.9866e-05	NSG1/SNAP25/CACNG4/LRRC7/STX1B/CACNG2/CACNG8/GRIP1/CACNG7/CACNG3	10
2	GO:0099637	neurotransmitter receptor transport	10/1216	26/18670	2.6848e-06	0.000102063	8.9866e-05	NSG1/SNAP25/CACNG4/LRRC7/STX1B/CACNG2/CACNG8/GRIP1/CACNG7/CACNG3	10
2	GO:0014047	glutamate secretion	13/1216	44/18670	2.76105e-06	0.000102663	9.03944e-05	STXBP1/SYT4/SNAP25/RAB3A/SNCA/SLC1A2/PPFIA2/SLC17A7/RIMS1/APBA1/ADORA1/GRM2/SLC1A1	13
2	GO:0060999	positive regulation of dendritic spine development	13/1216	44/18670	2.76105e-06	0.000102663	9.03944e-05	KALRN/CPEB3/RELN/DBN1/SHANK2/FOXO6/PAFAH1B1/NEURL1/TIAM1/DHX36/DNM1L/SHANK1/LRP8	13
2	GO:0061001	regulation of dendritic spine morphogenesis	13/1216	44/18670	2.76105e-06	0.000102663	9.03944e-05	CDK5R1/KALRN/DNM3/EPHA4/RELN/DBN1/ABI2/PAFAH1B1/TIAM1/DHX36/DNM1L/NGEF/LRP8	13
2	GO:0051668	localization within membrane	26/1216	148/18670	3.22095e-06	0.000118895	0.000104687	KIF5C/NSG1/ANKS1B/SNAP25/DNM3/DLG4/CACNG4/DLG2/LRRC7/STX7/STX1B/RELN/DBN1/RAB1A/HPCA/GRIK2/CACNG2/ADAM22/SHISA7/CACNG8/LHFPL4/GRIP1/RFTN1/CACNG7/CACNG3/RAC1	26
2	GO:0051932	synaptic transmission, GABAergic	13/1216	45/18670	3.65254e-06	0.00013214	0.000116349	STXBP1/CNR1/GABRB2/GABRG2/GABRA2/SLC6A1/TAC1/PLCL2/NPAS4/PRKCE/ADORA1/PHF24/GABRA3	13
2	GO:0015800	acidic amino acid transport	16/1216	66/18670	3.65757e-06	0.00013214	0.000116349	STXBP1/SYT4/SNAP25/RAB3A/SNCA/SLC1A2/PPFIA2/SLC6A1/SLC17A6/SLC17A7/RIMS1/APBA1/ADORA1/GRM2/SLC1A1/LRRC8A	16
2	GO:0021872	forebrain generation of neurons	16/1216	66/18670	3.65757e-06	0.00013214	0.000116349	DLX1/DLX2/ERBB4/ROBO2/DLX5/BCL11B/NRP2/ZSWIM6/CNTN2/RAPGEF2/PROX1/ROBO1/SEMA3A/SATB2/LHX6/OTP	16
2	GO:0099518	vesicle cytoskeletal trafficking	14/1216	52/18670	3.90743e-06	0.000140172	0.000123421	KIFAP3/KIF3A/MYO5A/KIF1B/DYNC1I1/FNBP1L/RAB1A/KIF3B/DYNC1H1/TRAK1/TRIM46/PAFAH1B1/BLOC1S3/CLN3	14
2	GO:0038179	neurotrophin signaling pathway	12/1216	39/18670	4.15821e-06	0.000148125	0.000130424	KIDINS220/NTRK3/CYFIP2/WASF1/CORO1A/TMEM108/GRB2/RAPGEF2/SRC/RAPGEF1/SORT1/SOS1	12
2	GO:1903522	regulation of blood circulation	41/1216	297/18670	4.19176e-06	0.000148284	0.000130564	SCN3B/CELF2/GNAO1/ATP1A3/ANK2/CACNB4/CACNG4/FXYD7/PDE4D/CXADR/FGF13/TAC1/CACNG2/DOCK4/KCNMB2/KCNJ3/SLC8A2/PDE4B/CACNG8/CACNA2D3/KCNIP4/ATP5PF/SEMA3A/THRB/KCNMB4/ADORA1/NPPA/CACNG7/JUP/NOS1AP/SLC8A3/HCN4/KCND2/ASIC2/SLC1A1/ATP2B3/SCN2B/CACNG3/KCNJ5/KCNJ12/GPD1L	41
2	GO:0099084	postsynaptic specialization organization	11/1216	33/18670	4.36125e-06	0.000153215	0.000134906	GAP43/PTPRD/NTRK3/DLG2/RELN/LRRTM2/SHANK2/LRFN4/TMEM108/LRRTM1/SHANK1	11
2	GO:0008361	regulation of cell size	29/1216	179/18670	4.80444e-06	0.000167629	0.000147597	RTN4/OLFM1/SHTN1/CDK5R1/MAPT/ISLR2/DRAXIN/AKT3/NTRK3/NRCAM/DBN1/PLXNA4/FGF13/MAP3K13/TNR/TRIM46/TTL/SEMA3C/RB1CC1/SEMA3A/PAFAH1B1/BARHL2/ADNP/MTPN/CREB1/RAC1/LRRC8A/SEMA3F/SEMA7A	29
2	GO:1903307	positive regulation of regulated secretory pathway	14/1216	53/18670	4.99415e-06	0.000173063	0.000152382	STXBP1/SYT4/RAB3A/CNR1/SCAMP5/CDK5R2/DOC2B/KCNB1/SYT7/SYT10/GAB2/RAB15/NPPA/DNM1L	14
2	GO:0051965	positive regulation of synapse assembly	16/1216	68/18670	5.55347e-06	0.000190879	0.000168069	LRRN3/PTPRD/ADGRL3/NTRK3/SLITRK1/WNT7A/ADGRL1/EPHB1/LRRTM2/SLITRK6/SLITRK3/ADNP/SYNDIG1/LRRTM1/ASIC2/LRTM2	16
2	GO:0003015	heart process	40/1216	290/18670	5.58322e-06	0.000190879	0.000168069	SCN3B/CELF2/GNAO1/NEDD4L/ATP1A3/ANK2/CACNB4/CACNG4/FXYD7/PDE4D/CXADR/TAC1/CACNG2/KCNJ3/FGF12/SLC8A2/PDE4B/CACNG8/CACNA2D3/SRC/KCNIP4/ATP5PF/SEMA3A/THRB/ADORA1/NPPA/CACNG7/DNM1L/JUP/NOS1AP/SLC8A3/HCN4/KCND2/SLC1A1/ATP2B3/SCN2B/CACNG3/KCNJ5/KCNJ12/GPD1L	40
2	GO:0060047	heart contraction	39/1216	280/18670	5.75422e-06	0.000195413	0.000172061	SCN3B/CELF2/GNAO1/NEDD4L/ATP1A3/ANK2/CACNB4/CACNG4/FXYD7/PDE4D/CXADR/TAC1/CACNG2/KCNJ3/FGF12/SLC8A2/PDE4B/CACNG8/CACNA2D3/KCNIP4/ATP5PF/SEMA3A/THRB/ADORA1/NPPA/CACNG7/DNM1L/JUP/NOS1AP/SLC8A3/HCN4/KCND2/SLC1A1/ATP2B3/SCN2B/CACNG3/KCNJ5/KCNJ12/GPD1L	39
2	GO:0032594	protein transport within lipid bilayer	11/1216	34/18670	6.06905e-06	0.00020474	0.000180273	NSG1/SNAP25/CACNG4/LRRC7/STX1B/CACNG2/CACNG8/GRIP1/RFTN1/CACNG7/CACNG3	11
2	GO:0032970	regulation of actin filament-based process	49/1216	388/18670	6.52658e-06	0.000218726	0.000192588	STMN1/CCDC88A/TMSB10/CDK5R1/EPHA5/ANK2/TMOD2/TMEFF2/CTNNA2/NTRK3/CORO2B/CDC42/DMTN/DBN1/WASF1/PDE4D/CLASP1/FGF13/CORO1A/TAOK1/TAC1/CDC42EP3/GRB2/ABI2/PROX1/LATS1/SPTBN2/PRKCE/PDE4B/AP1AR/RHOBTB2/PPM1E/ABL2/ADORA1/WNT4/NF2/JUP/NOS1AP/HCN4/MTPN/PLEKHH2/SHANK1/RASA1/RHOV/RAC1/MKKS/ROCK2/BAG4/ARPC5	49
2	GO:0043112	receptor metabolic process	30/1216	192/18670	7.0137e-06	0.000233515	0.00020561	NSG1/SNAP25/GRIA1/SNCA/DNM3/OPTN/DLG4/CACNG4/LRRTM2/HPCA/UBQLN2/CACNG2/CNTN2/NSF/GRB2/SH3GL2/GRK3/AP1AR/SCYL2/VLDLR/CACNG8/NRG1/INPP5F/CACNG7/SH3GLB1/ARRB2/LRRTM1/PTPN1/CACNG3/AP2M1	30
2	GO:0008344	adult locomotory behavior	17/1216	77/18670	7.18284e-06	0.000237202	0.000208856	UCHL1/PBX3/SNCA/KALRN/SEZ6/EPHA4/CEND1/SEZ6L/SLITRK6/CNTN2/ADAM22/FGF12/PAFAH1B1/PUM1/INPP5F/DAB1/ARRB2	17
2	GO:0007413	axonal fasciculation	9/1216	23/18670	7.26414e-06	0.000237202	0.000208856	RTN4/CDK5R1/CNR1/NRCAM/EPHA4/NCAM2/CNTN2/SEMA3A/CNTN4	9
2	GO:0106030	neuron projection fasciculation	9/1216	23/18670	7.26414e-06	0.000237202	0.000208856	RTN4/CDK5R1/CNR1/NRCAM/EPHA4/NCAM2/CNTN2/SEMA3A/CNTN4	9
2	GO:0061337	cardiac conduction	25/1216	146/18670	7.90716e-06	0.000256555	0.000225896	SCN3B/ATP1A3/ANK2/CACNB4/CACNG4/FXYD7/PDE4D/CXADR/CACNG2/KCNJ3/SLC8A2/CACNG8/CACNA2D3/KCNIP4/NPPA/CACNG7/JUP/SLC8A3/HCN4/KCND2/ATP2B3/SCN2B/CACNG3/KCNJ5/KCNJ12	25
2	GO:0008038	neuron recognition	13/1216	48/18670	8.03649e-06	0.000259101	0.000228138	RTN4/ROBO2/GAP43/CDK5R1/CNR1/NRCAM/EPHA4/DSCAML1/NCAM2/CNTN2/ROBO1/SEMA3A/CNTN4	13
2	GO:0031114	regulation of microtubule depolymerization	10/1216	29/18670	8.45612e-06	0.000270915	0.00023854	APC/APC2/NAV3/HDGFL3/SPAST/CAMSAP2/CAMSAP1/CLASP1/FGF13/TAOK1	10
2	GO:0031623	receptor internalization	21/1216	111/18670	8.51842e-06	0.000271205	0.000238796	SNAP25/GRIA1/SNCA/DNM3/DLG4/CACNG4/LRRTM2/HPCA/UBQLN2/CACNG2/CNTN2/GRB2/SH3GL2/GRK3/SCYL2/CACNG8/CACNG7/ARRB2/LRRTM1/CACNG3/AP2M1	21
2	GO:2001222	regulation of neuron migration	12/1216	42/18670	9.79865e-06	0.000308156	0.000271332	ERBB4/SHTN1/SCRT2/PHACTR1/CTNNA2/NEXMIF/SCRT1/RELN/RAPGEF2/NRG1/CAMK2A/SEMA3A	12
2	GO:0031109	microtubule polymerization or depolymerization	21/1216	112/18670	9.85013e-06	0.000308156	0.000271332	STMN1/APC/CDK5R1/MAPT/APC2/SNCA/TUBB4A/NAV3/HDGFL3/CCSAP/SPAST/MAPRE2/CAMSAP2/CAMSAP1/CLASP1/FGF13/TAOK1/DCTN1/SLAIN2/PRUNE1/RAC1	21
2	GO:0001558	regulation of cell growth	51/1216	416/18670	9.86052e-06	0.000308156	0.000271332	RTN4/BCL11A/OLFM1/SHTN1/CDK5R1/MAPT/SYT4/NEDD4L/CDKN2D/PAK5/AKAP6/ISLR2/DRAXIN/DACT3/NTRK3/NRCAM/GNG4/CDC42/EIF4G2/DBN1/SPOCK1/PLXNA4/FGF13/MAP3K13/PPP1R9B/KIAA1109/RIMS1/SMARCA4/ACVR1B/TNR/TRIM46/IGFBPL1/PPP2R1A/TTL/SEMA3C/SEMA3A/PAFAH1B1/NDRG3/BARHL2/NPPA/CACNG7/ADNP/MTPN/KIF26A/ZNF639/SYT3/SEMA3F/SEMA7A/CSNK2A1/GDF9/CPNE6	51
2	GO:0010959	regulation of metal ion transport	49/1216	394/18670	9.94453e-06	0.000308887	0.000271974	SCN3B/ANK3/GNAO1/NEDD4L/JPH4/ANK2/SNCA/AKAP6/CACNB4/MYO5A/SESTD1/FXYD7/CNTN1/FGF14/HECW1/CASK/PDE4D/HPCA/CORO1A/NKAIN2/YWHAH/LRRC26/LRRC55/FGF12/PRKCE/PDE4B/GLRX/NKAIN1/JPH3/VIP/CAMK2A/KCNIP4/RGN/UBASH3B/OPRL1/ADORA1/HECW2/NPPA/ARRB2/NOS1AP/DPP6/KCNAB1/UBQLN1/ADCYAP1R1/SCN2B/HOMER2/HCRT/HOMER1/GPD1L	49
2	GO:1990090	cellular response to nerve growth factor stimulus	13/1216	49/18670	1.0291e-05	0.00031745	0.000279515	KIDINS220/MAPT/NTRK3/KIF1B/WASF1/CORO1A/TMEM108/TAC1/SH3GL2/RAPGEF2/RAPGEF1/SORT1/CREB1	13
2	GO:0070507	regulation of microtubule cytoskeleton organization	29/1216	186/18670	1.03449e-05	0.00031745	0.000279515	STMN1/APC/ATAT1/CDK5R1/MAPT/APC2/SNCA/TUBB4A/NAV3/HDGFL3/TRIM36/CCSAP/SPAST/MAPRE2/CAMSAP2/CAMSAP1/CLASP1/FGF13/TAOK1/DYNC1H1/CEP250/DCTN1/PAFAH1B1/SLAIN2/CHMP1B/FSD1/PRUNE1/RAC1/ROCK2	29
2	GO:0019233	sensory perception of pain	20/1216	104/18670	1.07505e-05	0.000327922	0.000288735	UCHL1/SCN3B/CNR1/DLG2/EPHB1/MMP24/TAC1/MGLL/PENK/VIP/ZFHX2/CHRNB2/OPRL1/ADORA1/SCN9A/ARRB2/NPY1R/KCND2/PHF24/KCNA2	20
2	GO:0051491	positive regulation of filopodium assembly	10/1216	30/18670	1.19462e-05	0.000362226	0.00031894	DNM3/DPYSL3/RIPOR2/CDC42/FNBP1L/TENM2/PLPPR5/MIEN1/NEURL1/DOCK11	10
2	GO:0031113	regulation of microtubule polymerization	13/1216	50/18670	1.30839e-05	0.000394375	0.000347247	STMN1/CDK5R1/MAPT/SNCA/TUBB4A/NAV3/CAMSAP2/CAMSAP1/CLASP1/DCTN1/SLAIN2/PRUNE1/RAC1	13
2	GO:0006814	sodium ion transport	32/1216	218/18670	1.32582e-05	0.000394955	0.000347758	SCN3B/ANK3/NEDD4L/ATP1A3/FXYD7/CNTN1/SLC17A6/HECW1/SLC17A7/FGF13/NKAIN2/YWHAH/ASIC1/FGF12/SLC8A2/PRKCE/GLRX/NKAIN1/SCN8A/HCN2/HECW2/SCN9A/SLC8A3/HCN4/SLC24A2/ASIC2/SCN2B/SLC9A7/SLC6A15/HCN1/GPD1L/CNNM4	32
2	GO:0032886	regulation of microtubule-based process	32/1216	218/18670	1.32582e-05	0.000394955	0.000347758	STMN1/APC/ATAT1/FEZ1/CDK5R1/MAPT/APC2/SNCA/TUBB4A/NAV3/HDGFL3/TRIM36/CCSAP/SPAST/MAPRE2/CAMSAP2/CAMSAP1/CLASP1/FGF13/TAOK1/DYNC1H1/TRIM46/CEP250/DCTN1/PAFAH1B1/SLAIN2/CHMP1B/FSD1/PRUNE1/RAC1/MKKS/ROCK2	32
2	GO:0016311	dephosphorylation	56/1216	478/18670	1.42138e-05	0.000420959	0.000370654	CSRNP3/PTPRD/PLPPR2/PHACTR3/PHACTR1/PPP3CB/DLG2/MTMR9/PLPPR1/PPP3CA/DUSP4/CSRNP2/PPM1L/TIPRL/PPP1R9B/PLPPR5/RCAN1/LMTK3/MGAT5/RCAN2/DNAJC6/PLPPR4/PTPN5/PPP2R2C/PPP2R5E/PTPRR/PPP2R3A/CTTNBP2NL/FAM220A/FBXW11/POLB/PPM1E/SRC/PPP2R1A/RGN/UBASH3B/MTMR7/ARPP19/ADORA1/PTPDC1/INPP5F/FIG4/MPHOSPH10/CNST/PHACTR4/PTPN4/PPP1R17/PRUNE1/PTPN1/SLC7A14/MTMR1/ROCK2/DUSP7/RNGTT/MFHAS1/BAG4	56
2	GO:0072659	protein localization to plasma membrane	36/1216	260/18670	1.48302e-05	0.000436677	0.000384494	NSG1/STXBP1/SCN3B/ANK3/RAB3A/ANK2/OPTN/MYO5A/LRRC7/STX7/RAB3C/TSPAN14/RAPGEF6/FGF13/PID1/AKAP5/NSF/KCNB1/SORBS1/RAPGEF2/KCNB2/PACS1/PRKCE/TSPAN5/GRIP1/KCNIP4/BCL2L1/RAB15/CNST/JUP/DPP6/EXOC5/ROCK2/BAG4/GORASP1/AP2M1	36
2	GO:1902904	negative regulation of supramolecular fiber organization	24/1216	142/18670	1.49598e-05	0.000437962	0.000385625	STMN1/TMSB10/APC/APC2/SNCA/TMOD2/TUBB4A/NAV3/TMEFF2/CTNNA2/HDGFL3/CORO2B/CAMSAP2/DMTN/CAMSAP1/CLASP1/FGF13/CORO1A/TAOK1/SPTBN2/MTPN/PLEKHH2/SHANK1/MKKS	24
2	GO:0007026	negative regulation of microtubule depolymerization	9/1216	25/18670	1.61254e-05	0.000464083	0.000408625	APC/APC2/NAV3/HDGFL3/CAMSAP2/CAMSAP1/CLASP1/FGF13/TAOK1	9
2	GO:0035235	ionotropic glutamate receptor signaling pathway	9/1216	25/18670	1.61254e-05	0.000464083	0.000408625	GRIN2B/CDK5R1/GRIA1/GRIK3/GRIA3/GRIK2/TIAM1/GRID1/CLN3	9
2	GO:2000311	regulation of AMPA receptor activity	9/1216	25/18670	1.61254e-05	0.000464083	0.000408625	CACNG4/RELN/SHANK2/CACNG2/SHISA7/CACNG8/CACNG7/SHANK1/CACNG3	9
2	GO:0007019	microtubule depolymerization	12/1216	44/18670	1.65525e-05	0.000470049	0.000413877	STMN1/APC/APC2/NAV3/HDGFL3/CCSAP/SPAST/CAMSAP2/CAMSAP1/CLASP1/FGF13/TAOK1	12
2	GO:0051489	regulation of filopodium assembly	12/1216	44/18670	1.65525e-05	0.000470049	0.000413877	GAP43/DNM3/DPYSL3/RIPOR2/CDC42/DMTN/FNBP1L/TENM2/PLPPR5/MIEN1/NEURL1/DOCK11	12
2	GO:0097106	postsynaptic density organization	10/1216	31/18670	1.66095e-05	0.000470049	0.000413877	PTPRD/NTRK3/DLG2/RELN/LRRTM2/SHANK2/LRFN4/TMEM108/LRRTM1/SHANK1	10
2	GO:0050905	neuromuscular process	20/1216	107/18670	1.67022e-05	0.000470062	0.000413889	UCHL1/MYCBP2/RBFOX2/JPH4/DLG4/CTNNA2/SLITRK6/FGF12/ATP8A2/TNR/JPH3/PENK/DCTN1/PAFAH1B1/ADARB1/CSMD1/BCR/SHANK1/CLN3/GPR88	20
2	GO:0099072	regulation of postsynaptic membrane neurotransmitter receptor levels	15/1216	66/18670	1.69744e-05	0.000475096	0.000418322	NSG1/SNAP25/DNM3/DLG4/CACNG4/DLG2/LRRC7/STX1B/HPCA/CACNG2/ADAM22/CACNG8/GRIP1/CACNG7/CACNG3	15
2	GO:0048638	regulation of developmental growth	44/1216	347/18670	1.72081e-05	0.000479005	0.000421764	RTN4/BCL11A/ERBB4/OLFM1/SHTN1/CDK5R1/MAPT/SYT4/NEDD4L/AKAP6/ISLR2/DRAXIN/NTRK3/NRCAM/DBN1/FGF9/PLXNA4/FGF13/MAP3K13/RIMS1/FTO/PROX1/LATS1/ATP8A2/TNR/GPAT4/TRIM46/ZFPM2/TTL/SEMA3C/SEMA3A/PAFAH1B1/BARHL2/CACNG7/ADNP/NPY1R/CREB1/GHRH/KCNK2/MKKS/SYT3/SEMA3F/SEMA7A/CPNE6	44
2	GO:1900006	positive regulation of dendrite development	16/1216	74/18670	1.75549e-05	0.000486003	0.000427926	PTPRD/KALRN/CPEB3/EPHA4/RELN/DBN1/SHANK2/VLDLR/FOXO6/PAFAH1B1/NEURL1/TIAM1/DHX36/DNM1L/SHANK1/LRP8	16
2	GO:0046847	filopodium assembly	14/1216	59/18670	1.91288e-05	0.000526713	0.00046377	GAP43/DNM3/DPYSL3/RIPOR2/CDC42/DMTN/FNBP1L/TENM2/PPP1R9B/PLPPR5/MIEN1/NEURL1/FGD3/DOCK11	14
2	GO:0098698	postsynaptic specialization assembly	8/1216	20/18670	1.96641e-05	0.000538523	0.000474169	GAP43/PTPRD/NTRK3/LRRTM2/SHANK2/LRFN4/LRRTM1/SHANK1	8
2	GO:0007216	G protein-coupled glutamate receptor signaling pathway	7/1216	15/18670	1.97691e-05	0.000538523	0.000474169	GRIK3/GRM3/GRM5/GRM2/DAGLA/HOMER2/HOMER1	7
2	GO:1990089	response to nerve growth factor	13/1216	52/18670	2.07259e-05	0.000561584	0.000494475	KIDINS220/MAPT/NTRK3/KIF1B/WASF1/CORO1A/TMEM108/TAC1/SH3GL2/RAPGEF2/RAPGEF1/SORT1/CREB1	13
2	GO:0007616	long-term memory	10/1216	32/18670	2.27553e-05	0.000610082	0.000537176	GRIA1/CPEB3/RELN/SLC17A7/CAMK4/TAC1/ADCY1/NPAS4/RASGRF1/SHANK1	10
2	GO:0051968	positive regulation of synaptic transmission, glutamatergic	10/1216	32/18670	2.27553e-05	0.000610082	0.000537176	STXBP1/CACNG4/RELN/SHANK2/CACNG2/TNR/CACNG8/CACNG7/SHANK1/CACNG3	10
2	GO:0035640	exploration behavior	9/1216	26/18670	2.3241e-05	0.000619841	0.00054577	DLG4/GAD1/PRKCE/TNR/JPH3/PENK/ABL2/BRINP1/LRRTM1	9
2	GO:0050772	positive regulation of axonogenesis	17/1216	85/18670	2.85175e-05	0.000756604	0.000666189	ZEB2/ROBO2/SHTN1/MAPT/ISLR2/NTRK3/SLITRK1/DBN1/PLXNA4/MAP3K13/TRAK1/PLXNC1/ROBO1/PAFAH1B1/TIAM1/ADNP/SEMA7A	17
2	GO:0061003	positive regulation of dendritic spine morphogenesis	8/1216	21/18670	2.9954e-05	0.000790598	0.000696121	KALRN/RELN/DBN1/PAFAH1B1/TIAM1/DHX36/DNM1L/LRP8	8
2	GO:0051494	negative regulation of cytoskeleton organization	24/1216	148/18670	3.03126e-05	0.00079594	0.000700825	STMN1/TMSB10/APC/APC2/SNCA/TMOD2/TUBB4A/NAV3/TMEFF2/CTNNA2/HDGFL3/CORO2B/CAMSAP2/DMTN/CAMSAP1/CLASP1/FGF13/CORO1A/TAOK1/SPTBN2/MTPN/PLEKHH2/SHANK1/MKKS	24
2	GO:0047496	vesicle transport along microtubule	12/1216	47/18670	3.41895e-05	0.000893134	0.000786404	KIFAP3/KIF3A/KIF1B/DYNC1I1/RAB1A/KIF3B/DYNC1H1/TRAK1/TRIM46/PAFAH1B1/BLOC1S3/CLN3	12
2	GO:0007018	microtubule-based movement	37/1216	283/18670	4.06921e-05	0.00105221	0.000926472	KIFAP3/KIF21B/KIF3C/KIF5C/UCHL1/KIF3A/FEZ1/KLC1/MAPT/ARL8A/KIF1B/CCSAP/DYNC1I1/DLG2/DYNC1I2/CDC42/SPAST/WASF1/SUN2/RAB1A/KIF3B/TMEM108/DYNC1H1/ICK/TRAK1/APBA1/TUB/TRIM46/KIFC3/PAFAH1B1/DST/TERF2/BLOC1S3/DYNC1LI1/CLN3/KIF26A/MKKS	37
2	GO:0051258	protein polymerization	37/1216	283/18670	4.06921e-05	0.00105221	0.000926472	STMN1/TMSB10/CDK5R1/MAPT/SNCA/TMOD2/TUBB4A/NAV3/CTNNA2/HDGFL3/CAMSAP2/DMTN/DBN1/CAMSAP1/WASF1/CLASP1/FGF13/CORO1A/CDC42EP3/GRB2/ABI2/LATS1/SPTBN2/PRKCE/AP1AR/RHOBTB2/TTBK1/DCTN1/SLAIN2/DNM1L/MTPN/PRUNE1/RASA1/RAC1/MKKS/BAG4/ARPC5	37
2	GO:0019228	neuronal action potential	10/1216	34/18670	4.10376e-05	0.00105578	0.000929618	ANK3/GRIK2/KCNMB2/FGF12/SCN8A/KCNMB4/SCN9A/KCND2/KCNA2/GPR88	10
2	GO:0051057	positive regulation of small GTPase mediated signal transduction	15/1216	71/18670	4.25655e-05	0.00108959	0.000959385	AUTS2/MAP4K4/MAPRE2/RELN/DGKI/GRB2/RASGRF1/ROBO1/NRG1/SRC/RAPGEF1/SOS1/ADCYAP1R1/EPOR/RAC1	15
2	GO:0008089	anterograde axonal transport	12/1216	48/18670	4.29071e-05	0.00109284	0.000962248	KIF5C/KIF3A/FEZ1/ARL8A/KIF1B/DLG2/SPAST/KIF3B/TRAK1/TRIM46/TERF2/BLOC1S3	12
2	GO:0045921	positive regulation of exocytosis	17/1216	88/18670	4.54967e-05	0.00115304	0.00101525	STXBP1/SYT4/RAB3A/CNR1/SNCA/SCAMP5/CDK5R2/CLASP1/DOC2B/KCNB1/SYT7/SYT10/GAB2/STAM/RAB15/NPPA/DNM1L	17
2	GO:0048488	synaptic vesicle endocytosis	13/1216	56/18670	4.8351e-05	0.0012133	0.00106831	SYP/SYT5/SNCA/DNM3/PPP3CB/SNAP91/SLC17A7/KIAA1109/SNCB/SH3GL2/DNAJC6/AMPH/DNM1L	13
2	GO:0140238	presynaptic endocytosis	13/1216	56/18670	4.8351e-05	0.0012133	0.00106831	SYP/SYT5/SNCA/DNM3/PPP3CB/SNAP91/SLC17A7/KIAA1109/SNCB/SH3GL2/DNAJC6/AMPH/DNM1L	13
2	GO:0090148	membrane fission	6/1216	12/18670	4.95303e-05	0.00121888	0.00107322	TMCC1/SPAST/SH3GL2/CORO1C/DNM1L/SH3GLB1	6
2	GO:0098962	regulation of postsynaptic neurotransmitter receptor activity	6/1216	12/18670	4.95303e-05	0.00121888	0.00107322	CACNG4/NPTXR/SHISA7/SRC/NPTX1/HOMER1	6
2	GO:0099150	regulation of postsynaptic specialization assembly	6/1216	12/18670	4.95303e-05	0.00121888	0.00107322	GAP43/PTPRD/NTRK3/LRRTM2/LRFN4/LRRTM1	6
2	GO:0150052	regulation of postsynapse assembly	6/1216	12/18670	4.95303e-05	0.00121888	0.00107322	GAP43/PTPRD/NTRK3/LRRTM2/LRFN4/LRRTM1	6
2	GO:0097107	postsynaptic density assembly	7/1216	17/18670	5.32167e-05	0.0013033	0.00114755	PTPRD/NTRK3/LRRTM2/SHANK2/LRFN4/LRRTM1/SHANK1	7
2	GO:0021955	central nervous system neuron axonogenesis	10/1216	35/18670	5.41198e-05	0.00131907	0.00116144	ZEB2/DCLK1/MYCBP2/EPHA4/EPHB1/PLXNA4/FBXO45/PAFAH1B1/CHRNB2/ADARB1	10
2	GO:0010469	regulation of signaling receptor activity	26/1216	173/18670	5.53874e-05	0.00133105	0.00117199	GRIN2B/GRIA1/DLG4/CACNG4/CNRIP1/DLG2/LRRC7/RELN/NPTXR/PDE4D/GRIA3/SHANK2/CACNG2/SHISA7/GREM2/RASGRF1/CACNG8/SRC/NEURL1/ADORA1/CACNG7/NPTX1/SHANK1/CACNG3/HOMER1/DAPK1	26
2	GO:0030038	contractile actin filament bundle assembly	18/1216	98/18670	5.53951e-05	0.00133105	0.00117199	STMN1/PHACTR1/TMEFF2/KCTD13/CORO2B/CDC42/CLASP1/TAC1/SORBS1/FAM171A1/PPM1E/SRC/WNT4/NF2/RAC1/MKKS/ROCK2/BAG4	18
2	GO:0043149	stress fiber assembly	18/1216	98/18670	5.53951e-05	0.00133105	0.00117199	STMN1/PHACTR1/TMEFF2/KCTD13/CORO2B/CDC42/CLASP1/TAC1/SORBS1/FAM171A1/PPM1E/SRC/WNT4/NF2/RAC1/MKKS/ROCK2/BAG4	18
2	GO:0043087	regulation of GTPase activity	54/1216	479/18670	5.78349e-05	0.00138315	0.00121786	GNAO1/APC2/EPHA5/SRGAP1/RGS17/KALRN/AGAP1/RASAL2/SMAP2/NTRK3/MAP4K4/GNAQ/EPHA4/MAPRE2/PLXNA4/TRAPPC6B/RAPGEF6/MYO9A/ARHGAP32/DGKI/DOCK4/RAPGEF2/PLXNC1/TBC1D12/CORO1C/RASGRF1/RGS7/RALGAPA2/RAPGEF1/ADAP1/LRCH1/RGN/ELMOD1/PAFAH1B1/FGD3/TBC1D25/TIAM1/SOS1/RAP1GDS1/RGS8/DNM1L/WNT4/ARRB2/NGEF/GMIP/BCR/TAX1BP3/ARHGAP36/RASA1/DOCK11/TBC1D22B/MKKS/RASA2/ARHGAP23	54
2	GO:0060359	response to ammonium ion	22/1216	135/18670	5.92867e-05	0.00141125	0.0012426	GNAO1/CDK5R1/CNR1/SNCA/GABRB2/CACNG4/ADGRL3/GABRG2/SLC6A1/GNAQ/GNB1/PPP1R9B/TAC1/PRKCE/PENK/CHRNB2/TIAM1/RGS8/CHRM1/HOMER2/ROCK2/HOMER1	22
2	GO:0021799	cerebral cortex radially oriented cell migration	9/1216	29/18670	6.23575e-05	0.00147744	0.00130088	RTN4/CDK5R1/CDK5R2/RELN/SUN2/FBXO45/PAFAH1B1/DAB1/LHX6	9
2	GO:0006865	amino acid transport	23/1216	145/18670	6.27157e-05	0.00147905	0.0013023	STXBP1/SYT4/SNAP25/RAB3A/SV2A/SLC32A1/SNCA/SLC1A2/PPFIA2/SLC6A1/SLC17A6/SLC17A7/RIMS1/APBA1/ADORA1/SLC6A17/SLC17A5/GRM2/SLC1A1/SLC7A14/CLN3/LRRC8A/SLC6A15	23
2	GO:0086001	cardiac muscle cell action potential	15/1216	74/18670	7.06183e-05	0.00165581	0.00145794	SCN3B/ANK3/NEDD4L/ANK2/CXADR/FGF13/KCNJ3/FGF12/HCN2/JUP/NOS1AP/HCN4/SCN2B/KCNJ5/GPD1L	15
2	GO:0051899	membrane depolarization	17/1216	91/18670	7.08613e-05	0.00165581	0.00145794	SCN3B/ANK3/NEDD4L/ANK2/CACNB4/CACNG4/CACNG2/YWHAH/FGF12/SRC/SCN8A/HCN2/CHRNB2/SCN9A/HCN4/SCN2B/GPD1L	17
2	GO:1901880	negative regulation of protein depolymerization	14/1216	66/18670	7.25914e-05	0.0016885	0.00148672	APC/APC2/TMOD2/NAV3/HDGFL3/CAMSAP2/DMTN/CAMSAP1/CLASP1/FGF13/TAOK1/SPTBN2/MTPN/PLEKHH2	14
2	GO:0051261	protein depolymerization	19/1216	109/18670	7.32208e-05	0.0016954	0.00149279	STMN1/APC/APC2/TMOD2/NAV3/HDGFL3/CCSAP/SPAST/CAMSAP2/DMTN/CAMSAP1/CLASP1/FGF13/TAOK1/SH3GL2/DNAJC6/SPTBN2/MTPN/PLEKHH2	19
2	GO:0019932	second-messenger-mediated signaling	50/1216	439/18670	8.31217e-05	0.00191594	0.00168698	GUCY1A1/GRIN2B/GNG2/NEUROD2/MAPT/JPH4/EPHA5/ANK2/AKAP6/ADGRL3/MYO5A/PPP3CB/GUCY1A2/PRKAR2B/GNAQ/DMTN/GNB1/PPP3CA/ADGRL1/GPR161/PDE4D/HPCA/GRM5/GUCY1B1/PPP1R9B/RCAN1/ADCY1/RAPGEF2/RCAN2/MCOLN1/CAMKK2/PDE10A/JPH3/VIP/NRG1/PPP2R1A/RGN/OPRL1/DYRK2/NPPA/ADNP/PTGFR/NOS1AP/GNAL/ADCYAP1R1/HOMER2/PEX5L/GHRH/GPR61/GPR26	50
2	GO:0099068	postsynapse assembly	9/1216	30/18670	8.39623e-05	0.00192659	0.00169636	GAP43/PTPRD/NTRK3/WNT7A/LRRTM2/SHANK2/LRFN4/LRRTM1/SHANK1	9
2	GO:0051705	multi-organism behavior	14/1216	67/18670	8.63335e-05	0.00197212	0.00173645	NRXN3/KALRN/DLG4/GAD1/SHANK2/KIRREL3/NPAS4/PENK/CHRNB2/BRINP1/SHANK1/GRID1/GNG8/MKKS	14
2	GO:0051056	regulation of small GTPase mediated signal transduction	41/1216	338/18670	9.0392e-05	0.00204678	0.00180219	STMN1/SRGAP1/KALRN/AUTS2/MAP4K4/KCTD13/RIPOR2/CDC42/MAPRE2/RELN/CYTH1/MYO9A/ARHGAP32/DGKI/GRB2/SH2B2/RASGRF1/ROBO1/RHOBTB2/NRG1/SRC/RALGAPA2/RAPGEF1/ABL2/FGD3/TIAM1/SOS1/NGEF/GMIP/BCR/ADCYAP1R1/KCTD10/ARHGAP36/RASA1/EPOR/RHOV/RAC1/EPS8L1/MCF2/RASA2/ARHGAP23	41
2	GO:0099563	modification of synaptic structure	8/1216	24/18670	9.08075e-05	0.00204678	0.00180219	CTNNA2/CAMKV/CDC42/EPHA4/WASF1/TIAM1/CTTNBP2/DLGAP3	8
2	GO:0099590	neurotransmitter receptor internalization	8/1216	24/18670	9.08075e-05	0.00204678	0.00180219	SNAP25/DNM3/CACNG4/HPCA/CACNG2/CACNG8/CACNG7/CACNG3	8
2	GO:0035303	regulation of dephosphorylation	29/1216	209/18670	9.34397e-05	0.00209684	0.00184626	CSRNP3/PHACTR3/PHACTR1/DLG2/MTMR9/CSRNP2/TIPRL/PPP1R9B/RCAN1/LMTK3/MGAT5/RCAN2/PPP2R2C/PPP2R5E/PPP2R3A/SRC/PPP2R1A/RGN/ARPP19/ADORA1/MPHOSPH10/CNST/PHACTR4/PPP1R17/SLC7A14/MTMR1/ROCK2/MFHAS1/BAG4	29
2	GO:0046785	microtubule polymerization	15/1216	76/18670	9.72991e-05	0.00217387	0.00191409	STMN1/CDK5R1/MAPT/SNCA/TUBB4A/NAV3/HDGFL3/CAMSAP2/CAMSAP1/CLASP1/FGF13/DCTN1/SLAIN2/PRUNE1/RAC1	15
2	GO:0140056	organelle localization by membrane tethering	25/1216	169/18670	9.91939e-05	0.00219103	0.0019292	STXBP1/SNAP25/RAB3A/TUBB4A/CPLX2/YWHAG/PRKAR2B/DYNC1I2/STX7/STX1B/RAB3C/CCP110/CLASP1/DYNC1H1/NSF/KCNB1/CEP250/CAMK2A/PPP2R1A/DCTN1/PAFAH1B1/RAB15/CEP57/EXOC5/RABEPK	25
2	GO:0035176	social behavior	12/1216	52/18670	9.97879e-05	0.00219103	0.0019292	NRXN3/KALRN/DLG4/GAD1/SHANK2/NPAS4/CHRNB2/BRINP1/SHANK1/GRID1/GNG8/MKKS	12
2	GO:0051703	intraspecies interaction between organisms	12/1216	52/18670	9.97879e-05	0.00219103	0.0019292	NRXN3/KALRN/DLG4/GAD1/SHANK2/NPAS4/CHRNB2/BRINP1/SHANK1/GRID1/GNG8/MKKS	12
2	GO:2000649	regulation of sodium ion transmembrane transporter activity	12/1216	52/18670	9.97879e-05	0.00219103	0.0019292	SCN3B/ANK3/NEDD4L/FXYD7/HECW1/YWHAH/FGF12/PRKCE/GLRX/HECW2/SCN2B/GPD1L	12
2	GO:0060292	long-term synaptic depression	9/1216	31/18670	0.000111516	0.00243803	0.00214668	STXBP1/MAPT/GRIA1/SHANK2/DGKI/KCNB1/ADORA1/SORCS3/SLC24A2	9
2	GO:0048013	ephrin receptor signaling pathway	16/1216	86/18670	0.00012059	0.00262515	0.00231144	GRIN2B/CDK5R1/EPHA5/KALRN/NTRK3/CDC42/EPHA4/EPHB1/SRC/TIAM1/NGEF/RASA1/RAC1/ROCK2/AP2M1/ARPC5	16
2	GO:0031122	cytoplasmic microtubule organization	12/1216	53/18670	0.000121432	0.00263222	0.00231767	CCDC88A/MAPT/FIGN/SPAST/CAMSAP2/CAMSAP1/CLASP1/DYNC1H1/PAFAH1B1/DST/SLAIN2/FSD1	12
2	GO:0016082	synaptic vesicle priming	7/1216	19/18670	0.00012284	0.00265146	0.00233461	STXBP1/SNAP25/RAB3A/SV2A/SNCA/STX1B/ERC2	7
2	GO:0032956	regulation of actin cytoskeleton organization	41/1216	343/18670	0.000125003	0.00268452	0.00236371	STMN1/CCDC88A/TMSB10/CDK5R1/EPHA5/TMOD2/TMEFF2/CTNNA2/NTRK3/CORO2B/CDC42/DMTN/DBN1/WASF1/CLASP1/CORO1A/TAOK1/TAC1/CDC42EP3/GRB2/ABI2/PROX1/LATS1/SPTBN2/PRKCE/AP1AR/RHOBTB2/PPM1E/ABL2/WNT4/NF2/MTPN/PLEKHH2/SHANK1/RASA1/RHOV/RAC1/MKKS/ROCK2/BAG4/ARPC5	41
2	GO:0007214	gamma-aminobutyric acid signaling pathway	8/1216	25/18670	0.000125952	0.00268452	0.00236371	GABRB2/GABRG2/GABRA2/GABBR2/GABBR1/PLCL2/PHF24/GABRA3	8
2	GO:1904861	excitatory synapse assembly	8/1216	25/18670	0.000125952	0.00268452	0.00236371	PTPRD/NTRK3/WNT7A/LRRTM2/SHANK2/LRFN4/LRRTM1/SHANK1	8
2	GO:0072347	response to anesthetic	15/1216	78/18670	0.000132372	0.0028096	0.00247385	GNAO1/CNR1/SNCA/CACNG4/ADGRL3/SLC6A1/HPCA/PPP1R9B/TAC1/PRKCE/PENK/CHRNB2/TIAM1/HOMER2/HOMER1	15
2	GO:0070838	divalent metal ion transport	53/1216	483/18670	0.000135757	0.00286156	0.0025196	GRIN2B/GNAO1/JPH4/ANK2/SNCA/AKAP6/CACNB4/CACNG4/MYO5A/SESTD1/FGF14/TMEM163/PPP3CA/CASK/PDE4D/FAM155A/HPCA/CORO1A/CACNG2/MCOLN1/ASIC1/SLC8A2/PRKCE/PDE4B/CACNG8/JPH3/NIPA1/CACNA2D3/CAMK2A/CUL5/RGN/UBASH3B/CHRNB2/OPRL1/NPPA/CACNG7/DNM1L/ARRB2/NOS1AP/SLC8A3/MICU1/SLC24A2/PRKCB/UBQLN1/ADCYAP1R1/ATP2B3/HOMER2/HCRT/CACNG3/CNNM2/HOMER1/SLC30A9/CNNM4	53
2	GO:0018209	peptidyl-serine modification	39/1216	322/18670	0.000137108	0.00286156	0.0025196	DCLK1/SBK1/CDK5R1/SNCA/FNIP2/AKT3/PRKACB/NTRK3/MAST1/MAPK8/DMTN/PDE4D/CAMK4/SPOCK3/MAP3K13/PLCL2/SH2D3C/PAK2/MGAT5B/LATS1/RASSF2/PRKCE/PRKX/TTBK1/SRC/CAMK2A/DYRK2/INPP5F/ARRB2/PRKCB/CSNK1G3/CREBL2/DCLK3/MAPK9/ROCK2/BAG4/GALNT13/GPD1L/CSNK2A1	39
2	GO:0048512	circadian behavior	11/1216	46/18670	0.000137386	0.00286156	0.0025196	SIX3/ZFHX3/SRD5A1/NCOA2/CHRNB2/OPRL1/ADORA1/KCND2/GHRH/KCNA2/HCRTR2	11
2	GO:0050919	negative chemotaxis	11/1216	46/18670	0.000137386	0.00286156	0.0025196	ROBO2/NRP2/PLXNA4/ROBO1/NRG1/UNC5C/SEMA3C/SEMA3A/SEMA3F/SEMA7A/LRTM2	11
2	GO:0007265	Ras protein signal transduction	50/1216	448/18670	0.000137629	0.00286156	0.0025196	STMN1/SHTN1/RAB3A/KALRN/RAB33A/AUTS2/MAP4K4/KCTD13/RIPOR2/CDC42/MAPRE2/RAB3C/GNB1/ELMO1/WASF1/RAB30/RAPGEF6/RAB1A/CYTH1/CDC42EP3/DGKI/MRAS/GRB2/RAPGEF2/ABI2/RAB39B/SH2B2/RASGRF1/ROBO1/RHOBTB2/NRG1/RAPGEF1/ABL2/FGD3/RAB15/TIAM1/SOS1/PHACTR4/NGEF/BCR/TAX1BP3/KCTD10/RASA1/EPOR/RHOV/RAC1/EPS8L1/MCF2/ROCK2/RASA2	50
2	GO:1904889	regulation of excitatory synapse assembly	6/1216	14/18670	0.000143714	0.00297593	0.0026203	PTPRD/NTRK3/WNT7A/LRRTM2/LRFN4/LRRTM1	6
2	GO:0032228	regulation of synaptic transmission, GABAergic	9/1216	32/18670	0.000146248	0.00301614	0.00265571	STXBP1/CNR1/SLC6A1/TAC1/PLCL2/NPAS4/PRKCE/ADORA1/PHF24	9
2	GO:0048857	neural nucleus development	13/1216	62/18670	0.000147625	0.00302012	0.00265922	INA/CDK5R1/YWHAQ/CDC42/CDK5R2/FGF9/FOXP2/KIRREL3/YWHAH/SYNGR3/TTBK1/ATP5PF/CHRNB2	13
2	GO:0050775	positive regulation of dendrite morphogenesis	10/1216	39/18670	0.000147627	0.00302012	0.00265922	PTPRD/KALRN/EPHA4/RELN/DBN1/PAFAH1B1/TIAM1/DHX36/DNM1L/LRP8	10
2	GO:0007622	rhythmic behavior	11/1216	47/18670	0.000168919	0.00344189	0.00303058	SIX3/ZFHX3/SRD5A1/NCOA2/CHRNB2/OPRL1/ADORA1/KCND2/GHRH/KCNA2/HCRTR2	11
2	GO:0010921	regulation of phosphatase activity	25/1216	175/18670	0.000174445	0.00354033	0.00311726	CSRNP3/PHACTR3/PHACTR1/DLG2/MTMR9/CSRNP2/TIPRL/PPP1R9B/RCAN1/LMTK3/MGAT5/RCAN2/PPP2R2C/PPP2R5E/PPP2R3A/PPP2R1A/RGN/ARPP19/MPHOSPH10/CNST/PHACTR4/PPP1R17/SLC7A14/ROCK2/BAG4	25
2	GO:0098900	regulation of action potential	12/1216	55/18670	0.000176983	0.00357759	0.00315007	ANK3/ANK2/CNR1/CXADR/FGF13/TAC1/KCNB1/FGF12/CHRNB2/JUP/NOS1AP/HCN4	12
2	GO:0140029	exocytic process	15/1216	80/18670	0.000177949	0.00358289	0.00315473	STXBP1/SNAP25/RAB3A/SV2A/SNCA/CPLX2/STX1B/DMTN/RAB3C/KCNB1/ERC2/CAMK2A/RAB15/NPPA/RABEPK	15
2	GO:0072511	divalent inorganic cation transport	53/1216	489/18670	0.000185321	0.00367585	0.00323659	GRIN2B/GNAO1/JPH4/ANK2/SNCA/AKAP6/CACNB4/CACNG4/MYO5A/SESTD1/FGF14/TMEM163/PPP3CA/CASK/PDE4D/FAM155A/HPCA/CORO1A/CACNG2/MCOLN1/ASIC1/SLC8A2/PRKCE/PDE4B/CACNG8/JPH3/NIPA1/CACNA2D3/CAMK2A/CUL5/RGN/UBASH3B/CHRNB2/OPRL1/NPPA/CACNG7/DNM1L/ARRB2/NOS1AP/SLC8A3/MICU1/SLC24A2/PRKCB/UBQLN1/ADCYAP1R1/ATP2B3/HOMER2/HCRT/CACNG3/CNNM2/HOMER1/SLC30A9/CNNM4	53
2	GO:0014046	dopamine secretion	10/1216	40/18670	0.000185452	0.00367585	0.00323659	SYT4/SYT5/CNR1/SNCA/SYT13/SYT7/SYT10/CHRNB2/KCNA2/SYT3	10
2	GO:0014059	regulation of dopamine secretion	10/1216	40/18670	0.000185452	0.00367585	0.00323659	SYT4/SYT5/CNR1/SNCA/SYT13/SYT7/SYT10/CHRNB2/KCNA2/SYT3	10
2	GO:0072583	clathrin-dependent endocytosis	10/1216	40/18670	0.000185452	0.00367585	0.00323659	SNAP91/FNBP1L/UBQLN2/SH3GL2/DNAJC6/SCYL2/SH3GL3/INPP5F/FCHO1/AP2M1	10
2	GO:0110053	regulation of actin filament organization	33/1216	261/18670	0.000196717	0.00388401	0.00341987	STMN1/TMSB10/TMOD2/TMEFF2/CTNNA2/CORO2B/CDC42/DMTN/DBN1/WASF1/CLASP1/CORO1A/TAC1/CDC42EP3/GRB2/ABI2/LATS1/SPTBN2/PRKCE/AP1AR/RHOBTB2/PPM1E/WNT4/NF2/MTPN/PLEKHH2/SHANK1/RASA1/RAC1/MKKS/ROCK2/BAG4/ARPC5	33
2	GO:0043254	regulation of protein complex assembly	51/1216	467/18670	0.000202534	0.00398344	0.00350741	STMN1/TMSB10/ATAT1/STXBP1/CDK5R1/MAPT/RAB3A/SNCA/TMOD2/TUBB4A/NAV3/CTNNA2/FNIP2/CDC42/STX1B/CAMSAP2/DMTN/DBN1/CAMSAP1/WASF1/CLASP1/CORO1A/CDC42EP3/DACT1/GRB2/ABI2/CNOT6L/LATS1/SPTBN2/PRKCE/AP1AR/RHOBTB2/TTBK1/SRC/DCTN1/SLAIN2/RRN3/DHX36/DNM1L/SH3GLB1/MTPN/PMEPA1/CREB1/PRUNE1/RASA1/RAC1/MAPK9/MKKS/BAG4/LCMT1/ARPC5	51
2	GO:0048278	vesicle docking	13/1216	64/18670	0.000206758	0.00405086	0.00356678	STXBP1/SNAP25/RAB3A/CPLX2/STX7/STX1B/RAB3C/NSF/KCNB1/CAMK2A/RAB15/EXOC5/RABEPK	13
2	GO:0048172	regulation of short-term neuronal synaptic plasticity	6/1216	15/18670	0.000226344	0.00441761	0.0038897	SYP/SYT4/RAB3A/GRIK2/SHISA7/SLC8A2	6
2	GO:0022406	membrane docking	25/1216	178/18670	0.000228395	0.00444063	0.00390997	STXBP1/SNAP25/RAB3A/TUBB4A/CPLX2/YWHAG/PRKAR2B/DYNC1I2/STX7/STX1B/RAB3C/CCP110/CLASP1/DYNC1H1/NSF/KCNB1/CEP250/CAMK2A/PPP2R1A/DCTN1/PAFAH1B1/RAB15/CEP57/EXOC5/RABEPK	25
2	GO:0006816	calcium ion transport	48/1216	434/18670	0.000229707	0.00444915	0.00391748	GRIN2B/GNAO1/JPH4/ANK2/SNCA/AKAP6/CACNB4/CACNG4/MYO5A/SESTD1/FGF14/PPP3CA/CASK/PDE4D/FAM155A/HPCA/CORO1A/CACNG2/MCOLN1/ASIC1/SLC8A2/PRKCE/PDE4B/CACNG8/JPH3/CACNA2D3/CAMK2A/CUL5/RGN/UBASH3B/CHRNB2/OPRL1/NPPA/CACNG7/DNM1L/ARRB2/NOS1AP/SLC8A3/MICU1/SLC24A2/PRKCB/UBQLN1/ADCYAP1R1/ATP2B3/HOMER2/HCRT/CACNG3/HOMER1	48
2	GO:0120034	positive regulation of plasma membrane bounded cell projection assembly	17/1216	100/18670	0.000235632	0.00454662	0.0040033	CCDC88A/APC/DNM3/AUTS2/DPYSL3/RIPOR2/CDC42/CCP110/FNBP1L/TENM2/CDC42EP3/PLPPR5/MIEN1/NEURL1/DOCK11/RAC1/EPS8L1	17
2	GO:0007015	actin filament organization	45/1216	400/18670	0.000243824	0.00468695	0.00412685	STMN1/TMSB10/SHTN1/TMOD2/PHACTR1/TMEFF2/CTNNA2/DPYSL3/KCTD13/CORO2B/CDC42/DMTN/DBN1/WASF1/CLASP1/CORO1A/PPP1R9B/TAC1/CDC42EP3/GRB2/SORBS1/ABI2/PROX1/LATS1/SPTBN2/PRKCE/CORO1C/AP1AR/FAM171A1/SH3KBP1/RHOBTB2/PPM1E/SRC/WNT4/NF2/MTPN/PLEKHH2/SHANK1/RASA1/RHOV/RAC1/MKKS/ROCK2/BAG4/ARPC5	45
2	GO:0007188	adenylate cyclase-modulating G protein-coupled receptor signaling pathway	29/1216	221/18670	0.000249419	0.00477648	0.00420568	GNG2/GNAO1/CNR1/ADGRL3/PRKACB/GRIK3/GRM3/GNAZ/GNAQ/GNB1/ADGRL1/GPR161/PDE4D/GABBR1/AKAP5/ADCY1/RAPGEF2/VIP/GRK5/OPRL1/ADORA1/GPR37/GRM2/PTGFR/NPY1R/GNAL/CHRM1/GHRH/GPR26	29
2	GO:0006470	protein dephosphorylation	38/1216	321/18670	0.000264586	0.00504794	0.00444471	PTPRD/PHACTR3/PHACTR1/PPP3CB/PPP3CA/DUSP4/PPM1L/TIPRL/PPP1R9B/RCAN1/MGAT5/RCAN2/DNAJC6/PTPN5/PPP2R2C/PPP2R5E/PTPRR/PPP2R3A/CTTNBP2NL/FAM220A/FBXW11/PPM1E/PPP2R1A/RGN/UBASH3B/MTMR7/ARPP19/ADORA1/PTPDC1/PHACTR4/PTPN4/PPP1R17/PTPN1/MTMR1/ROCK2/DUSP7/RNGTT/MFHAS1	38
2	GO:1901879	regulation of protein depolymerization	15/1216	83/18670	0.000271599	0.00516241	0.0045455	APC/APC2/TMOD2/NAV3/HDGFL3/SPAST/CAMSAP2/DMTN/CAMSAP1/CLASP1/FGF13/TAOK1/SPTBN2/MTPN/PLEKHH2	15
2	GO:0018105	peptidyl-serine phosphorylation	36/1216	299/18670	0.000273554	0.00518024	0.0045612	DCLK1/SBK1/CDK5R1/SNCA/FNIP2/AKT3/PRKACB/NTRK3/MAST1/MAPK8/DMTN/PDE4D/CAMK4/MAP3K13/PLCL2/SH2D3C/PAK2/LATS1/RASSF2/PRKCE/PRKX/TTBK1/SRC/CAMK2A/DYRK2/INPP5F/ARRB2/PRKCB/CSNK1G3/CREBL2/DCLK3/MAPK9/ROCK2/BAG4/GPD1L/CSNK2A1	36
2	GO:0035305	negative regulation of dephosphorylation	18/1216	111/18670	0.000287286	0.00542013	0.00477242	CSRNP3/PHACTR3/PHACTR1/DLG2/CSRNP2/TIPRL/PPP1R9B/LMTK3/MGAT5/RGN/ARPP19/MPHOSPH10/CNST/PPP1R17/SLC7A14/ROCK2/MFHAS1/BAG4	18
2	GO:0008045	motor neuron axon guidance	8/1216	28/18670	0.000303778	0.00568975	0.00500982	KIF5C/MYCBP2/RNF165/EPHA4/PLXNA4/SEMA3A/RAC1/SEMA3F	8
2	GO:0043242	negative regulation of protein complex disassembly	14/1216	75/18670	0.000303811	0.00568975	0.00500982	APC/APC2/TMOD2/NAV3/HDGFL3/CAMSAP2/DMTN/CAMSAP1/CLASP1/FGF13/TAOK1/SPTBN2/MTPN/PLEKHH2	14
2	GO:0001933	negative regulation of protein phosphorylation	47/1216	429/18670	0.000329328	0.00614504	0.0054107	SH3BP5/UCHL1/APC/PKIA/LMO3/CDKN2D/SNCA/YWHAG/PRKAR2B/NTRK3/GNAQ/DMTN/DUSP4/TRIB2/CAMK2N2/PDE4D/PID1/DACT1/PAK2/PARD6A/LATS1/RASSF2/CORO1C/PTPRR/HEXIM2/PPM1E/PPP2R1A/RAPGEF1/RGN/UBASH3B/PAFAH1B1/ADARB1/PRKAG2/INPP5F/RPS6KA6/ARRB2/ZNF675/NF2/HMGCR/PMEPA1/PTPN1/FKTN/INKA1/DUSP7/IGF1R/GPD1L/GFRA2	47
2	GO:0007254	JNK cascade	28/1216	214/18670	0.000331865	0.00616978	0.00543249	ZEB2/MAP4K4/MAPK8/EPHA4/WNT7A/EPHB1/TAOK1/MAP3K13/GRIK2/DACT1/SH2D3C/SH3RF3/RASSF2/MAP3K9/RAPGEF1/RB1CC1/SEMA3A/PAFAH1B1/TIAM1/ZNF622/ZNF675/TAB3/PTPN1/FKTN/MAPK9/MAP2K4/MFHAS1/IGF1R	28
2	GO:0050774	negative regulation of dendrite morphogenesis	6/1216	16/18670	0.000342249	0.00631673	0.00556188	DNM3/PPP3CA/RAPGEF2/YWHAH/NGEF/GORASP1	6
2	GO:2000369	regulation of clathrin-dependent endocytosis	6/1216	16/18670	0.000342249	0.00631673	0.00556188	SNAP91/UBQLN2/SH3GL2/DNAJC6/SCYL2/SH3GL3	6
2	GO:0021801	cerebral cortex radial glia guided migration	7/1216	22/18670	0.000349789	0.00636136	0.00560118	RTN4/CDK5R1/CDK5R2/RELN/SUN2/PAFAH1B1/DAB1	7
2	GO:0022030	telencephalon glial cell migration	7/1216	22/18670	0.000349789	0.00636136	0.00560118	RTN4/CDK5R1/CDK5R2/RELN/SUN2/PAFAH1B1/DAB1	7
2	GO:0034643	establishment of mitochondrion localization, microtubule-mediated	7/1216	22/18670	0.000349789	0.00636136	0.00560118	UCHL1/FEZ1/MAPT/KIF1B/SPAST/WASF1/TRAK1	7
2	GO:0047497	mitochondrion transport along microtubule	7/1216	22/18670	0.000349789	0.00636136	0.00560118	UCHL1/FEZ1/MAPT/KIF1B/SPAST/WASF1/TRAK1	7
2	GO:0006904	vesicle docking involved in exocytosis	10/1216	43/18670	0.000350912	0.00636136	0.00560118	STXBP1/SNAP25/RAB3A/CPLX2/STX1B/RAB3C/KCNB1/CAMK2A/RAB15/RABEPK	10
2	GO:0002028	regulation of sodium ion transport	15/1216	85/18670	0.000355347	0.00641892	0.00565186	SCN3B/ANK3/NEDD4L/FXYD7/CNTN1/HECW1/NKAIN2/YWHAH/FGF12/PRKCE/GLRX/NKAIN1/HECW2/SCN2B/GPD1L	15
2	GO:0051495	positive regulation of cytoskeleton organization	29/1216	226/18670	0.00036467	0.00656406	0.00577965	CDK5R1/MAPT/NAV3/CTNNA2/NTRK3/PFDN2/CDC42/SPAST/WASF1/CLASP1/CORO1A/TAC1/CDC42EP3/DYNC1H1/GRB2/ABI2/PROX1/PRKCE/AP1AR/RHOBTB2/PPM1E/DCTN1/SLAIN2/WNT4/NF2/RAC1/ROCK2/BAG4/ARPC5	29
2	GO:0010923	negative regulation of phosphatase activity	17/1216	104/18670	0.000380689	0.00681826	0.00600347	CSRNP3/PHACTR3/PHACTR1/DLG2/CSRNP2/TIPRL/PPP1R9B/LMTK3/MGAT5/RGN/ARPP19/MPHOSPH10/CNST/PPP1R17/SLC7A14/ROCK2/BAG4	17
2	GO:0021561	facial nerve development	5/1216	11/18670	0.000385484	0.00681826	0.00600347	NRP2/PLXNA4/SEMA3A/ADARB1/SEMA3F	5
2	GO:0021604	cranial nerve structural organization	5/1216	11/18670	0.000385484	0.00681826	0.00600347	NRP2/PLXNA4/SEMA3A/KCNA2/SEMA3F	5
2	GO:0021610	facial nerve morphogenesis	5/1216	11/18670	0.000385484	0.00681826	0.00600347	NRP2/PLXNA4/SEMA3A/ADARB1/SEMA3F	5
2	GO:0099151	regulation of postsynaptic density assembly	5/1216	11/18670	0.000385484	0.00681826	0.00600347	PTPRD/NTRK3/LRRTM2/LRFN4/LRRTM1	5
2	GO:2000310	regulation of NMDA receptor activity	9/1216	36/18670	0.000387693	0.00683359	0.00601697	GRIN2B/GRIA1/DLG4/DLG2/LRRC7/RELN/GRIA3/RASGRF1/DAPK1	9
2	GO:0021602	cranial nerve morphogenesis	8/1216	29/18670	0.000395748	0.00691699	0.0060904	NRP2/EPHB1/PLXNA4/SEMA3A/CHRNB2/ADARB1/KCNA2/SEMA3F	8
2	GO:2000171	negative regulation of dendrite development	8/1216	29/18670	0.000395748	0.00691699	0.0060904	BCL11A/DNM3/PPP3CA/RAPGEF2/YWHAH/NGEF/GORASP1/KIAA0319	8
2	GO:0051952	regulation of amine transport	16/1216	95/18670	0.000396498	0.00691699	0.0060904	STXBP1/SYT4/SYT5/SV2A/CNR1/SNCA/SYT13/SLC6A1/KCNB1/SYT7/SYT10/VIP/CHRNB2/ADORA1/KCNA2/SYT3	16
2	GO:0032386	regulation of intracellular transport	46/1216	423/18670	0.000446391	0.00776035	0.00683299	SYP/PKIA/STXBP1/FEZ1/ANK3/CDK5R1/SYT4/RAB3A/CNR1/REEP1/PPFIA2/CPLX2/SYN1/STX1B/DMTN/WNT7A/CASK/HPCA/ADCY1/DYNC1H1/DGKI/RIMS1/KCNB1/APBA1/SIAH3/TRIM46/ABLIM3/GAB2/KHDRBS1/SRC/CAMK2A/CHRNB2/RIMS3/NPPA/INPP5F/TMEM30A/DNM1L/SH3GLB1/RIMS4/JUP/SIRT4/PRKCB/PTPN1/CHRM1/BAG4/MFF	46
2	GO:0050771	negative regulation of axonogenesis	13/1216	69/18670	0.000449412	0.00776035	0.00683299	RTN4/CDK5R1/DRAXIN/LINGO1/FGF13/TNR/TRIM46/SEMA3C/SEMA3A/DAB1/MCF2/SEMA3F/SEMA7A	13
2	GO:0086003	cardiac muscle cell contraction	13/1216	69/18670	0.000449412	0.00776035	0.00683299	SCN3B/NEDD4L/ANK2/PDE4D/KCNJ3/FGF12/PDE4B/ADORA1/JUP/NOS1AP/SCN2B/KCNJ5/GPD1L	13
2	GO:0008306	associative learning	14/1216	78/18670	0.000462273	0.00795547	0.00700478	MEIS2/NEUROD2/SNAP25/NRGN/RELN/TAC1/ASIC1/TNR/CHRNB2/OPRL1/HMGCR/SHANK1/CREB1/CLN3	14
2	GO:0086010	membrane depolarization during action potential	9/1216	37/18670	0.000483016	0.00828446	0.00729446	SCN3B/ANK3/ANK2/YWHAH/SCN8A/HCN2/SCN9A/HCN4/SCN2B	9
2	GO:0021987	cerebral cortex development	18/1216	116/18670	0.000498716	0.00851675	0.007499	RTN4/CDK5R1/PHACTR1/CDK5R2/RELN/NRP2/SUN2/FGF13/FOXP2/SRD5A1/ROBO1/FBXO45/SEMA3A/PAFAH1B1/DAB1/LRP8/LHX6/MKKS	18
2	GO:0048532	anatomical structure arrangement	6/1216	17/18670	0.000499904	0.00851675	0.007499	NRP2/PLXNA4/SEMA3A/DAB1/KCNA2/SEMA3F	6
2	GO:1905606	regulation of presynapse assembly	8/1216	30/18670	0.000509124	0.00864493	0.00761186	PTPRD/SNCA/NTRK3/SLITRK1/WNT7A/LRFN4/SLITRK3/LRRTM1	8
2	GO:0043270	positive regulation of ion transport	33/1216	275/18670	0.000511717	0.00866009	0.0076252	STXBP1/SCN3B/ANK3/SYT4/ANK2/SNCA/AKAP6/CACNG4/SLC6A1/CNTN1/FGF14/RELN/CASK/CACNG2/LRRC26/LRRC55/FGF12/GLRX/ATP8A2/CAMK2A/RGN/CHRNB2/ATP8A1/ADORA1/NPPA/ARRB2/NOS1AP/ADCYAP1R1/CHRM1/HCRT/CACNG3/HOMER1/GPD1L	33
2	GO:1900271	regulation of long-term synaptic potentiation	10/1216	45/18670	0.000518476	0.00874542	0.00770034	NSG1/SCGN/CALB2/NRGN/EPHA4/RELN/ADCY1/SHISA7/ADORA1/CREB1	10
2	GO:0021675	nerve development	14/1216	79/18670	0.000528735	0.00888902	0.00782678	RNF165/GABRB2/NRP2/EPHB1/PLXNA4/SLITRK6/FBXO45/SEMA3A/CHRNB2/ADARB1/DICER1/NPTX1/KCNA2/SEMA3F	14
2	GO:0061572	actin filament bundle organization	22/1216	157/18670	0.000545808	0.00914588	0.00805294	STMN1/SHTN1/PHACTR1/TMEFF2/DPYSL3/KCTD13/CORO2B/CDC42/DMTN/CLASP1/TAC1/SORBS1/FAM171A1/PPM1E/SRC/WNT4/NF2/SHANK1/RAC1/MKKS/ROCK2/BAG4	22
2	GO:0050433	regulation of catecholamine secretion	12/1216	62/18670	0.000571627	0.00951591	0.00837876	SYT4/SYT5/CNR1/SNCA/SYT13/KCNB1/SYT7/SYT10/VIP/CHRNB2/KCNA2/SYT3	12
2	GO:1902305	regulation of sodium ion transmembrane transport	12/1216	62/18670	0.000571627	0.00951591	0.00837876	SCN3B/ANK3/NEDD4L/FXYD7/HECW1/YWHAH/FGF12/PRKCE/GLRX/HECW2/SCN2B/GPD1L	12
2	GO:1901019	regulation of calcium ion transmembrane transporter activity	15/1216	89/18670	0.000590835	0.00980363	0.00863209	JPH4/ANK2/AKAP6/CACNB4/MYO5A/FGF14/PDE4D/HPCA/PDE4B/JPH3/RGN/OPRL1/NPPA/NOS1AP/UBQLN1	15
2	GO:0016188	synaptic vesicle maturation	5/1216	12/18670	0.000625452	0.0102445	0.00902031	SYP/STXBP1/RAB3A/DLG4/SLC17A7	5
2	GO:0038180	nerve growth factor signaling pathway	5/1216	12/18670	0.000625452	0.0102445	0.00902031	KIDINS220/CORO1A/RAPGEF2/RAPGEF1/SORT1	5
2	GO:0099550	trans-synaptic signaling, modulating synaptic transmission	5/1216	12/18670	0.000625452	0.0102445	0.00902031	GUCY1A1/SYT4/CNR1/GRM5/GUCY1B1	5
2	GO:1904862	inhibitory synapse assembly	5/1216	12/18670	0.000625452	0.0102445	0.00902031	GABRB2/GABRG2/GABRA2/NPAS4/LHFPL4	5
2	GO:0021544	subpallium development	7/1216	24/18670	0.000632829	0.0102991	0.00906839	DLX1/DLX2/BCL11B/FOXP2/ZSWIM6/SECISBP2/MKKS	7
2	GO:1903421	regulation of synaptic vesicle recycling	7/1216	24/18670	0.000632829	0.0102991	0.00906839	SNCA/DNM3/PPP3CB/FGF14/STX1B/SLC17A7/DNM1L	7
2	GO:0099174	regulation of presynapse organization	8/1216	31/18670	0.000647423	0.0105031	0.00924797	PTPRD/SNCA/NTRK3/SLITRK1/WNT7A/LRFN4/SLITRK3/LRRTM1	8
2	GO:0031646	positive regulation of neurological system process	12/1216	63/18670	0.000664938	0.010753	0.009468	DLG4/STX1B/RELN/WNT7A/SHANK2/RIMS1/TNR/OPRL1/DICER1/SHANK1/HCRT/RNF10	12
2	GO:0042326	negative regulation of phosphorylation	49/1216	468/18670	0.000697781	0.0112484	0.00990421	SH3BP5/UCHL1/APC/PKIA/LMO3/MAPT/CDKN2D/SNCA/YWHAG/PRKAR2B/NTRK3/GNAQ/DMTN/DUSP4/TRIB2/CAMK2N2/PDE4D/PID1/DACT1/PAK2/PARD6A/LATS1/RASSF2/CORO1C/PTPRR/HEXIM2/PPM1E/PPP2R1A/RAPGEF1/RGN/UBASH3B/PAFAH1B1/ADARB1/PRKAG2/INPP5F/RPS6KA6/ARRB2/ZNF675/PDE12/NF2/HMGCR/PMEPA1/PTPN1/FKTN/INKA1/DUSP7/IGF1R/GPD1L/GFRA2	49
2	GO:0008090	retrograde axonal transport	6/1216	18/18670	0.000708759	0.0113535	0.00999677	KIF1B/DLG2/TMEM108/DYNC1H1/PAFAH1B1/DST	6
2	GO:0071625	vocalization behavior	6/1216	18/18670	0.000708759	0.0113535	0.00999677	NRXN3/DLG4/SHANK2/FOXP2/BRINP1/SHANK1	6
2	GO:0043954	cellular component maintenance	11/1216	55/18670	0.000718928	0.0114444	0.0100768	GRIN2B/RAB3A/ZNF804A/DLG2/BSN/ERC2/PARD6A/KIFC3/DCTN1/HOMER1/IGF1R	11
2	GO:0061098	positive regulation of protein tyrosine kinase activity	11/1216	55/18670	0.000718928	0.0114444	0.0100768	DLG4/EPHA4/RELN/GRM5/PAK2/NRG1/SRC/NEURL1/ADORA1/LRP8/PTPN1	11
2	GO:0050432	catecholamine secretion	12/1216	64/18670	0.000770671	0.0122299	0.0107684	SYT4/SYT5/CNR1/SNCA/SYT13/KCNB1/SYT7/SYT10/VIP/CHRNB2/KCNA2/SYT3	12
2	GO:1902905	positive regulation of supramolecular fiber organization	26/1216	204/18670	0.000793573	0.0125542	0.011054	CDK5R1/MAPT/NAV3/CTNNA2/CDC42/SPAST/WASF1/CLASP1/CORO1A/TAC1/CDC42EP3/GRB2/ABI2/PROX1/PRKCE/AP1AR/RHOBTB2/PPM1E/DCTN1/SLAIN2/WNT4/NF2/RAC1/ROCK2/BAG4/ARPC5	26
2	GO:0051654	establishment of mitochondrion localization	7/1216	25/18670	0.000829948	0.0130486	0.0114893	UCHL1/FEZ1/MAPT/KIF1B/SPAST/WASF1/TRAK1	7
2	GO:1903859	regulation of dendrite extension	7/1216	25/18670	0.000829948	0.0130486	0.0114893	BCL11A/SYT4/NEDD4L/RIMS1/CACNG7/SYT3/CPNE6	7
2	GO:0015837	amine transport	16/1216	102/18670	0.00088827	0.0138192	0.0121678	STXBP1/SYT4/SYT5/SV2A/CNR1/SNCA/SYT13/SLC6A1/KCNB1/SYT7/SYT10/VIP/CHRNB2/ADORA1/KCNA2/SYT3	16
2	GO:0021549	cerebellum development	16/1216	102/18670	0.00088827	0.0138192	0.0121678	CDK5R1/NEUROD2/SEZ6/CNTN1/FAIM2/CDK5R2/CEND1/WNT7A/SEZ6L/FOXP2/PROX1/SPTBN2/MYO16/DAB1/MTPN/SSTR1	16
2	GO:0061462	protein localization to lysosome	9/1216	40/18670	0.000890026	0.0138192	0.0121678	RTN4/CACNG4/GNPTAB/CACNG2/CACNG8/CACNG7/SNX16/CACNG3/ROCK2	9
2	GO:0071526	semaphorin-plexin signaling pathway	9/1216	40/18670	0.000890026	0.0138192	0.0121678	NCAM1/NRP2/PLXNA4/PLXNC1/SEMA3C/SEMA3A/RAC1/SEMA3F/SEMA7A	9
2	GO:0048639	positive regulation of developmental growth	24/1216	184/18670	0.00089402	0.0138192	0.0121678	ERBB4/SHTN1/MAPT/SYT4/NEDD4L/AKAP6/ISLR2/NTRK3/DBN1/FGF9/MAP3K13/RIMS1/PROX1/ATP8A2/ZFPM2/PAFAH1B1/CACNG7/ADNP/CREB1/GHRH/MKKS/SYT3/SEMA7A/CPNE6	24
2	GO:0034332	adherens junction organization	20/1216	142/18670	0.000895238	0.0138192	0.0121678	CADM1/CADM2/MAP4K4/CORO2B/MAPRE2/DMTN/CDH7/CLASP1/SORBS1/CORO1C/KIFC3/SRC/CDH18/CDH10/NECTIN1/WNT4/JUP/BCR/RAC1/ROCK2	20
2	GO:1903828	negative regulation of cellular protein localization	17/1216	112/18670	0.000911789	0.0140322	0.0123553	PKIA/DCLK1/MAPT/NEDD4L/RIPOR2/DMTN/PID1/SIAH3/BCL2L1/ABHD17C/SIRT4/TAX1BP3/DCLK3/ROCK2/MFHAS1/BAG4/AP2M1	17
2	GO:0051017	actin filament bundle assembly	21/1216	153/18670	0.000947992	0.0145454	0.0128072	STMN1/PHACTR1/TMEFF2/DPYSL3/KCTD13/CORO2B/CDC42/DMTN/CLASP1/TAC1/SORBS1/FAM171A1/PPM1E/SRC/WNT4/NF2/SHANK1/RAC1/MKKS/ROCK2/BAG4	21
2	GO:0019896	axonal transport of mitochondrion	5/1216	13/18670	0.00096204	0.0145852	0.0128423	UCHL1/FEZ1/MAPT/SPAST/TRAK1	5
2	GO:0021681	cerebellar granular layer development	5/1216	13/18670	0.00096204	0.0145852	0.0128423	FAIM2/CEND1/WNT7A/PROX1/MTPN	5
2	GO:0035641	locomotory exploration behavior	5/1216	13/18670	0.00096204	0.0145852	0.0128423	DLG4/GAD1/PRKCE/TNR/PENK	5
2	GO:1902285	semaphorin-plexin signaling pathway involved in neuron projection guidance	5/1216	13/18670	0.00096204	0.0145852	0.0128423	NRP2/PLXNA4/PLXNC1/SEMA3A/SEMA3F	5
2	GO:0046328	regulation of JNK cascade	24/1216	185/18670	0.000965396	0.0145927	0.0128488	ZEB2/MAP4K4/EPHA4/WNT7A/EPHB1/TAOK1/MAP3K13/GRIK2/DACT1/SH3RF3/RASSF2/MAP3K9/RAPGEF1/RB1CC1/SEMA3A/PAFAH1B1/TIAM1/ZNF622/ZNF675/PTPN1/FKTN/MAP2K4/MFHAS1/IGF1R	24
2	GO:0043244	regulation of protein complex disassembly	17/1216	113/18670	0.00100951	0.0151989	0.0133827	APC/APC2/TMOD2/NAV3/HDGFL3/SPAST/CAMSAP2/DMTN/CAMSAP1/CLASP1/FGF13/TAOK1/SPTBN2/TBC1D25/MTPN/PLEKHH2/IGF1R	17
2	GO:0031112	positive regulation of microtubule polymerization or depolymerization	8/1216	33/18670	0.00101446	0.0151989	0.0133827	CDK5R1/MAPT/NAV3/SPAST/CLASP1/DCTN1/SLAIN2/RAC1	8
2	GO:0048011	neurotrophin TRK receptor signaling pathway	8/1216	33/18670	0.00101446	0.0151989	0.0133827	NTRK3/CYFIP2/WASF1/TMEM108/GRB2/SRC/SORT1/SOS1	8
2	GO:0060074	synapse maturation	7/1216	26/18670	0.0010725	0.016017	0.014103	NEUROD2/SEZ6/RELN/ADGRL1/SEZ6L/NEURL1/SHANK1	7
2	GO:0098815	modulation of excitatory postsynaptic potential	9/1216	41/18670	0.00107535	0.016017	0.014103	CELF4/DLG4/STX1B/RELN/WNT7A/SHANK2/TMEM108/RIMS1/SHANK1	9
2	GO:0032273	positive regulation of protein polymerization	19/1216	134/18670	0.00109657	0.0162855	0.0143393	CDK5R1/MAPT/NAV3/CTNNA2/WASF1/CLASP1/CORO1A/CDC42EP3/GRB2/ABI2/PRKCE/AP1AR/RHOBTB2/TTBK1/DCTN1/SLAIN2/RAC1/BAG4/ARPC5	19
2	GO:0007218	neuropeptide signaling pathway	16/1216	104/18670	0.00110002	0.0162892	0.0143427	GLRA2/TAC1/NPB/RAPGEF2/PENK/NXPH4/SORT1/OPRL1/SORCS3/NPPA/PTH2/NPY1R/TAC3/HCRT/SSTR1/HCRTR2	16
2	GO:0070050	neuron cellular homeostasis	8/1216	34/18670	0.00125182	0.0184834	0.0162746	SCGN/CNR1/CALB2/SLC17A7/TAOK1/DCTN1/ADORA1/ATP2B3	8
2	GO:0030517	negative regulation of axon extension	9/1216	42/18670	0.00129068	0.0190021	0.0167313	RTN4/CDK5R1/DRAXIN/TNR/TRIM46/SEMA3C/SEMA3A/SEMA3F/SEMA7A	9
2	GO:0007187	G protein-coupled receptor signaling pathway, coupled to cyclic nucleotide second messenger	30/1216	256/18670	0.00131453	0.0192975	0.0169914	GNG2/GNAO1/CNR1/ADGRL3/PRKACB/GRIK3/GRM3/GNAZ/GNAQ/GNB1/ADGRL1/GPR161/PDE4D/GABBR1/AKAP5/ADCY1/RAPGEF2/VIP/GRK5/OPRL1/ADORA1/GPR37/GRM2/PTGFR/NPY1R/GNAL/CHRM1/GHRH/SSTR1/GPR26	30
2	GO:0006835	dicarboxylic acid transport	15/1216	96/18670	0.00132286	0.0193358	0.0170252	STXBP1/SYT4/SNAP25/RAB3A/SNCA/SLC1A2/PPFIA2/SLC17A6/SLC17A7/RIMS1/APBA1/ADORA1/GRM2/SLC1A1/LRRC8A	15
2	GO:0008333	endosome to lysosome transport	11/1216	59/18670	0.00132473	0.0193358	0.0170252	CACNG4/CACNG2/TRAK1/SCYL2/CACNG8/SORT1/CACNG7/SNX27/SNX16/TGFBRAP1/CACNG3	11
2	GO:0060384	innervation	7/1216	27/18670	0.00136736	0.019901	0.0175228	RNF165/GABRB2/SLITRK6/FBXO45/SEMA3A/ADARB1/NPTX1	7
2	GO:0031098	stress-activated protein kinase signaling cascade	35/1216	315/18670	0.00141277	0.0204433	0.0180003	ZEB2/PAK5/MAP4K4/MAPK8/EPHA4/WNT7A/EPHB1/TAOK1/MAP3K13/GRIK2/DACT1/SH2D3C/PAK2/SH3RF3/RASSF2/MAP3K9/FBXW11/SKP1/RAPGEF1/RB1CC1/SEMA3A/PAFAH1B1/TIAM1/ZNF622/ZNF675/PAK6/TAB3/HMGCR/PTPN1/FKTN/MAPK9/MAP2K4/MFHAS1/MAP3K3/IGF1R	35
2	GO:0070588	calcium ion transmembrane transport	35/1216	315/18670	0.00141277	0.0204433	0.0180003	GRIN2B/JPH4/ANK2/SNCA/AKAP6/CACNB4/CACNG4/MYO5A/SESTD1/FGF14/PDE4D/FAM155A/HPCA/CORO1A/CACNG2/MCOLN1/ASIC1/SLC8A2/PRKCE/PDE4B/CACNG8/JPH3/CACNA2D3/CUL5/RGN/UBASH3B/OPRL1/NPPA/CACNG7/NOS1AP/SLC8A3/MICU1/SLC24A2/UBQLN1/CACNG3	35
2	GO:1900452	regulation of long-term synaptic depression	5/1216	14/18670	0.00141667	0.0204433	0.0180003	MAPT/DGKI/KCNB1/ADORA1/SORCS3	5
2	GO:0006469	negative regulation of protein kinase activity	28/1216	235/18670	0.00145876	0.0209914	0.0184829	SH3BP5/UCHL1/APC/PKIA/CDKN2D/YWHAG/PRKAR2B/GNAQ/DUSP4/TRIB2/CAMK2N2/PAK2/LATS1/CORO1C/HEXIM2/PPM1E/PPP2R1A/RGN/UBASH3B/ADARB1/PRKAG2/ZNF675/NF2/HMGCR/PTPN1/INKA1/DUSP7/IGF1R	28
2	GO:0006898	receptor-mediated endocytosis	35/1216	316/18670	0.00149205	0.0214098	0.0188513	SNAP25/GRIA1/SNCA/DNM3/DLG4/CACNG4/SNAP91/LMBR1L/AP1S1/FNBP1L/WASF1/LRRTM2/HPCA/UBQLN2/TMEM108/CACNG2/CNTN2/GRB2/SH3GL2/DNAJC6/GRK3/SCYL2/VLDLR/CACNG8/SH3GL3/INPP5F/CACNG7/ARRB2/LRRTM1/FCHO1/CLN3/CACNG3/RAC1/RABEPK/AP2M1	35
2	GO:0045773	positive regulation of axon extension	9/1216	43/18670	0.00153944	0.0220279	0.0193955	SHTN1/MAPT/ISLR2/NTRK3/DBN1/MAP3K13/PAFAH1B1/ADNP/SEMA7A	9
2	GO:0032984	protein-containing complex disassembly	36/1216	329/18670	0.00159345	0.0227368	0.0200197	STMN1/APC/KLC1/APC2/TMOD2/NAV3/HDGFL3/CCSAP/SPAST/CAMSAP2/DMTN/CAMSAP1/CLASP1/FGF13/TAOK1/PBRM1/GABARAPL1/NSF/SH3GL2/DNAJC6/MCOLN1/SMARCA4/SPTBN2/TBC1D25/CHMP1B/ARID1A/SMARCE1/MTPN/PLEKHH2/UBQLN1/CLN3/MCTS1/VTA1/GSPT2/AMER1/IGF1R	36
2	GO:0019886	antigen processing and presentation of exogenous peptide antigen via MHC class II	15/1216	98/18670	0.00163633	0.0232834	0.020501	KIFAP3/KIF3C/KIF3A/KLC1/DYNC1I1/DYNC1I2/AP1S1/KIF3B/DYNC1H1/SH3GL2/SPTBN2/DCTN1/DYNC1LI1/KIF26A/AP2M1	15
2	GO:0010256	endomembrane system organization	45/1216	438/18670	0.00165099	0.0234266	0.0206271	RTN4/SYP/MTSS1/ANK3/SHTN1/ATL1/SYT4/RAB3A/ANK2/REEP1/RTN3/OPTN/XKR4/TMEFF2/TMCC1/CDC42/SPAST/CAMSAP2/FNBP1L/RAB30/SUN2/RAB1A/CLASP1/UGCG/SH3GL2/SYT7/CORO1C/VCPIP1/KIFC3/PPP2R1A/DCTN1/PAFAH1B1/XKR7/STAM/CHMP1B/DYM/NUP93/SH3GLB1/MYO18A/BLOC1S3/PRKCB/CREB1/FCHO1/VTA1/GORASP1	45
2	GO:0015872	dopamine transport	10/1216	52/18670	0.00169878	0.0239708	0.0211063	SYT4/SYT5/CNR1/SNCA/SYT13/SYT7/SYT10/CHRNB2/KCNA2/SYT3	10
2	GO:0050885	neuromuscular process controlling balance	10/1216	52/18670	0.00169878	0.0239708	0.0211063	RBFOX2/JPH4/DLG4/TNR/JPH3/PAFAH1B1/BCR/SHANK1/CLN3/GPR88	10
2	GO:0048511	rhythmic process	33/1216	295/18670	0.00170346	0.0239708	0.0211063	SIX3/ROBO2/MYCBP2/ZFHX3/CDK5R1/NTRK3/MAPK8/GNAQ/KMT2A/NHLH2/ENOX1/SRD5A1/ADCY1/PROX1/NCOA2/KDM5C/FBXW11/SRC/CHRNB2/OPRL1/ADORA1/DNM1L/ADNP/ARRB2/KCND2/CREB1/GHRH/MAPK9/KCNA2/ROCK2/CSNK2A1/HCRTR2/GDF9	33
2	GO:2000463	positive regulation of excitatory postsynaptic potential	7/1216	28/18670	0.00172189	0.0241634	0.0212759	DLG4/STX1B/RELN/WNT7A/SHANK2/RIMS1/SHANK1	7
2	GO:2001259	positive regulation of cation channel activity	12/1216	70/18670	0.00174226	0.0243605	0.0214494	ANK3/ANK2/AKAP6/CACNG4/FGF14/RELN/CACNG2/LRRC26/LRRC55/NPPA/NOS1AP/CACNG3	12
2	GO:0048485	sympathetic nervous system development	6/1216	21/18670	0.00175028	0.0243605	0.0214494	SOX4/NRP2/PLXNA4/SEMA3A/TFAP2B/SEMA3F	6
2	GO:0140058	neuron projection arborization	6/1216	21/18670	0.00175028	0.0243605	0.0214494	DLG4/PHACTR1/MYO9A/MAP3K13/GRIP1/SEMA3A	6
2	GO:0046578	regulation of Ras protein signal transduction	28/1216	238/18670	0.00176412	0.0244862	0.0215601	STMN1/KALRN/AUTS2/MAP4K4/KCTD13/RIPOR2/MAPRE2/CYTH1/DGKI/GRB2/SH2B2/RASGRF1/ROBO1/NRG1/RAPGEF1/ABL2/FGD3/TIAM1/SOS1/NGEF/BCR/KCTD10/RASA1/EPOR/RAC1/EPS8L1/MCF2/RASA2	28
2	GO:1903169	regulation of calcium ion transmembrane transport	20/1216	151/18670	0.0019182	0.0265525	0.0233795	JPH4/ANK2/SNCA/AKAP6/CACNB4/MYO5A/SESTD1/FGF14/PDE4D/HPCA/CORO1A/PRKCE/PDE4B/JPH3/RGN/UBASH3B/OPRL1/NPPA/NOS1AP/UBQLN1	20
2	GO:0043547	positive regulation of GTPase activity	42/1216	405/18670	0.00194494	0.0268496	0.0236411	GNAO1/APC2/SRGAP1/RGS17/KALRN/AGAP1/RASAL2/SMAP2/NTRK3/MAP4K4/GNAQ/MAPRE2/RAPGEF6/MYO9A/ARHGAP32/DOCK4/RAPGEF2/TBC1D12/CORO1C/RASGRF1/RGS7/RALGAPA2/RAPGEF1/ADAP1/RGN/ELMOD1/TBC1D25/TIAM1/SOS1/RAP1GDS1/RGS8/DNM1L/WNT4/GMIP/BCR/TAX1BP3/ARHGAP36/RASA1/DOCK11/TBC1D22B/RASA2/ARHGAP23	42
2	GO:0071320	cellular response to cAMP	10/1216	53/18670	0.00197381	0.0271476	0.0239035	AKAP6/DMTN/SRD5A1/RAPGEF2/PENK/RAPGEF1/HCN2/SLC8A3/HCN4/HCN1	10
2	GO:0051403	stress-activated MAPK cascade	32/1216	286/18670	0.00197718	0.0271476	0.0239035	ZEB2/MAP4K4/MAPK8/EPHA4/WNT7A/EPHB1/TAOK1/MAP3K13/GRIK2/DACT1/SH2D3C/SH3RF3/RASSF2/MAP3K9/FBXW11/SKP1/RAPGEF1/RB1CC1/SEMA3A/PAFAH1B1/TIAM1/ZNF622/ZNF675/TAB3/HMGCR/PTPN1/FKTN/MAPK9/MAP2K4/MFHAS1/MAP3K3/IGF1R	32
2	GO:0070571	negative regulation of neuron projection regeneration	5/1216	15/18670	0.00201183	0.0273313	0.0240652	MAP4K4/EPHA4/TNR/INPP5F/RTN4RL1	5
2	GO:0099558	maintenance of synapse structure	5/1216	15/18670	0.00201183	0.0273313	0.0240652	RAB3A/DLG2/BSN/ERC2/DCTN1	5
2	GO:1905874	regulation of postsynaptic density organization	5/1216	15/18670	0.00201183	0.0273313	0.0240652	PTPRD/NTRK3/LRRTM2/LRFN4/LRRTM1	5
2	GO:0008286	insulin receptor signaling pathway	19/1216	141/18670	0.00201202	0.0273313	0.0240652	APC/ATP6V1G2/ATP6V0B/ENHO/ATP6V1A/PID1/GRB2/SORBS1/SH2B2/FOXO6/SRC/SOS1/PHIP/OSBPL8/PRKCB/PTPN1/IGF1R/ATP6V1E1/ATP6V0C	19
2	GO:0021884	forebrain neuron development	7/1216	29/18670	0.00214385	0.0289237	0.0254673	ROBO2/NRP2/CNTN2/RAPGEF2/ROBO1/SEMA3A/LHX6	7
2	GO:0031116	positive regulation of microtubule polymerization	7/1216	29/18670	0.00214385	0.0289237	0.0254673	CDK5R1/MAPT/NAV3/CLASP1/DCTN1/SLAIN2/RAC1	7
2	GO:0010639	negative regulation of organelle organization	41/1216	395/18670	0.00214989	0.0289237	0.0254673	STMN1/TMSB10/APC/FEZ1/MAPT/SYT4/APC2/SNCA/TMOD2/TUBB4A/NAV3/TMEFF2/CTNNA2/HDGFL3/FNIP2/ATRX/CORO2B/CAMSAP2/DMTN/CAMSAP1/CCP110/CLASP1/FGF13/CORO1A/TAOK1/SPTBN2/SIAH3/SRC/BCL2L1/DNM1L/ARRB2/TERF2/SIRT4/MTPN/PLEKHH2/SHANK1/DYNC1LI1/BCOR/MKKS/BAG4/LCMT1	41
2	GO:0048483	autonomic nervous system development	9/1216	45/18670	0.00215196	0.0289237	0.0254673	SOX4/NRP2/PLXNA4/SEMA3A/ADARB1/PHACTR4/TFAP2B/KIF26A/SEMA3F	9
2	GO:0048880	sensory system development	39/1216	371/18670	0.00217341	0.0291351	0.0256534	SIX3/ZEB2/DLX1/DLX2/DCX/BCL11B/MEIS2/CELF4/NTRK3/GNB1/WNT7A/FGF9/EPHB1/SLC17A7/HPCA/FOXP2/SLITRK6/ABI2/PROX1/SMARCA4/TUB/ATP8A2/PDS5B/SEMA3A/MAB21L2/THRB/SOS1/VAX1/ARID1A/NECTIN1/PHACTR4/ACVR2B/NF2/BLOC1S3/TFAP2B/RAB11FIP4/BBS7/HCN1/PKNOX1	39
2	GO:0022037	metencephalon development	16/1216	111/18670	0.00220713	0.0295095	0.0259831	CDK5R1/NEUROD2/SEZ6/CNTN1/FAIM2/CDK5R2/CEND1/WNT7A/SEZ6L/FOXP2/PROX1/SPTBN2/MYO16/DAB1/MTPN/SSTR1	16
2	GO:0002027	regulation of heart rate	15/1216	101/18670	0.00222124	0.029543	0.0260126	SCN3B/ANK2/PDE4D/TAC1/KCNJ3/ATP5PF/SEMA3A/NPPA/JUP/NOS1AP/HCN4/SLC1A1/SCN2B/KCNJ5/GPD1L	15
2	GO:0002495	antigen processing and presentation of peptide antigen via MHC class II	15/1216	101/18670	0.00222124	0.029543	0.0260126	KIFAP3/KIF3C/KIF3A/KLC1/DYNC1I1/DYNC1I2/AP1S1/KIF3B/DYNC1H1/SH3GL2/SPTBN2/DCTN1/DYNC1LI1/KIF26A/AP2M1	15
2	GO:0046839	phospholipid dephosphorylation	8/1216	37/18670	0.00223744	0.029681	0.0261341	PLPPR2/MTMR9/PLPPR1/PLPPR5/PLPPR4/MTMR7/INPP5F/MTMR1	8
2	GO:0016050	vesicle organization	35/1216	325/18670	0.00239767	0.0317239	0.0279329	ZEB2/SYP/STXBP1/SYT4/SNAP25/RAB3A/GRIA1/SNCA/DNM3/DLG4/CPLX2/SNAP91/TMCC1/STX7/STX1B/FNBP1L/TRAPPC6B/RAB1A/SLC17A7/CORO1A/DOC2B/NSF/SYT7/CORO1C/PAFAH1B1/SORT1/STAM/CHMP1B/MYO18A/BLOC1S3/TGFBRAP1/CREB1/VTA1/GORASP1/AP2M1	35
2	GO:0032411	positive regulation of transporter activity	16/1216	112/18670	0.00242302	0.0318937	0.0280824	ANK3/ANK2/AKAP6/CACNG4/FGF14/RELN/KMT2A/CACNG2/LRRC26/LRRC55/GLRX/SYNGR3/RGN/NPPA/NOS1AP/CACNG3	16
2	GO:0043279	response to alkaloid	16/1216	112/18670	0.00242302	0.0318937	0.0280824	GNAO1/CNR1/SNCA/CACNG4/ADGRL3/SLC6A1/PPP1R9B/TAC1/PRKCE/BCHE/PENK/CHRNB2/BCL2L1/TIAM1/HOMER2/HOMER1	16
2	GO:0002504	antigen processing and presentation of peptide or polysaccharide antigen via MHC class II	15/1216	102/18670	0.00245106	0.0321796	0.0283341	KIFAP3/KIF3C/KIF3A/KLC1/DYNC1I1/DYNC1I2/AP1S1/KIF3B/DYNC1H1/SH3GL2/SPTBN2/DCTN1/DYNC1LI1/KIF26A/AP2M1	15
2	GO:0043010	camera-type eye development	34/1216	314/18670	0.00251092	0.0327932	0.0288743	SIX3/ZEB2/DLX1/DLX2/DCX/BCL11B/CELF4/NTRK3/GNB1/WNT7A/EPHB1/SLC17A7/HPCA/FOXP2/SLITRK6/ABI2/PROX1/SMARCA4/TUB/ATP8A2/PDS5B/MAB21L2/THRB/SOS1/VAX1/ARID1A/NECTIN1/PHACTR4/ACVR2B/NF2/TFAP2B/RAB11FIP4/HCN1/PKNOX1	34
2	GO:0001654	eye development	38/1216	362/18670	0.00251902	0.0327932	0.0288743	SIX3/ZEB2/DLX1/DLX2/DCX/BCL11B/MEIS2/CELF4/NTRK3/GNB1/WNT7A/FGF9/EPHB1/SLC17A7/HPCA/FOXP2/SLITRK6/ABI2/PROX1/SMARCA4/TUB/ATP8A2/PDS5B/MAB21L2/THRB/SOS1/VAX1/ARID1A/NECTIN1/PHACTR4/ACVR2B/NF2/BLOC1S3/TFAP2B/RAB11FIP4/BBS7/HCN1/PKNOX1	38
2	GO:0051646	mitochondrion localization	9/1216	46/18670	0.00252354	0.0327932	0.0288743	UCHL1/FEZ1/MAPT/ATCAY/KIF1B/SPAST/WASF1/TRAK1/DNM1L	9
2	GO:0099172	presynapse organization	9/1216	46/18670	0.00252354	0.0327932	0.0288743	PTPRD/SNCA/PPFIA2/NTRK3/SLITRK1/WNT7A/LRFN4/SLITRK3/LRRTM1	9
2	GO:0046579	positive regulation of Ras protein signal transduction	11/1216	64/18670	0.00261454	0.0338892	0.0298394	AUTS2/MAP4K4/MAPRE2/DGKI/GRB2/RASGRF1/ROBO1/NRG1/RAPGEF1/EPOR/RAC1	11
2	GO:1905144	response to acetylcholine	7/1216	30/18670	0.00264137	0.0340637	0.029993	CDK5R1/GNAQ/GNB1/CHRNB2/RGS8/CHRM1/ROCK2	7
2	GO:1905145	cellular response to acetylcholine	7/1216	30/18670	0.00264137	0.0340637	0.029993	CDK5R1/GNAQ/GNB1/CHRNB2/RGS8/CHRM1/ROCK2	7
2	GO:0060491	regulation of cell projection assembly	22/1216	177/18670	0.00265633	0.0341701	0.0300867	CCDC88A/GAP43/APC/DNM3/AUTS2/DPYSL3/RIPOR2/CDC42/DMTN/CCP110/FNBP1L/TENM2/CDC42EP3/PLPPR5/MIEN1/CORO1C/SRC/NEURL1/VDAC3/DOCK11/RAC1/EPS8L1	22
2	GO:0007223	Wnt signaling pathway, calcium modulating pathway	8/1216	38/18670	0.00267495	0.0342367	0.0301454	GNG2/GNAO1/TNRC6C/PPP3CB/GNB1/PPP3CA/AGO4/CAMK2A	8
2	GO:0086005	ventricular cardiac muscle cell action potential	8/1216	38/18670	0.00267495	0.0342367	0.0301454	SCN3B/NEDD4L/ANK2/KCNJ3/JUP/NOS1AP/KCNJ5/GPD1L	8
2	GO:0021877	forebrain neuron fate commitment	4/1216	10/18670	0.00273643	0.034589	0.0304556	DLX1/DLX2/BCL11B/SATB2	4
2	GO:0048755	branching morphogenesis of a nerve	4/1216	10/18670	0.00273643	0.034589	0.0304556	RTN4/BCL11A/DLX2/MAP3K13	4
2	GO:0098917	retrograde trans-synaptic signaling	4/1216	10/18670	0.00273643	0.034589	0.0304556	GUCY1A1/SYT4/CNR1/DAGLA	4
2	GO:0150011	regulation of neuron projection arborization	4/1216	10/18670	0.00273643	0.034589	0.0304556	DLG4/MYO9A/MAP3K13/GRIP1	4
2	GO:1990416	cellular response to brain-derived neurotrophic factor stimulus	4/1216	10/18670	0.00273643	0.034589	0.0304556	MAPT/WASF1/TMEM108/SH3GL2	4
2	GO:0033673	negative regulation of kinase activity	29/1216	257/18670	0.00276414	0.0347637	0.0306094	SH3BP5/UCHL1/APC/PKIA/MAPT/CDKN2D/YWHAG/PRKAR2B/GNAQ/DUSP4/TRIB2/CAMK2N2/PAK2/LATS1/CORO1C/HEXIM2/PPM1E/PPP2R1A/RGN/UBASH3B/ADARB1/PRKAG2/ZNF675/NF2/HMGCR/PTPN1/INKA1/DUSP7/IGF1R	29
2	GO:0007158	neuron cell-cell adhesion	5/1216	16/18670	0.00277072	0.0347637	0.0306094	CDK5R1/NRXN3/NCAM2/TNR/CNTN4	5
2	GO:0071871	response to epinephrine	5/1216	16/18670	0.00277072	0.0347637	0.0306094	SNCA/PDE4D/SRD5A1/PDE4B/PENK	5
2	GO:0046717	acid secretion	17/1216	124/18670	0.00281359	0.0351285	0.0309306	STXBP1/SYT4/SNAP25/RAB3A/SV2A/SNCA/SLC1A2/PPFIA2/SLC6A1/SLC17A7/RIMS1/APBA1/ATP5PF/OPRL1/ADORA1/GRM2/SLC1A1	17
2	GO:0048284	organelle fusion	17/1216	124/18670	0.00281359	0.0351285	0.0309306	STXBP1/SYT4/SNAP25/RAB3A/SNCA/CPLX2/GDAP1/STX7/STX1B/PID1/CORO1A/DOC2B/SYT7/VCPIP1/DNM1L/TGFBRAP1/MFF	17
2	GO:0022410	circadian sleep/wake cycle process	6/1216	23/18670	0.00291102	0.0360796	0.0317681	SRD5A1/CHRNB2/ADORA1/GHRH/KCNA2/HCRTR2	6
2	GO:0086012	membrane depolarization during cardiac muscle cell action potential	6/1216	23/18670	0.00291102	0.0360796	0.0317681	SCN3B/ANK3/ANK2/HCN2/HCN4/SCN2B	6
2	GO:1903861	positive regulation of dendrite extension	6/1216	23/18670	0.00291102	0.0360796	0.0317681	SYT4/NEDD4L/RIMS1/CACNG7/SYT3/CPNE6	6
2	GO:0021695	cerebellar cortex development	9/1216	47/18670	0.0029442	0.0363519	0.0320078	NEUROD2/SEZ6/FAIM2/CEND1/WNT7A/SEZ6L/PROX1/SPTBN2/MTPN	9
2	GO:0051492	regulation of stress fiber assembly	13/1216	84/18670	0.00294726	0.0363519	0.0320078	STMN1/TMEFF2/CORO2B/CDC42/CLASP1/TAC1/PPM1E/WNT4/NF2/RAC1/MKKS/ROCK2/BAG4	13
2	GO:0045927	positive regulation of growth	30/1216	270/18670	0.00297894	0.0366539	0.0322738	ERBB4/SHTN1/MAPT/SYT4/NEDD4L/AKAP6/ISLR2/NTRK3/CDC42/EIF4G2/DBN1/FGF9/MAP3K13/RIMS1/PROX1/ATP8A2/ZFPM2/RFTN1/PAFAH1B1/CACNG7/ADNP/MTPN/CREB1/GHRH/ZNF639/MKKS/SYT3/SEMA7A/CSNK2A1/CPNE6	30
2	GO:0086002	cardiac muscle cell action potential involved in contraction	10/1216	56/18670	0.00302018	0.0370718	0.0326417	SCN3B/NEDD4L/ANK2/KCNJ3/FGF12/JUP/NOS1AP/SCN2B/KCNJ5/GPD1L	10
2	GO:0150063	visual system development	38/1216	366/18670	0.00304336	0.0372665	0.0328131	SIX3/ZEB2/DLX1/DLX2/DCX/BCL11B/MEIS2/CELF4/NTRK3/GNB1/WNT7A/FGF9/EPHB1/SLC17A7/HPCA/FOXP2/SLITRK6/ABI2/PROX1/SMARCA4/TUB/ATP8A2/PDS5B/MAB21L2/THRB/SOS1/VAX1/ARID1A/NECTIN1/PHACTR4/ACVR2B/NF2/BLOC1S3/TFAP2B/RAB11FIP4/BBS7/HCN1/PKNOX1	38
2	GO:0021988	olfactory lobe development	7/1216	31/18670	0.00322294	0.0392767	0.0345831	DLX2/ERBB4/ROBO2/DLX5/ROBO1/SEMA3A/SEMA7A	7
2	GO:0070306	lens fiber cell differentiation	7/1216	31/18670	0.00322294	0.0392767	0.0345831	SIX3/ZEB2/NTRK3/WNT7A/ABI2/PROX1/NF2	7
2	GO:0030307	positive regulation of cell growth	21/1216	169/18670	0.00328869	0.0399823	0.0352044	SHTN1/MAPT/SYT4/NEDD4L/AKAP6/ISLR2/NTRK3/CDC42/EIF4G2/DBN1/MAP3K13/RIMS1/PAFAH1B1/CACNG7/ADNP/MTPN/ZNF639/SYT3/SEMA7A/CSNK2A1/CPNE6	21
2	GO:0110020	regulation of actomyosin structure organization	14/1216	95/18670	0.00329961	0.0400195	0.0352372	STMN1/TMEFF2/CORO2B/CDC42/CLASP1/TAC1/PROX1/PPM1E/WNT4/NF2/RAC1/MKKS/ROCK2/BAG4	14
2	GO:0021700	developmental maturation	31/1216	284/18670	0.00335987	0.0406537	0.0357955	SIX3/BCL11A/SYP/STXBP1/CDK5R1/NEUROD2/SYT4/RAB3A/DLG4/MYO5A/NRCAM/SEZ6/CDK5R2/RELN/CEND1/FAM20C/ADGRL1/SLC17A7/MAP3K13/SEZ6L/CNTN2/FEM1B/GPAT4/PPP2R1A/NTN4/NEURL1/BLOC1S3/SHANK1/LHX6/SPINK5/TUT7	31
2	GO:0007266	Rho protein signal transduction	24/1216	203/18670	0.0033909	0.0409319	0.0360405	STMN1/SHTN1/KALRN/KCTD13/RIPOR2/CDC42/CDC42EP3/RASGRF1/ROBO1/RHOBTB2/ABL2/FGD3/TIAM1/SOS1/PHACTR4/NGEF/BCR/TAX1BP3/KCTD10/RHOV/RAC1/EPS8L1/MCF2/ROCK2	24
2	GO:0061178	regulation of insulin secretion involved in cellular response to glucose stimulus	10/1216	57/18670	0.00345343	0.0415881	0.0366183	KLF7/EPHA5/GPR27/PPP3CB/MAP4K4/PRKCE/TIAM1/OXCT1/HMGCR/RAC1	10
2	GO:0051592	response to calcium ion	19/1216	148/18670	0.00350181	0.0420713	0.0370437	NEUROD2/SYT4/SYT5/SYT13/SLC6A1/DMTN/PPP3CA/HPCA/ADCY1/CACNG2/KCNMB2/MCOLN1/SYT7/SYT10/PENK/KCNMB4/SYT3/HOMER1/CPNE6	19
2	GO:0019935	cyclic-nucleotide-mediated signaling	25/1216	215/18670	0.00352477	0.0422475	0.0371989	GNG2/EPHA5/AKAP6/ADGRL3/PRKAR2B/GNAQ/GNB1/ADGRL1/GPR161/PDE4D/GUCY1B1/ADCY1/RAPGEF2/PDE10A/VIP/OPRL1/NPPA/ADNP/PTGFR/GNAL/ADCYAP1R1/PEX5L/GHRH/GPR61/GPR26	25
2	GO:0021510	spinal cord development	15/1216	106/18670	0.00357597	0.0427605	0.0376506	ROBO2/SOX4/ACTL6B/PBX3/DRAXIN/RELN/SRD5A1/SOX12/PROX1/VLDLR/DCTN1/ADARB1/MDGA2/DAB1/GDPD5	15
2	GO:0030072	peptide hormone secretion	28/1216	250/18670	0.00359683	0.0429093	0.0377816	KLF7/SOX4/SNAP25/EPHA5/CNR1/KALRN/GPR27/MYO5A/PPP3CB/ENHO/MAP4K4/PPP3CA/RAB1A/SLC25A4/DOC2B/KCNB1/SYT7/PRKCE/VIP/TIAM1/OXCT1/ACVR2B/SIRT4/HMGCR/TFAP2B/GHRH/RAC1/CYB5R4	28
2	GO:0001919	regulation of receptor recycling	6/1216	24/18670	0.00367042	0.0434557	0.0382627	NSG1/SNCA/OPTN/NSF/AP1AR/INPP5F	6
2	GO:0021895	cerebral cortex neuron differentiation	6/1216	24/18670	0.00367042	0.0434557	0.0382627	DLX1/DLX2/CNTN2/PAFAH1B1/GDPD5/LHX6	6
2	GO:0021783	preganglionic parasympathetic fiber development	5/1216	17/18670	0.0037169	0.0434557	0.0382627	NRP2/PLXNA4/SEMA3A/ADARB1/SEMA3F	5
2	GO:0035518	histone H2A monoubiquitination	5/1216	17/18670	0.0037169	0.0434557	0.0382627	RYBP/PCGF3/SKP1/PCGF2/BCOR	5
2	GO:0046068	cGMP metabolic process	5/1216	17/18670	0.0037169	0.0434557	0.0382627	GUCY1A1/GUCY1A2/GUCY1B1/PDE10A/NPPA	5
2	GO:0099010	modification of postsynaptic structure	5/1216	17/18670	0.0037169	0.0434557	0.0382627	CTNNA2/CAMKV/WASF1/TIAM1/CTTNBP2	5
2	GO:0099509	regulation of presynaptic cytosolic calcium ion concentration	5/1216	17/18670	0.0037169	0.0434557	0.0382627	SCGN/CNR1/CALB2/ADORA1/ATP2B3	5
2	GO:1903818	positive regulation of voltage-gated potassium channel activity	5/1216	17/18670	0.0037169	0.0434557	0.0382627	AKAP6/LRRC26/LRRC55/NPPA/NOS1AP	5
2	GO:0030048	actin filament-based movement	18/1216	138/18670	0.00371941	0.0434557	0.0382627	SCN3B/SHTN1/NEDD4L/ANK2/MYO5A/FNBP1L/PDE4D/SUN2/KCNJ3/FGF12/PDE4B/ADORA1/JUP/NOS1AP/SCN2B/KCNJ5/WIPF3/GPD1L	18
2	GO:0009187	cyclic nucleotide metabolic process	8/1216	40/18670	0.00374811	0.0436908	0.0384697	GUCY1A1/GUCY1A2/PDE4D/GUCY1B1/ADCY1/PDE4B/PDE10A/NPPA	8
2	GO:0008277	regulation of G protein-coupled receptor signaling pathway	19/1216	149/18670	0.0037752	0.0438934	0.0386481	STMN1/SYP/SNCA/TMOD2/GPR27/GNG4/UBQLN2/PPP1R9B/CNTN2/MGLL/TUB/GRK5/OPRL1/RGS8/ARRB2/USP33/PHF24/HOMER2/ROCK2	19
2	GO:0043666	regulation of phosphoprotein phosphatase activity	16/1216	117/18670	0.00378272	0.0438934	0.0386481	PHACTR3/PHACTR1/TIPRL/PPP1R9B/RCAN1/MGAT5/RCAN2/PPP2R2C/PPP2R5E/PPP2R3A/PPP2R1A/RGN/ARPP19/PHACTR4/PPP1R17/ROCK2	16
2	GO:0009261	ribonucleotide catabolic process	7/1216	32/18670	0.00389731	0.0450179	0.0396382	NUDT3/PDE4D/NUDT11/PDE4B/PDE10A/ENTPD4/NUDT10	7
2	GO:0038128	ERBB2 signaling pathway	7/1216	32/18670	0.00389731	0.0450179	0.0396382	ERBB4/GRB2/PTPRR/NRG1/SRC/CUL5/SOS1	7
2	GO:0008347	glial cell migration	9/1216	49/18670	0.00395033	0.0455271	0.0400866	RTN4/CDK5R1/EPHA4/CDK5R2/RELN/SUN2/PAFAH1B1/TIAM1/DAB1	9
2	GO:0051937	catecholamine transport	12/1216	77/18670	0.00396188	0.0455571	0.040113	SYT4/SYT5/CNR1/SNCA/SYT13/KCNB1/SYT7/SYT10/VIP/CHRNB2/KCNA2/SYT3	12
2	GO:0032231	regulation of actin filament bundle assembly	14/1216	97/18670	0.00400219	0.0459171	0.0404299	STMN1/TMEFF2/CORO2B/CDC42/CLASP1/TAC1/PPM1E/WNT4/NF2/SHANK1/RAC1/MKKS/ROCK2/BAG4	14
2	GO:0035304	regulation of protein dephosphorylation	18/1216	139/18670	0.00401963	0.0460135	0.0405149	PHACTR3/PHACTR1/TIPRL/PPP1R9B/RCAN1/MGAT5/RCAN2/PPP2R2C/PPP2R5E/PPP2R3A/PPP2R1A/RGN/ARPP19/ADORA1/PHACTR4/PPP1R17/ROCK2/MFHAS1	18
2	GO:0006182	cGMP biosynthetic process	4/1216	11/18670	0.00407983	0.0462865	0.0407553	GUCY1A1/GUCY1A2/GUCY1B1/NPPA	4
2	GO:0021892	cerebral cortex GABAergic interneuron differentiation	4/1216	11/18670	0.00407983	0.0462865	0.0407553	DLX1/DLX2/CNTN2/LHX6	4
2	GO:0031987	locomotion involved in locomotory behavior	4/1216	11/18670	0.00407983	0.0462865	0.0407553	ADGRL3/MYO5A/PPP3CB/GPR37	4
2	GO:1905383	protein localization to presynapse	4/1216	11/18670	0.00407983	0.0462865	0.0407553	KIF5C/DLG2/WNT7A/TERF2	4
2	GO:0046879	hormone secretion	33/1216	312/18670	0.00414803	0.0469557	0.0413445	KLF7/SOX4/SNAP25/EPHA5/CNR1/KALRN/GPR27/MYO5A/PPP3CB/ENHO/MAP4K4/PPP3CA/RAB1A/SLC25A4/DOC2B/TAC1/KCNB1/SYT7/PRKCE/VIP/TIAM1/ADORA1/NPPA/OXCT1/ACVR2B/SIRT4/HMGCR/CREB1/TFAP2B/GHRH/RAC1/CYB5R4/GDF9	33
2	GO:0019722	calcium-mediated signaling	25/1216	218/18670	0.00422576	0.0477296	0.0420259	GRIN2B/NEUROD2/MAPT/JPH4/ANK2/AKAP6/MYO5A/PPP3CB/DMTN/PPP3CA/ADGRL1/PDE4D/HPCA/GRM5/PPP1R9B/RCAN1/RCAN2/MCOLN1/CAMKK2/JPH3/NRG1/RGN/DYRK2/PTGFR/HOMER2	25
2	GO:0010812	negative regulation of cell-substrate adhesion	11/1216	68/18670	0.00425247	0.047925	0.0421979	NEXMIF/MAP4K4/CORO2B/DMTN/CASK/SPOCK1/CORO1C/AP1AR/SRC/NF2/RASA1	11
2	GO:0030073	insulin secretion	24/1216	207/18670	0.00435136	0.0489312	0.0430839	KLF7/SOX4/SNAP25/EPHA5/CNR1/GPR27/MYO5A/PPP3CB/ENHO/MAP4K4/PPP3CA/SLC25A4/DOC2B/KCNB1/SYT7/PRKCE/TIAM1/OXCT1/ACVR2B/SIRT4/HMGCR/TFAP2B/RAC1/CYB5R4	24
2	GO:0030833	regulation of actin filament polymerization	20/1216	162/18670	0.00437173	0.049052	0.0431902	TMSB10/TMOD2/CTNNA2/DMTN/DBN1/WASF1/CORO1A/CDC42EP3/GRB2/ABI2/LATS1/SPTBN2/PRKCE/AP1AR/RHOBTB2/MTPN/RASA1/MKKS/BAG4/ARPC5	20
2	GO:0051924	regulation of calcium ion transport	28/1216	254/18670	0.00448823	0.0502484	0.0442437	GNAO1/JPH4/ANK2/SNCA/AKAP6/CACNB4/MYO5A/SESTD1/FGF14/CASK/PDE4D/HPCA/CORO1A/PRKCE/PDE4B/JPH3/CAMK2A/RGN/UBASH3B/OPRL1/NPPA/ARRB2/NOS1AP/UBQLN1/ADCYAP1R1/HOMER2/HCRT/HOMER1	28
2	GO:0046883	regulation of hormone secretion	29/1216	266/18670	0.00453583	0.05067	0.0446149	KLF7/SOX4/SNAP25/EPHA5/CNR1/KALRN/GPR27/PPP3CB/ENHO/MAP4K4/PPP3CA/SLC25A4/DOC2B/TAC1/KCNB1/SYT7/PRKCE/VIP/TIAM1/ADORA1/NPPA/OXCT1/SIRT4/HMGCR/CREB1/TFAP2B/GHRH/RAC1/GDF9	29
2	GO:0006688	glycosphingolipid biosynthetic process	6/1216	25/18670	0.00456741	0.0509111	0.0448272	ST8SIA2/B4GALNT1/B3GALT2/ST8SIA5/UGCG/ST8SIA3	6
2	GO:0048854	brain morphogenesis	7/1216	33/18670	0.00467346	0.0519795	0.0457679	CTNNA2/AKT3/SHANK2/PAFAH1B1/SOS1/SHANK1/MKKS	7
2	GO:0021756	striatum development	5/1216	18/18670	0.00487388	0.0538558	0.04742	BCL11B/FOXP2/ZSWIM6/SECISBP2/MKKS	5
2	GO:0098877	neurotransmitter receptor transport to plasma membrane	5/1216	18/18670	0.00487388	0.0538558	0.04742	NSG1/SNAP25/LRRC7/STX1B/GRIP1	5
2	GO:0098969	neurotransmitter receptor transport to postsynaptic membrane	5/1216	18/18670	0.00487388	0.0538558	0.04742	NSG1/SNAP25/LRRC7/STX1B/GRIP1	5
2	GO:0007193	adenylate cyclase-inhibiting G protein-coupled receptor signaling pathway	13/1216	89/18670	0.00490713	0.0541059	0.0476402	GRIK3/GRM3/GNAZ/GABBR1/AKAP5/ADCY1/OPRL1/ADORA1/GPR37/GRM2/NPY1R/GNAL/CHRM1	13
2	GO:0120032	regulation of plasma membrane bounded cell projection assembly	21/1216	175/18670	0.00495556	0.0545219	0.0480065	CCDC88A/GAP43/APC/DNM3/AUTS2/DPYSL3/RIPOR2/CDC42/DMTN/CCP110/FNBP1L/TENM2/CDC42EP3/PLPPR5/MIEN1/CORO1C/NEURL1/VDAC3/DOCK11/RAC1/EPS8L1	21
2	GO:0038127	ERBB signaling pathway	18/1216	142/18670	0.00504247	0.0553585	0.0487431	RTN4/ERBB4/MVB12B/CDC42/GRB2/SH3GL2/RASSF2/SH3KBP1/PTPRR/NRG1/SRC/CUL5/NEURL1/STAM/GAREM1/SOS1/ADORA1/EPN1	18
3	GO:0006401	RNA catabolic process	122/851	397/18670	6.38883e-68	3.02703e-64	2.46138e-64	LIN28A/SERBP1/RPS7/RPS27A/RPL15/RPSA/RPL14/RPL29/RPS23/RPS14/NPM1/RPS18/RPL10A/RPS12/PABPC1/RPL8/RPS6/RPL35/RPL12/SET/RPL7A/RPS3/YBX3/RPL41/RPLP0/RPL4/RPLP1/RPS2/RPL13/RPL23A/RPL19/RPS19/RPS9/RPL28/RPL3/IGF2BP1/RPL18A/RPL5/RPL7/RPS8/RPL11/RPS26/HNRNPM/IGF2BP3/SLIRP/LSM4/SSB/HNRNPD/RPS3A/DKC1/PSMA3/RPS5/PSMB1/RPS4X/RPL37/RPL21/HNRNPC/CARHSP1/RPL22/RPS28/RPS15A/RPS20/PABPC4/LIN28B/RPL18/RPL36/LSM6/…	122
3	GO:0006402	mRNA catabolic process	116/851	364/18670	1.79321e-66	4.24812e-63	3.45429e-63	SERBP1/RPS7/RPS27A/RPL15/RPSA/RPL14/RPL29/RPS23/RPS14/NPM1/RPS18/RPL10A/RPS12/PABPC1/RPL8/RPS6/RPL35/RPL12/SET/RPL7A/RPS3/YBX3/RPL41/RPLP0/RPL4/RPLP1/RPS2/RPL13/RPL23A/RPL19/RPS19/RPS9/RPL28/RPL3/IGF2BP1/RPL18A/RPL5/RPL7/RPS8/RPL11/RPS26/HNRNPM/IGF2BP3/LSM4/SSB/HNRNPD/RPS3A/PSMA3/RPS5/PSMB1/RPS4X/RPL37/RPL21/HNRNPC/CARHSP1/RPL22/RPS28/RPS15A/RPS20/PABPC4/RPL18/RPL36/LSM6/UBB/RPL10/RPS15/RPL6/EXOS…	116
3	GO:0000184	nuclear-transcribed mRNA catabolic process, nonsense-mediated decay	70/851	120/18670	1.77248e-62	2.79933e-59	2.27623e-59	RPS7/RPS27A/RPL15/RPSA/RPL14/RPL29/RPS23/RPS14/RPS18/RPL10A/RPS12/PABPC1/RPL8/RPS6/RPL35/RPL12/RPL7A/RPS3/RPL41/RPLP0/RPL4/RPLP1/RPS2/RPL13/RPL23A/RPL19/RPS19/RPS9/RPL28/RPL3/RPL18A/RPL5/RPL7/RPS8/RPL11/RPS26/RPS3A/RPS5/RPS4X/RPL37/RPL21/RPL22/RPS28/RPS15A/RPS20/RPL18/RPL36/RPL10/RPS15/RPL6/RPS16/RBM8A/RPS25/RPL27A/RPLP2/RPL23/RPL35A/RPL24/MAGOH/EIF3E/RPL26/RPS17/RPS21/RPL34/RNPS1/RPS29/MAGOHB/PY…	70
3	GO:0006614	SRP-dependent cotranslational protein targeting to membrane	63/851	105/18670	2.18076e-57	2.58311e-54	2.10042e-54	RPS7/RPS27A/RPL15/RPSA/RPL14/RPL29/RPS23/RPS14/RPS18/RPL10A/RPS12/RPL8/RPS6/RPL35/RPL12/RPL7A/RPS3/RPL41/RPLP0/RPL4/RPLP1/RPS2/RPL13/RPL23A/RPL19/RPS19/RPS9/RPL28/RPL3/RPL18A/RPL5/RPL7/RPS8/RPL11/RPS26/RPS3A/RPS5/RPS4X/RPL37/RPL21/RPL22/RPS28/RPS15A/RPS20/RPL18/RPL36/RPL10/RPS15/RPL6/RPS16/RPS25/RPL27A/RPLP2/RPL23/RPL35A/RPL24/RPL26/RPS17/RPS21/RPL34/RPS29/SRP14/UBA52	63
3	GO:0000956	nuclear-transcribed mRNA catabolic process	83/851	207/18670	1.00354e-56	9.50953e-54	7.73253e-54	RPS7/RPS27A/RPL15/RPSA/RPL14/RPL29/RPS23/RPS14/RPS18/RPL10A/RPS12/PABPC1/RPL8/RPS6/RPL35/RPL12/RPL7A/RPS3/RPL41/RPLP0/RPL4/RPLP1/RPS2/RPL13/RPL23A/RPL19/RPS19/RPS9/RPL28/RPL3/RPL18A/RPL5/RPL7/RPS8/RPL11/RPS26/LSM4/SSB/RPS3A/RPS5/RPS4X/RPL37/RPL21/RPL22/RPS28/RPS15A/RPS20/RPL18/RPL36/LSM6/RPL10/RPS15/RPL6/EXOSC7/RPS16/LSM5/RBM8A/ZFP36L1/RPS25/LSM3/LSM2/EXOSC8/RPL27A/RPLP2/EXOSC3/RPL23/RPL35A/MRTO4…	83
3	GO:0006613	cotranslational protein targeting to membrane	63/851	109/18670	6.26825e-56	4.94983e-53	4.02487e-53	RPS7/RPS27A/RPL15/RPSA/RPL14/RPL29/RPS23/RPS14/RPS18/RPL10A/RPS12/RPL8/RPS6/RPL35/RPL12/RPL7A/RPS3/RPL41/RPLP0/RPL4/RPLP1/RPS2/RPL13/RPL23A/RPL19/RPS19/RPS9/RPL28/RPL3/RPL18A/RPL5/RPL7/RPS8/RPL11/RPS26/RPS3A/RPS5/RPS4X/RPL37/RPL21/RPL22/RPS28/RPS15A/RPS20/RPL18/RPL36/RPL10/RPS15/RPL6/RPS16/RPS25/RPL27A/RPLP2/RPL23/RPL35A/RPL24/RPL26/RPS17/RPS21/RPL34/RPS29/SRP14/UBA52	63
3	GO:0045047	protein targeting to ER	63/851	118/18670	6.00318e-53	4.0633e-50	3.30401e-50	RPS7/RPS27A/RPL15/RPSA/RPL14/RPL29/RPS23/RPS14/RPS18/RPL10A/RPS12/RPL8/RPS6/RPL35/RPL12/RPL7A/RPS3/RPL41/RPLP0/RPL4/RPLP1/RPS2/RPL13/RPL23A/RPL19/RPS19/RPS9/RPL28/RPL3/RPL18A/RPL5/RPL7/RPS8/RPL11/RPS26/RPS3A/RPS5/RPS4X/RPL37/RPL21/RPL22/RPS28/RPS15A/RPS20/RPL18/RPL36/RPL10/RPS15/RPL6/RPS16/RPS25/RPL27A/RPLP2/RPL23/RPL35A/RPL24/RPL26/RPS17/RPS21/RPL34/RPS29/SRP14/UBA52	63
3	GO:0019080	viral gene expression	77/851	191/18670	7.43022e-53	4.40054e-50	3.57824e-50	RPS7/RPS27A/RPL15/RPSA/RPL14/RPL29/RPS23/RPS14/RPS18/RPL10A/RPS12/RPL8/RPS6/RPL35/RPL12/RPL7A/IFITM3/RPS3/RPL41/RPLP0/RPL4/RPLP1/RPS2/RPL13/RPL23A/RPL19/RPS19/RPS9/RPL28/RPL3/RPL18A/RPL5/RPL7/RPS8/RPL11/RPS26/SSB/RPS3A/HMGA2/RPS5/RPS4X/RPL37/NUCKS1/RPL21/RPL22/RPS28/RPS15A/RPS20/RPL18/RPL36/RPL10/RPS15/RPL6/RPS16/PTBP1/POLR2L/RPS25/REST/PCBP2/NUP37/RPL27A/RPLP2/RPL23/HDAC1/RPL35A/RPL24/POLR2F/PSM…	77
3	GO:0072599	establishment of protein localization to endoplasmic reticulum	63/851	122/18670	9.767e-52	5.14178e-49	4.18096e-49	RPS7/RPS27A/RPL15/RPSA/RPL14/RPL29/RPS23/RPS14/RPS18/RPL10A/RPS12/RPL8/RPS6/RPL35/RPL12/RPL7A/RPS3/RPL41/RPLP0/RPL4/RPLP1/RPS2/RPL13/RPL23A/RPL19/RPS19/RPS9/RPL28/RPL3/RPL18A/RPL5/RPL7/RPS8/RPL11/RPS26/RPS3A/RPS5/RPS4X/RPL37/RPL21/RPL22/RPS28/RPS15A/RPS20/RPL18/RPL36/RPL10/RPS15/RPL6/RPS16/RPS25/RPL27A/RPLP2/RPL23/RPL35A/RPL24/RPL26/RPS17/RPS21/RPL34/RPS29/SRP14/UBA52	63
3	GO:0006413	translational initiation	76/851	193/18670	2.85631e-51	1.35332e-48	1.10043e-48	RPS7/RPS27A/RPL15/RPSA/RPL14/RPL29/RPS23/RPS14/NPM1/RPS18/RPL10A/RPS12/PABPC1/RPL8/RPS6/RPL35/RPL12/RPL7A/RPS3/RPL41/RPLP0/RPL4/RPLP1/RPS2/RPL13/RPL23A/RPL19/RPS19/RPS9/RPL28/RPL3/RPL18A/RPL5/RPL7/RPS8/RPL11/RPS26/RPS3A/RPS5/RPS4X/RPL37/RPL21/RPL22/RPS28/RPS15A/RPS20/RPL18/PPP1CA/RPL36/RPL10/RPS15/RPL6/RPS16/EIF3K/RPS25/EIF5B/RPL27A/RPLP2/EIF3M/RPL23/RPL35A/RPL24/EIF4E2/EIF3E/RPL26/RPS17/RPS21/RP…	76
3	GO:0019083	viral transcription	73/851	177/18670	5.55693e-51	2.39352e-48	1.94626e-48	RPS7/RPS27A/RPL15/RPSA/RPL14/RPL29/RPS23/RPS14/RPS18/RPL10A/RPS12/RPL8/RPS6/RPL35/RPL12/RPL7A/IFITM3/RPS3/RPL41/RPLP0/RPL4/RPLP1/RPS2/RPL13/RPL23A/RPL19/RPS19/RPS9/RPL28/RPL3/RPL18A/RPL5/RPL7/RPS8/RPL11/RPS26/RPS3A/HMGA2/RPS5/RPS4X/RPL37/NUCKS1/RPL21/RPL22/RPS28/RPS15A/RPS20/RPL18/RPL36/RPL10/RPS15/RPL6/RPS16/POLR2L/RPS25/REST/NUP37/RPL27A/RPLP2/RPL23/HDAC1/RPL35A/RPL24/POLR2F/PSMC3/RPL26/RPS17/R…	73
3	GO:0070972	protein localization to endoplasmic reticulum	64/851	147/18670	1.43053e-46	5.64821e-44	4.59275e-44	RPS7/RPS27A/RPL15/RPSA/RPL14/RPL29/RPS23/RPS14/RPS18/RPL10A/RPS12/RPL8/RPS6/RPL35/RPL12/RPL7A/RPS3/RPL41/RPLP0/RPL4/RPLP1/RPS2/RPL13/RPL23A/RPL19/RPS19/RPS9/RPL28/RPL3/RPL18A/RPL5/RPL7/RPS8/RPL11/RPS26/RPS3A/RPS5/RPS4X/RPL37/RPL21/RPL22/RPS28/RPS15A/RPS20/RPL18/RPL36/RPL10/RPS15/RPL6/RPS16/RPS25/RPL27A/RPLP2/RPL23/RPL35A/RPL24/RPL26/KDELR1/RPS17/RPS21/RPL34/RPS29/SRP14/UBA52	64
3	GO:0006612	protein targeting to membrane	66/851	202/18670	1.25079e-38	4.55865e-36	3.70679e-36	RPS7/RPS27A/RPL15/RPSA/RPL14/RPL29/RPS23/RPS14/RPS18/RPL10A/RPS12/RPL8/RPS6/RPL35/RPL12/RPL7A/RPS3/RPL41/RPLP0/RPL4/RPLP1/RPS2/RPL13/RPL23A/RPL19/RPS19/RPS9/RPL28/RPL3/RPL18A/RPL5/RPL7/RPS8/RPL11/RPS26/RPS3A/RPS5/RPS4X/RPL37/RPL21/RPL22/RPS28/RPS15A/RPS20/RPL18/RPL36/RPL10/RPS15/RPL6/RPS16/RPS25/ZDHHC12/RPL27A/RPLP2/RPL23/RPL35A/RPL24/ICMT/RPL26/RPS17/RPS21/RPL34/RPS29/SRP14/MYO1C/UBA52	66
3	GO:0007059	chromosome segregation	81/851	321/18670	6.44265e-38	2.18038e-35	1.77294e-35	CENPF/MAD2L1/CCNB1/PTTG1/RPS3/MKI67/RAN/NUSAP1/TOP2A/BIRC5/NCAPG/SMC4/CENPW/TACC3/CDC20/RCC2/TTK/CDT1/AURKB/SGO2/CENPK/MIS18A/KIF23/CDC6/ZWINT/RMI2/SPC25/PLK1/FBXO5/HJURP/NCAPD2/KIF14/CENPN/KPNB1/KIF4A/HNRNPU/NDC80/FEN1/NUF2/SGO1/CCNB1IP1/NAA50/CCNE1/KIF2C/BRCA1/CDCA5/NUP37/KNL1/CDC26/FANCD2/SMC2/KIFC1/CDCA8/PMF1/NCAPH/ESCO2/SMC3/TRIP13/OIP5/RRS1/SMC1A/KIF18A/BOD1/PSRC1/PHB2/CENPX/UBE2I/KNSTRN/NE…	81
3	GO:0090150	establishment of protein localization to membrane	76/851	332/18670	1.65765e-32	5.23596e-30	4.25754e-30	RPS7/RPS27A/RPL15/RPSA/RPL14/RPL29/RPS23/RPS14/RPS18/RPL10A/RPS12/RPL8/RPS6/RPL35/RPL12/RPL7A/RPS3/RPL41/RPLP0/RPL4/RPLP1/RPS2/RPL13/RAB34/RPL23A/RPL19/TIMM13/RPS19/RPS9/RPL28/RPL3/RPL18A/RPL5/RPL7/RPS8/RPL11/RPS26/RPS3A/BAX/RPS5/RPS4X/RACK1/RPL37/RPL21/RPL22/RPS28/RPS15A/RPS20/RPL18/RPL36/RPL10/RPS15/RPL6/RPS16/NMT1/RPS25/ZDHHC12/RPL27A/RPLP2/RPL23/TP53/RPL35A/RPL24/TFDP2/TOMM22/ICMT/RPL26/RPS17…	76
3	GO:0006260	DNA replication	69/851	274/18670	2.46821e-32	7.30898e-30	5.94318e-30	NASP/HMGA1/MCM3/RPA3/SET/SUPT16H/PCLAF/GMNN/NAP1L1/CDK1/RRM2/SSBP1/FGFR1/CHAF1A/MCM4/CHEK1/NUCKS1/CDT1/MCM7/PCNA/DUT/ORC6/DBF4/MCM5/MCM6/CLSPN/CDC6/GINS2/MSH6/RMI2/FBXO5/DTL/MCM10/BLM/STOML2/RFC1/RBMS1/FEN1/CCNE1/BARD1/BRCA1/GINS4/RFC4/RFC2/ESCO2/TP53/RFC3/GTPBP4/SMC3/TIMELESS/ALYREF/RPA1/SMC1A/RBBP8/RBBP7/CENPX/POLD3/ORC1/POLE2/MMS22L/EXO1/POLD2/RRM1/BRIP1/CHAF1B/POLA1/MCM2/LIG1/CDC45	69
3	GO:0140014	mitotic nuclear division	67/851	264/18670	1.21482e-31	3.38578e-29	2.7531e-29	CENPF/MAD2L1/CCNB1/PTTG1/MKI67/RAN/NUSAP1/BIRC5/TPX2/UBE2C/RANBP1/NCAPG/MYBL2/SMC4/UBE2S/TACC3/CDC20/TTK/CHEK1/CDT1/AURKB/CENPK/RHOA/KIF23/CDC6/ZWINT/PLK1/FBXO5/NCAPD2/KIF14/KPNB1/KIF4A/HNRNPU/NDC80/NUF2/SGO1/FLNA/AURKAIP1/NAA50/KIF2C/CDCA5/CDC26/SMC2/KIFC1/CDCA8/NCAPH/SMC3/TRIP13/RPL24/RRS1/SMC1A/KIF18A/BOD1/BCCIP/PSRC1/PHB2/KNSTRN/NEK2/RCC1/CDC25C/KIF22/SPAG5/INCENP/DSN1/KIF18B/MZT1/PKMYT1	67
3	GO:0000819	sister chromatid segregation	55/851	189/18670	1.96731e-29	5.17839e-27	4.21073e-27	CENPF/MAD2L1/CCNB1/PTTG1/RAN/NUSAP1/TOP2A/NCAPG/SMC4/TACC3/CDC20/TTK/CDT1/AURKB/SGO2/CENPK/KIF23/CDC6/ZWINT/RMI2/PLK1/FBXO5/NCAPD2/KIF14/KPNB1/KIF4A/HNRNPU/NDC80/FEN1/NUF2/SGO1/NAA50/KIF2C/CDCA5/CDC26/SMC2/KIFC1/CDCA8/NCAPH/ESCO2/SMC3/TRIP13/RRS1/SMC1A/KIF18A/BOD1/PSRC1/PHB2/KNSTRN/NEK2/KIF22/SPAG5/INCENP/DSN1/KIF18B	55
3	GO:0042254	ribosome biogenesis	68/851	297/18670	3.60956e-29	9.0011e-27	7.31911e-27	RPS7/RPSA/RPL14/RPS14/NPM1/RPL10A/RPS6/RPL35/RPL12/RPL7A/MRPL11/RPLP0/RAN/RPS2/C1QBP/RPL23A/RPS19/RPS9/RPL3/RPL5/RPL7/RPS8/RPL11/FBL/DKC1/PA2G4/RPS5/RPS28/DCAF13/RSL1D1/LSM6/WDR43/RPL10/RPS15/RPL6/EXOSC7/RPS16/NHP2/MRPL20/EXOSC8/NOP10/EXOSC3/IMP3/GTPBP4/RPL35A/MRTO4/RPL24/RRS1/NOP58/NIP7/NSA2/POP7/RPS27L/RRP36/RPP30/RPL26/RPS17/RPS21/ZNF593/NOP14/MRPL22/RPF2/TRMT112/EIF6/DDX52/CHD7/DDX3X/EIF4A3	68
3	GO:0071103	DNA conformation change	71/851	327/18670	6.92799e-29	1.64124e-26	1.33455e-26	NASP/PARP1/RPS27A/HMGB2/CENPU/CCNB1/G3BP1/NPM1/HMGA1/MCM3/HNRNPA2B1/SET/HELLS/HMGB1/MIS18BP1/NUSAP1/TOP2A/NAP1L1/CDK1/NCAPG/SMC4/CHAF1A/CENPW/HMGA2/ANP32B/MCM4/CENPH/MCM7/CENPK/MCM5/MCM6/MIS18A/GINS2/UBB/HJURP/HMGB3/BLM/NCAPD2/CENPN/ITGB3BP/CENPM/CDCA5/NCAPG2/GINS4/KNL1/RFC4/SMC2/CENPA/RFC2/NCAPH/TP53/RFC3/HAT1/CENPV/OIP5/RPA1/RBBP7/CENPX/CHD1L/BANF1/ASF1B/RAD54L/BRIP1/CHAF1B/MCM2/DAXX/CDC45/CHD7…	71
3	GO:0000280	nuclear division	79/851	407/18670	1.46836e-28	3.31289e-26	2.69383e-26	CENPF/MAD2L1/CCNB1/PTTG1/CKS2/MKI67/RAN/NUSAP1/TOP2A/BIRC5/TPX2/UBE2C/RANBP1/NCAPG/MYBL2/SMC4/UBE2S/TACC3/CDC20/TTK/CHEK1/CDT1/AURKB/MND1/SGO2/CENPK/RHOA/KIF23/CDC6/ZWINT/UBB/PLK1/FBXO5/NCAPD2/KIF14/KPNB1/KIF4A/HNRNPU/NDC80/NUF2/SGO1/CCNB1IP1/FLNA/AURKAIP1/NAA50/CCNE1/KIF2C/CDCA5/CDC26/FANCD2/SMC2/KIFC1/CDCA8/NCAPH/SMC3/TRIP13/RPL24/RRS1/SMC1A/KIF18A/BOD1/BCCIP/PSRC1/MASTL/PHB2/CENPX/KNSTRN/NEK2/…	79
3	GO:0098813	nuclear chromosome segregation	63/851	262/18670	2.27238e-28	4.89388e-26	3.97939e-26	CENPF/MAD2L1/CCNB1/PTTG1/RAN/NUSAP1/TOP2A/NCAPG/SMC4/TACC3/CDC20/RCC2/TTK/CDT1/AURKB/SGO2/CENPK/KIF23/CDC6/ZWINT/RMI2/PLK1/FBXO5/NCAPD2/KIF14/KPNB1/KIF4A/HNRNPU/NDC80/FEN1/NUF2/SGO1/CCNB1IP1/NAA50/CCNE1/KIF2C/CDCA5/KNL1/CDC26/FANCD2/SMC2/KIFC1/CDCA8/NCAPH/ESCO2/SMC3/TRIP13/RRS1/SMC1A/KIF18A/BOD1/PSRC1/PHB2/CENPX/KNSTRN/NEK2/KIF22/SPAG5/INCENP/BRIP1/DSN1/KIF18B/CENPQ	63
3	GO:0000070	mitotic sister chromatid segregation	48/851	151/18670	9.40895e-28	1.93824e-25	1.57605e-25	CENPF/MAD2L1/CCNB1/PTTG1/RAN/NUSAP1/NCAPG/SMC4/TACC3/CDC20/TTK/CDT1/AURKB/CENPK/KIF23/CDC6/ZWINT/PLK1/FBXO5/NCAPD2/KIF14/KPNB1/KIF4A/HNRNPU/NDC80/NUF2/SGO1/NAA50/KIF2C/CDCA5/CDC26/SMC2/KIFC1/CDCA8/NCAPH/TRIP13/RRS1/SMC1A/KIF18A/BOD1/PSRC1/KNSTRN/NEK2/KIF22/SPAG5/INCENP/DSN1/KIF18B	48
3	GO:0006605	protein targeting	79/851	432/18670	9.29483e-27	1.83495e-24	1.49206e-24	RPS7/RPS27A/RPL15/RPSA/RPL14/RPL29/RPS23/RPS14/RPS18/RPL10A/RPS12/RPL8/RPS6/RPL35/RPL12/RPL7A/RPS3/RPL41/RPLP0/RPL4/RPLP1/RPS2/RPL13/RPL23A/RPL19/TIMM13/RPS19/RPS9/RPL28/RPL3/RPL18A/RPL5/RPL7/RPS8/RPL11/RPS26/RPS3A/RPS5/RPS4X/RPL37/RPL21/RPL22/RPS28/RPS15A/RPS20/RPL18/RPL36/UBB/RPL10/LMAN1/RPS15/RPL6/RPS16/SLC25A6/RPS25/AKAP12/ZDHHC12/RPL27A/RPLP2/RPL23/RPL35A/RPL24/TOMM22/SAE1/UBE2L3/TIMM8B/ICMT…	79
3	GO:0048285	organelle fission	79/851	449/18670	1.29289e-25	2.45029e-23	1.99241e-23	CENPF/MAD2L1/CCNB1/PTTG1/CKS2/MKI67/RAN/NUSAP1/TOP2A/BIRC5/TPX2/UBE2C/RANBP1/NCAPG/MYBL2/SMC4/UBE2S/TACC3/CDC20/TTK/CHEK1/CDT1/AURKB/MND1/SGO2/CENPK/RHOA/KIF23/CDC6/ZWINT/UBB/PLK1/FBXO5/NCAPD2/KIF14/KPNB1/KIF4A/HNRNPU/NDC80/NUF2/SGO1/CCNB1IP1/FLNA/AURKAIP1/NAA50/CCNE1/KIF2C/CDCA5/CDC26/FANCD2/SMC2/KIFC1/CDCA8/NCAPH/SMC3/TRIP13/RPL24/RRS1/SMC1A/KIF18A/BOD1/BCCIP/PSRC1/MASTL/PHB2/CENPX/KNSTRN/NEK2/…	79
3	GO:0010948	negative regulation of cell cycle process	70/851	361/18670	2.29656e-25	4.18505e-23	3.40301e-23	CENPF/MAD2L1/CCNB1/PTTG1/NPM1/HSP90AB1/PRKDC/CDK1/RRM2/CDC20/BAX/HMGA2/PSMA3/PSMB1/TTK/CHEK1/CDT1/AURKB/PCNA/CLSPN/CDC6/MSH6/GTSE1/PLK1/FBXO5/PRMT1/NAE1/CCND1/PSMA4/DTL/BLM/CDK4/NDC80/ZFP36L1/AURKAIP1/BRCA1/WEE1/PSMD7/PSMB5/PSMB3/RPL23/TP53/SMC3/TRIP13/CBX5/SMC1A/TFDP2/PSMB6/PSMA2/RBBP8/ABRAXAS1/TRIAP1/RBBP7/BRD7/RPS27L/CBX3/PSMC3/NEK2/ORC1/PSMB2/RPL26/PSMD2/PSMC5/E2F1/PSMA1/CDC25C/PSMA7/CTDSPL/P…	70
3	GO:0006261	DNA-dependent DNA replication	44/851	153/18670	1.52483e-23	2.67579e-21	2.17578e-21	HMGA1/MCM3/RPA3/GMNN/SSBP1/FGFR1/MCM4/NUCKS1/CDT1/MCM7/PCNA/ORC6/DBF4/MCM5/MCM6/CDC6/GINS2/MSH6/FBXO5/MCM10/BLM/STOML2/RFC1/FEN1/CCNE1/GINS4/RFC4/RFC2/RFC3/SMC3/TIMELESS/ALYREF/RPA1/SMC1A/CENPX/POLD3/ORC1/POLE2/MMS22L/POLD2/POLA1/MCM2/LIG1/CDC45	44
3	GO:0045930	negative regulation of mitotic cell cycle	64/851	338/18670	1.09642e-22	1.8553e-20	1.50861e-20	CENPF/MAD2L1/CCNB1/PTTG1/PRKDC/RPS6/TOP2A/CDK1/CDC20/BAX/HMGA2/PSMA3/PSMB1/TTK/CHEK1/CDT1/AURKB/GADD45GIP1/PCNA/CLSPN/CDC6/ZWINT/GTSE1/PLK1/FBXO5/PRMT1/NAE1/CCND1/PSMA4/BLM/CDK4/NDC80/ZFP36L1/AURKAIP1/BRCA1/WEE1/PSMD7/PSMB5/PSMB3/TP53/TRIP13/RPL24/TFDP2/PSMB6/PSMA2/TRIAP1/MDC1/BRD7/SLC9A3R1/RPS27L/PSMC3/ORC1/PSMB2/RPL26/PSMD2/DDIAS/PSMC5/E2F1/PSMA1/CDC25C/PSMA7/CTDSPL/PSMD14/PSMC1	64
3	GO:1901988	negative regulation of cell cycle phase transition	56/851	267/18670	3.26485e-22	5.33409e-20	4.33733e-20	CENPF/MAD2L1/CCNB1/PRKDC/CDK1/CDC20/BAX/HMGA2/PSMA3/PSMB1/TTK/CHEK1/CDT1/AURKB/PCNA/CLSPN/CDC6/GTSE1/PLK1/FBXO5/PRMT1/NAE1/CCND1/PSMA4/DTL/BLM/CDK4/NDC80/ZFP36L1/BRCA1/WEE1/PSMD7/PSMB5/PSMB3/TP53/TRIP13/TFDP2/PSMB6/PSMA2/ABRAXAS1/TRIAP1/BRD7/RPS27L/PSMC3/ORC1/PSMB2/RPL26/PSMD2/PSMC5/E2F1/PSMA1/CDC25C/PSMA7/CTDSPL/PSMD14/PSMC1	56
3	GO:0000082	G1/S transition of mitotic cell cycle	57/851	279/18670	5.3471e-22	8.44486e-20	6.86681e-20	NASP/CCNB1/MCM3/RPA3/PRKDC/RPS6/BCAT1/CDKN3/GMNN/CDK1/RRM2/BAX/MCM4/DHFR/TYMS/CDT1/MCM7/PCNA/ORC6/ITGB1/DBF4/MCM5/MCM6/CDC6/GTSE1/PPAT/FBXO5/PRMT1/CCND1/MCM10/KIF14/CDK4/CCNE1/WEE1/TP53/RPA1/TFDP2/RBBP8/TRIAP1/SKP2/BRD7/RPS27L/ORC1/RPL26/MYC/E2F1/RCC1/POLE2/CDC25C/CDC25A/CTDSPL/APEX1/POLA1/MCM2/CDC45/TAF10/DDX3X	57
3	GO:1903311	regulation of mRNA metabolic process	61/851	324/18670	1.54284e-21	2.35305e-19	1.91335e-19	SERBP1/PRDX6/RPS27A/CCNB1/NPM1/HNRNPA2B1/PABPC1/SET/YBX3/C1QBP/IGF2BP1/HNRNPM/IGF2BP3/HNRNPD/PSMA3/SRSF7/PSMB1/HNRNPC/CARHSP1/SRSF2/PABPC4/UBB/EXOSC7/PSMA4/SRSF3/SNRPA/SRSF9/RBMX/HNRNPU/ANP32A/PTBP1/RBM8A/ZFP36L1/BARD1/REST/PSMD7/EXOSC8/EXOSC3/HNRNPA1/PSMB5/PSMB3/PSMB6/PSMA2/MAGOH/RBM17/PSMC3/THRAP3/PSMB2/PSMD2/RNPS1/PSMC5/E2F1/PSMA1/SAP18/PSMA7/APEX1/PSMD14/ELAVL1/PSMC1/UBA52/HNRNPK	61
3	GO:0044839	cell cycle G2/M phase transition	55/851	266/18670	1.58923e-21	2.35305e-19	1.91335e-19	CENPF/CCNB1/NPM1/CCNB2/TPX2/CDK1/HMGA2/PSMA3/RCC2/PSMB1/CHEK1/AURKB/CLSPN/CDC6/TUBB4B/GTSE1/NES/PLK1/FOXM1/FBXO5/NAE1/CCND1/PSMA4/DTL/BLM/KIF14/CDK4/MTA3/BRCA1/MELK/WEE1/PSMD7/PSMB5/PSMB3/TP53/PSMB6/HAUS1/PSMA2/ABRAXAS1/SKP2/MASTL/PSMC3/NEK2/ORC1/PSMB2/PSMD2/PSMC5/PSMA1/CDC25C/PSMA7/CDC25A/PSMD14/CIT/PSMC1/PKMYT1	55
3	GO:1901991	negative regulation of mitotic cell cycle phase transition	53/851	248/18670	1.7682e-21	2.53871e-19	2.06431e-19	CENPF/MAD2L1/CCNB1/PRKDC/CDK1/CDC20/BAX/HMGA2/PSMA3/PSMB1/TTK/CDT1/AURKB/PCNA/CLSPN/CDC6/GTSE1/PLK1/FBXO5/PRMT1/NAE1/CCND1/PSMA4/BLM/CDK4/NDC80/ZFP36L1/BRCA1/WEE1/PSMD7/PSMB5/PSMB3/TP53/TRIP13/TFDP2/PSMB6/PSMA2/TRIAP1/BRD7/RPS27L/PSMC3/ORC1/PSMB2/RPL26/PSMD2/PSMC5/E2F1/PSMA1/CDC25C/PSMA7/CTDSPL/PSMD14/PSMC1	53
3	GO:0044843	cell cycle G1/S phase transition	58/851	298/18670	2.86049e-21	3.98618e-19	3.2413e-19	NASP/CCNB1/MCM3/RPA3/PRKDC/RPS6/BCAT1/CDKN3/GMNN/CDK1/RRM2/BAX/MCM4/DHFR/TYMS/CDT1/MCM7/PCNA/ORC6/ITGB1/DBF4/MCM5/MCM6/CDC6/GTSE1/PPAT/FBXO5/PRMT1/CCND1/MCM10/KIF14/CDK4/CCNE1/WEE1/TP53/RPA1/TFDP2/RBBP8/TRIAP1/SKP2/BRD7/RPS27L/PHB2/ORC1/RPL26/MYC/E2F1/RCC1/POLE2/CDC25C/CDC25A/CTDSPL/APEX1/POLA1/MCM2/CDC45/TAF10/DDX3X	58
3	GO:0071824	protein-DNA complex subunit organization	56/851	288/18670	1.48741e-20	2.01353e-18	1.63727e-18	NASP/CENPF/PARP1/RPS27A/PTMA/HMGB2/CENPU/NPM1/HMGA1/MCM3/RPA3/SET/HELLS/HMGB1/SUPT16H/MIS18BP1/GMNN/NAP1L1/ANP32E/CHAF1A/CENPW/ANP32B/MCM4/CENPH/CDT1/MCM7/CENPK/MCM5/MCM6/MIS18A/UBB/HJURP/CENPN/ITGB3BP/CENPM/KNL1/CENPA/RPL23/TP53/HAT1/CENPV/OIP5/RPA1/RBBP7/CENPX/PSMC3/MYC/CHD1L/ASF1B/PSMC5/CHAF1B/MCM2/DAXX/CDC45/UBA52/CENPQ	56
3	GO:1901987	regulation of cell cycle phase transition	74/851	480/18670	1.64055e-20	2.15914e-18	1.75568e-18	CENPF/MAD2L1/CCNB1/NPM1/PRKDC/TPX2/UBE2C/CDK1/CDC20/BAX/HMGA2/PSMA3/RCC2/PSMB1/TTK/CHEK1/CDT1/AURKB/PCNA/DBF4/CLSPN/CDC6/TUBB4B/GTSE1/PLK1/FBXO5/PRMT1/NAE1/CCND1/PSMA4/DTL/BLM/KIF14/CDK4/NDC80/ZFP36L1/CCNE1/MTA3/BRCA1/CDCA5/WEE1/PSMD7/CDC26/PSMB5/PSMB3/TP53/TRIP13/TFDP2/PSMB6/HAUS1/PSMA2/ABRAXAS1/TRIAP1/BRD7/RPS27L/PHB2/PSMC3/NEK2/ORC1/PSMB2/RPL26/PSMD2/PSMC5/E2F1/PSMA1/CDC25C/PSMA7/CDC25A/CTDSPL…	74
3	GO:0006364	rRNA processing	48/851	214/18670	1.68662e-20	2.15978e-18	1.75619e-18	RPS7/RPL14/RPS14/RPL10A/RPS6/RPL35/RPL7A/RPS2/RPS19/RPS9/RPL5/RPL7/RPS8/RPL11/FBL/DKC1/PA2G4/RPS28/DCAF13/RSL1D1/LSM6/WDR43/RPS15/EXOSC7/RPS16/NHP2/EXOSC8/NOP10/EXOSC3/IMP3/GTPBP4/RPL35A/MRTO4/RRS1/NOP58/NSA2/POP7/RRP36/RPP30/RPL26/RPS17/RPS21/NOP14/RPF2/TRMT112/DDX52/CHD7/EIF4A3	48
3	GO:0016072	rRNA metabolic process	52/851	253/18670	2.72465e-20	3.3972e-18	2.76238e-18	RPS7/NCL/RPL14/RPS14/RPL10A/RPS6/RPL35/RPL7A/RPS2/RPS19/RPS9/RPL5/RPL7/RPS8/RPL11/FBL/DKC1/PA2G4/RPS28/DCAF13/RSL1D1/LSM6/WDR43/RPS15/EXOSC7/RPS16/NHP2/EXOSC8/NIFK/NOP10/EXOSC3/IMP3/TP53/GTPBP4/RPL35A/MRTO4/RRS1/NOP58/NSA2/POP7/GTF3C6/RRP36/RPP30/RPL26/RPS17/RPS21/NOP14/RPF2/TRMT112/DDX52/CHD7/EIF4A3	52
3	GO:0042255	ribosome assembly	27/851	63/18670	4.19944e-20	5.10178e-18	4.14843e-18	RPSA/RPS14/NPM1/RPL12/MRPL11/RPLP0/C1QBP/RPL23A/RPS19/RPL3/RPL5/RPL11/RPS5/RPS28/RPL10/RPS15/RPL6/MRPL20/MRTO4/RPL24/RRS1/NIP7/RPS27L/MRPL22/RPF2/EIF6/DDX3X	27
3	GO:0002181	cytoplasmic translation	33/851	100/18670	4.80162e-20	5.68752e-18	4.62472e-18	LIN28A/RPL15/RPSA/RPL29/RPS23/RPL10A/RPL8/YBX3/RPL41/RPLP0/RPLP1/RPL19/RPL18A/RPL11/RPS26/RPS28/RPL18/RPL36/RPL6/EIF3K/TMA7/EIF3M/RPL35A/RPL24/DPH3/CNBP/EIF3E/RPL26/RPS21/RPS29/EIF3J/EIF3G/EIF5	33
3	GO:1901990	regulation of mitotic cell cycle phase transition	70/851	444/18670	5.27563e-20	6.09657e-18	4.95733e-18	CENPF/MAD2L1/CCNB1/PRKDC/TPX2/UBE2C/CDK1/CDC20/BAX/HMGA2/PSMA3/RCC2/PSMB1/TTK/CDT1/AURKB/PCNA/CLSPN/CDC6/TUBB4B/GTSE1/PLK1/FBXO5/PRMT1/NAE1/CCND1/PSMA4/DTL/BLM/KIF14/CDK4/NDC80/ZFP36L1/CCNE1/MTA3/BRCA1/CDCA5/WEE1/PSMD7/CDC26/PSMB5/PSMB3/TP53/TRIP13/TFDP2/PSMB6/HAUS1/PSMA2/TRIAP1/BRD7/RPS27L/PHB2/PSMC3/NEK2/ORC1/PSMB2/RPL26/PSMD2/PSMC5/E2F1/PSMA1/CDC25C/PSMA7/CDC25A/CTDSPL/APEX1/PSMD14/CDC45/PSMC1…	70
3	GO:0031145	anaphase-promoting complex-dependent catabolic process	30/851	81/18670	5.40885e-20	6.1017e-18	4.96151e-18	RPS27A/MAD2L1/CCNB1/PTTG1/UBE2C/CDK1/UBE2S/CDC20/PSMA3/PSMB1/AURKB/UBB/PLK1/FBXO5/PSMA4/PSMD7/CDC26/PSMB5/PSMB3/PSMB6/PSMA2/PSMC3/PSMB2/PSMD2/PSMC5/PSMA1/PSMA7/PSMD14/PSMC1/UBA52	30
3	GO:0044786	cell cycle DNA replication	28/851	71/18670	1.2904e-19	1.42185e-17	1.15615e-17	MCM3/RPA3/GMNN/FGFR1/MCM4/CDT1/MCM7/PCNA/DBF4/MCM5/MCM6/MSH6/FBXO5/RFC1/FEN1/RFC4/RFC2/RFC3/SMC3/RPA1/SMC1A/POLD3/POLE2/POLD2/POLA1/MCM2/LIG1/CDC45	28
3	GO:0000086	G2/M transition of mitotic cell cycle	50/851	247/18670	2.9424e-19	3.16843e-17	2.57636e-17	CENPF/CCNB1/CCNB2/TPX2/CDK1/HMGA2/PSMA3/RCC2/PSMB1/AURKB/CLSPN/CDC6/TUBB4B/NES/PLK1/FOXM1/FBXO5/NAE1/CCND1/PSMA4/DTL/BLM/KIF14/CDK4/MTA3/BRCA1/MELK/WEE1/PSMD7/PSMB5/PSMB3/PSMB6/HAUS1/PSMA2/SKP2/MASTL/PSMC3/NEK2/ORC1/PSMB2/PSMD2/PSMC5/PSMA1/CDC25C/PSMA7/CDC25A/PSMD14/CIT/PSMC1/PKMYT1	50
3	GO:0065004	protein-DNA complex assembly	50/851	248/18670	3.52901e-19	3.71566e-17	3.02133e-17	NASP/CENPF/PARP1/RPS27A/HMGB2/CENPU/NPM1/MCM3/RPA3/SET/HELLS/HMGB1/MIS18BP1/GMNN/NAP1L1/CHAF1A/CENPW/ANP32B/MCM4/CENPH/CDT1/MCM7/CENPK/MCM5/MCM6/MIS18A/UBB/HJURP/CENPN/ITGB3BP/CENPM/KNL1/CENPA/TP53/HAT1/CENPV/OIP5/RPA1/RBBP7/CENPX/PSMC3/CHD1L/ASF1B/PSMC5/CHAF1B/MCM2/DAXX/CDC45/UBA52/CENPQ	50
3	GO:1902749	regulation of cell cycle G2/M phase transition	46/851	213/18670	5.40987e-19	5.57216e-17	4.53092e-17	CENPF/CCNB1/NPM1/TPX2/CDK1/HMGA2/PSMA3/RCC2/PSMB1/CHEK1/AURKB/CLSPN/CDC6/TUBB4B/GTSE1/PLK1/FBXO5/NAE1/CCND1/PSMA4/DTL/BLM/KIF14/CDK4/MTA3/BRCA1/PSMD7/PSMB5/PSMB3/TP53/PSMB6/HAUS1/PSMA2/ABRAXAS1/PSMC3/NEK2/ORC1/PSMB2/PSMD2/PSMC5/PSMA1/CDC25C/PSMA7/CDC25A/PSMD14/PSMC1	46
3	GO:0000377	RNA splicing, via transesterification reactions with bulged adenosine as nucleophile	62/851	379/18670	1.19255e-18	1.17715e-16	9.5718e-17	PRDX6/SNRPG/HNRNPA2B1/PABPC1/C1QBP/SNRPD1/SNRPB/SNRPD3/SNRPF/HNRNPM/LSM4/HNRNPF/HNRNPD/SRSF7/SNRPE/HNRNPC/SRSF2/SNRPA1/LSM6/SRSF3/SNRPA/LSM5/SRSF9/RBMX/HNRNPU/PTBP1/POLR2L/SNRPD2/RBM8A/REST/PCBP2/SRRM1/LSM3/LSM2/SNRNP25/HNRNPA1/SCAF11/ALYREF/PNN/MAGOH/SF3A3/SNRNP40/POLR2F/CLNS1A/RBM17/CPSF3/THRAP3/SNRPC/RNPS1/PPIH/SAP18/DHX15/PHF5A/DCPS/MFAP1/MAGOHB/ELAVL1/PRPF4B/POLR2I/DDX46/HNRNPK/EIF4A3	62
3	GO:0000398	mRNA splicing, via spliceosome	62/851	379/18670	1.19255e-18	1.17715e-16	9.5718e-17	PRDX6/SNRPG/HNRNPA2B1/PABPC1/C1QBP/SNRPD1/SNRPB/SNRPD3/SNRPF/HNRNPM/LSM4/HNRNPF/HNRNPD/SRSF7/SNRPE/HNRNPC/SRSF2/SNRPA1/LSM6/SRSF3/SNRPA/LSM5/SRSF9/RBMX/HNRNPU/PTBP1/POLR2L/SNRPD2/RBM8A/REST/PCBP2/SRRM1/LSM3/LSM2/SNRNP25/HNRNPA1/SCAF11/ALYREF/PNN/MAGOH/SF3A3/SNRNP40/POLR2F/CLNS1A/RBM17/CPSF3/THRAP3/SNRPC/RNPS1/PPIH/SAP18/DHX15/PHF5A/DCPS/MFAP1/MAGOHB/ELAVL1/PRPF4B/POLR2I/DDX46/HNRNPK/EIF4A3	62
3	GO:0043487	regulation of RNA stability	42/851	183/18670	1.73891e-18	1.62403e-16	1.32055e-16	SERBP1/RPS27A/NPM1/PABPC1/SET/YBX3/IGF2BP1/HNRNPM/IGF2BP3/HNRNPD/DKC1/PSMA3/PSMB1/HNRNPC/CARHSP1/PABPC4/UBB/EXOSC7/PSMA4/HNRNPU/ANP32A/ZFP36L1/PSMD7/EXOSC8/EXOSC3/PSMB5/PSMB3/PSMB6/PSMA2/PSMC3/THRAP3/PSMB2/PSMD2/PSMC5/E2F1/PSMA1/PSMA7/APEX1/PSMD14/ELAVL1/PSMC1/UBA52	42
3	GO:0042273	ribosomal large subunit biogenesis	27/851	71/18670	1.77943e-18	1.62403e-16	1.32055e-16	RPL14/NPM1/RPL10A/RPL35/RPL12/RPL7A/MRPL11/RPLP0/RPL23A/RPL3/RPL5/RPL7/RPL11/RSL1D1/RPL10/RPL6/NHP2/MRPL20/GTPBP4/RPL35A/MRTO4/RPL24/RRS1/NIP7/RPL26/RPF2/EIF6	27
3	GO:0000375	RNA splicing, via transesterification reactions	62/851	382/18670	1.78501e-18	1.62403e-16	1.32055e-16	PRDX6/SNRPG/HNRNPA2B1/PABPC1/C1QBP/SNRPD1/SNRPB/SNRPD3/SNRPF/HNRNPM/LSM4/HNRNPF/HNRNPD/SRSF7/SNRPE/HNRNPC/SRSF2/SNRPA1/LSM6/SRSF3/SNRPA/LSM5/SRSF9/RBMX/HNRNPU/PTBP1/POLR2L/SNRPD2/RBM8A/REST/PCBP2/SRRM1/LSM3/LSM2/SNRNP25/HNRNPA1/SCAF11/ALYREF/PNN/MAGOH/SF3A3/SNRNP40/POLR2F/CLNS1A/RBM17/CPSF3/THRAP3/SNRPC/RNPS1/PPIH/SAP18/DHX15/PHF5A/DCPS/MFAP1/MAGOHB/ELAVL1/PRPF4B/POLR2I/DDX46/HNRNPK/EIF4A3	62
3	GO:0022618	ribonucleoprotein complex assembly	52/851	277/18670	1.80957e-18	1.62403e-16	1.32055e-16	SNRPG/RPSA/RPS23/RPS14/G3BP1/NPM1/HSP90AB1/RPL12/MRPL11/RPLP0/C1QBP/RPL23A/SNRPD1/SNRPB/RPS19/SNRPD3/RPL3/SNRPF/RPL5/RPL11/LSM4/SNRPE/RPS5/RPS28/RPL10/RPS15/RPL6/SRSF9/RBMX/EIF3K/SNRPD2/LSM3/MRPL20/EIF3M/SCAF11/MRTO4/RPL24/RRS1/NIP7/SF3A3/CLNS1A/RPS27L/EIF3E/SNRPC/MRPL22/RPF2/LSM14A/EIF3J/EIF3G/EIF5/EIF6/DDX3X	52
3	GO:0006323	DNA packaging	45/851	210/18670	1.81666e-18	1.62403e-16	1.32055e-16	NASP/HMGB2/CENPU/CCNB1/NPM1/HMGA1/SET/HELLS/MIS18BP1/NUSAP1/TOP2A/NAP1L1/CDK1/NCAPG/SMC4/CHAF1A/CENPW/HMGA2/ANP32B/CENPH/CENPK/MIS18A/HJURP/NCAPD2/CENPN/ITGB3BP/CENPM/CDCA5/NCAPG2/KNL1/SMC2/CENPA/NCAPH/TP53/HAT1/CENPV/OIP5/RBBP7/CENPX/BANF1/ASF1B/CHAF1B/MCM2/DAXX/CENPQ	45
3	GO:0043488	regulation of mRNA stability	41/851	177/18670	3.12269e-18	2.73987e-16	2.22789e-16	SERBP1/RPS27A/NPM1/PABPC1/SET/YBX3/IGF2BP1/HNRNPM/IGF2BP3/HNRNPD/PSMA3/PSMB1/HNRNPC/CARHSP1/PABPC4/UBB/EXOSC7/PSMA4/HNRNPU/ANP32A/ZFP36L1/PSMD7/EXOSC8/EXOSC3/PSMB5/PSMB3/PSMB6/PSMA2/PSMC3/THRAP3/PSMB2/PSMD2/PSMC5/E2F1/PSMA1/PSMA7/APEX1/PSMD14/ELAVL1/PSMC1/UBA52	41
3	GO:0008380	RNA splicing	69/851	469/18670	4.51585e-18	3.8902e-16	3.16326e-16	PRDX6/SNRPG/HNRNPA2B1/PABPC1/C1QBP/SNRPD1/SNRPB/SNRPD3/SNRPF/RTRAF/RPS26/HNRNPM/LSM4/HNRNPF/HNRNPD/SRSF7/SNRPE/HNRNPC/SRSF2/SNRPA1/LSM6/SRSF3/SNRPA/LSM5/SRSF9/RBMX/HNRNPU/PTBP1/POLR2L/SNRPD2/RBM8A/REST/PCBP2/SRRM1/LSM3/LSM2/SNRNP25/HNRNPA1/SCAF11/ALYREF/PNN/MAGOH/SF3A3/SNRNP40/POLR2F/CLNS1A/THOC6/RBM17/CPSF3/THRAP3/SNRPC/THOC7/RNPS1/ARL6IP4/PPIH/SAP18/DHX15/PHF5A/DCPS/ZBTB8OS/MFAP1/RTCB/MAGOHB/EL…	69
3	GO:0071826	ribonucleoprotein complex subunit organization	52/851	291/18670	1.66526e-17	1.40893e-15	1.14565e-15	SNRPG/RPSA/RPS23/RPS14/G3BP1/NPM1/HSP90AB1/RPL12/MRPL11/RPLP0/C1QBP/RPL23A/SNRPD1/SNRPB/RPS19/SNRPD3/RPL3/SNRPF/RPL5/RPL11/LSM4/SNRPE/RPS5/RPS28/RPL10/RPS15/RPL6/SRSF9/RBMX/EIF3K/SNRPD2/LSM3/MRPL20/EIF3M/SCAF11/MRTO4/RPL24/RRS1/NIP7/SF3A3/CLNS1A/RPS27L/EIF3E/SNRPC/MRPL22/RPF2/LSM14A/EIF3J/EIF3G/EIF5/EIF6/DDX3X	52
3	GO:0033260	nuclear DNA replication	24/851	60/18670	3.56471e-17	2.96309e-15	2.40939e-15	MCM3/RPA3/GMNN/FGFR1/MCM4/CDT1/MCM7/PCNA/DBF4/MCM5/MCM6/RFC1/FEN1/RFC4/RFC2/RFC3/RPA1/POLD3/POLE2/POLD2/POLA1/MCM2/LIG1/CDC45	24
3	GO:0006338	chromatin remodeling	40/851	182/18670	5.79231e-17	4.73172e-15	3.84752e-15	NASP/PTMA/HMGB2/CENPU/NPM1/HMGA1/HELLS/HMGB1/MIS18BP1/ANP32E/CENPW/HMGA2/CENPH/CHEK1/HNRNPC/CENPK/MIS18A/NUDT5/ACTB/HJURP/HMGB3/CENPN/ITGB3BP/CENPM/KNL1/CECR2/CENPA/HDAC1/CENPV/OIP5/ACTL6A/RBBP7/CBX3/CENPX/MYC/CHD1L/CHRAC1/DAXX/CHD7/CENPQ	40
3	GO:0010389	regulation of G2/M transition of mitotic cell cycle	41/851	196/18670	1.51351e-16	1.21542e-14	9.88303e-15	CENPF/CCNB1/TPX2/CDK1/HMGA2/PSMA3/RCC2/PSMB1/AURKB/CLSPN/CDC6/TUBB4B/PLK1/FBXO5/NAE1/CCND1/PSMA4/DTL/BLM/KIF14/CDK4/MTA3/BRCA1/PSMD7/PSMB5/PSMB3/PSMB6/HAUS1/PSMA2/PSMC3/NEK2/ORC1/PSMB2/PSMD2/PSMC5/PSMA1/CDC25C/PSMA7/CDC25A/PSMD14/PSMC1	41
3	GO:0034470	ncRNA processing	59/851	384/18670	1.71429e-16	1.35372e-14	1.10075e-14	LIN28A/RPS7/RPL14/RPS14/RPL10A/HNRNPA2B1/RPS6/RPL35/RPL7A/RPS2/RPS19/RPS9/RPL5/RPL7/RTRAF/RPS8/RPL11/FBL/SSB/DKC1/PA2G4/RPS28/DCAF13/LIN28B/RSL1D1/LSM6/WDR43/RPS15/EXOSC7/RPS16/NHP2/TYW3/EXOSC8/NOP10/EXOSC3/IMP3/GTPBP4/RPL35A/MRTO4/POLR3K/RRS1/NOP58/DPH3/NSA2/POP7/RRP36/RPP30/RPL26/RPS17/RPS21/NOP14/HSD17B10/RPF2/TRMT112/ZBTB8OS/RTCB/DDX52/CHD7/EIF4A3	59
3	GO:0000075	cell cycle checkpoint	43/851	216/18670	1.86354e-16	1.44745e-14	1.17698e-14	CENPF/MAD2L1/CCNB1/PRKDC/RPS6/TOP2A/CDK1/CDC20/BAX/HMGA2/TTK/CHEK1/CDT1/AURKB/PCNA/CLSPN/CDC6/ZWINT/GTSE1/PLK1/PRMT1/NAE1/CCND1/DTL/BLM/NDC80/BRCA1/WEE1/TP53/TIMELESS/TRIP13/RPL24/TFDP2/ABRAXAS1/TRIAP1/MDC1/RPS27L/ORC1/RPL26/E2F1/CDC25C/BRIP1/CDC45	43
3	GO:0007051	spindle organization	38/851	170/18670	1.93122e-16	1.47583e-14	1.20005e-14	CCNB1/RPS3/RAN/BIRC5/TPX2/EZR/MYBL2/CENPW/TACC3/CDC20/MYH9/TTK/AURKB/RHOA/KIF23/SPC25/PLK1/FBXO5/KPNB1/KIF4A/HNRNPU/NDC80/NUF2/FLNA/KIFC1/SMC3/SMC1A/HAUS1/BCCIP/PSRC1/KNSTRN/NEK2/POC1A/AUNIP/RCC1/SPAG5/MZT1/STIL	38
3	GO:0072331	signal transduction by p53 class mediator	48/851	267/18670	2.32379e-16	1.74763e-14	1.42106e-14	RPS7/CCNB1/RPA3/SUPT16H/TPX2/BCL2L12/CDK1/RPL5/RPL11/PERP/BAX/CHEK1/AURKB/PCNA/UBB/GTSE1/RMI2/FOXM1/PRMT1/BLM/BARD1/BRCA1/RFC4/RFC2/TRIM24/RPL23/TP53/RFC3/HDAC1/RRS1/RPA1/TFDP2/RBBP8/TRIAP1/RBBP7/HINT1/BRD7/RPS27L/RPL26/E2F1/RPF2/CDC25C/EXO1/BOK/BRIP1/CSNK2A2/TAF10/HNRNPK	48
3	GO:0061013	regulation of mRNA catabolic process	41/851	199/18670	2.66426e-16	1.97238e-14	1.60381e-14	SERBP1/RPS27A/NPM1/PABPC1/SET/YBX3/IGF2BP1/HNRNPM/IGF2BP3/HNRNPD/PSMA3/PSMB1/HNRNPC/CARHSP1/PABPC4/UBB/EXOSC7/PSMA4/HNRNPU/ANP32A/ZFP36L1/PSMD7/EXOSC8/EXOSC3/PSMB5/PSMB3/PSMB6/PSMA2/PSMC3/THRAP3/PSMB2/PSMD2/PSMC5/E2F1/PSMA1/PSMA7/APEX1/PSMD14/ELAVL1/PSMC1/UBA52	41
3	GO:0007093	mitotic cell cycle checkpoint	37/851	165/18670	4.32453e-16	3.13639e-14	2.5503e-14	CENPF/MAD2L1/CCNB1/PRKDC/RPS6/TOP2A/CDK1/CDC20/BAX/HMGA2/TTK/CDT1/AURKB/PCNA/CLSPN/CDC6/ZWINT/GTSE1/PLK1/PRMT1/NAE1/CCND1/BLM/NDC80/BRCA1/WEE1/TP53/TRIP13/RPL24/TFDP2/TRIAP1/MDC1/RPS27L/ORC1/RPL26/E2F1/CDC25C	37
3	GO:1902850	microtubule cytoskeleton organization involved in mitosis	33/851	131/18670	4.36896e-16	3.13639e-14	2.5503e-14	MAD2L1/CCNB1/RAN/NUSAP1/BIRC5/TPX2/MYBL2/TACC3/CDC20/TTK/AURKB/RHOA/KIF23/SPC25/PLK1/KPNB1/KIF4A/HNRNPU/NDC80/NUF2/FLNA/CENPA/KIFC1/SMC3/SMC1A/BCCIP/PSRC1/SPRY1/NEK2/POC1A/RCC1/MZT1/STIL	33
3	GO:0032392	DNA geometric change	31/851	119/18670	1.23303e-15	8.71954e-14	7.09016e-14	PARP1/RPS27A/HMGB2/G3BP1/HMGA1/MCM3/HNRNPA2B1/HMGB1/TOP2A/MCM4/MCM7/MCM5/MCM6/GINS2/UBB/HMGB3/BLM/GINS4/RFC4/RFC2/TP53/RFC3/RPA1/CHD1L/RAD54L/BRIP1/MCM2/CDC45/CHD7/UBA52/DDX3X	31
3	GO:1902750	negative regulation of cell cycle G2/M phase transition	29/851	105/18670	1.90092e-15	1.32449e-13	1.07699e-13	CDK1/HMGA2/PSMA3/PSMB1/CHEK1/AURKB/CLSPN/CDC6/PLK1/NAE1/PSMA4/DTL/BLM/BRCA1/PSMD7/PSMB5/PSMB3/PSMB6/PSMA2/ABRAXAS1/PSMC3/ORC1/PSMB2/PSMD2/PSMC5/PSMA1/PSMA7/PSMD14/PSMC1	29
3	GO:0006310	DNA recombination	49/851	292/18670	1.9569e-15	1.34374e-13	1.09264e-13	PARP1/HMGB2/MCM3/RPA3/PRKDC/HMGB1/TOP2A/KPNA2/MCM4/SEM1/CHEK1/NUCKS1/MCM7/MND1/MCM5/MCM6/GINS2/MSH6/RMI2/HMGB3/BLM/FEN1/CCNB1IP1/RAD51AP1/BRCA1/XRCC2/GINS4/EXOSC3/TIMELESS/UNG/TRIP13/ALYREF/ACTL6A/RPA1/RBBP8/TCF3/CENPX/NSMCE4A/AUNIP/MMS22L/EXO1/APEX1/ZSWIM7/RAD54L/BRIP1/PSMD14/MCM2/CDC45/FANCB	49
3	GO:0007052	mitotic spindle organization	29/851	106/18670	2.50533e-15	1.69575e-13	1.37888e-13	CCNB1/RAN/BIRC5/TPX2/MYBL2/TACC3/CDC20/TTK/AURKB/RHOA/KIF23/SPC25/PLK1/KPNB1/KIF4A/HNRNPU/NDC80/NUF2/FLNA/KIFC1/SMC3/SMC1A/BCCIP/PSRC1/NEK2/POC1A/RCC1/MZT1/STIL	29
3	GO:0071897	DNA biosynthetic process	39/851	196/18670	4.86603e-15	3.24722e-13	2.64043e-13	CENPF/RPS27A/HSP90AB1/RPA3/HNRNPA2B1/PCLAF/PHB/GJA1/PPIA/HNRNPD/DKC1/TYMS/HNRNPC/AURKB/PCNA/UBB/DTL/HNRNPU/RFC1/NHP2/RFC4/RFC2/TK1/NOP10/HNRNPA1/TP53/RFC3/FAAP20/RPA1/CCT2/POLD3/NEK2/MYC/POLE2/CHRAC1/POLD2/POLA1/LIG1/UBA52	39
3	GO:0031055	chromatin remodeling at centromere	20/851	48/18670	6.01373e-15	3.95737e-13	3.21787e-13	NASP/CENPU/NPM1/HELLS/MIS18BP1/CENPW/CENPH/CENPK/MIS18A/HJURP/CENPN/ITGB3BP/CENPM/KNL1/CENPA/CENPV/OIP5/RBBP7/CENPX/CENPQ	20
3	GO:0006403	RNA localization	42/851	230/18670	1.01455e-14	6.58487e-13	5.35439e-13	NPM1/HNRNPA2B1/RAN/EIF5A/IGF2BP1/RTRAF/IGF2BP3/FBL/SSB/DKC1/SRSF7/SRSF2/RPS15/SRSF3/SRSF9/HNRNPU/NHP2/RBM8A/ZFP36L1/ENY2/SRRM1/NUP37/NUTF2/NOP10/EXOSC3/HNRNPA1/ALYREF/RRS1/NOP58/MAGOH/CCT2/THOC6/CPSF3/THOC7/ZNF593/RNPS1/TST/EIF6/MAGOHB/MYO1C/NUP54/EIF4A3	42
3	GO:0034724	DNA replication-independent nucleosome organization	21/851	55/18670	1.03744e-14	6.64243e-13	5.40119e-13	NASP/CENPU/NPM1/SUPT16H/MIS18BP1/CENPW/CENPH/CENPK/MIS18A/HJURP/CENPN/ITGB3BP/CENPM/KNL1/CENPA/HAT1/OIP5/RBBP7/CENPX/ASF1B/CENPQ	21
3	GO:0042769	DNA damage response, detection of DNA damage	18/851	39/18670	1.52758e-14	9.65024e-13	7.84694e-13	PARP1/RPS27A/RPA3/RPS3/HMGA2/PCNA/UBB/DTL/RFC1/RFC4/RFC2/USP1/RFC3/RPA1/POLD3/POLD2/UBA52/MRPS26	18
3	GO:0034508	centromere complex assembly	21/851	56/18670	1.5895e-14	9.90928e-13	8.05758e-13	NASP/CENPF/CENPU/NPM1/HELLS/MIS18BP1/CENPW/CENPH/CENPK/MIS18A/HJURP/CENPN/ITGB3BP/CENPM/KNL1/CENPA/CENPV/OIP5/RBBP7/CENPX/CENPQ	21
3	GO:0090068	positive regulation of cell cycle process	48/851	298/18670	1.93355e-14	1.18976e-12	9.67435e-13	MAD2L1/CCNB1/NPM1/NUSAP1/UBE2C/RANBP1/CDK1/FGFR1/BAX/HMGA2/RCC2/CDT1/AURKB/PCNA/DBF4/RHOA/KIF23/CDC6/GTSE1/FBXO5/PRMT1/CCND1/DTL/KIF14/CDK4/HNRNPU/NDC80/FEN1/CCNE1/MTA3/BRCA1/CDCA5/RPL23/TP53/CENPV/TFDP2/TRIAP1/PHB2/RPL26/POC1A/E2F1/CDC25C/CDC25A/SPAG5/APEX1/CIT/CDC45/DDX3X	48
3	GO:0006302	double-strand break repair	43/851	248/18670	3.25927e-14	1.9798e-12	1.60984e-12	PARP1/DEK/MCM3/RPA3/PRKDC/HMGA2/MCM4/SEM1/CHEK1/NUCKS1/MCM7/MCM5/MCM6/GINS2/RMI2/FOXM1/BLM/SUMO1/FEN1/RAD51AP1/BARD1/BRCA1/XRCC2/CDCA5/GINS4/ESCO2/TP53/TIMELESS/TRIP13/RPA1/RBBP8/ABRAXAS1/MDC1/AUNIP/MMS22L/ZSWIM7/RAD54L/BRIP1/PSMD14/POLA1/MCM2/CDC45/FANCB	43
3	GO:0043044	ATP-dependent chromatin remodeling	25/851	88/18670	8.16804e-14	4.89876e-12	3.98335e-12	NASP/PTMA/CENPU/NPM1/MIS18BP1/ANP32E/CENPW/CENPH/HNRNPC/CENPK/MIS18A/ACTB/HJURP/CENPN/ITGB3BP/CENPM/KNL1/CECR2/CENPA/HDAC1/OIP5/ACTL6A/RBBP7/CENPX/CENPQ	25
3	GO:0006336	DNA replication-independent nucleosome assembly	20/851	54/18670	8.90704e-14	5.27519e-12	4.28944e-12	NASP/CENPU/NPM1/MIS18BP1/CENPW/CENPH/CENPK/MIS18A/HJURP/CENPN/ITGB3BP/CENPM/KNL1/CENPA/HAT1/OIP5/RBBP7/CENPX/ASF1B/CENPQ	20
3	GO:0051169	nuclear transport	51/851	346/18670	1.09165e-13	6.38547e-12	5.19224e-12	SNRPG/NPM1/HMGA1/HNRNPA2B1/RAN/EIF5A/SNRPD1/SNRPB/SNRPD3/KPNA2/SNRPF/SSB/IPO5/ANP32B/SRSF7/SNRPE/SRSF2/GTSE1/RPS15/SRSF3/SRSF9/KPNB1/ANP32A/SNRPD2/FLNA/RBM8A/BARD1/ENY2/SRRM1/NUP37/NUTF2/HNRNPA1/RPL23/TP53/PARK7/ALYREF/RRS1/MAGOH/TRIM28/PHB2/THOC6/CPSF3/BANF1/THOC7/ZNF593/RNPS1/TCF7L2/EIF6/MAGOHB/NUP54/EIF4A3	51
3	GO:0006271	DNA strand elongation involved in DNA replication	13/851	20/18670	1.93192e-13	1.11627e-11	9.07681e-12	MCM3/MCM4/MCM7/PCNA/GINS2/FEN1/GINS4/RFC4/RFC3/POLD3/POLD2/POLA1/LIG1	13
3	GO:0034080	CENP-A containing nucleosome assembly	18/851	44/18670	2.03255e-13	1.14645e-11	9.32221e-12	NASP/CENPU/NPM1/MIS18BP1/CENPW/CENPH/CENPK/MIS18A/HJURP/CENPN/ITGB3BP/CENPM/KNL1/CENPA/OIP5/RBBP7/CENPX/CENPQ	18
3	GO:0061641	CENP-A containing chromatin organization	18/851	44/18670	2.03255e-13	1.14645e-11	9.32221e-12	NASP/CENPU/NPM1/MIS18BP1/CENPW/CENPH/CENPK/MIS18A/HJURP/CENPN/ITGB3BP/CENPM/KNL1/CENPA/OIP5/RBBP7/CENPX/CENPQ	18
3	GO:0045787	positive regulation of cell cycle	54/851	389/18670	2.47737e-13	1.38091e-11	1.12287e-11	CKS1B/MAD2L1/CCNB1/NPM1/HSP90AB1/CKS2/NUSAP1/UBE2C/RANBP1/CDK1/FGFR1/BAX/HMGA2/RCC2/CHEK1/CDT1/AURKB/PCNA/DBF4/RHOA/KIF23/RPS15A/CDC6/GTSE1/FBXO5/PRMT1/CCND1/DTL/KIF14/CDK4/HNRNPU/NDC80/FEN1/CCNE1/MTA3/BRCA1/CDCA5/RPL23/TP53/CENPV/TFDP2/PSRC1/TRIAP1/PHB2/RPL26/POC1A/E2F1/CDC25C/CDC25A/SPAG5/APEX1/CIT/CDC45/DDX3X	54
3	GO:0010972	negative regulation of G2/M transition of mitotic cell cycle	25/851	93/18670	3.27682e-13	1.8053e-11	1.46795e-11	CDK1/HMGA2/PSMA3/PSMB1/AURKB/CLSPN/CDC6/NAE1/PSMA4/BLM/BRCA1/PSMD7/PSMB5/PSMB3/PSMB6/PSMA2/PSMC3/ORC1/PSMB2/PSMD2/PSMC5/PSMA1/PSMA7/PSMD14/PSMC1	25
3	GO:0051052	regulation of DNA metabolic process	57/851	429/18670	3.45122e-13	1.87953e-11	1.52831e-11	PARP1/NPM1/DEK/HSP90AB1/HNRNPA2B1/PRKDC/RPS3/HMGB1/KPNA2/GMNN/CDK1/GJA1/FGFR1/HNRNPD/DKC1/BAX/HMGA2/CHEK1/NUCKS1/HNRNPC/CDT1/AURKB/PCNA/DBF4/MIS18A/CDC6/MSH6/RMI2/FOXM1/FBXO5/BLM/STOML2/HNRNPU/DNMT1/RAD51AP1/GNL3/BRCA1/RFC4/RFC2/EXOSC3/HNRNPA1/USP1/ESCO2/TP53/RFC3/GTPBP4/SMC3/TIMELESS/ALYREF/SMC1A/ABRAXAS1/TRIM28/CCT2/NEK2/MYC/AUNIP/FANCB	57
3	GO:0031497	chromatin assembly	33/851	165/18670	5.3605e-13	2.88614e-11	2.34682e-11	NASP/HMGB2/CENPU/NPM1/HMGA1/SET/HELLS/MIS18BP1/NAP1L1/CHAF1A/CENPW/HMGA2/ANP32B/CENPH/CENPK/MIS18A/HJURP/CENPN/ITGB3BP/CENPM/KNL1/CENPA/TP53/HAT1/CENPV/OIP5/RBBP7/CENPX/ASF1B/CHAF1B/MCM2/DAXX/CENPQ	33
3	GO:0051983	regulation of chromosome segregation	26/851	103/18670	5.51191e-13	2.93432e-11	2.38599e-11	CENPF/MAD2L1/CCNB1/PTTG1/MKI67/TACC3/CDC20/RCC2/TTK/CDT1/AURKB/CDC6/RMI2/PLK1/FBXO5/HNRNPU/NDC80/FEN1/KIF2C/CDCA5/CDC26/TRIP13/KNSTRN/NEK2/SPAG5/CSNK2A2	26
3	GO:0031570	DNA integrity checkpoint	32/851	157/18670	7.01207e-13	3.69146e-11	3.00166e-11	CCNB1/PRKDC/TOP2A/CDK1/BAX/HMGA2/CHEK1/CDT1/PCNA/CLSPN/CDC6/GTSE1/PLK1/PRMT1/NAE1/CCND1/DTL/BLM/BRCA1/TP53/TIMELESS/TFDP2/ABRAXAS1/TRIAP1/MDC1/RPS27L/ORC1/RPL26/E2F1/CDC25C/BRIP1/CDC45	32
3	GO:0043486	histone exchange	20/851	60/18670	8.96102e-13	4.66564e-11	3.79379e-11	NASP/PTMA/CENPU/NPM1/MIS18BP1/ANP32E/CENPW/CENPH/CENPK/MIS18A/HJURP/CENPN/ITGB3BP/CENPM/KNL1/CENPA/OIP5/RBBP7/CENPX/CENPQ	20
3	GO:0031123	RNA 3'-end processing	31/851	150/18670	1.08964e-12	5.61167e-11	4.56304e-11	LIN28A/CCNB1/PABPC1/FBL/SSB/DKC1/SRSF7/SRSF2/LIN28B/EXOSC7/SRSF3/SNRPA/SRSF9/RBM8A/ZFP36L1/BARD1/SRRM1/EXOSC8/EXOSC3/POLR3K/ALYREF/MAGOH/SSU72/THOC6/CPSF3/RPS21/THOC7/HSD17B10/RNPS1/MAGOHB/EIF4A3	31
3	GO:0006913	nucleocytoplasmic transport	49/851	343/18670	1.10795e-12	5.64459e-11	4.58981e-11	SNRPG/NPM1/HNRNPA2B1/RAN/EIF5A/SNRPD1/SNRPB/SNRPD3/KPNA2/SNRPF/SSB/IPO5/ANP32B/SRSF7/SNRPE/SRSF2/GTSE1/RPS15/SRSF3/SRSF9/KPNB1/ANP32A/SNRPD2/FLNA/RBM8A/BARD1/ENY2/SRRM1/NUP37/NUTF2/HNRNPA1/RPL23/TP53/PARK7/ALYREF/RRS1/MAGOH/TRIM28/PHB2/THOC6/CPSF3/THOC7/ZNF593/RNPS1/TCF7L2/EIF6/MAGOHB/NUP54/EIF4A3	49
3	GO:1901796	regulation of signal transduction by p53 class mediator	34/851	180/18670	1.3264e-12	6.68564e-11	5.43632e-11	RPS7/RPA3/SUPT16H/TPX2/BCL2L12/RPL5/RPL11/CHEK1/AURKB/UBB/RMI2/BLM/BARD1/BRCA1/RFC4/RFC2/TRIM24/RPL23/TP53/RFC3/HDAC1/RRS1/RPA1/RBBP8/TRIAP1/RBBP7/BRD7/RPL26/RPF2/EXO1/BRIP1/CSNK2A2/TAF10/HNRNPK	34
3	GO:0000723	telomere maintenance	32/851	162/18670	1.72127e-12	8.47725e-11	6.89314e-11	PARP1/HSP90AB1/RPA3/HNRNPA2B1/PRKDC/HNRNPD/DKC1/HNRNPC/AURKB/PCNA/BLM/HNRNPU/RFC1/FEN1/NHP2/CCNE1/GNL3/RFC4/RFC2/NOP10/HNRNPA1/RFC3/RPA1/CCT2/POLD3/NEK2/MYC/POLE2/EXO1/APEX1/POLD2/POLA1	32
3	GO:0000724	double-strand break repair via homologous recombination	29/851	134/18670	1.72793e-12	8.47725e-11	6.89314e-11	PARP1/MCM3/RPA3/MCM4/SEM1/CHEK1/NUCKS1/MCM7/MCM5/MCM6/GINS2/RMI2/BLM/FEN1/RAD51AP1/BRCA1/XRCC2/GINS4/TIMELESS/RPA1/RBBP8/AUNIP/MMS22L/ZSWIM7/RAD54L/PSMD14/MCM2/CDC45/FANCB	29
3	GO:0022616	DNA strand elongation	14/851	27/18670	1.73553e-12	8.47725e-11	6.89314e-11	MCM3/MCM4/NUCKS1/MCM7/PCNA/GINS2/FEN1/GINS4/RFC4/RFC3/POLD3/POLD2/POLA1/LIG1	14
3	GO:0000725	recombinational repair	29/851	135/18670	2.10692e-12	1.01016e-10	8.21395e-11	PARP1/MCM3/RPA3/MCM4/SEM1/CHEK1/NUCKS1/MCM7/MCM5/MCM6/GINS2/RMI2/BLM/FEN1/RAD51AP1/BRCA1/XRCC2/GINS4/TIMELESS/RPA1/RBBP8/AUNIP/MMS22L/ZSWIM7/RAD54L/PSMD14/MCM2/CDC45/FANCB	29
3	GO:0050657	nucleic acid transport	35/851	193/18670	2.13204e-12	1.01016e-10	8.21395e-11	NPM1/HNRNPA2B1/RAN/EIF5A/IGF2BP1/RTRAF/IGF2BP3/SSB/SRSF7/SRSF2/RPS15/SRSF3/SRSF9/HNRNPU/RBM8A/ZFP36L1/ENY2/SRRM1/NUP37/NUTF2/HNRNPA1/ALYREF/RRS1/MAGOH/THOC6/CPSF3/THOC7/ZNF593/RNPS1/TST/EIF6/MAGOHB/MYO1C/NUP54/EIF4A3	35
3	GO:0050658	RNA transport	35/851	193/18670	2.13204e-12	1.01016e-10	8.21395e-11	NPM1/HNRNPA2B1/RAN/EIF5A/IGF2BP1/RTRAF/IGF2BP3/SSB/SRSF7/SRSF2/RPS15/SRSF3/SRSF9/HNRNPU/RBM8A/ZFP36L1/ENY2/SRRM1/NUP37/NUTF2/HNRNPA1/ALYREF/RRS1/MAGOH/THOC6/CPSF3/THOC7/ZNF593/RNPS1/TST/EIF6/MAGOHB/MYO1C/NUP54/EIF4A3	35
3	GO:0006297	nucleotide-excision repair, DNA gap filling	13/851	23/18670	2.50958e-12	1.17727e-10	9.57276e-11	RPS27A/RPA3/PCNA/UBB/RFC1/RFC4/RFC2/RFC3/RPA1/POLD3/POLD2/LIG1/UBA52	13
3	GO:0051310	metaphase plate congression	19/851	57/18670	3.33715e-12	1.55014e-10	1.26047e-10	CENPF/CCNB1/CDT1/KIF14/KPNB1/HNRNPU/NDC80/NUF2/KIF2C/CDCA5/KIFC1/CDCA8/RRS1/KIF18A/BOD1/PSRC1/KIF22/SPAG5/CENPQ	19
3	GO:0051236	establishment of RNA localization	35/851	196/18670	3.38667e-12	1.55787e-10	1.26676e-10	NPM1/HNRNPA2B1/RAN/EIF5A/IGF2BP1/RTRAF/IGF2BP3/SSB/SRSF7/SRSF2/RPS15/SRSF3/SRSF9/HNRNPU/RBM8A/ZFP36L1/ENY2/SRRM1/NUP37/NUTF2/HNRNPA1/ALYREF/RRS1/MAGOH/THOC6/CPSF3/THOC7/ZNF593/RNPS1/TST/EIF6/MAGOHB/MYO1C/NUP54/EIF4A3	35
3	GO:0006611	protein export from nucleus	33/851	179/18670	5.70425e-12	2.59872e-10	2.11311e-10	NPM1/HNRNPA2B1/RAN/EIF5A/SSB/ANP32B/SRSF7/SRSF2/GTSE1/RPS15/SRSF3/SRSF9/RBM8A/BARD1/ENY2/SRRM1/NUP37/NUTF2/TP53/PARK7/ALYREF/RRS1/MAGOH/THOC6/CPSF3/THOC7/ZNF593/RNPS1/TCF7L2/EIF6/MAGOHB/NUP54/EIF4A3	33
3	GO:0006333	chromatin assembly or disassembly	34/851	191/18670	7.57239e-12	3.41695e-10	2.77844e-10	NASP/HMGB2/CENPU/NPM1/HMGA1/SET/HELLS/SUPT16H/MIS18BP1/NAP1L1/CHAF1A/CENPW/HMGA2/ANP32B/CENPH/CENPK/MIS18A/HJURP/CENPN/ITGB3BP/CENPM/KNL1/CENPA/TP53/HAT1/CENPV/OIP5/RBBP7/CENPX/ASF1B/CHAF1B/MCM2/DAXX/CENPQ	34
3	GO:0042274	ribosomal small subunit biogenesis	20/851	67/18670	9.15426e-12	4.09178e-10	3.32717e-10	RPS7/RPSA/RPS14/NPM1/RPS6/RPS19/RPS8/RPS5/RPS28/DCAF13/LSM6/RPS15/RPS16/RRS1/RPS27L/RRP36/RPS17/RPS21/NOP14/DDX52	20
3	GO:0019985	translesion synthesis	16/851	41/18670	1.06707e-11	4.72502e-10	3.84208e-10	RPS27A/RPA3/PCLAF/PCNA/UBB/DTL/RFC1/RFC4/RFC2/RFC3/FAAP20/RPA1/POLD3/POLE2/POLD2/UBA52	16
3	GO:0000027	ribosomal large subunit assembly	14/851	30/18670	1.10703e-11	4.85657e-10	3.94904e-10	RPL12/MRPL11/RPLP0/RPL23A/RPL3/RPL5/RPL11/RPL10/RPL6/MRPL20/MRTO4/RPL24/RRS1/RPF2	14
3	GO:0051168	nuclear export	34/851	194/18670	1.18837e-11	5.1656e-10	4.20033e-10	NPM1/HNRNPA2B1/RAN/EIF5A/SSB/ANP32B/SRSF7/SRSF2/GTSE1/RPS15/SRSF3/SRSF9/RBM8A/BARD1/ENY2/SRRM1/NUP37/NUTF2/HNRNPA1/TP53/PARK7/ALYREF/RRS1/MAGOH/THOC6/CPSF3/THOC7/ZNF593/RNPS1/TCF7L2/EIF6/MAGOHB/NUP54/EIF4A3	34
3	GO:0032200	telomere organization	32/851	175/18670	1.499e-11	6.3985e-10	5.20284e-10	PARP1/HSP90AB1/RPA3/HNRNPA2B1/PRKDC/HNRNPD/DKC1/HNRNPC/AURKB/PCNA/BLM/HNRNPU/RFC1/FEN1/NHP2/CCNE1/GNL3/RFC4/RFC2/NOP10/HNRNPA1/RFC3/RPA1/CCT2/POLD3/NEK2/MYC/POLE2/EXO1/APEX1/POLD2/POLA1	32
3	GO:0051383	kinetochore organization	12/851	21/18670	1.49902e-11	6.3985e-10	5.20284e-10	CENPF/SMC4/CENPW/CENPH/CDT1/CENPK/CENPN/NDC80/NUF2/SMC2/CENPA/CENPX	12
3	GO:0032508	DNA duplex unwinding	25/851	110/18670	1.89222e-11	8.00475e-10	6.50894e-10	PARP1/RPS27A/G3BP1/HMGA1/MCM3/TOP2A/MCM4/MCM7/MCM5/MCM6/GINS2/UBB/BLM/GINS4/RFC4/RFC2/RFC3/RPA1/CHD1L/BRIP1/MCM2/CDC45/CHD7/UBA52/DDX3X	25
3	GO:0015931	nucleobase-containing compound transport	38/851	241/18670	2.03549e-11	8.53463e-10	6.9398e-10	NPM1/HNRNPA2B1/RAN/EIF5A/IGF2BP1/RTRAF/GJA1/IGF2BP3/SSB/SRSF7/SRSF2/RPS15/SRSF3/SRSF9/SLC25A6/HNRNPU/RBM8A/ZFP36L1/ENY2/SRRM1/NUP37/NUTF2/HNRNPA1/ALYREF/RRS1/MAGOH/THOC6/CPSF3/THOC7/ZNF593/RNPS1/TST/SLC35D2/EIF6/MAGOHB/MYO1C/NUP54/EIF4A3	38
3	GO:0006270	DNA replication initiation	15/851	37/18670	2.46759e-11	1.02557e-09	8.33923e-10	MCM3/MCM4/CDT1/MCM7/ORC6/MCM5/MCM6/CDC6/MCM10/CCNE1/ORC1/POLE2/POLA1/MCM2/CDC45	15
3	GO:0090307	mitotic spindle assembly	18/851	56/18670	2.49858e-11	1.02942e-09	8.37053e-10	BIRC5/TPX2/MYBL2/CDC20/AURKB/RHOA/KIF23/PLK1/KPNB1/KIF4A/HNRNPU/FLNA/KIFC1/SMC3/SMC1A/BCCIP/NEK2/MZT1	18
3	GO:0008608	attachment of spindle microtubules to kinetochore	14/851	32/18670	3.29526e-11	1.34594e-09	1.09443e-09	CCNB1/RCC2/CDT1/AURKB/HNRNPU/NDC80/NUF2/SGO1/KIF2C/KNL1/BOD1/KNSTRN/NEK2/SPAG5	14
3	GO:0007080	mitotic metaphase plate congression	16/851	44/18670	3.79275e-11	1.5359e-09	1.2489e-09	CCNB1/CDT1/KIF14/KPNB1/HNRNPU/NDC80/NUF2/KIF2C/CDCA5/KIFC1/CDCA8/RRS1/KIF18A/BOD1/PSRC1/KIF22	16
3	GO:0000727	double-strand break repair via break-induced replication	9/851	11/18670	4.12888e-11	1.65785e-09	1.34806e-09	MCM3/MCM4/MCM7/MCM5/MCM6/GINS2/GINS4/MCM2/CDC45	9
3	GO:0000731	DNA synthesis involved in DNA repair	17/851	51/18670	4.6343e-11	1.84515e-09	1.50036e-09	RPS27A/RPA3/PCLAF/PCNA/UBB/DTL/RFC1/RFC4/RFC2/RFC3/FAAP20/RPA1/POLD3/POLE2/POLD2/POLA1/UBA52	17
3	GO:0034728	nucleosome organization	32/851	184/18670	5.89998e-11	2.32951e-09	1.8942e-09	NASP/PTMA/HMGB2/CENPU/NPM1/HMGA1/SET/SUPT16H/MIS18BP1/NAP1L1/ANP32E/CHAF1A/CENPW/ANP32B/CENPH/CENPK/MIS18A/HJURP/CENPN/ITGB3BP/CENPM/KNL1/CENPA/HAT1/OIP5/RBBP7/CENPX/ASF1B/CHAF1B/MCM2/DAXX/CENPQ	32
3	GO:0007088	regulation of mitotic nuclear division	30/851	164/18670	6.42647e-11	2.51642e-09	2.04618e-09	CENPF/MAD2L1/CCNB1/PTTG1/MKI67/NUSAP1/UBE2C/RANBP1/TACC3/CDC20/TTK/CHEK1/CDT1/AURKB/CDC6/PLK1/FBXO5/HNRNPU/NDC80/AURKAIP1/CDCA5/CDC26/SMC3/TRIP13/SMC1A/PHB2/NEK2/RCC1/CDC25C/PKMYT1	30
3	GO:0006301	postreplication repair	17/851	52/18670	6.59545e-11	2.56141e-09	2.08277e-09	RPS27A/RPA3/PCLAF/PCNA/UBB/DTL/RFC1/BRCA1/RFC4/RFC2/RFC3/FAAP20/RPA1/POLD3/POLE2/POLD2/UBA52	17
3	GO:0006405	RNA export from nucleus	27/851	135/18670	6.97498e-11	2.68679e-09	2.18472e-09	NPM1/HNRNPA2B1/RAN/EIF5A/SSB/SRSF7/SRSF2/RPS15/SRSF3/SRSF9/RBM8A/ENY2/SRRM1/NUP37/HNRNPA1/ALYREF/RRS1/MAGOH/THOC6/CPSF3/THOC7/ZNF593/RNPS1/EIF6/MAGOHB/NUP54/EIF4A3	27
3	GO:0006334	nucleosome assembly	28/851	145/18670	7.41606e-11	2.83365e-09	2.30414e-09	NASP/HMGB2/CENPU/NPM1/SET/MIS18BP1/NAP1L1/CHAF1A/CENPW/ANP32B/CENPH/CENPK/MIS18A/HJURP/CENPN/ITGB3BP/CENPM/KNL1/CENPA/HAT1/OIP5/RBBP7/CENPX/ASF1B/CHAF1B/MCM2/DAXX/CENPQ	28
3	GO:0051225	spindle assembly	24/851	108/18670	7.91765e-11	3.00111e-09	2.4403e-09	RPS3/BIRC5/TPX2/MYBL2/CENPW/CDC20/AURKB/RHOA/KIF23/PLK1/FBXO5/KPNB1/KIF4A/HNRNPU/FLNA/KIFC1/SMC3/SMC1A/HAUS1/BCCIP/NEK2/RCC1/SPAG5/MZT1	24
3	GO:0071426	ribonucleoprotein complex export from nucleus	26/851	127/18670	9.09893e-11	3.42149e-09	2.78213e-09	NPM1/HNRNPA2B1/RAN/EIF5A/SSB/SRSF7/SRSF2/RPS15/SRSF3/SRSF9/RBM8A/ENY2/SRRM1/NUP37/ALYREF/RRS1/MAGOH/THOC6/CPSF3/THOC7/ZNF593/RNPS1/EIF6/MAGOHB/NUP54/EIF4A3	26
3	GO:0071166	ribonucleoprotein complex localization	26/851	128/18670	1.09327e-10	4.07869e-09	3.31652e-09	NPM1/HNRNPA2B1/RAN/EIF5A/SSB/SRSF7/SRSF2/RPS15/SRSF3/SRSF9/RBM8A/ENY2/SRRM1/NUP37/ALYREF/RRS1/MAGOH/THOC6/CPSF3/THOC7/ZNF593/RNPS1/EIF6/MAGOHB/NUP54/EIF4A3	26
3	GO:0000083	regulation of transcription involved in G1/S transition of mitotic cell cycle	13/851	29/18670	1.15354e-10	4.2699e-09	3.472e-09	RRM2/DHFR/TYMS/CDT1/PCNA/CDC6/FBXO5/CCNE1/TFDP2/ORC1/E2F1/POLA1/CDC45	13
3	GO:0009262	deoxyribonucleotide metabolic process	14/851	35/18670	1.42686e-10	5.24068e-09	4.26138e-09	RRM2/TYMS/DUT/NUDT1/DTYMK/UNG/NUDT15/NT5C/ADA/DCTPP1/DERA/RRM1/SHMT1/DCTD	14
3	GO:0061418	regulation of transcription from RNA polymerase II promoter in response to hypoxia	20/851	77/18670	1.50936e-10	5.50104e-09	4.47309e-09	RPS27A/PSMA3/PSMB1/UBB/PSMA4/PSMD7/PSMB5/PSMB3/TP53/PSMB6/PSMA2/PSMC3/PSMB2/PSMD2/PSMC5/PSMA1/PSMA7/PSMD14/PSMC1/UBA52	20
3	GO:0042276	error-prone translesion synthesis	11/851	20/18670	1.90717e-10	6.89785e-09	5.60888e-09	RPS27A/RPA3/PCNA/UBB/RFC1/RFC4/RFC2/RFC3/RPA1/POLE2/UBA52	11
3	GO:0051321	meiotic cell cycle	37/851	249/18670	2.16121e-10	7.75742e-09	6.30783e-09	PTTG1/CKS2/TOP2A/SMC4/CDC20/MYH9/TTK/MND1/SGO2/MSH6/UBB/PLK1/FBXO5/NCAPD2/NUF2/SGO1/CCNB1IP1/CCNE1/XRCC2/FANCD2/SMC2/NCAPH/SMC3/TRIP13/RPA1/SMC1A/KIF18A/RBBP8/MASTL/CENPX/NEK2/CDC25C/CDC25A/EXO1/RAD54L/BRIP1/PKMYT1	37
3	GO:0044774	mitotic DNA integrity checkpoint	23/851	106/18670	3.25911e-10	1.16103e-08	9.44071e-09	CCNB1/PRKDC/TOP2A/CDK1/BAX/HMGA2/PCNA/CLSPN/CDC6/GTSE1/PRMT1/NAE1/CCND1/BLM/TP53/TFDP2/TRIAP1/MDC1/RPS27L/ORC1/RPL26/E2F1/CDC25C	23
3	GO:0006296	nucleotide-excision repair, DNA incision, 5'-to lesion	14/851	37/18670	3.44912e-10	1.21955e-08	9.91656e-09	PARP1/RPS27A/RPA3/PCNA/UBB/RFC1/RFC4/RFC2/RFC3/RPA1/POLD3/CHD1L/POLD2/UBA52	14
3	GO:0060071	Wnt signaling pathway, planar cell polarity pathway	23/851	108/18670	4.83684e-10	1.69755e-08	1.38034e-08	SFRP2/SFRP1/PFN1/PSMA3/PSMB1/RHOA/PSMA4/AP2S1/FZD7/PSMD7/PSMB5/PSMB3/PSMB6/PSMA2/PSMC3/PSMB2/PSMD2/PSMC5/PSMA1/PSMA7/PSMD14/PSMC1/FZD5	23
3	GO:0033044	regulation of chromosome organization	44/851	342/18670	5.13378e-10	1.78852e-08	1.45431e-08	CENPF/PARP1/MAD2L1/CCNB1/PTTG1/HMGA1/HNRNPA2B1/SET/MKI67/TOP2A/TACC3/HNRNPD/DKC1/CDC20/TTK/CHEK1/HNRNPC/CDT1/AURKB/CDC6/RMI2/PLK1/FBXO5/HNRNPU/DNMT1/NDC80/FEN1/GNL3/BRCA1/CDCA5/CDC26/HNRNPA1/TP53/CENPV/TRIP13/ATAD2/TRIM28/CCT2/BRD7/NEK2/MYC/PHF19/MCM2/CDC45	44
3	GO:0006289	nucleotide-excision repair	23/851	109/18670	5.8704e-10	2.03022e-08	1.65084e-08	PARP1/RPS27A/RPA3/HMGN1/PCNA/UBB/RFC1/POLR2L/RFC4/TCEA1/RFC2/TP53/RFC3/RPA1/RBBP8/POLR2F/POLD3/CHD1L/POLD2/BRIP1/LIG1/UBA52/POLR2I	23
3	GO:0060218	hematopoietic stem cell differentiation	20/851	83/18670	6.4703e-10	2.22147e-08	1.80635e-08	SFRP1/PSMA3/PSMB1/PSMA4/PSMD7/PSMB5/PSMB3/TP53/PSMB6/PSMA2/TCF3/YAP1/PSMC3/PSMB2/PSMD2/PSMC5/PSMA1/PSMA7/PSMD14/PSMC1	20
3	GO:0032201	telomere maintenance via semi-conservative replication	12/851	27/18670	6.8789e-10	2.33884e-08	1.90179e-08	RPA3/PCNA/RFC1/FEN1/RFC4/RFC2/RFC3/RPA1/POLD3/POLE2/POLD2/POLA1	12
3	GO:0051303	establishment of chromosome localization	19/851	75/18670	6.91087e-10	2.33884e-08	1.90179e-08	CENPF/CCNB1/CDT1/KIF14/KPNB1/HNRNPU/NDC80/NUF2/KIF2C/CDCA5/KIFC1/CDCA8/RRS1/KIF18A/BOD1/PSRC1/KIF22/SPAG5/CENPQ	19
3	GO:0090175	regulation of establishment of planar polarity	23/851	110/18670	7.10756e-10	2.38834e-08	1.94204e-08	SFRP2/SFRP1/PFN1/PSMA3/PSMB1/RHOA/PSMA4/AP2S1/FZD7/PSMD7/PSMB5/PSMB3/PSMB6/PSMA2/PSMC3/PSMB2/PSMD2/PSMC5/PSMA1/PSMA7/PSMD14/PSMC1/FZD5	23
3	GO:1904666	regulation of ubiquitin protein ligase activity	11/851	22/18670	7.36422e-10	2.45716e-08	1.998e-08	RPS7/MAD2L1/UBE2C/RPL5/RPL11/UBE2S/CDC20/PLK1/FBXO5/RPL23/MASTL	11
3	GO:0033683	nucleotide-excision repair, DNA incision	14/851	39/18670	7.8233e-10	2.59209e-08	2.10771e-08	PARP1/RPS27A/RPA3/PCNA/UBB/RFC1/RFC4/RFC2/RFC3/RPA1/POLD3/CHD1L/POLD2/UBA52	14
3	GO:0050000	chromosome localization	19/851	76/18670	8.82561e-10	2.90387e-08	2.36124e-08	CENPF/CCNB1/CDT1/KIF14/KPNB1/HNRNPU/NDC80/NUF2/KIF2C/CDCA5/KIFC1/CDCA8/RRS1/KIF18A/BOD1/PSRC1/KIF22/SPAG5/CENPQ	19
3	GO:0036297	interstrand cross-link repair	16/851	53/18670	9.18483e-10	3.00122e-08	2.4404e-08	RPS27A/RPA3/NUCKS1/MSH6/UBB/RAD51AP1/FANCI/FANCD2/USP1/FAAP20/UBE2T/RPA1/CENPX/FANCL/UBA52/FANCB	16
3	GO:0001738	morphogenesis of a polarized epithelium	26/851	141/18670	1.00559e-09	3.26335e-08	2.65354e-08	SFRP2/SFRP1/PFN1/PSMA3/PSMB1/RHOA/PSMA4/AP2S1/FZD7/WDR1/PSMD7/PSMB5/PSMB3/PSMB6/PSMA2/SLC9A3R1/PSMC3/PSMB2/PSMD2/PSMC5/PSMA1/PSMA7/PSMD14/PSMC1/LAMA1/FZD5	26
3	GO:0006414	translational elongation	25/851	133/18670	1.38818e-09	4.47427e-08	3.63819e-08	EEF1B2/EEF1D/MRPL11/RPLP1/EIF5A/MRPS15/EEF1A1/RACK1/MRPL51/GADD45GIP1/MRPL13/MRPL12/MRPL14/AURKAIP1/MRPL20/RPLP2/DPH3/MRPL41/CHCHD1/MRPS21/MRPL47/MRPL22/MRPL15/EIF4A3/MRPS26	25
3	GO:0006521	regulation of cellular amino acid metabolic process	17/851	62/18670	1.44638e-09	4.63036e-08	3.7651e-08	PSMA3/PSMB1/PSMA4/PSMD7/PSMB5/PSMB3/PARK7/PSMB6/PSMA2/PSMC3/PSMB2/PSMD2/PSMC5/PSMA1/PSMA7/PSMD14/PSMC1	17
3	GO:0001736	establishment of planar polarity	24/851	124/18670	1.59703e-09	5.04447e-08	4.10183e-08	SFRP2/SFRP1/PFN1/PSMA3/PSMB1/RHOA/PSMA4/AP2S1/FZD7/WDR1/PSMD7/PSMB5/PSMB3/PSMB6/PSMA2/PSMC3/PSMB2/PSMD2/PSMC5/PSMA1/PSMA7/PSMD14/PSMC1/FZD5	24
3	GO:0007164	establishment of tissue polarity	24/851	124/18670	1.59703e-09	5.04447e-08	4.10183e-08	SFRP2/SFRP1/PFN1/PSMA3/PSMB1/RHOA/PSMA4/AP2S1/FZD7/WDR1/PSMD7/PSMB5/PSMB3/PSMB6/PSMA2/PSMC3/PSMB2/PSMD2/PSMC5/PSMA1/PSMA7/PSMD14/PSMC1/FZD5	24
3	GO:1903312	negative regulation of mRNA metabolic process	19/851	79/18670	1.79207e-09	5.62307e-08	4.57231e-08	HNRNPA2B1/PABPC1/YBX3/C1QBP/IGF2BP1/HNRNPD/SRSF7/HNRNPC/SRSF9/RBMX/HNRNPU/PTBP1/BARD1/THRAP3/RNPS1/E2F1/SAP18/ELAVL1/HNRNPK	19
3	GO:0002244	hematopoietic progenitor cell differentiation	28/851	166/18670	1.91042e-09	5.95499e-08	4.84221e-08	SFRP1/PRKDC/TOP2A/PSMA3/PSMB1/PTPRZ1/PSMA4/REST/PSMD7/PSMB5/PSMB3/ESCO2/TP53/RRS1/PSMB6/PSMA2/TCF3/PDCD2/YAP1/PSMC3/PSMB2/PSMD2/FST/PSMC5/PSMA1/PSMA7/PSMD14/PSMC1	28
3	GO:0051783	regulation of nuclear division	30/851	188/18670	1.99416e-09	6.17538e-08	5.02142e-08	CENPF/MAD2L1/CCNB1/PTTG1/MKI67/NUSAP1/UBE2C/RANBP1/TACC3/CDC20/TTK/CHEK1/CDT1/AURKB/CDC6/PLK1/FBXO5/HNRNPU/NDC80/AURKAIP1/CDCA5/CDC26/SMC3/TRIP13/SMC1A/PHB2/NEK2/RCC1/CDC25C/PKMYT1	30
3	GO:0006417	regulation of translation	49/851	424/18670	2.16733e-09	6.66807e-08	5.42203e-08	LIN28A/NCL/RPS14/NPM1/PABPC1/RPS3/GAPDH/YBX3/RPLP1/C1QBP/EIF5A/RPS9/IGF2BP1/RPL5/IGF2BP3/HNRNPD/PA2G4/RPS4X/RACK1/DHFR/TYMS/RPL22/RHOA/PPP1CA/RPL10/MRPL13/CDK4/EIF3K/RBM8A/ZFP36L1/EIF5B/UQCC2/ILF3/DPH3/MAGOH/RPS27L/CNBP/EIF4E2/EIF3E/RPL26/LSM14A/CYFIP1/SHMT1/EIF5/EIF6/PYM1/ELAVL1/DDX3X/EIF4A3	49
3	GO:0033045	regulation of sister chromatid segregation	19/851	80/18670	2.2511e-09	6.88112e-08	5.59528e-08	CENPF/MAD2L1/CCNB1/PTTG1/TACC3/CDC20/TTK/CDT1/AURKB/CDC6/RMI2/PLK1/FBXO5/HNRNPU/NDC80/FEN1/CDCA5/CDC26/TRIP13	19
3	GO:1902036	regulation of hematopoietic stem cell differentiation	18/851	72/18670	2.44797e-09	7.43494e-08	6.0456e-08	PSMA3/PSMB1/PSMA4/PSMD7/PSMB5/PSMB3/PSMB6/PSMA2/TCF3/YAP1/PSMC3/PSMB2/PSMD2/PSMC5/PSMA1/PSMA7/PSMD14/PSMC1	18
3	GO:0051304	chromosome separation	20/851	90/18670	2.98079e-09	8.99553e-08	7.31458e-08	CENPF/MAD2L1/CCNB1/PTTG1/TOP2A/TACC3/CDC20/TTK/CDT1/AURKB/CDC6/PLK1/FBXO5/NCAPD2/NDC80/CDC26/NCAPH/TRIP13/CENPX/CSNK2A2	20
3	GO:0006283	transcription-coupled nucleotide-excision repair	18/851	73/18670	3.11231e-09	9.21632e-08	7.49411e-08	RPS27A/RPA3/HMGN1/PCNA/UBB/RFC1/POLR2L/RFC4/TCEA1/RFC2/RFC3/RPA1/POLR2F/POLD3/POLD2/LIG1/UBA52/POLR2I	18
3	GO:0072401	signal transduction involved in DNA integrity checkpoint	18/851	73/18670	3.11231e-09	9.21632e-08	7.49411e-08	CCNB1/PRKDC/CDK1/BAX/CHEK1/PCNA/GTSE1/PLK1/PRMT1/DTL/BRCA1/TP53/TFDP2/ABRAXAS1/TRIAP1/RPL26/E2F1/CDC25C	18
3	GO:0072422	signal transduction involved in DNA damage checkpoint	18/851	73/18670	3.11231e-09	9.21632e-08	7.49411e-08	CCNB1/PRKDC/CDK1/BAX/CHEK1/PCNA/GTSE1/PLK1/PRMT1/DTL/BRCA1/TP53/TFDP2/ABRAXAS1/TRIAP1/RPL26/E2F1/CDC25C	18
3	GO:0072395	signal transduction involved in cell cycle checkpoint	18/851	74/18670	3.93952e-09	1.15934e-07	9.42703e-08	CCNB1/PRKDC/CDK1/BAX/CHEK1/PCNA/GTSE1/PLK1/PRMT1/DTL/BRCA1/TP53/TFDP2/ABRAXAS1/TRIAP1/RPL26/E2F1/CDC25C	18
3	GO:0090305	nucleic acid phosphodiester bond hydrolysis	39/851	302/18670	4.4766e-09	1.30145e-07	1.05825e-07	PARP1/RPS27A/HMGB2/G3BP1/RPA3/HMGB1/BAX/PCNA/UBB/EXOSC7/KPNB1/RFC1/FEN1/NHP2/CECR2/RFC4/EXOSC8/RFC2/EXOSC3/RFC3/POLR3K/RRS1/RPA1/RBBP8/POP7/POLD3/CPSF3/RRP36/RPP30/CHD1L/RPS21/NOP14/TATDN1/EXO1/APEX1/POLD2/DCPS/UBA52/POLR2I	39
3	GO:0070987	error-free translesion synthesis	10/851	20/18670	4.47733e-09	1.30145e-07	1.05825e-07	RPS27A/RPA3/PCNA/UBB/RFC1/RFC4/RFC2/RFC3/RPA1/UBA52	10
3	GO:0002479	antigen processing and presentation of exogenous peptide antigen via MHC class I, TAP-dependent	18/851	75/18670	4.96534e-09	1.4345e-07	1.16644e-07	CYBA/PSMA3/PSMB1/PSMA4/ITGB5/PSMD7/PSMB5/PSMB3/PSMB6/PSMA2/PSMC3/PSMB2/PSMD2/PSMC5/PSMA1/PSMA7/PSMD14/PSMC1	18
3	GO:1901532	regulation of hematopoietic progenitor cell differentiation	19/851	85/18670	6.66083e-09	1.91267e-07	1.55526e-07	PSMA3/PSMB1/PSMA4/PSMD7/PSMB5/PSMB3/PSMB6/PSMA2/TCF3/PDCD2/YAP1/PSMC3/PSMB2/PSMD2/PSMC5/PSMA1/PSMA7/PSMD14/PSMC1	19
3	GO:0031146	SCF-dependent proteasomal ubiquitin-dependent protein catabolic process	20/851	95/18670	8.06458e-09	2.2985e-07	1.86899e-07	PSMA3/PSMB1/PSMA4/KIF14/PSMD7/PSMB5/RNF7/PSMB3/PSMB6/PSMA2/SKP2/PSMC3/PSMB2/PSMD2/PSMC5/PSMA1/PSMA7/PSMD14/PSMC1/WWTR1	20
3	GO:0034248	regulation of cellular amide metabolic process	52/851	483/18670	8.11953e-09	2.2985e-07	1.86899e-07	LIN28A/NCL/RPS14/NPM1/PABPC1/RPS3/GAPDH/YBX3/RPLP1/C1QBP/EIF5A/APOE/RPS9/IGF2BP1/RPL5/IGF2BP3/HNRNPD/PA2G4/EEF1A1/RPS4X/RACK1/DHFR/TYMS/RPL22/RHOA/PPP1CA/RPL10/MRPL13/CDK4/EIF3K/RBM8A/ZFP36L1/EIF5B/UQCC2/ILF3/DPH3/MAGOH/RPS27L/CNBP/EIF4E2/EIF3E/RPL26/GSTZ1/LSM14A/CYFIP1/SHMT1/EIF5/EIF6/PYM1/ELAVL1/DDX3X/EIF4A3	52
3	GO:1903046	meiotic cell cycle process	29/851	188/18670	8.18485e-09	2.2985e-07	1.86899e-07	PTTG1/CKS2/TOP2A/SMC4/CDC20/MYH9/TTK/MND1/SGO2/MSH6/UBB/PLK1/FBXO5/NCAPD2/NUF2/SGO1/CCNB1IP1/CCNE1/FANCD2/SMC2/NCAPH/TRIP13/KIF18A/MASTL/CENPX/CDC25C/CDC25A/RAD54L/BRIP1	29
3	GO:0071459	protein localization to chromosome, centromeric region	10/851	21/18670	8.19853e-09	2.2985e-07	1.86899e-07	CDK1/RCC2/TTK/CDT1/AURKB/NDC80/KNL1/CENPA/BOD1/CENPQ	10
3	GO:0000077	DNA damage checkpoint	25/851	145/18670	8.83767e-09	2.46311e-07	2.00284e-07	CCNB1/PRKDC/CDK1/BAX/HMGA2/CHEK1/PCNA/CLSPN/GTSE1/PLK1/PRMT1/CCND1/DTL/BLM/BRCA1/TP53/TFDP2/ABRAXAS1/TRIAP1/MDC1/RPS27L/RPL26/E2F1/CDC25C/BRIP1	25
3	GO:1904029	regulation of cyclin-dependent protein kinase activity	21/851	106/18670	1.08006e-08	2.99258e-07	2.43337e-07	CKS1B/CCNB1/HSP90AB1/CKS2/CDKN3/CCNB2/IPO5/CCNG1/CDC6/PLK1/ACTB/CCND1/BLM/CDK4/CCNE1/GTPBP4/BCCIP/PSRC1/CDC25C/CDC25A/PKMYT1	21
3	GO:0019692	deoxyribose phosphate metabolic process	12/851	33/18670	1.08979e-08	3.00199e-07	2.44102e-07	TYMS/DUT/NUDT1/DTYMK/UNG/NUDT15/NT5C/ADA/DCTPP1/DERA/SHMT1/DCTD	12
3	GO:1905818	regulation of chromosome separation	16/851	62/18670	1.15027e-08	3.15028e-07	2.5616e-07	CENPF/MAD2L1/CCNB1/PTTG1/TACC3/CDC20/TTK/CDT1/AURKB/CDC6/PLK1/FBXO5/NDC80/CDC26/TRIP13/CSNK2A2	16
3	GO:0042590	antigen processing and presentation of exogenous peptide antigen via MHC class I	18/851	79/18670	1.20368e-08	3.27761e-07	2.66514e-07	CYBA/PSMA3/PSMB1/PSMA4/ITGB5/PSMD7/PSMB5/PSMB3/PSMB6/PSMA2/PSMC3/PSMB2/PSMD2/PSMC5/PSMA1/PSMA7/PSMD14/PSMC1	18
3	GO:1905330	regulation of morphogenesis of an epithelium	28/851	180/18670	1.22371e-08	3.3131e-07	2.694e-07	SFRP2/SFRP1/MDK/PFN1/FGFR1/PSMA3/PSMB1/RHOA/PSMA4/AP2S1/FZD7/PSMD7/PSMB5/PSMB3/PSMB6/PSMA2/ETV5/PHB2/PSMC3/PSMB2/PSMD2/PSMC5/PSMA1/PSMA7/PSMD14/LGR4/PSMC1/FZD5	28
3	GO:0031124	mRNA 3'-end processing	20/851	98/18670	1.4166e-08	3.81355e-07	3.10093e-07	CCNB1/PABPC1/SRSF7/SRSF2/SRSF3/SNRPA/SRSF9/RBM8A/ZFP36L1/BARD1/SRRM1/ALYREF/MAGOH/SSU72/THOC6/CPSF3/THOC7/RNPS1/MAGOHB/EIF4A3	20
3	GO:0051054	positive regulation of DNA metabolic process	32/851	228/18670	1.4823e-08	3.96786e-07	3.22641e-07	PARP1/HSP90AB1/HNRNPA2B1/PRKDC/RPS3/HMGB1/CDK1/FGFR1/HNRNPD/DKC1/BAX/CDT1/AURKB/PCNA/DBF4/FOXM1/STOML2/DNMT1/GNL3/BRCA1/RFC4/RFC2/EXOSC3/HNRNPA1/RFC3/TIMELESS/ABRAXAS1/TRIM28/CCT2/NEK2/MYC/FANCB	32
3	GO:0006275	regulation of DNA replication	21/851	108/18670	1.5301e-08	4.0728e-07	3.31174e-07	GMNN/CDK1/FGFR1/NUCKS1/CDT1/PCNA/DBF4/CDC6/MSH6/FBXO5/BLM/STOML2/RFC4/RFC2/ESCO2/TP53/RFC3/GTPBP4/SMC3/TIMELESS/SMC1A	21
3	GO:1901992	positive regulation of mitotic cell cycle phase transition	19/851	91/18670	2.19459e-08	5.80893e-07	4.72344e-07	CCNB1/UBE2C/CDK1/RCC2/CDT1/CDC6/FBXO5/CCND1/DTL/CDK4/CCNE1/MTA3/CDCA5/PHB2/CDC25C/CDC25A/APEX1/CDC45/DDX3X	19
3	GO:0051028	mRNA transport	25/851	152/18670	2.36036e-08	6.21299e-07	5.052e-07	HNRNPA2B1/EIF5A/IGF2BP1/IGF2BP3/SRSF7/SRSF2/SRSF3/SRSF9/RBM8A/ZFP36L1/ENY2/SRRM1/NUP37/NUTF2/HNRNPA1/ALYREF/MAGOH/THOC6/CPSF3/THOC7/RNPS1/MAGOHB/MYO1C/NUP54/EIF4A3	25
3	GO:0010499	proteasomal ubiquitin-independent protein catabolic process	10/851	23/18670	2.44658e-08	6.40437e-07	5.20762e-07	PSMA3/PSMB1/PSMA4/PSMB5/PSMB3/PSMB6/PSMA2/PSMB2/PSMA1/PSMA7	10
3	GO:0010965	regulation of mitotic sister chromatid separation	15/851	57/18670	2.4728e-08	6.43743e-07	5.2345e-07	CENPF/MAD2L1/CCNB1/PTTG1/TACC3/CDC20/TTK/CDT1/AURKB/CDC6/PLK1/FBXO5/NDC80/CDC26/TRIP13	15
3	GO:0016579	protein deubiquitination	36/851	283/18670	2.61138e-08	6.76105e-07	5.49765e-07	RPS27A/CDK1/CDC20/PSMA3/PSMB1/RHOA/CLSPN/UBB/ACTB/PSMA4/BARD1/ENY2/BRCA1/PSMD7/PSMB5/USP1/PSMB3/TP53/PARK7/ACTL6A/PSMB6/PSMA2/ABRAXAS1/SKP2/PSMC3/PSMB2/PSMD2/MYC/PSMC5/PSMA1/PSMA7/CDC25A/PSMD14/PSMC1/TAF10/UBA52	36
3	GO:0030178	negative regulation of Wnt signaling pathway	30/851	210/18670	2.77363e-08	7.1421e-07	5.80749e-07	SFRP2/G3BP1/SFRP1/MDK/APOE/PSMA3/PSMB1/RACK1/PSMA4/PSMD7/PSMB5/PSMB3/HDAC1/PSMB6/PSMA2/SLC9A3R1/CAV1/PSMC3/PSMB2/PSMD2/PSMC5/PSMA1/PSMA7/TCF7L2/STK3/PSMD14/CTNNBIP1/NXN/PSMC1/WWTR1	30
3	GO:0000079	regulation of cyclin-dependent protein serine/threonine kinase activity	20/851	102/18670	2.89649e-08	7.41814e-07	6.03195e-07	CKS1B/CCNB1/CKS2/CDKN3/CCNB2/IPO5/CCNG1/CDC6/PLK1/ACTB/CCND1/BLM/CDK4/CCNE1/GTPBP4/BCCIP/PSRC1/CDC25C/CDC25A/PKMYT1	20
3	GO:0090090	negative regulation of canonical Wnt signaling pathway	27/851	178/18670	3.83208e-08	9.7615e-07	7.93741e-07	SFRP2/G3BP1/SFRP1/MDK/APOE/PSMA3/PSMB1/PSMA4/PSMD7/PSMB5/PSMB3/HDAC1/PSMB6/PSMA2/SLC9A3R1/CAV1/PSMC3/PSMB2/PSMD2/PSMC5/PSMA1/PSMA7/TCF7L2/STK3/PSMD14/PSMC1/WWTR1	27
3	GO:0033119	negative regulation of RNA splicing	10/851	24/18670	4.02301e-08	1.01931e-06	8.28834e-07	HNRNPA2B1/C1QBP/RPS26/SRSF7/SRSF9/RBMX/PTBP1/RNPS1/SAP18/HNRNPK	10
3	GO:1902751	positive regulation of cell cycle G2/M phase transition	11/851	30/18670	4.07602e-08	1.02724e-06	8.35287e-07	CCNB1/NPM1/CDK1/RCC2/FBXO5/CCND1/DTL/CDK4/MTA3/CDC25C/CDC25A	11
3	GO:0033047	regulation of mitotic sister chromatid segregation	16/851	68/18670	4.78402e-08	1.1993e-06	9.7519e-07	CENPF/MAD2L1/CCNB1/PTTG1/TACC3/CDC20/TTK/CDT1/AURKB/CDC6/PLK1/FBXO5/HNRNPU/NDC80/CDC26/TRIP13	16
3	GO:0048025	negative regulation of mRNA splicing, via spliceosome	9/851	19/18670	4.98101e-08	1.24211e-06	1.01e-06	HNRNPA2B1/C1QBP/SRSF7/SRSF9/RBMX/PTBP1/RNPS1/SAP18/HNRNPK	9
3	GO:0051306	mitotic sister chromatid separation	15/851	60/18670	5.247e-08	1.29521e-06	1.05318e-06	CENPF/MAD2L1/CCNB1/PTTG1/TACC3/CDC20/TTK/CDT1/AURKB/CDC6/PLK1/FBXO5/NDC80/CDC26/TRIP13	15
3	GO:0045839	negative regulation of mitotic nuclear division	14/851	52/18670	5.27599e-08	1.29521e-06	1.05318e-06	CENPF/MAD2L1/CCNB1/PTTG1/CDC20/TTK/CHEK1/CDT1/AURKB/PLK1/FBXO5/NDC80/AURKAIP1/TRIP13	14
3	GO:0051438	regulation of ubiquitin-protein transferase activity	14/851	52/18670	5.27599e-08	1.29521e-06	1.05318e-06	RPS7/MAD2L1/RPS2/UBE2C/RPL5/RPL11/UBE2S/CDC20/PLK1/FBXO5/RPL23/PARK7/UBE2L3/MASTL	14
3	GO:2000736	regulation of stem cell differentiation	21/851	116/18670	5.66147e-08	1.38268e-06	1.12431e-06	PSMA3/PSMB1/PSMA4/HNRNPU/TEAD2/REST/PSMD7/PSMB5/PSMB3/PSMB6/PSMA2/TCF3/YAP1/PSMC3/PSMB2/PSMD2/PSMC5/PSMA1/PSMA7/PSMD14/PSMC1	21
3	GO:1901989	positive regulation of cell cycle phase transition	20/851	106/18670	5.70262e-08	1.38559e-06	1.12667e-06	CCNB1/NPM1/UBE2C/CDK1/RCC2/CDT1/CDC6/FBXO5/CCND1/DTL/CDK4/CCNE1/MTA3/CDCA5/PHB2/CDC25C/CDC25A/APEX1/CDC45/DDX3X	20
3	GO:0050684	regulation of mRNA processing	23/851	137/18670	5.77482e-08	1.39597e-06	1.13511e-06	PRDX6/CCNB1/HNRNPA2B1/C1QBP/SRSF7/SRSF2/SRSF3/SNRPA/SRSF9/RBMX/HNRNPU/PTBP1/RBM8A/ZFP36L1/BARD1/REST/HNRNPA1/MAGOH/RBM17/THRAP3/RNPS1/SAP18/HNRNPK	23
3	GO:0009394	2'-deoxyribonucleotide metabolic process	11/851	31/18670	6.05844e-08	1.4571e-06	1.18482e-06	TYMS/DUT/NUDT1/DTYMK/UNG/NUDT15/NT5C/ADA/DCTPP1/SHMT1/DCTD	11
3	GO:0045727	positive regulation of translation	22/851	127/18670	6.26872e-08	1.50006e-06	1.21975e-06	LIN28A/NPM1/PABPC1/YBX3/C1QBP/EIF5A/RPS9/RPL5/HNRNPD/RPS4X/RHOA/CDK4/UQCC2/RPS27L/CNBP/EIF3E/RPL26/EIF6/PYM1/ELAVL1/DDX3X/EIF4A3	22
3	GO:0044773	mitotic DNA damage checkpoint	19/851	97/18670	6.52147e-08	1.5527e-06	1.26255e-06	CCNB1/PRKDC/CDK1/BAX/HMGA2/PCNA/CLSPN/GTSE1/PRMT1/CCND1/BLM/TP53/TFDP2/TRIAP1/MDC1/RPS27L/RPL26/E2F1/CDC25C	19
3	GO:0035567	non-canonical Wnt signaling pathway	24/851	150/18670	7.72525e-08	1.82666e-06	1.48532e-06	SFRP2/SFRP1/PFN1/PSMA3/PSMB1/RHOA/PSMA4/AP2S1/FZD7/PSMD7/PSMB5/PSMB3/PSMB6/PSMA2/PSMC3/PSMB2/PSMD2/PSMC5/PSMA1/PSMA7/TCF7L2/PSMD14/PSMC1/FZD5	24
3	GO:0048024	regulation of mRNA splicing, via spliceosome	19/851	98/18670	7.74923e-08	1.82666e-06	1.48532e-06	PRDX6/HNRNPA2B1/C1QBP/SRSF7/SRSF2/SRSF3/SRSF9/RBMX/HNRNPU/PTBP1/RBM8A/REST/HNRNPA1/MAGOH/RBM17/THRAP3/RNPS1/SAP18/HNRNPK	19
3	GO:1902969	mitotic DNA replication	8/851	15/18670	8.72466e-08	2.04641e-06	1.664e-06	MCM3/FGFR1/MCM4/MCM6/POLA1/MCM2/LIG1/CDC45	8
3	GO:0007091	metaphase/anaphase transition of mitotic cell cycle	14/851	54/18670	8.89069e-08	2.06491e-06	1.67905e-06	CENPF/MAD2L1/CCNB1/TACC3/CDC20/TTK/CDT1/AURKB/CDC6/PLK1/FBXO5/NDC80/CDC26/TRIP13	14
3	GO:0090329	regulation of DNA-dependent DNA replication	14/851	54/18670	8.89069e-08	2.06491e-06	1.67905e-06	GMNN/FGFR1/CDT1/DBF4/MSH6/FBXO5/BLM/STOML2/RFC4/RFC2/RFC3/SMC3/TIMELESS/SMC1A	14
3	GO:2000816	negative regulation of mitotic sister chromatid separation	12/851	39/18670	9.32676e-08	2.15562e-06	1.75281e-06	CENPF/MAD2L1/CCNB1/PTTG1/CDC20/TTK/CDT1/AURKB/PLK1/FBXO5/NDC80/TRIP13	12
3	GO:0045931	positive regulation of mitotic cell cycle	25/851	163/18670	9.75358e-08	2.24332e-06	1.82412e-06	MAD2L1/CCNB1/NUSAP1/UBE2C/RANBP1/CDK1/FGFR1/RCC2/CDT1/CDC6/FBXO5/CCND1/DTL/CDK4/HNRNPU/NDC80/CCNE1/MTA3/CDCA5/PHB2/CDC25C/CDC25A/APEX1/CDC45/DDX3X	25
3	GO:0002478	antigen processing and presentation of exogenous peptide antigen	26/851	175/18670	1.04603e-07	2.39424e-06	1.94684e-06	CYBA/PSMA3/PSMB1/KIF23/PSMA4/ITGB5/KIF4A/AP2S1/KIF2C/PSMD7/PSMB5/PSMB3/KIF15/KIF18A/PSMB6/PSMA2/PSMC3/PSMB2/PSMD2/PSMC5/PSMA1/PSMA7/KIF22/CLTA/PSMD14/PSMC1	26
3	GO:0031571	mitotic G1 DNA damage checkpoint	15/851	63/18670	1.06005e-07	2.40313e-06	1.95407e-06	CCNB1/PRKDC/CDK1/BAX/PCNA/GTSE1/PRMT1/CCND1/TP53/TFDP2/TRIAP1/RPS27L/RPL26/E2F1/CDC25C	15
3	GO:0044819	mitotic G1/S transition checkpoint	15/851	63/18670	1.06005e-07	2.40313e-06	1.95407e-06	CCNB1/PRKDC/CDK1/BAX/PCNA/GTSE1/PRMT1/CCND1/TP53/TFDP2/TRIAP1/RPS27L/RPL26/E2F1/CDC25C	15
3	GO:0070646	protein modification by small protein removal	36/851	299/18670	1.0726e-07	2.41999e-06	1.96778e-06	RPS27A/CDK1/CDC20/PSMA3/PSMB1/RHOA/CLSPN/UBB/ACTB/PSMA4/BARD1/ENY2/BRCA1/PSMD7/PSMB5/USP1/PSMB3/TP53/PARK7/ACTL6A/PSMB6/PSMA2/ABRAXAS1/SKP2/PSMC3/PSMB2/PSMD2/MYC/PSMC5/PSMA1/PSMA7/CDC25A/PSMD14/PSMC1/TAF10/UBA52	36
3	GO:0070498	interleukin-1-mediated signaling pathway	19/851	100/18670	1.08631e-07	2.4393e-06	1.98348e-06	RPS27A/PSMA3/PSMB1/UBB/PSMA4/PSMD7/PSMB5/PSMB3/PSMB6/PSMA2/PSMC3/PSMB2/PSMD2/PSMC5/PSMA1/PSMA7/PSMD14/PSMC1/UBA52	19
3	GO:0033238	regulation of cellular amine metabolic process	17/851	81/18670	1.11177e-07	2.47951e-06	2.01618e-06	PSMA3/PSMB1/PSMA4/PSMD7/PSMB5/PSMB3/PARK7/PSMB6/PSMA2/PSMC3/PSMB2/PSMD2/PSMC5/PSMA1/PSMA7/PSMD14/PSMC1	17
3	GO:0030261	chromosome condensation	13/851	47/18670	1.11468e-07	2.47951e-06	2.01618e-06	CCNB1/NUSAP1/TOP2A/CDK1/NCAPG/SMC4/HMGA2/NCAPD2/CDCA5/NCAPG2/SMC2/NCAPH/BANF1	13
3	GO:0043618	regulation of transcription from RNA polymerase II promoter in response to stress	21/851	121/18670	1.20476e-07	2.66737e-06	2.16893e-06	RPS27A/PSMA3/PSMB1/CHEK1/UBB/PSMA4/PSMD7/PSMB5/PSMB3/TP53/PSMB6/PSMA2/PSMC3/PSMB2/PSMD2/PSMC5/PSMA1/PSMA7/PSMD14/PSMC1/UBA52	21
3	GO:2001242	regulation of intrinsic apoptotic signaling pathway	25/851	165/18670	1.2437e-07	2.74076e-06	2.2286e-06	PARP1/RPS7/SFRP2/RPS3/YBX3/BCL2L12/RPL11/BAX/RACK1/UBB/TPT1/TXNDC12/RTKN2/TP53/HDAC1/PARK7/TRIAP1/SLC9A3R1/CAV1/RPL26/DDIAS/PPIF/BOK/HNRNPK/DDX3X	25
3	GO:1905819	negative regulation of chromosome separation	12/851	40/18670	1.27743e-07	2.80206e-06	2.27846e-06	CENPF/MAD2L1/CCNB1/PTTG1/CDC20/TTK/CDT1/AURKB/PLK1/FBXO5/NDC80/TRIP13	12
3	GO:0044783	G1 DNA damage checkpoint	15/851	64/18670	1.32679e-07	2.89693e-06	2.35559e-06	CCNB1/PRKDC/CDK1/BAX/PCNA/GTSE1/PRMT1/CCND1/TP53/TFDP2/TRIAP1/RPS27L/RPL26/E2F1/CDC25C	15
3	GO:0034502	protein localization to chromosome	17/851	82/18670	1.34372e-07	2.92044e-06	2.37471e-06	CDK1/DKC1/RCC2/TTK/CDT1/AURKB/PLK1/NDC80/GNL3/CDCA5/KNL1/CENPA/ESCO2/RPA1/BOD1/CCT2/CENPQ	17
3	GO:0044784	metaphase/anaphase transition of cell cycle	14/851	56/18670	1.46067e-07	3.16013e-06	2.56961e-06	CENPF/MAD2L1/CCNB1/TACC3/CDC20/TTK/CDT1/AURKB/CDC6/PLK1/FBXO5/NDC80/CDC26/TRIP13	14
3	GO:2001020	regulation of response to DNA damage stimulus	29/851	214/18670	1.51279e-07	3.258e-06	2.64919e-06	PARP1/SFRP2/DEK/PRKDC/RPS3/HMGB1/BCL2L12/HMGA2/CHEK1/PCNA/RMI2/FOXM1/FBXO5/TPT1/RAD51AP1/BRCA1/USP1/TP53/TIMELESS/ABRAXAS1/TRIM28/TRIAP1/NSMCE4A/RPL26/MYC/DDIAS/AUNIP/FANCB/HNRNPK	29
3	GO:0010971	positive regulation of G2/M transition of mitotic cell cycle	10/851	27/18670	1.52733e-07	3.27442e-06	2.66254e-06	CCNB1/CDK1/RCC2/FBXO5/CCND1/DTL/CDK4/MTA3/CDC25C/CDC25A	10
3	GO:0000381	regulation of alternative mRNA splicing, via spliceosome	15/851	65/18670	1.65287e-07	3.52762e-06	2.86843e-06	SRSF7/SRSF2/SRSF3/SRSF9/RBMX/HNRNPU/PTBP1/RBM8A/REST/HNRNPA1/MAGOH/RBM17/THRAP3/RNPS1/SAP18	15
3	GO:2001251	negative regulation of chromosome organization	23/851	146/18670	1.92062e-07	4.08066e-06	3.31813e-06	CENPF/PARP1/MAD2L1/CCNB1/PTTG1/HMGA1/SET/TOP2A/CDC20/TTK/HNRNPC/CDT1/AURKB/PLK1/FBXO5/HNRNPU/DNMT1/NDC80/BRCA1/HNRNPA1/TRIP13/ATAD2/MCM2	23
3	GO:0050686	negative regulation of mRNA processing	10/851	28/18670	2.27903e-07	4.82056e-06	3.91977e-06	HNRNPA2B1/C1QBP/SRSF7/SRSF9/RBMX/PTBP1/BARD1/RNPS1/SAP18/HNRNPK	10
3	GO:0019884	antigen processing and presentation of exogenous antigen	26/851	182/18670	2.31707e-07	4.87259e-06	3.96207e-06	CYBA/PSMA3/PSMB1/KIF23/PSMA4/ITGB5/KIF4A/AP2S1/KIF2C/PSMD7/PSMB5/PSMB3/KIF15/KIF18A/PSMB6/PSMA2/PSMC3/PSMB2/PSMD2/PSMC5/PSMA1/PSMA7/KIF22/CLTA/PSMD14/PSMC1	26
3	GO:0033048	negative regulation of mitotic sister chromatid segregation	12/851	42/18670	2.3242e-07	4.87259e-06	3.96207e-06	CENPF/MAD2L1/CCNB1/PTTG1/CDC20/TTK/CDT1/AURKB/PLK1/FBXO5/NDC80/TRIP13	12
3	GO:0000380	alternative mRNA splicing, via spliceosome	16/851	76/18670	2.50459e-07	5.22764e-06	4.25078e-06	HNRNPM/SRSF7/SRSF2/SRSF3/SRSF9/RBMX/HNRNPU/PTBP1/RBM8A/REST/HNRNPA1/MAGOH/RBM17/THRAP3/RNPS1/SAP18	16
3	GO:0071456	cellular response to hypoxia	28/851	207/18670	2.56818e-07	5.33686e-06	4.33959e-06	RPS27A/CCNB1/SFRP1/PSMA3/PSMB1/UBB/PSMA4/ZFP36L1/PSMD7/PSMB5/PSMB3/TP53/PSMB6/PSMA2/PHB2/PSMC3/PSMB2/PSMD2/MYC/PSMC5/E2F1/PSMA1/PSMA7/BRIP1/PSMD14/PSMC1/UBA52/PTGIS	28
3	GO:0043620	regulation of DNA-templated transcription in response to stress	21/851	127/18670	2.81834e-07	5.83114e-06	4.7415e-06	RPS27A/PSMA3/PSMB1/CHEK1/UBB/PSMA4/PSMD7/PSMB5/PSMB3/TP53/PSMB6/PSMA2/PSMC3/PSMB2/PSMD2/PSMC5/PSMA1/PSMA7/PSMD14/PSMC1/UBA52	21
3	GO:0002474	antigen processing and presentation of peptide antigen via MHC class I	18/851	96/18670	2.88163e-07	5.93616e-06	4.82689e-06	CYBA/PSMA3/PSMB1/PSMA4/ITGB5/PSMD7/PSMB5/PSMB3/PSMB6/PSMA2/PSMC3/PSMB2/PSMD2/PSMC5/PSMA1/PSMA7/PSMD14/PSMC1	18
3	GO:0034501	protein localization to kinetochore	8/851	17/18670	3.03754e-07	6.23024e-06	5.06602e-06	CDK1/RCC2/TTK/CDT1/AURKB/NDC80/KNL1/CENPQ	8
3	GO:0030071	regulation of mitotic metaphase/anaphase transition	13/851	51/18670	3.18631e-07	6.50722e-06	5.29125e-06	CENPF/MAD2L1/CCNB1/CDC20/TTK/CDT1/AURKB/CDC6/PLK1/FBXO5/NDC80/CDC26/TRIP13	13
3	GO:0045841	negative regulation of mitotic metaphase/anaphase transition	11/851	36/18670	3.48657e-07	7.08987e-06	5.76502e-06	CENPF/MAD2L1/CCNB1/CDC20/TTK/CDT1/AURKB/PLK1/FBXO5/NDC80/TRIP13	11
3	GO:0051784	negative regulation of nuclear division	14/851	60/18670	3.68309e-07	7.45748e-06	6.06393e-06	CENPF/MAD2L1/CCNB1/PTTG1/CDC20/TTK/CHEK1/CDT1/AURKB/PLK1/FBXO5/NDC80/AURKAIP1/TRIP13	14
3	GO:0019058	viral life cycle	37/851	328/18670	3.75236e-07	7.5654e-06	6.15169e-06	RPS27A/RPSA/DEK/HSP90AB1/PABPC1/IFITM3/RAN/TOP2A/APOE/KPNA2/CDK1/PPIA/SIVA1/SLC1A5/ANXA2/HMGA2/NUCKS1/ITGB1/UBB/ITGB5/KPNB1/PCBP2/NUP37/LGALS1/BST2/SMC3/ILF3/TRIM28/CAV1/BANF1/PPIH/HACD3/TRIM59/IST1/NUP54/UBA52/DDX3X	37
3	GO:0071156	regulation of cell cycle arrest	19/851	108/18670	3.83868e-07	7.70664e-06	6.26653e-06	CCNB1/HSP90AB1/CDK1/BAX/HMGA2/PCNA/GTSE1/FOXM1/PRMT1/CCND1/CDK4/BRCA1/RPL23/TP53/TFDP2/TRIAP1/RPL26/E2F1/CDC25C	19
3	GO:0033046	negative regulation of sister chromatid segregation	12/851	44/18670	4.07496e-07	8.14649e-06	6.62419e-06	CENPF/MAD2L1/CCNB1/PTTG1/CDC20/TTK/CDT1/AURKB/PLK1/FBXO5/NDC80/TRIP13	12
3	GO:0097193	intrinsic apoptotic signaling pathway	34/851	289/18670	4.17797e-07	8.31732e-06	6.7631e-06	PARP1/RPS7/SFRP2/PRKDC/RPS3/YBX3/BCL2L12/RPL11/PERP/BAX/RACK1/MSH6/UBB/TPT1/BRCA1/MELK/TXNDC12/RTKN2/TP53/HDAC1/PARK7/TRIAP1/STK24/HINT1/SLC9A3R1/RPS27L/CAV1/RPL26/DDIAS/PPIF/E2F1/BOK/HNRNPK/DDX3X	34
3	GO:0034250	positive regulation of cellular amide metabolic process	23/851	153/18670	4.55153e-07	9.02308e-06	7.33698e-06	LIN28A/NPM1/PABPC1/YBX3/C1QBP/EIF5A/RPS9/RPL5/HNRNPD/RPS4X/RACK1/RHOA/CDK4/UQCC2/RPS27L/CNBP/EIF3E/RPL26/EIF6/PYM1/ELAVL1/DDX3X/EIF4A3	23
3	GO:1902100	negative regulation of metaphase/anaphase transition of cell cycle	11/851	37/18670	4.75831e-07	9.3937e-06	7.63835e-06	CENPF/MAD2L1/CCNB1/CDC20/TTK/CDT1/AURKB/PLK1/FBXO5/NDC80/TRIP13	11
3	GO:0048002	antigen processing and presentation of peptide antigen	26/851	189/18670	4.90905e-07	9.65108e-06	7.84762e-06	CYBA/PSMA3/PSMB1/KIF23/PSMA4/ITGB5/KIF4A/AP2S1/KIF2C/PSMD7/PSMB5/PSMB3/KIF15/KIF18A/PSMB6/PSMA2/PSMC3/PSMB2/PSMD2/PSMC5/PSMA1/PSMA7/KIF22/CLTA/PSMD14/PSMC1	26
3	GO:1902099	regulation of metaphase/anaphase transition of cell cycle	13/851	53/18670	5.1728e-07	1.01276e-05	8.23509e-06	CENPF/MAD2L1/CCNB1/CDC20/TTK/CDT1/AURKB/CDC6/PLK1/FBXO5/NDC80/CDC26/TRIP13	13
3	GO:0051985	negative regulation of chromosome segregation	12/851	45/18670	5.32783e-07	1.03882e-05	8.44698e-06	CENPF/MAD2L1/CCNB1/PTTG1/CDC20/TTK/CDT1/AURKB/PLK1/FBXO5/NDC80/TRIP13	12
3	GO:2000027	regulation of animal organ morphogenesis	31/851	253/18670	5.5508e-07	1.07786e-05	8.76442e-06	SFRP2/SFRP1/MDK/PFN1/FGFR1/BAX/PSMA3/PSMB1/RHOA/PSMA4/AP2S1/FZD7/PSMD7/PSMB5/PSMB3/PSMB6/PSMA2/ETV5/PHB2/SPRY1/PSMC3/PSMB2/PSMD2/MYC/PSMC5/PSMA1/PSMA7/PSMD14/LGR4/PSMC1/FZD5	31
3	GO:0006220	pyrimidine nucleotide metabolic process	14/851	62/18670	5.67205e-07	1.0969e-05	8.91931e-06	NME4/TYMS/DUT/NME1/DTYMK/UPP1/UNG/NT5C/DCTPP1/CTPS1/ERH/UMPS/SHMT1/DCTD	14
3	GO:0006406	mRNA export from nucleus	19/851	111/18670	5.9603e-07	1.14331e-05	9.29669e-06	HNRNPA2B1/EIF5A/SRSF7/SRSF2/SRSF3/SRSF9/RBM8A/ENY2/SRRM1/NUP37/ALYREF/MAGOH/THOC6/CPSF3/THOC7/RNPS1/MAGOHB/NUP54/EIF4A3	19
3	GO:0071427	mRNA-containing ribonucleoprotein complex export from nucleus	19/851	111/18670	5.9603e-07	1.14331e-05	9.29669e-06	HNRNPA2B1/EIF5A/SRSF7/SRSF2/SRSF3/SRSF9/RBM8A/ENY2/SRRM1/NUP37/ALYREF/MAGOH/THOC6/CPSF3/THOC7/RNPS1/MAGOHB/NUP54/EIF4A3	19
3	GO:0031503	protein-containing complex localization	33/851	281/18670	6.42305e-07	1.22711e-05	9.97809e-06	NPM1/HNRNPA2B1/RAN/EIF5A/BIRC5/EZR/SSB/SRSF7/RCC2/SRSF2/RPS15/SRSF3/SRSF9/HNRNPU/RBM8A/ENY2/SRRM1/NUP37/ALYREF/RRS1/MAGOH/THOC6/CPSF3/THOC7/ZNF593/RNPS1/EIF6/MZT1/MAGOHB/HIP1/NUP54/SSX2IP/EIF4A3	33
3	GO:0031396	regulation of protein ubiquitination	27/851	204/18670	6.49697e-07	1.23625e-05	1.00524e-05	RPS7/MAD2L1/HSP90AB1/RPS3/RPS2/UBE2C/RPL5/RPL11/UBE2S/CDC20/UBB/PLK1/FBXO5/BRCA1/FANCI/RPL23/GTPBP4/PARK7/SKP2/UBE2L3/MASTL/CENPX/AIMP2/CAV1/INAVA/DAXX/NXN	27
3	GO:2001233	regulation of apoptotic signaling pathway	42/851	406/18670	6.61678e-07	1.25401e-05	1.01968e-05	PARP1/RPS7/SFRP2/HMGB2/PRELID1/SFRP1/GSTP1/RPS3/YBX3/BCL2L12/RPL11/FGFR1/BAX/TNFRSF12A/RACK1/PPP1CA/UBB/NMT1/TPT1/BRCA1/TXNDC12/RTKN2/TP53/HDAC1/PARK7/TFDP2/TRIAP1/SLC9A3R1/YAP1/CAV1/RPL26/DDIAS/PPIF/E2F1/PDCD5/TCF7L2/BOK/FXN/STK3/CSNK2A2/HNRNPK/DDX3X	42
3	GO:0036294	cellular response to decreased oxygen levels	28/851	217/18670	6.83784e-07	1.29075e-05	1.04955e-05	RPS27A/CCNB1/SFRP1/PSMA3/PSMB1/UBB/PSMA4/ZFP36L1/PSMD7/PSMB5/PSMB3/TP53/PSMB6/PSMA2/PHB2/PSMC3/PSMB2/PSMD2/MYC/PSMC5/E2F1/PSMA1/PSMA7/BRIP1/PSMD14/PSMC1/UBA52/PTGIS	28
3	GO:0030490	maturation of SSU-rRNA	12/851	46/18670	6.91133e-07	1.29944e-05	1.05662e-05	RPS14/RPS19/RPS8/RPS28/DCAF13/LSM6/RPS16/RRS1/RRP36/RPS21/NOP14/DDX52	12
3	GO:1903320	regulation of protein modification by small protein conjugation or removal	29/851	231/18670	7.73222e-07	1.44803e-05	1.17745e-05	RPS7/MAD2L1/HSP90AB1/RPS3/RPS2/UBE2C/RPL5/RPL11/UBE2S/CDC20/UBB/PLK1/FBXO5/GNL3/BRCA1/FANCI/RPL23/GTPBP4/PARK7/SKP2/UBE2L3/MASTL/CENPX/UBE2I/AIMP2/CAV1/INAVA/DAXX/NXN	29
3	GO:0043484	regulation of RNA splicing	21/851	135/18670	8.03455e-07	1.49873e-05	1.21867e-05	PRDX6/HNRNPA2B1/C1QBP/RPS26/HNRNPF/SRSF7/SRSF2/SRSF3/SRSF9/RBMX/HNRNPU/PTBP1/RBM8A/REST/HNRNPA1/MAGOH/RBM17/THRAP3/RNPS1/SAP18/HNRNPK	21
3	GO:0046112	nucleobase biosynthetic process	8/851	19/18670	8.70419e-07	1.60476e-05	1.30488e-05	PAICS/APRT/GMPS/PPAT/ADA/CTPS1/UMPS/SHMT1	8
3	GO:0010212	response to ionizing radiation	22/851	147/18670	8.70458e-07	1.60476e-05	1.30488e-05	PARP1/SFRP2/SFRP1/PRKDC/EEF1D/CYBA/BAX/HMGA2/NUCKS1/CCND1/BLM/RAD51AP1/BRCA1/XRCC2/FANCD2/TP53/ABRAXAS1/YAP1/RPL26/MYC/RAD54L/RRM1	22
3	GO:0090263	positive regulation of canonical Wnt signaling pathway	22/851	147/18670	8.70458e-07	1.60476e-05	1.30488e-05	SFRP2/SFRP1/PSMA3/PSMB1/PSMA4/PSMD7/PSMB5/PSMB3/PSMB6/PSMA2/YAP1/CAV1/PSMC3/PSMB2/PSMD2/PSMC5/PSMA1/PSMA7/PSMD14/LGR4/PSMC1/DDX3X	22
3	GO:1901659	glycosyl compound biosynthetic process	12/851	47/18670	8.89876e-07	1.6342e-05	1.32882e-05	NME4/APRT/GMPS/NME1/DTYMK/TYW3/UPP1/TK1/IMPDH2/ADA/CTPS1/UMPS	12
3	GO:0006415	translational termination	18/851	104/18670	9.92608e-07	1.81582e-05	1.47651e-05	MRPL11/EIF5A/MRPS15/MRPL51/GADD45GIP1/MRPL13/MRPL12/MRPL14/AURKAIP1/MRPL20/MRPL41/CHCHD1/MRPS21/MRPL47/MRPL22/TRMT112/MRPL15/MRPS26	18
3	GO:0071453	cellular response to oxygen levels	29/851	234/18670	1.01142e-06	1.84312e-05	1.4987e-05	RPS27A/CCNB1/SFRP1/PSMA3/PSMB1/UBB/PSMA4/ZFP36L1/PSMD7/PSMB5/PSMB3/TP53/PSMB6/PSMA2/PHB2/CAV1/PSMC3/PSMB2/PSMD2/MYC/PSMC5/E2F1/PSMA1/PSMA7/BRIP1/PSMD14/PSMC1/UBA52/PTGIS	29
3	GO:2000045	regulation of G1/S transition of mitotic cell cycle	25/851	184/18670	1.02532e-06	1.86129e-05	1.51348e-05	CCNB1/PRKDC/CDK1/BAX/PCNA/CDC6/GTSE1/PRMT1/CCND1/KIF14/CDK4/CCNE1/WEE1/TP53/TFDP2/TRIAP1/BRD7/RPS27L/RPL26/E2F1/CDC25C/CTDSPL/APEX1/CDC45/DDX3X	25
3	GO:0006268	DNA unwinding involved in DNA replication	7/851	14/18670	1.03342e-06	1.86253e-05	1.51448e-05	HMGA1/MCM4/MCM7/MCM6/BLM/RPA1/MCM2	7
3	GO:0140013	meiotic nuclear division	24/851	172/18670	1.03386e-06	1.86253e-05	1.51448e-05	PTTG1/CKS2/TOP2A/SMC4/CDC20/TTK/MND1/SGO2/UBB/PLK1/FBXO5/NUF2/SGO1/CCNB1IP1/CCNE1/FANCD2/SMC2/NCAPH/TRIP13/KIF18A/MASTL/CENPX/RAD54L/BRIP1	24
3	GO:0072431	signal transduction involved in mitotic G1 DNA damage checkpoint	13/851	57/18670	1.27118e-06	2.27278e-05	1.84808e-05	CCNB1/PRKDC/CDK1/BAX/PCNA/GTSE1/PRMT1/TP53/TFDP2/TRIAP1/RPL26/E2F1/CDC25C	13
3	GO:1902400	intracellular signal transduction involved in G1 DNA damage checkpoint	13/851	57/18670	1.27118e-06	2.27278e-05	1.84808e-05	CCNB1/PRKDC/CDK1/BAX/PCNA/GTSE1/PRMT1/TP53/TFDP2/TRIAP1/RPL26/E2F1/CDC25C	13
3	GO:0009219	pyrimidine deoxyribonucleotide metabolic process	8/851	20/18670	1.39276e-06	2.47151e-05	2.00967e-05	TYMS/DUT/DTYMK/UNG/NT5C/DCTPP1/SHMT1/DCTD	8
3	GO:0009264	deoxyribonucleotide catabolic process	8/851	20/18670	1.39276e-06	2.47151e-05	2.00967e-05	DUT/NUDT1/UNG/NUDT15/NT5C/ADA/DCTPP1/DERA	8
3	GO:0044106	cellular amine metabolic process	20/851	129/18670	1.54267e-06	2.7273e-05	2.21766e-05	PSMA3/PSMB1/SMS/SRM/ALDH7A1/PSMA4/PSMD7/PSMB5/PSMB3/PARK7/PSMB6/PSMA2/PSMC3/PSMB2/PSMD2/PSMC5/PSMA1/PSMA7/PSMD14/PSMC1	20
3	GO:0007094	mitotic spindle assembly checkpoint	10/851	34/18670	1.7748e-06	3.08829e-05	2.51119e-05	CENPF/MAD2L1/CCNB1/CDC20/TTK/CDT1/AURKB/PLK1/NDC80/TRIP13	10
3	GO:0031577	spindle checkpoint	10/851	34/18670	1.7748e-06	3.08829e-05	2.51119e-05	CENPF/MAD2L1/CCNB1/CDC20/TTK/CDT1/AURKB/PLK1/NDC80/TRIP13	10
3	GO:0071173	spindle assembly checkpoint	10/851	34/18670	1.7748e-06	3.08829e-05	2.51119e-05	CENPF/MAD2L1/CCNB1/CDC20/TTK/CDT1/AURKB/PLK1/NDC80/TRIP13	10
3	GO:0071174	mitotic spindle checkpoint	10/851	34/18670	1.7748e-06	3.08829e-05	2.51119e-05	CENPF/MAD2L1/CCNB1/CDC20/TTK/CDT1/AURKB/PLK1/NDC80/TRIP13	10
3	GO:1902806	regulation of cell cycle G1/S phase transition	26/851	202/18670	1.77945e-06	3.08829e-05	2.51119e-05	CCNB1/PRKDC/CDK1/BAX/PCNA/CDC6/GTSE1/PRMT1/CCND1/KIF14/CDK4/CCNE1/WEE1/TP53/TFDP2/TRIAP1/BRD7/RPS27L/PHB2/RPL26/E2F1/CDC25C/CTDSPL/APEX1/CDC45/DDX3X	26
3	GO:0009263	deoxyribonucleotide biosynthetic process	7/851	15/18670	1.86133e-06	3.2186e-05	2.61716e-05	RRM2/TYMS/DUT/DTYMK/RRM1/SHMT1/DCTD	7
3	GO:0072413	signal transduction involved in mitotic cell cycle checkpoint	13/851	59/18670	1.93131e-06	3.29424e-05	2.67866e-05	CCNB1/PRKDC/CDK1/BAX/PCNA/GTSE1/PRMT1/TP53/TFDP2/TRIAP1/RPL26/E2F1/CDC25C	13
3	GO:1902402	signal transduction involved in mitotic DNA damage checkpoint	13/851	59/18670	1.93131e-06	3.29424e-05	2.67866e-05	CCNB1/PRKDC/CDK1/BAX/PCNA/GTSE1/PRMT1/TP53/TFDP2/TRIAP1/RPL26/E2F1/CDC25C	13
3	GO:1902403	signal transduction involved in mitotic DNA integrity checkpoint	13/851	59/18670	1.93131e-06	3.29424e-05	2.67866e-05	CCNB1/PRKDC/CDK1/BAX/PCNA/GTSE1/PRMT1/TP53/TFDP2/TRIAP1/RPL26/E2F1/CDC25C	13
3	GO:0006284	base-excision repair	11/851	42/18670	1.93288e-06	3.29424e-05	2.67866e-05	HMGA1/RPA3/RPS3/HMGA2/PCNA/FEN1/TP53/UNG/RPA1/APEX1/LIG1	11
3	GO:0070125	mitochondrial translational elongation	16/851	88/18670	2.00631e-06	3.40713e-05	2.77046e-05	MRPL11/MRPS15/MRPL51/GADD45GIP1/MRPL13/MRPL12/MRPL14/AURKAIP1/MRPL20/MRPL41/CHCHD1/MRPS21/MRPL47/MRPL22/MRPL15/MRPS26	16
3	GO:0000470	maturation of LSU-rRNA	8/851	21/18670	2.16005e-06	3.6421e-05	2.96152e-05	RPL10A/RPL35/RPL7A/RPL7/RSL1D1/NHP2/GTPBP4/RPF2	8
3	GO:0046386	deoxyribose phosphate catabolic process	8/851	21/18670	2.16005e-06	3.6421e-05	2.96152e-05	DUT/NUDT1/UNG/NUDT15/NT5C/ADA/DCTPP1/DERA	8
3	GO:0070126	mitochondrial translational termination	16/851	89/18670	2.34397e-06	3.9382e-05	3.20229e-05	MRPL11/MRPS15/MRPL51/GADD45GIP1/MRPL13/MRPL12/MRPL14/AURKAIP1/MRPL20/MRPL41/CHCHD1/MRPS21/MRPL47/MRPL22/MRPL15/MRPS26	16
3	GO:0009163	nucleoside biosynthetic process	11/851	43/18670	2.49105e-06	4.17054e-05	3.39121e-05	NME4/APRT/GMPS/NME1/DTYMK/UPP1/TK1/IMPDH2/ADA/CTPS1/UMPS	11
3	GO:0042770	signal transduction in response to DNA damage	20/851	133/18670	2.51315e-06	4.19271e-05	3.40924e-05	CCNB1/PRKDC/CDK1/BAX/CHEK1/PCNA/GTSE1/PLK1/FOXM1/PRMT1/DTL/BRCA1/TP53/TFDP2/ABRAXAS1/TRIAP1/RPS27L/RPL26/E2F1/CDC25C	20
3	GO:0060828	regulation of canonical Wnt signaling pathway	32/851	286/18670	2.71892e-06	4.52008e-05	3.67543e-05	SFRP2/G3BP1/SFRP1/MDK/APOE/PSMA3/PSMB1/PPP1CA/PSMA4/FZD7/PSMD7/PSMB5/PSMB3/HDAC1/PSMB6/PSMA2/SLC9A3R1/YAP1/CAV1/PSMC3/PSMB2/PSMD2/PSMC5/PSMA1/PSMA7/TCF7L2/STK3/PSMD14/LGR4/PSMC1/WWTR1/DDX3X	32
3	GO:0045132	meiotic chromosome segregation	16/851	90/18670	2.73183e-06	4.52566e-05	3.67997e-05	PTTG1/TOP2A/SMC4/TTK/SGO2/PLK1/NUF2/SGO1/CCNB1IP1/CCNE1/FANCD2/SMC2/NCAPH/TRIP13/CENPX/BRIP1	16
3	GO:0009116	nucleoside metabolic process	19/851	123/18670	2.96279e-06	4.89119e-05	3.9772e-05	RAN/NME4/APRT/AHCY/RHOA/GMPS/PPAT/NME1/DTYMK/UPP1/TK1/IMPDH2/NT5C/ADA/DNPH1/DERA/CTPS1/ERH/UMPS	19
3	GO:0009124	nucleoside monophosphate biosynthetic process	26/851	208/18670	3.09028e-06	5.08394e-05	4.13393e-05	PARP1/PAICS/GAPDH/APRT/TYMS/DUT/GMPS/PPAT/SLC25A13/STOML2/UQCC3/NUP37/UPP1/TK1/IMPDH2/ATP5MC3/TP53/ATP5MC2/ATP5ME/ADA/ATP5MF/UMPS/SHMT1/EIF6/NUP54/DCTD	26
3	GO:0038061	NIK/NF-kappaB signaling	24/851	183/18670	3.16341e-06	5.14023e-05	4.1797e-05	PRDX1/RPS3/HMGB1/PSMA3/PSMB1/RHOA/TRIP6/PSMA4/PSMD7/PSMB5/RTKN2/PSMB3/PSMB6/TSPAN6/PSMA2/PSMC3/PSMB2/PSMD2/LIMS1/PSMC5/PSMA1/PSMA7/PSMD14/PSMC1	24
3	GO:0009112	nucleobase metabolic process	10/851	36/18670	3.16644e-06	5.14023e-05	4.1797e-05	PAICS/APRT/TYMS/GMPS/PPAT/ADA/CTPS1/RRM1/UMPS/SHMT1	10
3	GO:0000076	DNA replication checkpoint	7/851	16/18670	3.17874e-06	5.14023e-05	4.1797e-05	CDT1/CLSPN/CDC6/NAE1/TIMELESS/ORC1/CDC45	7
3	GO:0051382	kinetochore assembly	7/851	16/18670	3.17874e-06	5.14023e-05	4.1797e-05	CENPF/CENPW/CENPH/CENPK/CENPN/CENPA/CENPX	7
3	GO:0051444	negative regulation of ubiquitin-protein transferase activity	7/851	16/18670	3.17874e-06	5.14023e-05	4.1797e-05	RPS7/MAD2L1/RPL5/RPL11/FBXO5/RPL23/PARK7	7
3	GO:0051098	regulation of binding	38/851	373/18670	3.23668e-06	5.21612e-05	4.2414e-05	PARP1/HMGB2/HSP90AB1/RAN/HMGB1/APOE/GMNN/RPL11/ANXA2/BAX/HMGA2/NUCKS1/CDT1/AURKB/PPP1CA/NES/PLK1/ACTB/HJURP/NME1/SUMO1/CDCA5/PCBD1/GTPBP4/PARK7/CTSZ/DPH3/TRIM28/EIF3E/CAV1/NEK2/ZNF593/E2F1/TCF7L2/STK3/CTNNBIP1/TAF10/EIF4A3	38
[truncated: 761 more rows]
