# Supplementary material for: Deficiency of FABP7 Triggers Premature Neural Differentiation in Idiopathic Normocephalic Autism Organoids
Source: Adv Sci (Weinh). 2024 Nov 18;12(2):2406849. doi: 10.1002/advs.202406849 (PMC11727249; doi:10.1002/advs.202406849)
Supplement: Supplementary file 2 — Supplemental Table 1‐13 [file ADVS-12-2406849-s001.zip › Table S7.xlsx]

## Sheet: Sheet1
Table S7. Differentially expressed genes of six celltype between ASD3-28 and IMR90-4（p_val<0.05,Log2FoldChange>0.25）.
Gene	p_val	avg_log2FC	pct.1	pct.2	p_val_adj	change	Six_celltype	Sex Chromosome
CRABP1	0	-1.79119	0.338	0.859	0	ASD3-28 enriched genes	day6_N. ect	No
EIF1AY	0	-0.916457	0	0.637	0	ASD3-28 enriched genes	day6_N. ect	Yes（Y chromosome）
FABP7	0	2.44175	0.944	0.392	0	IMR90-4 enriched genes	day6_N. ect	No
FOXG1	0	1.30438	0.695	0	0	IMR90-4 enriched genes	day6_N. ect	No
FRZB	0	1.28699	0.722	0.161	0	IMR90-4 enriched genes	day6_N. ect	No
LINC01551	0	1.59462	0.596	0.001	0	IMR90-4 enriched genes	day6_N. ect	No
RPL13	0	0.690576	1	1	0	IMR90-4 enriched genes	day6_N. ect	No
RPL18	0	0.551105	1	0.999	0	IMR90-4 enriched genes	day6_N. ect	No
RPL18A	0	0.602035	1	1	0	IMR90-4 enriched genes	day6_N. ect	No
RPL21	0	0.500392	1	1	0	IMR90-4 enriched genes	day6_N. ect	No
RPL23	0	0.756899	1	0.992	0	IMR90-4 enriched genes	day6_N. ect	No
RPL26	0	0.638112	1	0.999	0	IMR90-4 enriched genes	day6_N. ect	No
RPL30	0	0.718794	1	1	0	IMR90-4 enriched genes	day6_N. ect	No
RPL32	0	0.62172	1	1	0	IMR90-4 enriched genes	day6_N. ect	No
RPL35A	0	0.671463	1	0.999	0	IMR90-4 enriched genes	day6_N. ect	No
RPL36	0	0.587064	1	0.998	0	IMR90-4 enriched genes	day6_N. ect	No
RPL37A	0	0.653209	1	1	0	IMR90-4 enriched genes	day6_N. ect	No
RPL39	0	0.744465	1	0.999	0	IMR90-4 enriched genes	day6_N. ect	Yes（X chromosome）
RPL41	0	0.47202	1	1	0	IMR90-4 enriched genes	day6_N. ect	No
RPL7A	0	0.487526	1	1	0	IMR90-4 enriched genes	day6_N. ect	No
RPLP1	0	0.4936	1	1	0	IMR90-4 enriched genes	day6_N. ect	No
RPS11	0	0.839581	1	1	0	IMR90-4 enriched genes	day6_N. ect	No
RPS12	0	0.5673	1	1	0	IMR90-4 enriched genes	day6_N. ect	No
RPS13	0	0.55071	1	0.999	0	IMR90-4 enriched genes	day6_N. ect	No
RPS14	0	0.554355	1	1	0	IMR90-4 enriched genes	day6_N. ect	No
RPS15	0	0.60969	1	0.999	0	IMR90-4 enriched genes	day6_N. ect	No
RPS15A	0	0.620678	1	0.998	0	IMR90-4 enriched genes	day6_N. ect	No
RPS16	0	0.683916	1	1	0	IMR90-4 enriched genes	day6_N. ect	No
RPS23	0	0.654622	1	1	0	IMR90-4 enriched genes	day6_N. ect	No
RPS24	0	0.63718	1	1	0	IMR90-4 enriched genes	day6_N. ect	No
RPS25	0	0.598394	1	0.998	0	IMR90-4 enriched genes	day6_N. ect	No
RPS27	0	0.699545	1	1	0	IMR90-4 enriched genes	day6_N. ect	No
RPS28	0	0.619692	1	1	0	IMR90-4 enriched genes	day6_N. ect	No
RPS3	0	0.507054	1	1	0	IMR90-4 enriched genes	day6_N. ect	No
RPS3A	0	0.508394	1	1	0	IMR90-4 enriched genes	day6_N. ect	No
RPS4Y1	0	-1.65964	0	0.541	0	ASD3-28 enriched genes	day6_N. ect	Yes（Y chromosome）
RPS6	0	0.59159	1	0.999	0	IMR90-4 enriched genes	day6_N. ect	No
RPS8	0	0.542412	1	1	0	IMR90-4 enriched genes	day6_N. ect	No
WLS	0	-1.35444	0.558	0.99	0	ASD3-28 enriched genes	day6_N. ect	No
XIST	0	1.48742	0.791	0	0	IMR90-4 enriched genes	day6_N. ect	Yes（X chromosome）
DCX	0	0.634405	0.56	0.008	0	IMR90-4 enriched genes	day12_NCC	Yes（X chromosome）
FABP7	0	1.30188	0.788	0.04	0	IMR90-4 enriched genes	day12_NCC	No
ID3	0	-0.568883	0.117	0.764	0	ASD3-28 enriched genes	day12_NCC	No
NNAT	0	-1.60752	0	0.954	0	ASD3-28 enriched genes	day12_NCC	No
RPS26	0	1.12792	1	0.995	0	IMR90-4 enriched genes	day12_NCC	No
RPS4Y1	0	-0.961187	0	0.6	0	ASD3-28 enriched genes	day12_NCC	Yes（Y chromosome）
TCF4	0	0.697854	0.782	0.129	0	IMR90-4 enriched genes	day12_NCC	No
TTR	0	-0.859732	0	0.815	0	ASD3-28 enriched genes	day12_NCC	No
XIST	0	2.28863	0.924	0	0	IMR90-4 enriched genes	day12_NCC	Yes（X chromosome）
NNAT	0	-1.80119	0	0.766	0	ASD3-28 enriched genes	day12_N. epi	No
RPS26	0	1.08906	1	0.992	0	IMR90-4 enriched genes	day12_N. epi	No
TSTD1	0	-0.759831	0.002	0.55	0	ASD3-28 enriched genes	day12_N. epi	No
XIST	0	1.53243	0.799	0	0	IMR90-4 enriched genes	day12_N. epi	Yes（X chromosome）
FOXG1	0	1.28128	0.652	0	0	IMR90-4 enriched genes	day30_RGC	No
LHX2	0	1.18796	0.727	0.133	0	IMR90-4 enriched genes	day30_RGC	No
LINC01551	0	1.98236	0.802	0.003	0	IMR90-4 enriched genes	day30_RGC	No
NNAT	0	-2.43875	0.003	0.902	0	ASD3-28 enriched genes	day30_RGC	No
NR2F2	0	-1.39239	0.532	0.972	0	ASD3-28 enriched genes	day30_RGC	No
RPL13	0	0.896991	1	1	0	IMR90-4 enriched genes	day30_RGC	No
RPL18A	0	0.870021	1	0.999	0	IMR90-4 enriched genes	day30_RGC	No
RPS6	0	0.827751	1	0.997	0	IMR90-4 enriched genes	day30_RGC	No
SFRP1	0	2.27999	0.957	0.304	0	IMR90-4 enriched genes	day30_RGC	No
XIST	0	2.31751	0.927	0.001	0	IMR90-4 enriched genes	day30_RGC	Yes（X chromosome）
ZNF503	0	-1.23534	0.053	0.584	0	ASD3-28 enriched genes	day30_RGC	No
LINC01551	0	0.869979	0.267	0.001	0	IMR90-4 enriched genes	day30_oRGC	No
NNAT	0	-2.13967	0.002	0.903	0	ASD3-28 enriched genes	day30_oRGC	No
SFRP1	0	1.43459	0.735	0.122	0	IMR90-4 enriched genes	day30_oRGC	No
XIST	0	2.15759	0.952	0	0	IMR90-4 enriched genes	day30_oRGC	Yes（X chromosome）
CAMK2N1	0	0.932159	0.892	0.514	0	IMR90-4 enriched genes	day30_IP and CN	No
FOXG1	0	0.875711	0.392	0	0	IMR90-4 enriched genes	day30_IP and CN	No
ID3	0	-0.808889	0.028	0.52	0	ASD3-28 enriched genes	day30_IP and CN	No
LINC01551	0	0.894707	0.342	0.002	0	IMR90-4 enriched genes	day30_IP and CN	No
LMO4	0	0.8186	0.638	0.199	0	IMR90-4 enriched genes	day30_IP and CN	No
MEST	0	-0.591625	0.264	0.705	0	ASD3-28 enriched genes	day30_IP and CN	No
NNAT	0	-3.8618	0.003	0.985	0	ASD3-28 enriched genes	day30_IP and CN	No
PTN	0	-1.3308	0.209	0.571	0	ASD3-28 enriched genes	day30_IP and CN	No
RPS26	0	0.656825	0.991	0.945	0	IMR90-4 enriched genes	day30_IP and CN	No
RPS4Y1	0	-0.836138	0	0.425	0	ASD3-28 enriched genes	day30_IP and CN	Yes（Y chromosome）
SFRP1	0	0.865899	0.637	0.118	0	IMR90-4 enriched genes	day30_IP and CN	No
TTR	0	-0.804654	0.013	0.495	0	ASD3-28 enriched genes	day30_IP and CN	No
XIST	0	2.66231	0.962	0.001	0	IMR90-4 enriched genes	day30_IP and CN	Yes（X chromosome）
CKB	1.45573e-306	0.838609	1	0.997	3.5396e-302	IMR90-4 enriched genes	day30_RGC	No
RPL9	3.22046e-305	0.51577	1	1	7.83055e-301	IMR90-4 enriched genes	day6_N. ect	No
RPLP0	9.28968e-305	0.685801	1	0.998	2.25879e-300	IMR90-4 enriched genes	day30_RGC	No
RPS24	8.40134e-303	0.680462	1	1	2.04279e-298	IMR90-4 enriched genes	day30_RGC	No
SFRP1	1.6053e-300	0.989163	0.989	0.966	3.9033e-296	IMR90-4 enriched genes	day6_N. ect	No
RPL35	8.30006e-300	0.486905	1	0.998	2.01816e-295	IMR90-4 enriched genes	day6_N. ect	No
ID3	5.05928e-299	-1.67771	0.165	0.71	1.23016e-294	ASD3-28 enriched genes	day30_RGC	No
NPC2	7.39519e-297	-0.508882	0.095	0.459	1.79814e-292	ASD3-28 enriched genes	day30_IP and CN	No
RPS26	2.99057e-296	0.626165	0.999	0.987	7.27157e-292	IMR90-4 enriched genes	day6_N. ect	No
RPL37	9.69276e-296	0.546661	1	0.999	2.35679e-291	IMR90-4 enriched genes	day6_N. ect	No
UBA52	2.31795e-295	0.548284	1	0.998	5.63609e-291	IMR90-4 enriched genes	day6_N. ect	No
RPS26	1.02837e-294	0.919282	0.998	0.935	2.50047e-290	IMR90-4 enriched genes	day30_oRGC	No
RPL11	6.26829e-294	0.466495	1	1	1.52413e-289	IMR90-4 enriched genes	day6_N. ect	No
RPL13	1.86621e-292	0.488535	1	1	4.53769e-288	IMR90-4 enriched genes	day30_IP and CN	No
EMX2	2.94751e-292	1.05703	0.696	0.138	7.16688e-288	IMR90-4 enriched genes	day6_N. ect	No
RPS19	6.81901e-292	0.469641	1	1	1.65804e-287	IMR90-4 enriched genes	day6_N. ect	No
RTN1	2.66278e-291	0.603097	0.514	0.01	6.47456e-287	IMR90-4 enriched genes	day12_NCC	No
EIF1AY	1.65096e-287	-0.688573	0	0.505	4.01432e-283	ASD3-28 enriched genes	day12_N. epi	Yes（Y chromosome）
WLS	1.75144e-285	-1.05318	0.08	0.584	4.25862e-281	ASD3-28 enriched genes	day30_RGC	No
CLU	1.24133e-284	-0.491486	0.207	0.616	3.01829e-280	ASD3-28 enriched genes	day30_IP and CN	No
MXRA7	9.62386e-281	-0.89173	0.263	0.766	2.34004e-276	ASD3-28 enriched genes	day6_N. ect	No
CADM1	1.66485e-280	0.606579	0.58	0.045	4.04807e-276	IMR90-4 enriched genes	day12_NCC	No
CD99	4.59156e-280	-0.782981	0.81	0.982	1.11644e-275	ASD3-28 enriched genes	day6_N. ect	Yes（X chromosome）
RPLP1	7.74847e-280	0.376374	1	1	1.88404e-275	IMR90-4 enriched genes	day12_N. epi	No
PPP1R14B	8.83032e-280	-0.739527	0.954	0.996	2.14709e-275	ASD3-28 enriched genes	day6_N. ect	No
RPL28	3.57697e-279	0.518655	1	0.999	8.69741e-275	IMR90-4 enriched genes	day6_N. ect	No
RPL15	9.01124e-279	0.470953	1	0.999	2.19108e-274	IMR90-4 enriched genes	day6_N. ect	No
CRMP1	9.15735e-279	0.580699	0.657	0.085	2.22661e-274	IMR90-4 enriched genes	day12_NCC	No
CALM1	1.62412e-277	-0.923751	0.928	0.998	3.94905e-273	ASD3-28 enriched genes	day6_N. ect	No
RPS27A	4.06463e-277	0.468696	1	1	9.88314e-273	IMR90-4 enriched genes	day6_N. ect	No
RPLP2	6.7341e-277	0.498712	1	0.999	1.6374e-272	IMR90-4 enriched genes	day6_N. ect	No
RPS3	1.32919e-276	0.629384	1	1	3.23193e-272	IMR90-4 enriched genes	day30_RGC	No
RPS7	8.60077e-276	0.428876	1	0.999	2.09128e-271	IMR90-4 enriched genes	day6_N. ect	No
PBX3	3.60564e-274	1.2376	0.562	0.27	8.76711e-270	IMR90-4 enriched genes	day30_IP and CN	No
CDH2	3.62153e-273	-0.708441	0.985	0.997	8.80575e-269	ASD3-28 enriched genes	day6_N. ect	No
RPS4Y1	6.73343e-273	-1.05718	0	0.438	1.63723e-268	ASD3-28 enriched genes	day30_RGC	Yes（Y chromosome）
RPL7A	1.06049e-272	0.586001	1	1	2.57859e-268	IMR90-4 enriched genes	day30_RGC	No
RPL18A	4.69093e-272	0.405413	1	1	1.1406e-267	IMR90-4 enriched genes	day12_N. epi	No
RPS29	1.41021e-271	0.447152	1	1	3.42893e-267	IMR90-4 enriched genes	day6_N. ect	No
CAMK2N1	3.71959e-271	0.562495	0.673	0.097	9.04419e-267	IMR90-4 enriched genes	day12_NCC	No
YWHAZ	1.04239e-270	-0.860423	0.768	0.97	2.53456e-266	ASD3-28 enriched genes	day6_N. ect	No
RPL29	1.05342e-270	0.638338	1	0.997	2.56139e-266	IMR90-4 enriched genes	day30_RGC	No
GJA1	2.32831e-270	-0.99939	0.243	0.754	5.66129e-266	ASD3-28 enriched genes	day6_N. ect	No
HES5	6.10251e-270	2.06286	0.835	0.456	1.48382e-265	IMR90-4 enriched genes	day6_N. ect	No
RPS18	2.49553e-269	0.443785	1	1	6.06789e-265	IMR90-4 enriched genes	day6_N. ect	No
RPS15	3.9174e-268	0.382564	1	1	9.52515e-264	IMR90-4 enriched genes	day12_N. epi	No
RPS5	9.03468e-268	0.640118	1	0.999	2.19678e-263	IMR90-4 enriched genes	day30_RGC	No
RPL7	1.98458e-267	0.641918	1	0.997	4.8255e-263	IMR90-4 enriched genes	day30_RGC	No
WNT7B	2.44117e-267	-1.04435	0.106	0.594	5.9357e-263	ASD3-28 enriched genes	day30_RGC	No
SOX11	1.5551e-266	0.759001	0.993	0.97	3.78122e-262	IMR90-4 enriched genes	day30_IP and CN	No
RPL24	4.63798e-265	0.489993	1	0.999	1.12772e-260	IMR90-4 enriched genes	day6_N. ect	No
RSPO3	2.35162e-260	-1.56632	0.081	0.55	5.71796e-256	ASD3-28 enriched genes	day30_RGC	No
EEF1B2	4.35412e-260	0.835888	0.987	0.907	1.0587e-255	IMR90-4 enriched genes	day30_RGC	No
RPL8	7.30882e-260	0.568357	1	1	1.77714e-255	IMR90-4 enriched genes	day30_RGC	No
LHX2	1.15984e-259	0.769959	0.504	0.199	2.82016e-255	IMR90-4 enriched genes	day30_IP and CN	No
ELAVL4	4.06888e-259	0.562482	0.422	0.121	9.89347e-255	IMR90-4 enriched genes	day30_IP and CN	No
CRABP2	2.19421e-258	-0.617284	0.156	0.511	5.33522e-254	ASD3-28 enriched genes	day30_IP and CN	No
RPL18	1.83644e-255	0.59757	1	0.999	4.46532e-251	IMR90-4 enriched genes	day30_RGC	No
RPL30	3.30013e-253	0.394689	1	1	8.02427e-249	IMR90-4 enriched genes	day12_N. epi	No
RPS2	3.54965e-253	0.590802	1	1	8.63097e-249	IMR90-4 enriched genes	day30_RGC	No
FOXG1	8.64475e-250	0.528986	0.183	0	2.10197e-245	IMR90-4 enriched genes	day30_oRGC	No
RPS26	2.43984e-248	0.749599	0.987	0.896	5.93247e-244	IMR90-4 enriched genes	day30_RGC	No
RPL13	2.81614e-248	0.385334	1	1	6.84745e-244	IMR90-4 enriched genes	day12_N. epi	No
GAPDH	4.77494e-248	0.592674	1	1	1.16103e-243	IMR90-4 enriched genes	day30_RGC	No
RPS11	5.87545e-246	0.419189	1	1	1.42862e-241	IMR90-4 enriched genes	day12_N. epi	No
RPS4Y1	7.97117e-246	-1.20123	0	0.447	1.93819e-241	ASD3-28 enriched genes	day12_N. epi	Yes（Y chromosome）
FABP7	3.94468e-244	1.28696	0.9	0.429	9.59149e-240	IMR90-4 enriched genes	day30_oRGC	No
LHX5-AS1	4.44178e-244	-0.982451	0.208	0.511	1.08002e-239	ASD3-28 enriched genes	day30_IP and CN	No
MEIS2	1.01045e-243	0.583578	0.445	0.005	2.45692e-239	IMR90-4 enriched genes	day12_NCC	No
RPL29	3.57113e-242	0.434218	1	0.999	8.6832e-238	IMR90-4 enriched genes	day6_N. ect	No
RPL27	1.57521e-241	0.54107	1	0.991	3.83012e-237	IMR90-4 enriched genes	day6_N. ect	No
RPL19	7.96575e-241	0.604519	1	0.998	1.93687e-236	IMR90-4 enriched genes	day30_RGC	No
LINC00461	2.85993e-240	0.59117	0.43	0.001	6.95393e-236	IMR90-4 enriched genes	day12_NCC	No
FEZ1	3.31235e-240	0.566819	0.755	0.162	8.05398e-236	IMR90-4 enriched genes	day12_NCC	No
TAF7	1.44365e-238	-0.620724	0.177	0.702	3.51022e-234	ASD3-28 enriched genes	day12_NCC	No
RPL23A	2.99936e-237	0.422536	1	1	7.29295e-233	IMR90-4 enriched genes	day6_N. ect	No
HES4	4.80543e-237	1.06479	0.831	0.243	1.16844e-232	IMR90-4 enriched genes	day12_NCC	No
RPS14	2.66384e-236	0.580609	1	1	6.47712e-232	IMR90-4 enriched genes	day30_RGC	No
RPS9	1.07015e-235	0.581203	1	0.998	2.60206e-231	IMR90-4 enriched genes	day30_RGC	No
RPS19	2.34516e-235	0.325957	1	1	5.70225e-231	IMR90-4 enriched genes	day12_N. epi	No
RSPO2	4.23532e-235	-1.21255	0.043	0.465	1.02982e-230	ASD3-28 enriched genes	day30_RGC	No
RPSA	8.43958e-235	0.568754	1	0.999	2.05208e-230	IMR90-4 enriched genes	day30_RGC	No
EEF1A1	5.19054e-234	0.490301	1	1	1.26208e-229	IMR90-4 enriched genes	day6_N. ect	No
RPL13	5.74756e-234	0.69403	1	1	1.39752e-229	IMR90-4 enriched genes	day30_oRGC	No
TRH	1.51683e-232	-1.4773	0.091	0.516	3.68816e-228	ASD3-28 enriched genes	day30_RGC	No
EEF1B2	6.65946e-230	0.484727	0.97	0.889	1.61925e-225	IMR90-4 enriched genes	day30_IP and CN	No
RPS12	7.50795e-229	0.350256	1	1	1.82556e-224	IMR90-4 enriched genes	day12_N. epi	No
RPS6	2.05319e-227	0.343925	1	1	4.99233e-223	IMR90-4 enriched genes	day12_N. epi	No
RPL18A	9.73837e-227	0.456488	1	0.999	2.36788e-222	IMR90-4 enriched genes	day30_IP and CN	No
SQLE	1.77785e-226	0.568674	0.535	0.056	4.32285e-222	IMR90-4 enriched genes	day12_NCC	No
RPL5	3.26989e-226	0.435564	1	1	7.95074e-222	IMR90-4 enriched genes	day6_N. ect	No
MYL6	1.29091e-225	-0.67742	0.998	1	3.13884e-221	ASD3-28 enriched genes	day6_N. ect	No
HES1	5.69675e-225	-0.639611	0.09	0.394	1.38517e-220	ASD3-28 enriched genes	day30_IP and CN	No
RPL14	9.91253e-225	0.39158	1	0.999	2.41023e-220	IMR90-4 enriched genes	day6_N. ect	No
FABP7	1.21669e-223	0.546896	0.552	0.228	2.95837e-219	IMR90-4 enriched genes	day30_IP and CN	No
RPS28	5.47187e-223	0.346742	1	1	1.33049e-218	IMR90-4 enriched genes	day12_N. epi	No
ID3	2.43327e-221	-1.01572	0.15	0.718	5.91649e-217	ASD3-28 enriched genes	day30_oRGC	No
CHCHD2	9.31613e-221	-0.470281	0.561	0.894	2.26522e-216	ASD3-28 enriched genes	day30_IP and CN	No
TTR	3.03869e-219	-0.957796	0.041	0.554	7.38857e-215	ASD3-28 enriched genes	day30_oRGC	No
RPL13A	7.84788e-219	0.451078	1	1	1.90821e-214	IMR90-4 enriched genes	day6_N. ect	No
RPL14	2.47934e-218	0.5596	1	0.997	6.02852e-214	IMR90-4 enriched genes	day30_RGC	No
CCDC88A	5.17107e-218	0.478422	0.641	0.112	1.25735e-213	IMR90-4 enriched genes	day12_NCC	No
NR2F2	6.71493e-217	-0.643034	0.635	0.954	1.63273e-212	ASD3-28 enriched genes	day30_IP and CN	No
TAF7	7.67481e-217	-0.485934	0.353	0.714	1.86613e-212	ASD3-28 enriched genes	day30_IP and CN	No
TCF4	8.17657e-217	0.531443	0.638	0.303	1.98813e-212	IMR90-4 enriched genes	day30_IP and CN	No
RACK1	1.67227e-216	0.558378	1	0.999	4.06613e-212	IMR90-4 enriched genes	day30_RGC	No
ARPC3	1.0441e-215	-0.667871	0.717	0.947	2.53873e-211	ASD3-28 enriched genes	day6_N. ect	No
FEZ1	6.79309e-215	0.551438	0.833	0.496	1.65174e-210	IMR90-4 enriched genes	day30_IP and CN	No
RPS4X	1.19927e-214	0.619032	1	0.999	2.91603e-210	IMR90-4 enriched genes	day30_RGC	Yes（X chromosome）
FABP5	4.45578e-214	1.10547	0.8	0.438	1.08342e-209	IMR90-4 enriched genes	day30_RGC	No
DLK1	9.98941e-213	2.21225	0.804	0.443	2.42892e-208	IMR90-4 enriched genes	day6_N. ect	No
RPS7	2.14529e-212	0.522698	1	1	5.21627e-208	IMR90-4 enriched genes	day30_RGC	No
RPS20	1.00688e-211	0.487702	1	0.999	2.44823e-207	IMR90-4 enriched genes	day6_N. ect	No
PBX1	8.75229e-211	0.484235	0.664	0.133	2.12812e-206	IMR90-4 enriched genes	day12_NCC	No
PLD3	2.09014e-210	-0.485059	0.151	0.637	5.08217e-206	ASD3-28 enriched genes	day12_NCC	No
RPS16	2.23545e-209	0.357094	1	1	5.4355e-205	IMR90-4 enriched genes	day12_N. epi	No
RPL38	8.92816e-209	0.503249	1	0.991	2.17088e-204	IMR90-4 enriched genes	day6_N. ect	No
RPL34	9.78621e-209	-0.449165	0.999	1	2.37952e-204	ASD3-28 enriched genes	day30_IP and CN	No
EZR	1.34188e-207	-0.93631	0.484	0.841	3.26277e-203	ASD3-28 enriched genes	day6_N. ect	No
RPS3A	6.32618e-207	0.503541	1	1	1.53821e-202	IMR90-4 enriched genes	day30_RGC	No
EIF1AY	7.57518e-207	-0.532918	0	0.347	1.8419e-202	ASD3-28 enriched genes	day30_RGC	Yes（Y chromosome）
TTTY15	1.64931e-204	-0.408896	0	0.218	4.01029e-200	ASD3-28 enriched genes	day30_IP and CN	Yes（Y chromosome）
RPL9	7.60013e-204	0.522687	1	1	1.84797e-199	IMR90-4 enriched genes	day30_RGC	No
RPL27A	1.34006e-202	0.442346	1	0.998	3.25835e-198	IMR90-4 enriched genes	day6_N. ect	No
MEX3A	2.7147e-202	0.523917	0.623	0.12	6.60078e-198	IMR90-4 enriched genes	day12_NCC	No
TERF1	7.75138e-202	0.482374	0.563	0.089	1.88475e-197	IMR90-4 enriched genes	day12_NCC	No
CALU	2.55652e-201	-0.393308	0.205	0.54	6.21617e-197	ASD3-28 enriched genes	day30_IP and CN	No
LMO4	3.46812e-201	0.594672	0.602	0.173	8.43274e-197	IMR90-4 enriched genes	day30_oRGC	No
COTL1	1.38981e-199	-0.80892	0.772	0.958	3.37932e-195	ASD3-28 enriched genes	day6_N. ect	No
RPL22	4.89415e-199	0.406586	1	1	1.19001e-194	IMR90-4 enriched genes	day6_N. ect	No
RPL10A	4.54336e-198	0.563361	1	0.994	1.10472e-193	IMR90-4 enriched genes	day30_RGC	No
PTPRN2	5.27589e-197	-0.407238	0.012	0.235	1.28283e-192	ASD3-28 enriched genes	day30_IP and CN	No
RPS24	9.32608e-197	0.303103	1	1	2.26764e-192	IMR90-4 enriched genes	day12_N. epi	No
CREB5	1.01841e-196	0.845588	0.609	0.208	2.47628e-192	IMR90-4 enriched genes	day30_RGC	No
RPS4Y1	1.68163e-196	-1.01297	0	0.472	4.08888e-192	ASD3-28 enriched genes	day30_oRGC	Yes（Y chromosome）
ANKRD12	2.85955e-196	0.459978	0.545	0.083	6.95299e-192	IMR90-4 enriched genes	day12_NCC	No
RPS5	3.93823e-196	0.365584	1	1	9.57579e-192	IMR90-4 enriched genes	day6_N. ect	No
EVL	1.51311e-195	0.530636	0.686	0.197	3.67914e-191	IMR90-4 enriched genes	day12_NCC	No
GLI3	4.60375e-195	0.798483	0.896	0.657	1.1194e-190	IMR90-4 enriched genes	day6_N. ect	No
RPL29	5.0912e-195	0.39254	1	0.997	1.23793e-190	IMR90-4 enriched genes	day30_IP and CN	No
SRP14	5.45543e-194	-0.41819	1	0.999	1.32649e-189	ASD3-28 enriched genes	day6_N. ect	No
ID4	1.42671e-193	1.08184	0.961	0.855	3.46905e-189	IMR90-4 enriched genes	day6_N. ect	No
RSPO1	1.65463e-193	-0.702355	0.017	0.365	4.02323e-189	ASD3-28 enriched genes	day30_RGC	No
RSPO3	3.1701e-193	-0.87129	0.107	0.371	7.70809e-189	ASD3-28 enriched genes	day30_IP and CN	No
RPL39	3.03134e-192	0.328038	1	1	7.37069e-188	IMR90-4 enriched genes	day12_N. epi	Yes（X chromosome）
RPL18A	9.04367e-191	0.675459	1	1	2.19897e-186	IMR90-4 enriched genes	day30_oRGC	No
LMO4	3.63325e-190	0.578278	0.817	0.24	8.83425e-186	IMR90-4 enriched genes	day12_NCC	No
RPL6	2.9825e-188	0.367877	1	0.999	7.25194e-184	IMR90-4 enriched genes	day6_N. ect	No
NEUROD6	6.23087e-188	0.573337	0.141	0.007	1.51504e-183	IMR90-4 enriched genes	day30_IP and CN	No
SULF2	1.65398e-187	-0.683931	0.031	0.378	4.02164e-183	ASD3-28 enriched genes	day30_RGC	No
EFNB2	5.98772e-187	0.864453	0.75	0.397	1.45591e-182	IMR90-4 enriched genes	day30_RGC	No
CD99	1.18112e-186	-0.452721	0.071	0.326	2.87188e-182	ASD3-28 enriched genes	day30_IP and CN	Yes（X chromosome）
RPS27	1.47459e-186	0.344851	1	1	3.58545e-182	IMR90-4 enriched genes	day12_N. epi	No
DPYSL2	8.51855e-185	-0.661535	0.836	0.967	2.07128e-180	ASD3-28 enriched genes	day6_N. ect	No
LHX2	8.70938e-184	0.632849	0.321	0.054	2.11769e-179	IMR90-4 enriched genes	day30_oRGC	No
ITM2B	1.88316e-183	-0.868391	0.661	0.904	4.57891e-179	ASD3-28 enriched genes	day30_RGC	No
FBL	7.63238e-183	0.494458	0.756	0.207	1.85581e-178	IMR90-4 enriched genes	day12_NCC	No
RPL3	8.68506e-183	0.458843	1	1	2.11177e-178	IMR90-4 enriched genes	day30_RGC	No
GNAS	1.69495e-182	0.402707	0.997	0.986	4.12127e-178	IMR90-4 enriched genes	day30_IP and CN	No
JPT1	3.90316e-182	0.482923	0.999	0.99	9.49054e-178	IMR90-4 enriched genes	day30_IP and CN	No
NR2F1	4.17347e-182	-1.00975	0.746	0.952	1.01478e-177	ASD3-28 enriched genes	day30_RGC	No
MEIS2	1.45477e-181	0.639472	0.568	0.154	3.53727e-177	IMR90-4 enriched genes	day30_RGC	No
RPL15	3.18324e-181	0.456823	1	1	7.74005e-177	IMR90-4 enriched genes	day30_RGC	No
RPL3	3.64292e-181	0.366293	1	1	8.85776e-177	IMR90-4 enriched genes	day6_N. ect	No
RPL10A	2.63702e-180	0.370381	1	0.999	6.41192e-176	IMR90-4 enriched genes	day6_N. ect	No
RPS6	9.59973e-179	0.689855	1	0.997	2.33417e-174	IMR90-4 enriched genes	day30_oRGC	No
SYNE2	1.59577e-177	0.96846	0.839	0.544	3.88011e-173	IMR90-4 enriched genes	day30_RGC	No
MEST	9.75748e-177	-0.787178	0.344	0.74	2.37253e-172	ASD3-28 enriched genes	day30_RGC	No
NR2F2	1.51864e-176	-0.855943	0.602	0.955	3.69258e-172	ASD3-28 enriched genes	day30_oRGC	No
UBA52	1.13686e-175	0.332134	1	1	2.76428e-171	IMR90-4 enriched genes	day12_N. epi	No
RPS11	6.25172e-175	0.512988	1	1	1.52011e-170	IMR90-4 enriched genes	day30_RGC	No
COA1	7.27041e-174	0.507251	0.652	0.164	1.7678e-169	IMR90-4 enriched genes	day12_NCC	No
RPL21	9.62468e-173	0.306925	1	1	2.34024e-168	IMR90-4 enriched genes	day12_N. epi	No
RPL10	1.67142e-171	0.483003	1	1	4.06406e-167	IMR90-4 enriched genes	day30_RGC	Yes（X chromosome）
DPYSL3	3.13171e-171	0.42043	0.484	0.128	7.61476e-167	IMR90-4 enriched genes	day30_oRGC	No
FEZF2	1.17626e-170	0.784241	0.638	0.22	2.86007e-166	IMR90-4 enriched genes	day6_N. ect	No
DDX3Y	5.39405e-170	-0.345446	0	0.185	1.31156e-165	ASD3-28 enriched genes	day30_IP and CN	Yes（Y chromosome）
CKB	5.95475e-170	0.422835	0.999	0.996	1.4479e-165	IMR90-4 enriched genes	day30_IP and CN	No
RGS5	3.22144e-169	-0.811336	0.125	0.513	7.83292e-165	ASD3-28 enriched genes	day6_N. ect	No
FAU	4.11615e-169	0.411953	0.999	0.997	1.00084e-164	IMR90-4 enriched genes	day6_N. ect	No
DCX	7.59903e-169	0.521761	0.881	0.567	1.8477e-164	IMR90-4 enriched genes	day30_IP and CN	Yes（X chromosome）
BCL11B	4.01087e-167	0.399209	0.212	0.043	9.75242e-163	IMR90-4 enriched genes	day30_IP and CN	No
RPL5	7.69072e-167	0.477263	1	1	1.87e-162	IMR90-4 enriched genes	day30_RGC	No
RPS14	1.12743e-164	0.281062	1	1	2.74134e-160	IMR90-4 enriched genes	day12_N. epi	No
TPM2	1.17735e-164	-0.980384	0.542	0.877	2.86274e-160	ASD3-28 enriched genes	day12_N. epi	No
POLR2L	3.54153e-164	-0.401146	0.473	0.75	8.61123e-160	ASD3-28 enriched genes	day30_IP and CN	No
DDX3Y	9.99277e-164	-0.447299	0	0.284	2.42974e-159	ASD3-28 enriched genes	day30_RGC	Yes（Y chromosome）
LHX5-AS1	1.13174e-163	-0.657718	0.043	0.368	2.75181e-159	ASD3-28 enriched genes	day30_RGC	No
CD99	5.03616e-163	-0.519302	0.146	0.538	1.22454e-158	ASD3-28 enriched genes	day12_NCC	Yes（X chromosome）
ZFAS1	3.04896e-162	0.621908	0.93	0.727	7.41354e-158	IMR90-4 enriched genes	day6_N. ect	No
HDGFL3	6.69772e-161	0.422628	0.57	0.127	1.62855e-156	IMR90-4 enriched genes	day12_NCC	No
CADM1	1.10487e-159	0.591323	0.654	0.252	2.68648e-155	IMR90-4 enriched genes	day30_oRGC	No
DIXDC1	1.73869e-159	-0.603156	0.281	0.671	4.22762e-155	ASD3-28 enriched genes	day6_N. ect	No
NR2F1	2.30965e-159	-0.626583	0.65	0.905	5.61591e-155	ASD3-28 enriched genes	day30_IP and CN	No
PPA1	7.81451e-158	0.664809	0.858	0.619	1.9001e-153	IMR90-4 enriched genes	day30_RGC	No
CALU	1.32116e-157	-0.410648	0.214	0.668	3.2124e-153	ASD3-28 enriched genes	day12_NCC	No
RPL18	6.44153e-157	0.334711	1	1	1.56626e-152	IMR90-4 enriched genes	day30_IP and CN	No
RPS9	1.16436e-156	0.351784	0.999	0.994	2.83113e-152	IMR90-4 enriched genes	day30_IP and CN	No
RPL19	1.77248e-156	0.349061	1	0.998	4.30978e-152	IMR90-4 enriched genes	day30_IP and CN	No
NNAT	6.02339e-156	-0.564743	0	0.284	1.46459e-151	ASD3-28 enriched genes	day6_N. ect	No
RPLP0	8.5234e-156	0.274527	1	1	2.07246e-151	IMR90-4 enriched genes	day6_N. ect	No
CKB	1.16101e-155	0.752818	0.999	0.983	2.823e-151	IMR90-4 enriched genes	day30_oRGC	No
TLE1	5.3783e-155	0.627858	0.532	0.148	1.30773e-150	IMR90-4 enriched genes	day6_N. ect	No
GAP43	5.87252e-155	0.411514	0.332	0.013	1.4279e-150	IMR90-4 enriched genes	day12_NCC	No
RPL32	1.24561e-154	0.284707	1	1	3.02871e-150	IMR90-4 enriched genes	day12_N. epi	No
RPS8	1.86857e-154	0.275266	1	1	4.54343e-150	IMR90-4 enriched genes	day12_N. epi	No
MAF	1.96022e-154	-0.414119	0	0.281	4.76628e-150	ASD3-28 enriched genes	day6_N. ect	No
PRSS23	3.55936e-154	-0.752184	0.649	0.897	8.65458e-150	ASD3-28 enriched genes	day6_N. ect	No
TRA2B	5.45813e-154	0.452245	0.78	0.249	1.32714e-149	IMR90-4 enriched genes	day12_NCC	No
CRABP2	3.08173e-153	-0.746193	0.226	0.582	7.49322e-149	ASD3-28 enriched genes	day30_RGC	No
RPS4X	4.33692e-153	0.357633	1	1	1.05452e-148	IMR90-4 enriched genes	day6_N. ect	Yes（X chromosome）
CD99	4.2533e-152	-0.635519	0.249	0.656	1.03419e-147	ASD3-28 enriched genes	day12_N. epi	Yes（X chromosome）
DSTN	1.3308e-151	0.661917	0.814	0.534	3.23584e-147	IMR90-4 enriched genes	day30_RGC	No
ABRACL	4.23173e-151	0.400425	0.548	0.28	1.02895e-146	IMR90-4 enriched genes	day30_IP and CN	No
PTPRZ1	2.34924e-150	0.474224	0.598	0.149	5.71218e-146	IMR90-4 enriched genes	day12_NCC	No
RPS27	5.5002e-150	-0.424032	0.999	0.999	1.33737e-145	ASD3-28 enriched genes	day30_IP and CN	No
METRN	9.54731e-150	-0.37407	0.198	0.462	2.32143e-145	ASD3-28 enriched genes	day30_IP and CN	No
RPS15	1.7768e-149	0.42239	1	1	4.32029e-145	IMR90-4 enriched genes	day30_RGC	No
MXRA7	1.49411e-148	-0.556258	0.089	0.416	3.63292e-144	ASD3-28 enriched genes	day30_RGC	No
EIF1AY	6.36227e-148	-0.316041	0	0.163	1.54699e-143	ASD3-28 enriched genes	day30_IP and CN	Yes（Y chromosome）
TSPAN5	7.15208e-148	0.635472	0.574	0.214	1.73903e-143	IMR90-4 enriched genes	day30_RGC	No
RPLP1	1.05227e-147	0.397494	1	1	2.55859e-143	IMR90-4 enriched genes	day30_RGC	No
NAA38	5.39589e-147	-0.457956	0.224	0.481	1.31201e-142	ASD3-28 enriched genes	day30_IP and CN	No
PARK7	6.16397e-147	0.358939	0.928	0.894	1.49877e-142	IMR90-4 enriched genes	day30_IP and CN	No
CELF2	9.91174e-147	0.5469	0.525	0.292	2.41004e-142	IMR90-4 enriched genes	day30_IP and CN	No
CRABP1	3.65615e-146	-0.735814	0.103	0.437	8.88992e-142	ASD3-28 enriched genes	day30_RGC	No
RPL35	5.54268e-146	0.266085	1	1	1.3477e-141	IMR90-4 enriched genes	day12_N. epi	No
TAF7	8.19848e-146	-0.616207	0.341	0.787	1.99346e-141	ASD3-28 enriched genes	day30_oRGC	No
TLE1	4.58646e-145	0.439721	0.319	0.119	1.1152e-140	IMR90-4 enriched genes	day30_IP and CN	No
HSPB1	3.63629e-144	-0.318475	0.111	0.354	8.84165e-140	ASD3-28 enriched genes	day30_IP and CN	No
COMMD6	4.56117e-144	0.603418	0.852	0.573	1.10905e-139	IMR90-4 enriched genes	day6_N. ect	No
SRM	5.70951e-144	0.336976	0.523	0.257	1.38827e-139	IMR90-4 enriched genes	day30_IP and CN	No
PPP1R14B	7.96749e-144	0.379788	0.943	0.908	1.9373e-139	IMR90-4 enriched genes	day30_IP and CN	No
CENPF	3.60173e-143	0.407803	0.357	0.083	8.7576e-139	IMR90-4 enriched genes	day30_oRGC	No
CLU	7.01882e-143	-0.408332	0.308	0.8	1.70663e-138	ASD3-28 enriched genes	day12_NCC	No
ATP5MC2	7.11468e-143	0.361246	0.998	0.999	1.72993e-138	IMR90-4 enriched genes	day6_N. ect	No
RPL34	8.86764e-143	0.388118	1	0.999	2.15617e-138	IMR90-4 enriched genes	day6_N. ect	No
GAS1	1.04057e-142	0.673671	0.585	0.224	2.53015e-138	IMR90-4 enriched genes	day6_N. ect	No
PFDN4	3.75082e-142	0.361219	0.683	0.202	9.12013e-138	IMR90-4 enriched genes	day12_NCC	No
RPL11	9.62554e-142	0.394845	1	1	2.34045e-137	IMR90-4 enriched genes	day30_RGC	No
TPM2	2.69779e-141	-1.19762	0.323	0.661	6.55968e-137	ASD3-28 enriched genes	day6_N. ect	No
YWHAG	4.05628e-141	0.358443	0.588	0.15	9.86284e-137	IMR90-4 enriched genes	day12_NCC	No
RPL36A	8.39519e-141	0.577973	0.848	0.562	2.04129e-136	IMR90-4 enriched genes	day6_N. ect	Yes（X chromosome）
NACA	3.34689e-140	0.438828	1	1	8.13796e-136	IMR90-4 enriched genes	day30_RGC	No
EEF1A1	4.15551e-140	0.29122	1	1	1.01041e-135	IMR90-4 enriched genes	day12_N. epi	No
MEIS2	6.18125e-140	0.410666	0.393	0.101	1.50297e-135	IMR90-4 enriched genes	day30_oRGC	No
MXRA7	8.52947e-140	-0.429995	0.079	0.285	2.07394e-135	ASD3-28 enriched genes	day30_IP and CN	No
LMAN1	2.95875e-139	-0.595508	0.452	0.8	7.1942e-135	ASD3-28 enriched genes	day6_N. ect	No
MAF	5.22414e-139	-0.40376	0.001	0.248	1.27025e-134	ASD3-28 enriched genes	day30_RGC	No
PSAP	5.47851e-139	-0.382987	0.25	0.677	1.3321e-134	ASD3-28 enriched genes	day12_NCC	No
RPL8	2.15721e-138	0.267462	1	1	5.24525e-134	IMR90-4 enriched genes	day6_N. ect	No
SHISA2	4.35607e-138	0.462948	0.347	0.037	1.05918e-133	IMR90-4 enriched genes	day6_N. ect	No
RPL15	7.12212e-138	0.292382	1	1	1.73174e-133	IMR90-4 enriched genes	day30_IP and CN	No
GAPDH	3.06378e-137	0.348701	1	1	7.44959e-133	IMR90-4 enriched genes	day12_N. epi	No
MCRIP1	4.91559e-137	0.397561	0.626	0.178	1.19523e-132	IMR90-4 enriched genes	day12_NCC	No
BAX	1.45252e-136	-0.330139	0.155	0.402	3.53181e-132	ASD3-28 enriched genes	day30_IP and CN	No
THBS1	1.72701e-136	-0.50454	0.108	0.45	4.19922e-132	ASD3-28 enriched genes	day6_N. ect	No
PSMB4	3.92666e-136	0.389707	0.647	0.189	9.54769e-132	IMR90-4 enriched genes	day12_NCC	No
NR2F2	7.85377e-136	-0.459838	0.484	0.933	1.90964e-131	ASD3-28 enriched genes	day12_NCC	No
FEZ1	2.17918e-135	0.518737	0.709	0.302	5.29867e-131	IMR90-4 enriched genes	day30_oRGC	No
CALM1	3.09754e-135	-0.656191	0.953	0.99	7.53168e-131	ASD3-28 enriched genes	day30_RGC	No
CRABP2	3.42838e-135	-0.641523	0.36	0.803	8.3361e-131	ASD3-28 enriched genes	day30_oRGC	No
FAM133B	3.71768e-135	0.340314	0.679	0.205	9.03953e-131	IMR90-4 enriched genes	day12_NCC	No
CKB	3.83347e-135	0.745387	0.932	0.977	9.32108e-131	IMR90-4 enriched genes	day12_NCC	No
UBA52	1.14737e-134	0.332321	0.999	0.992	2.78984e-130	IMR90-4 enriched genes	day30_IP and CN	No
RPL13A	1.21499e-134	0.416147	1	1	2.95424e-130	IMR90-4 enriched genes	day30_RGC	No
RPS12	1.68887e-134	0.435767	1	1	4.10648e-130	IMR90-4 enriched genes	day30_RGC	No
RPS27A	5.7475e-134	0.426862	1	1	1.3975e-129	IMR90-4 enriched genes	day30_RGC	No
SRM	7.0982e-134	0.457026	0.624	0.245	1.72593e-129	IMR90-4 enriched genes	day30_oRGC	No
YBX1	7.3733e-134	0.305996	1	0.998	1.79282e-129	IMR90-4 enriched genes	day30_IP and CN	No
TPT1	1.17014e-133	0.324417	1	1	2.84519e-129	IMR90-4 enriched genes	day6_N. ect	No
PSMA7	1.51902e-133	-0.444807	0.978	0.993	3.69349e-129	ASD3-28 enriched genes	day6_N. ect	No
MAP2	1.60918e-133	-0.610386	0.246	0.604	3.91273e-129	ASD3-28 enriched genes	day6_N. ect	No
LDHB	1.33262e-132	0.440929	0.998	0.995	3.24026e-128	IMR90-4 enriched genes	day30_RGC	No
ITM2B	1.40615e-132	-0.427883	0.746	0.934	3.41906e-128	ASD3-28 enriched genes	day30_IP and CN	No
PTPRZ1	1.73853e-132	0.444063	0.503	0.17	4.22723e-128	IMR90-4 enriched genes	day30_oRGC	No
GAPDH	2.10163e-132	0.262325	1	1	5.11012e-128	IMR90-4 enriched genes	day6_N. ect	No
HNRNPA1	2.47047e-132	0.324672	1	0.999	6.00694e-128	IMR90-4 enriched genes	day6_N. ect	No
DAAM1	3.95203e-132	0.408908	0.375	0.051	9.60935e-128	IMR90-4 enriched genes	day12_NCC	No
TPT1	6.31785e-132	0.403976	1	0.999	1.53619e-127	IMR90-4 enriched genes	day30_RGC	No
ZFP36L1	1.32309e-131	0.62605	0.842	0.562	3.21708e-127	IMR90-4 enriched genes	day6_N. ect	No
EIF3E	1.3593e-131	0.535592	0.952	0.82	3.30514e-127	IMR90-4 enriched genes	day6_N. ect	No
EIF3J	4.8264e-131	0.370628	0.657	0.2	1.17354e-126	IMR90-4 enriched genes	day12_NCC	No
RPSA	2.87894e-130	0.263641	1	1	7.00014e-126	IMR90-4 enriched genes	day6_N. ect	No
RPL7	2.91759e-130	0.340203	1	0.998	7.09412e-126	IMR90-4 enriched genes	day6_N. ect	No
RPL28	4.14719e-130	0.28162	1	1	1.00839e-125	IMR90-4 enriched genes	day12_N. epi	No
RPS18	4.70771e-130	0.412026	1	1	1.14468e-125	IMR90-4 enriched genes	day30_RGC	No
IAH1	6.03546e-130	0.344804	0.273	0.095	1.46752e-125	IMR90-4 enriched genes	day30_IP and CN	No
TSTD1	6.52211e-130	-0.302378	0.001	0.147	1.58585e-125	ASD3-28 enriched genes	day30_IP and CN	No
CHCHD2	1.76912e-129	-0.601336	0.428	0.875	4.30161e-125	ASD3-28 enriched genes	day6_N. ect	No
CAPRIN1	2.84884e-129	0.37947	0.566	0.153	6.92696e-125	IMR90-4 enriched genes	day12_NCC	No
NPC2	3.81612e-129	-0.545717	0.352	0.799	9.2789e-125	ASD3-28 enriched genes	day30_oRGC	No
RPL32	2.503e-128	0.396617	1	1	6.08605e-124	IMR90-4 enriched genes	day30_RGC	No
TUBB2A	2.64035e-128	-0.685064	0.323	0.668	6.42e-124	ASD3-28 enriched genes	day6_N. ect	No
PPIB	5.97774e-128	-0.61652	0.71	0.903	1.45349e-123	ASD3-28 enriched genes	day6_N. ect	No
SLC25A6	6.71576e-128	-0.493194	0.865	0.965	1.63294e-123	ASD3-28 enriched genes	day6_N. ect	Yes（X chromosome）
TPGS2	1.0181e-127	0.416887	0.591	0.172	2.47551e-123	IMR90-4 enriched genes	day12_NCC	No
RPL37A	3.31659e-127	0.258915	1	1	8.0643e-123	IMR90-4 enriched genes	day12_N. epi	No
SCD	5.49207e-127	-0.599864	0.551	0.831	1.3354e-122	ASD3-28 enriched genes	day6_N. ect	No
ID1	5.87474e-127	-1.12134	0.16	0.465	1.42844e-122	ASD3-28 enriched genes	day30_RGC	No
ACTR3B	6.73003e-127	0.572831	0.396	0.104	1.63641e-122	IMR90-4 enriched genes	day30_RGC	No
ZCRB1	8.58749e-127	0.41518	0.49	0.114	2.08805e-122	IMR90-4 enriched genes	day12_NCC	No
RPS13	1.06119e-126	0.430793	1	0.999	2.58028e-122	IMR90-4 enriched genes	day30_RGC	No
LHX2	2.93675e-126	0.592445	0.893	0.685	7.14071e-122	IMR90-4 enriched genes	day6_N. ect	No
RPS15A	9.37303e-126	0.29111	1	1	2.27905e-121	IMR90-4 enriched genes	day12_N. epi	No
ABRACL	1.16769e-125	0.346489	0.756	0.256	2.83924e-121	IMR90-4 enriched genes	day12_NCC	No
FBL	1.65058e-125	0.444999	0.642	0.267	4.01339e-121	IMR90-4 enriched genes	day30_oRGC	No
RPS27A	3.93364e-125	0.253843	1	1	9.56465e-121	IMR90-4 enriched genes	day12_N. epi	No
CALD1	4.52037e-125	-0.999463	0.785	0.946	1.09913e-120	ASD3-28 enriched genes	day6_N. ect	No
BMP7	6.5087e-125	-0.58169	0.286	0.629	1.58259e-120	ASD3-28 enriched genes	day6_N. ect	No
TOP2B	9.72779e-125	0.357477	0.436	0.087	2.36531e-120	IMR90-4 enriched genes	day12_NCC	No
ACAT2	1.26649e-124	0.414909	0.669	0.26	3.07946e-120	IMR90-4 enriched genes	day12_NCC	No
CADM1	2.39456e-124	0.396948	0.695	0.414	5.82237e-120	IMR90-4 enriched genes	day30_IP and CN	No
MYCN	5.06984e-124	0.522416	0.461	0.131	1.23273e-119	IMR90-4 enriched genes	day6_N. ect	No
RPS21	6.19833e-124	0.39813	0.997	0.977	1.50712e-119	IMR90-4 enriched genes	day6_N. ect	No
TUBB2B	7.26819e-124	0.394929	1	1	1.76726e-119	IMR90-4 enriched genes	day30_IP and CN	No
IGFBP2	7.59998e-124	0.581556	0.98	0.927	1.84794e-119	IMR90-4 enriched genes	day30_IP and CN	No
ZNF503	8.10655e-124	-0.471972	0.092	0.291	1.97111e-119	ASD3-28 enriched genes	day30_IP and CN	No
CD99	1.06951e-123	-0.710626	0.503	0.742	2.60051e-119	ASD3-28 enriched genes	day30_RGC	Yes（X chromosome）
RPL14	6.72866e-123	0.302915	1	0.997	1.63607e-118	IMR90-4 enriched genes	day30_IP and CN	No
RPL10	5.47698e-122	0.303983	1	1	1.33173e-117	IMR90-4 enriched genes	day6_N. ect	Yes（X chromosome）
HES4	5.86784e-122	0.733739	0.904	0.735	1.42676e-117	IMR90-4 enriched genes	day6_N. ect	No
UCHL1	6.33746e-122	-0.583953	0.723	0.915	1.54095e-117	ASD3-28 enriched genes	day6_N. ect	No
RPL8	1.60836e-121	0.284657	1	1	3.91072e-117	IMR90-4 enriched genes	day30_IP and CN	No
RPS8	2.08419e-121	0.40035	1	1	5.0677e-117	IMR90-4 enriched genes	day30_RGC	No
ZFP36L1	4.1948e-121	-0.341714	0.179	0.41	1.01997e-116	ASD3-28 enriched genes	day30_IP and CN	No
RPS9	8.90498e-121	0.487441	1	0.998	2.16525e-116	IMR90-4 enriched genes	day30_oRGC	No
CRMP1	1.37442e-120	0.392569	0.92	0.618	3.34189e-116	IMR90-4 enriched genes	day30_IP and CN	No
PTPRN2	1.85299e-120	-0.341552	0.004	0.226	4.50554e-116	ASD3-28 enriched genes	day30_RGC	No
GTF3C6	2.83362e-120	-0.502029	0.703	0.896	6.88994e-116	ASD3-28 enriched genes	day6_N. ect	No
ID2	8.19185e-120	-0.818359	0.205	0.516	1.99185e-115	ASD3-28 enriched genes	day30_RGC	No
RPS24	1.24257e-119	0.308062	1	1	3.02132e-115	IMR90-4 enriched genes	day30_IP and CN	No
BAX	2.6857e-119	-0.450776	0.255	0.651	6.53029e-115	ASD3-28 enriched genes	day12_NCC	No
TMSB15A	9.94788e-119	0.938543	0.995	0.983	2.41883e-114	IMR90-4 enriched genes	day6_N. ect	Yes（X chromosome）
KDM1A	1.50028e-118	0.365551	0.573	0.168	3.64792e-114	IMR90-4 enriched genes	day12_NCC	No
TAGLN	1.99026e-118	-1.56336	0.352	0.651	4.83931e-114	ASD3-28 enriched genes	day6_N. ect	No
EEF1D	2.28235e-118	0.49793	0.983	0.942	5.54953e-114	IMR90-4 enriched genes	day30_RGC	No
USP22	4.29955e-118	0.343966	0.54	0.15	1.04544e-113	IMR90-4 enriched genes	day12_NCC	No
GPC3	1.23647e-117	-0.569261	0.109	0.396	3.00647e-113	ASD3-28 enriched genes	day30_RGC	Yes（X chromosome）
RPS3	1.7722e-117	0.493517	1	1	4.3091e-113	IMR90-4 enriched genes	day30_oRGC	No
MYL6	1.84126e-117	-0.519738	0.986	0.999	4.47703e-113	ASD3-28 enriched genes	day12_NCC	No
RPS5	1.84269e-117	0.305296	0.999	0.998	4.4805e-113	IMR90-4 enriched genes	day30_IP and CN	No
PSAP	2.0274e-117	-0.276791	0.363	0.659	4.92962e-113	ASD3-28 enriched genes	day30_IP and CN	No
MGST3	3.73598e-117	0.398895	0.843	0.75	9.08403e-113	IMR90-4 enriched genes	day30_IP and CN	No
RPLP0	1.39234e-116	0.489722	1	0.999	3.38547e-112	IMR90-4 enriched genes	day30_oRGC	No
RPL18	1.97554e-116	0.46021	1	1	4.80352e-112	IMR90-4 enriched genes	day30_oRGC	No
RPL31	2.03313e-116	0.470604	0.972	0.882	4.94355e-112	IMR90-4 enriched genes	day6_N. ect	No
CENPX	3.51945e-116	0.36978	0.673	0.225	8.55753e-112	IMR90-4 enriched genes	day12_NCC	No
FABP7	5.03846e-116	0.79838	0.901	0.672	1.2251e-111	IMR90-4 enriched genes	day30_RGC	No
EIF4E	5.07262e-116	0.351701	0.572	0.167	1.23341e-111	IMR90-4 enriched genes	day12_NCC	No
ARID5B	1.37005e-115	-0.582126	0.214	0.547	3.33127e-111	ASD3-28 enriched genes	day6_N. ect	No
LHX5-AS1	1.95729e-115	0.805396	0.878	0.654	4.75915e-111	IMR90-4 enriched genes	day12_N. epi	No
SNHG7	3.18383e-115	-0.305489	0.287	0.553	7.74148e-111	ASD3-28 enriched genes	day30_IP and CN	No
DPYSL3	3.3392e-115	0.309446	0.671	0.221	8.11927e-111	IMR90-4 enriched genes	day12_NCC	No
SYNE2	1.19171e-114	0.70343	0.733	0.456	2.89763e-110	IMR90-4 enriched genes	day6_N. ect	No
NELL2	1.37468e-114	-0.631548	0.309	0.605	3.34254e-110	ASD3-28 enriched genes	day30_RGC	No
RPS5	1.54113e-114	0.456923	1	0.999	3.74726e-110	IMR90-4 enriched genes	day30_oRGC	No
SHISA2	2.44492e-114	0.340151	0.221	0.01	5.94482e-110	IMR90-4 enriched genes	day30_RGC	No
RPS16	4.41979e-114	0.384449	1	0.999	1.07467e-109	IMR90-4 enriched genes	day30_RGC	No
RACK1	1.02567e-113	0.333135	1	1	2.49391e-109	IMR90-4 enriched genes	day6_N. ect	No
FABP7	1.63922e-113	0.839058	0.414	0.084	3.98577e-109	IMR90-4 enriched genes	day12_N. epi	No
FZD8	2.81249e-113	0.315331	0.207	0.005	6.83857e-109	IMR90-4 enriched genes	day30_RGC	No
CAT	4.68469e-113	-0.31339	0.004	0.213	1.13908e-108	ASD3-28 enriched genes	day30_RGC	No
COX7C	7.37969e-113	0.401876	0.991	0.96	1.79437e-108	IMR90-4 enriched genes	day6_N. ect	No
RPS23	2.10379e-112	0.369684	1	0.999	5.11536e-108	IMR90-4 enriched genes	day30_RGC	No
EEF1B2	3.79442e-112	0.538462	0.984	0.953	9.22612e-108	IMR90-4 enriched genes	day30_oRGC	No
CRMP1	2.12784e-111	0.413243	0.636	0.266	5.17384e-107	IMR90-4 enriched genes	day30_oRGC	No
VCAN	2.48309e-111	0.538749	0.359	0.173	6.03763e-107	IMR90-4 enriched genes	day30_IP and CN	No
PCGF5	2.68514e-111	-0.474745	0.204	0.527	6.52892e-107	ASD3-28 enriched genes	day6_N. ect	No
RWDD1	3.11281e-111	0.399273	0.497	0.149	7.5688e-107	IMR90-4 enriched genes	day12_NCC	No
CITED2	6.85803e-111	-0.706256	0.207	0.49	1.66753e-106	ASD3-28 enriched genes	day30_RGC	No
TTR	6.99843e-111	-0.41492	0.016	0.239	1.70167e-106	ASD3-28 enriched genes	day30_RGC	No
RPL7A	8.34276e-111	0.290031	1	1	2.02854e-106	IMR90-4 enriched genes	day30_IP and CN	No
CHL1	8.46295e-111	-0.269022	0.004	0.133	2.05777e-106	ASD3-28 enriched genes	day30_IP and CN	No
UBB	2.19245e-110	0.327617	0.954	0.91	5.33094e-106	IMR90-4 enriched genes	day30_IP and CN	No
ADCY2	4.31671e-110	-0.501802	0.095	0.365	1.04961e-105	ASD3-28 enriched genes	day30_RGC	No
RSPO2	9.59577e-110	-0.419437	0.022	0.167	2.33321e-105	ASD3-28 enriched genes	day30_IP and CN	No
EFNB2	1.3944e-109	0.475623	0.44	0.249	3.3905e-105	IMR90-4 enriched genes	day30_IP and CN	No
RPSA	3.73689e-109	0.272348	1	0.999	9.08624e-105	IMR90-4 enriched genes	day30_IP and CN	No
RPS24	7.25613e-109	0.454792	1	1	1.76433e-104	IMR90-4 enriched genes	day30_oRGC	No
CCND2	1.04153e-108	0.646132	0.665	0.383	2.53249e-104	IMR90-4 enriched genes	day30_RGC	No
CNOT7	1.24883e-108	0.361393	0.476	0.127	3.03654e-104	IMR90-4 enriched genes	day12_NCC	No
RTN1	1.27571e-108	0.335678	0.44	0.143	3.10188e-104	IMR90-4 enriched genes	day30_oRGC	No
CTXN1	1.29689e-108	0.366901	0.538	0.164	3.15339e-104	IMR90-4 enriched genes	day12_NCC	No
MEST	1.49305e-108	-0.261582	0.285	0.719	3.63034e-104	ASD3-28 enriched genes	day12_NCC	No
TPBG	2.06763e-108	-0.722586	0.083	0.35	5.02745e-104	ASD3-28 enriched genes	day30_RGC	No
PRDX1	8.18301e-108	-0.369135	0.997	0.995	1.9897e-103	ASD3-28 enriched genes	day6_N. ect	No
LHX5	1.64297e-107	-0.420963	0.124	0.312	3.99489e-103	ASD3-28 enriched genes	day30_IP and CN	No
TRH	1.99138e-107	-0.69308	0.151	0.342	4.84205e-103	ASD3-28 enriched genes	day30_IP and CN	No
SNRPD2	6.57883e-107	0.429833	0.953	0.866	1.59964e-102	IMR90-4 enriched genes	day6_N. ect	No
G3BP1	7.36944e-107	0.321233	0.614	0.203	1.79188e-102	IMR90-4 enriched genes	day12_NCC	No
NT5DC2	1.17281e-106	0.385467	0.633	0.218	2.85169e-102	IMR90-4 enriched genes	day12_NCC	No
NACA	1.80264e-106	0.293875	1	1	4.38311e-102	IMR90-4 enriched genes	day6_N. ect	No
LINC00461	2.5043e-106	0.395605	0.632	0.392	6.08921e-102	IMR90-4 enriched genes	day30_IP and CN	No
RPS21	4.67366e-106	0.270698	1	0.999	1.1364e-101	IMR90-4 enriched genes	day12_N. epi	No
PLS3	4.72871e-106	-0.627571	0.065	0.313	1.14979e-101	ASD3-28 enriched genes	day30_RGC	Yes（X chromosome）
ARL4A	5.37182e-106	-0.571493	0.552	0.819	1.30616e-101	ASD3-28 enriched genes	day6_N. ect	No
CDK6	6.24144e-106	-0.526503	0.228	0.545	1.51761e-101	ASD3-28 enriched genes	day6_N. ect	No
RPL10A	8.40495e-106	0.296241	1	0.993	2.04366e-101	IMR90-4 enriched genes	day30_IP and CN	No
ROMO1	1.03338e-105	-0.321531	0.445	0.669	2.51266e-101	ASD3-28 enriched genes	day30_IP and CN	No
RPSA	5.75404e-105	0.441996	1	0.999	1.3991e-100	IMR90-4 enriched genes	day30_oRGC	No
MAP4K4	5.96044e-105	0.416455	0.775	0.504	1.44928e-100	IMR90-4 enriched genes	day30_IP and CN	No
TLE1	8.97023e-105	0.503972	0.448	0.168	2.18111e-100	IMR90-4 enriched genes	day30_RGC	No
RPL7	1.03424e-104	0.293453	0.999	0.996	2.51476e-100	IMR90-4 enriched genes	day30_IP and CN	No
RTN1	1.32789e-104	0.416918	0.816	0.552	3.22876e-100	IMR90-4 enriched genes	day30_IP and CN	No
HES4	2.36592e-104	0.852625	0.733	0.451	5.75273e-100	IMR90-4 enriched genes	day12_N. epi	No
TERF1	2.82054e-104	0.363453	0.514	0.203	6.85814e-100	IMR90-4 enriched genes	day30_oRGC	No
FDPS	4.33283e-104	-0.552054	0.804	0.929	1.05353e-99	ASD3-28 enriched genes	day6_N. ect	No
SLIT2	4.61402e-104	-0.459475	0.066	0.314	1.1219e-99	ASD3-28 enriched genes	day30_RGC	No
SCUBE1	6.55553e-104	0.476837	0.512	0.202	1.59398e-99	IMR90-4 enriched genes	day6_N. ect	No
RPL29	8.39026e-104	0.4497	0.999	1	2.04009e-99	IMR90-4 enriched genes	day30_oRGC	No
TTYH1	8.52113e-104	0.464687	0.978	0.93	2.07191e-99	IMR90-4 enriched genes	day6_N. ect	No
RPL14	8.67797e-104	0.474992	1	0.998	2.11005e-99	IMR90-4 enriched genes	day30_oRGC	No
NMU	4.79666e-103	-0.518325	0.028	0.248	1.16631e-98	ASD3-28 enriched genes	day30_RGC	No
RPL36	1.37952e-102	0.261323	1	1	3.35431e-98	IMR90-4 enriched genes	day12_N. epi	No
RPL6	2.21922e-102	0.348691	1	1	5.39604e-98	IMR90-4 enriched genes	day30_RGC	No
GLI3	2.54688e-102	0.541399	0.532	0.257	6.19274e-98	IMR90-4 enriched genes	day30_RGC	No
RPL12	3.14076e-102	0.394115	1	0.992	7.63676e-98	IMR90-4 enriched genes	day30_RGC	No
MIDN	3.23027e-102	0.335263	0.536	0.164	7.8544e-98	IMR90-4 enriched genes	day12_NCC	No
SRM	3.67013e-102	0.331309	0.794	0.397	8.92392e-98	IMR90-4 enriched genes	day12_NCC	No
WLS	6.22574e-101	-0.400504	0.075	0.241	1.51379e-96	ASD3-28 enriched genes	day30_IP and CN	No
CENPF	7.39807e-101	0.478762	0.625	0.222	1.79884e-96	IMR90-4 enriched genes	day12_NCC	No
TNFRSF12A	9.92152e-101	-1.0365	0.296	0.586	2.41242e-96	ASD3-28 enriched genes	day6_N. ect	No
C5orf49	1.45244e-100	-0.362764	0.024	0.237	3.53161e-96	ASD3-28 enriched genes	day30_RGC	No
RPL19	2.67439e-100	0.433349	1	1	6.50277e-96	IMR90-4 enriched genes	day30_oRGC	No
RPS4X	5.13654e-100	0.28249	1	0.999	1.24895e-95	IMR90-4 enriched genes	day30_IP and CN	Yes（X chromosome）
TCF4	5.50457e-100	0.479519	0.698	0.333	1.33844e-95	IMR90-4 enriched genes	day30_oRGC	No
CHCHD2	7.70034e-100	-0.437442	0.52	0.876	1.87234e-95	ASD3-28 enriched genes	day30_RGC	No
CFL1	1.02222e-99	-0.261354	1	0.999	2.48552e-95	ASD3-28 enriched genes	day6_N. ect	No
AMBN	1.08074e-99	0.403941	0.216	0.018	2.62783e-95	IMR90-4 enriched genes	day30_RGC	No
FBL	1.91057e-99	0.256052	0.378	0.182	4.64555e-95	IMR90-4 enriched genes	day30_IP and CN	No
CDH2	3.56208e-99	-0.631242	0.755	0.895	8.6612e-95	ASD3-28 enriched genes	day30_RGC	No
DDAH2	6.77423e-99	-0.511638	0.657	0.867	1.64715e-94	ASD3-28 enriched genes	day30_RGC	No
SOX4	9.55537e-99	0.338485	0.998	0.995	2.32339e-94	IMR90-4 enriched genes	day30_IP and CN	No
TAF7	9.94403e-99	-0.517228	0.427	0.698	2.41789e-94	ASD3-28 enriched genes	day30_RGC	No
NR2F2-AS1	1.04483e-98	-0.459442	0.129	0.396	2.54051e-94	ASD3-28 enriched genes	day30_RGC	No
FTH1	8.3739e-98	-0.333811	0.999	0.999	2.03611e-93	ASD3-28 enriched genes	day6_N. ect	No
CD99	9.5318e-98	-0.652676	0.363	0.695	2.31766e-93	ASD3-28 enriched genes	day30_oRGC	Yes（X chromosome）
CAVIN1	1.06817e-97	-0.579939	0.205	0.5	2.59726e-93	ASD3-28 enriched genes	day6_N. ect	No
MDK	1.81885e-97	-0.295322	0.422	0.628	4.42253e-93	ASD3-28 enriched genes	day30_IP and CN	No
CENPX	2.71102e-97	0.419816	0.562	0.247	6.59185e-93	IMR90-4 enriched genes	day30_oRGC	No
DCX	5.56367e-97	0.366278	0.567	0.236	1.35281e-92	IMR90-4 enriched genes	day30_oRGC	Yes（X chromosome）
EIF4EBP1	6.19724e-97	0.525385	0.441	0.167	1.50686e-92	IMR90-4 enriched genes	day30_RGC	No
IDI1	6.2389e-97	-0.559265	0.472	0.734	1.51699e-92	ASD3-28 enriched genes	day6_N. ect	No
NOP56	6.73851e-97	0.310938	0.707	0.288	1.63847e-92	IMR90-4 enriched genes	day12_NCC	No
MOB3B	1.43503e-96	0.342243	0.254	0.041	3.48927e-92	IMR90-4 enriched genes	day30_RGC	No
BASP1	1.90402e-96	0.321083	0.999	0.997	4.62962e-92	IMR90-4 enriched genes	day30_IP and CN	No
PGRMC1	2.91482e-96	-0.466355	0.713	0.899	7.08738e-92	ASD3-28 enriched genes	day6_N. ect	Yes（X chromosome）
TTTY15	3.71537e-96	-0.260125	0	0.175	9.03393e-92	ASD3-28 enriched genes	day30_RGC	Yes（Y chromosome）
LHX5-AS1	5.79371e-96	0.627514	0.466	0.171	1.40874e-91	IMR90-4 enriched genes	day6_N. ect	No
SKP1	6.54931e-96	-0.354836	0.974	0.992	1.59246e-91	ASD3-28 enriched genes	day6_N. ect	No
ANXA5	7.07623e-96	-0.512134	0.531	0.768	1.72059e-91	ASD3-28 enriched genes	day6_N. ect	No
PTMA	3.27525e-95	0.253662	1	1	7.96376e-91	IMR90-4 enriched genes	day30_IP and CN	No
DDX21	5.02559e-95	0.304265	0.511	0.158	1.22197e-90	IMR90-4 enriched genes	day12_NCC	No
FDFT1	1.04449e-94	0.366735	0.635	0.316	2.53967e-90	IMR90-4 enriched genes	day12_NCC	No
PTMA	1.22921e-94	0.262917	1	1	2.98883e-90	IMR90-4 enriched genes	day6_N. ect	No
GAPDH	2.802e-94	0.449832	1	0.999	6.81306e-90	IMR90-4 enriched genes	day30_oRGC	No
RPL4	7.07615e-94	0.302268	0.999	0.995	1.72057e-89	IMR90-4 enriched genes	day6_N. ect	No
POLR2F	8.72054e-94	0.36944	0.62	0.285	2.1204e-89	IMR90-4 enriched genes	day30_oRGC	No
HES1	1.66991e-93	-0.971942	0.465	0.779	4.06039e-89	ASD3-28 enriched genes	day30_oRGC	No
TSTD1	1.87679e-93	-0.456829	0.001	0.159	4.56343e-89	ASD3-28 enriched genes	day12_NCC	No
RPS2	3.35401e-93	0.413375	1	1	8.15528e-89	IMR90-4 enriched genes	day30_oRGC	No
EIF1	3.43554e-93	0.282407	1	1	8.35351e-89	IMR90-4 enriched genes	day30_IP and CN	No
CCNI	3.58054e-93	0.317832	0.999	0.998	8.70607e-89	IMR90-4 enriched genes	day30_IP and CN	No
NR2F2	3.62315e-93	-0.496037	0.668	0.882	8.80969e-89	ASD3-28 enriched genes	day6_N. ect	No
SERPINI1	4.36545e-93	0.291339	0.197	0.067	1.06146e-88	IMR90-4 enriched genes	day30_IP and CN	No
UBA52	5.18554e-93	0.354006	1	0.993	1.26086e-88	IMR90-4 enriched genes	day30_RGC	No
TSTD1	6.19304e-93	-0.285603	0.003	0.177	1.50584e-88	ASD3-28 enriched genes	day30_RGC	No
HSP90B1	6.60887e-93	-0.547013	0.734	0.908	1.60695e-88	ASD3-28 enriched genes	day6_N. ect	No
RPS4X	8.75743e-93	0.460054	1	0.999	2.12937e-88	IMR90-4 enriched genes	day30_oRGC	Yes（X chromosome）
MYL12A	9.85397e-93	-0.264615	0.281	0.5	2.39599e-88	ASD3-28 enriched genes	day30_IP and CN	No
ATXN10	9.86617e-93	-0.521899	0.686	0.867	2.39896e-88	ASD3-28 enriched genes	day30_RGC	No
FDFT1	1.85088e-92	0.343252	0.658	0.427	4.50043e-88	IMR90-4 enriched genes	day30_IP and CN	No
JUND	3.9385e-92	-0.379565	0.855	0.979	9.57645e-88	ASD3-28 enriched genes	day12_NCC	No
JAM2	8.58856e-92	-0.414752	0.361	0.669	2.08831e-87	ASD3-28 enriched genes	day6_N. ect	No
SYNCRIP	1.71295e-91	0.295677	0.501	0.159	4.16504e-87	IMR90-4 enriched genes	day12_NCC	No
MAP4K4	1.97533e-91	0.274269	0.721	0.334	4.80303e-87	IMR90-4 enriched genes	day12_NCC	No
RPL41	2.28531e-91	-0.307293	1	1	5.55672e-87	ASD3-28 enriched genes	day30_IP and CN	No
RPS11	3.05809e-91	0.400028	1	1	7.43575e-87	IMR90-4 enriched genes	day30_oRGC	No
ZNF503-AS2	3.47005e-91	-0.277703	0.008	0.188	8.43743e-87	ASD3-28 enriched genes	day30_RGC	No
SNHG7	3.49154e-91	-0.34178	0.313	0.692	8.48967e-87	ASD3-28 enriched genes	day12_NCC	No
PTTG1	4.05275e-91	0.423577	0.465	0.183	9.85427e-87	IMR90-4 enriched genes	day30_oRGC	No
FZD8	5.29534e-91	0.305224	0.263	0.036	1.28756e-86	IMR90-4 enriched genes	day6_N. ect	No
DPYSL3	1.35687e-90	0.303035	0.676	0.425	3.29922e-86	IMR90-4 enriched genes	day30_IP and CN	No
MRPL14	1.42293e-90	0.319709	0.554	0.193	3.45986e-86	IMR90-4 enriched genes	day12_NCC	No
CALU	1.96176e-90	-0.490869	0.439	0.828	4.77002e-86	ASD3-28 enriched genes	day30_oRGC	No
FTH1	2.12963e-90	0.256945	1	1	5.17821e-86	IMR90-4 enriched genes	day30_IP and CN	No
C4orf3	3.09872e-90	-0.265565	0.366	0.621	7.53455e-86	ASD3-28 enriched genes	day30_IP and CN	No
TRH	4.38859e-90	-0.825816	0.294	0.608	1.06709e-85	ASD3-28 enriched genes	day30_oRGC	No
FGFBP3	4.74711e-90	0.650752	0.233	0.022	1.15426e-85	IMR90-4 enriched genes	day12_NCC	No
MYL6	5.58203e-90	-0.419009	0.983	1	1.35727e-85	ASD3-28 enriched genes	day12_N. epi	No
NCBP2	7.79548e-90	0.302329	0.5	0.162	1.89547e-85	IMR90-4 enriched genes	day12_NCC	No
TPM4	1.40768e-89	-0.514319	0.783	0.913	3.42277e-85	ASD3-28 enriched genes	day6_N. ect	No
GJA1	1.46717e-89	-0.423461	0.044	0.253	3.56743e-85	ASD3-28 enriched genes	day30_RGC	No
SPINT2	1.48841e-89	-0.482156	0.114	0.356	3.61907e-85	ASD3-28 enriched genes	day30_RGC	No
EIF1AY	2.03744e-89	-0.47817	0	0.259	4.95403e-85	ASD3-28 enriched genes	day30_oRGC	Yes（Y chromosome）
FKBP4	2.28529e-89	0.300961	0.452	0.136	5.55667e-85	IMR90-4 enriched genes	day12_NCC	No
DDX3Y	5.61262e-89	-0.477998	0	0.258	1.36471e-84	ASD3-28 enriched genes	day30_oRGC	Yes（Y chromosome）
RPS3	7.81111e-89	0.285199	1	0.999	1.89927e-84	IMR90-4 enriched genes	day30_IP and CN	No
SOX3	8.22278e-89	0.469588	0.619	0.326	1.99937e-84	IMR90-4 enriched genes	day30_RGC	Yes（X chromosome）
FST	1.36692e-88	-0.60372	0.402	0.686	3.32366e-84	ASD3-28 enriched genes	day12_N. epi	No
DDIT4	1.50465e-88	0.712045	0.306	0.066	3.65856e-84	IMR90-4 enriched genes	day12_NCC	No
NSG2	1.8743e-88	0.468245	0.501	0.334	4.55735e-84	IMR90-4 enriched genes	day30_IP and CN	No
BOD1L1	2.13022e-88	0.253146	0.409	0.109	5.17964e-84	IMR90-4 enriched genes	day12_NCC	No
RPS29	2.16624e-88	-0.304015	0.999	0.998	5.26721e-84	ASD3-28 enriched genes	day30_IP and CN	No
DPPA4	2.40434e-88	0.421997	0.433	0.157	5.84615e-84	IMR90-4 enriched genes	day6_N. ect	No
SEMA6A	3.43065e-88	-0.456926	0.141	0.396	8.34163e-84	ASD3-28 enriched genes	day30_RGC	No
ARL4A	4.42159e-88	-0.565472	0.121	0.361	1.07511e-83	ASD3-28 enriched genes	day30_RGC	No
NES	4.99678e-88	-0.528536	0.885	0.97	1.21497e-83	ASD3-28 enriched genes	day6_N. ect	No
SON	5.5354e-88	-0.322404	0.775	0.93	1.34593e-83	ASD3-28 enriched genes	day30_IP and CN	No
ERBB4	9.97165e-88	-0.306855	0.026	0.22	2.42461e-83	ASD3-28 enriched genes	day30_RGC	No
IGFBP2	1.42623e-87	-0.313431	0.998	0.999	3.46789e-83	ASD3-28 enriched genes	day6_N. ect	No
ACAT2	2.66586e-87	0.413382	0.599	0.275	6.48203e-83	IMR90-4 enriched genes	day30_oRGC	No
RPL8	2.7024e-87	0.371249	1	1	6.57089e-83	IMR90-4 enriched genes	day30_oRGC	No
EIF1AY	3.05863e-87	-0.41338	0	0.147	7.43706e-83	ASD3-28 enriched genes	day12_NCC	Yes（Y chromosome）
RSL1D1	3.98679e-87	0.312973	0.731	0.368	9.69388e-83	IMR90-4 enriched genes	day12_NCC	No
NPC2	1.96397e-86	-0.487583	0.396	0.657	4.7754e-82	ASD3-28 enriched genes	day30_RGC	No
RPL10A	2.73206e-86	0.411457	0.998	0.998	6.64301e-82	IMR90-4 enriched genes	day30_oRGC	No
DBI	3.1345e-86	-0.403232	0.937	0.967	7.62153e-82	ASD3-28 enriched genes	day6_N. ect	No
FXYD6	3.1839e-86	0.312735	0.782	0.461	7.74165e-82	IMR90-4 enriched genes	day12_NCC	No
SNCA	3.26536e-86	-0.332982	0.06	0.289	7.93971e-82	ASD3-28 enriched genes	day6_N. ect	No
COL11A1	3.42247e-86	-0.450833	0.396	0.668	8.32174e-82	ASD3-28 enriched genes	day6_N. ect	No
SOX11	4.44945e-86	0.500638	0.789	0.559	1.08188e-81	IMR90-4 enriched genes	day6_N. ect	No
STMN1	4.53655e-86	-0.504515	0.947	0.988	1.10306e-81	ASD3-28 enriched genes	day30_RGC	No
PSMC5	4.60176e-86	-0.371761	0.827	0.933	1.11892e-81	ASD3-28 enriched genes	day6_N. ect	No
PPA1	5.29745e-86	0.324794	0.834	0.745	1.28808e-81	IMR90-4 enriched genes	day30_IP and CN	No
PSAP	5.91439e-86	-0.401029	0.407	0.798	1.43808e-81	ASD3-28 enriched genes	day30_oRGC	No
PFN1	6.95068e-86	-0.355629	0.992	0.998	1.69006e-81	ASD3-28 enriched genes	day6_N. ect	No
UBE2E3	1.2145e-85	-0.415472	0.806	0.92	2.95306e-81	ASD3-28 enriched genes	day6_N. ect	No
XBP1	2.51765e-85	-0.459969	0.267	0.543	6.12166e-81	ASD3-28 enriched genes	day6_N. ect	No
OTX2	3.50457e-85	-0.371367	0.069	0.288	8.52135e-81	ASD3-28 enriched genes	day30_RGC	No
NT5DC2	4.3715e-85	0.414105	0.539	0.247	1.06293e-80	IMR90-4 enriched genes	day30_oRGC	No
SH3BGRL3	7.4146e-85	-0.423665	0.898	0.968	1.80286e-80	ASD3-28 enriched genes	day6_N. ect	No
RSL1D1	8.15196e-85	0.352142	0.669	0.325	1.98215e-80	IMR90-4 enriched genes	day30_oRGC	No
MPPED2	8.35449e-85	0.391639	0.314	0.089	2.0314e-80	IMR90-4 enriched genes	day30_RGC	No
RPLP0	8.36429e-85	0.253139	0.999	0.996	2.03378e-80	IMR90-4 enriched genes	day30_IP and CN	No
TCF7L2	1.2604e-84	-0.460454	0.039	0.167	3.06467e-80	ASD3-28 enriched genes	day30_IP and CN	No
TMSB10	1.58414e-84	-0.436578	0.996	0.997	3.85184e-80	ASD3-28 enriched genes	day30_RGC	No
EI24	2.46342e-84	0.3175	0.642	0.302	5.98981e-80	IMR90-4 enriched genes	day12_NCC	No
HNRNPA1	3.29373e-84	0.358687	0.999	0.994	8.00871e-80	IMR90-4 enriched genes	day30_RGC	No
SRGAP1	3.46578e-84	-0.340512	0.069	0.299	8.42704e-80	ASD3-28 enriched genes	day6_N. ect	No
HES1	3.60311e-84	-0.339604	0.235	0.578	8.76096e-80	ASD3-28 enriched genes	day12_NCC	No
RACK1	3.60863e-84	0.260187	0.999	0.998	8.77437e-80	IMR90-4 enriched genes	day30_IP and CN	No
TMEM88	7.34293e-84	-0.453343	0.341	0.616	1.78543e-79	ASD3-28 enriched genes	day6_N. ect	No
RPL7A	7.88948e-84	0.392077	1	1	1.91833e-79	IMR90-4 enriched genes	day30_oRGC	No
PCSK1N	9.2692e-84	-0.470807	0.37	0.646	2.25381e-79	ASD3-28 enriched genes	day30_RGC	Yes（X chromosome）
CFL1	2.15467e-83	0.271235	0.999	0.999	5.23908e-79	IMR90-4 enriched genes	day30_IP and CN	No
EIF3L	2.83884e-83	0.447727	0.802	0.581	6.90265e-79	IMR90-4 enriched genes	day6_N. ect	No
AP2B1	3.36507e-83	-0.399827	0.508	0.759	8.18216e-79	ASD3-28 enriched genes	day6_N. ect	No
PDE1A	5.53246e-83	-0.305481	0.041	0.238	1.34522e-78	ASD3-28 enriched genes	day30_RGC	No
ABRACL	6.03217e-83	0.316183	0.545	0.241	1.46672e-78	IMR90-4 enriched genes	day30_oRGC	No
DHCR24	6.31299e-83	-0.408604	0.259	0.538	1.535e-78	ASD3-28 enriched genes	day6_N. ect	No
MAP2	1.02851e-82	0.2932	0.523	0.214	2.50082e-78	IMR90-4 enriched genes	day12_NCC	No
PBX1	1.06406e-82	0.299768	0.568	0.254	2.58726e-78	IMR90-4 enriched genes	day30_oRGC	No
DOK5	1.53496e-82	0.352427	0.256	0.054	3.73227e-78	IMR90-4 enriched genes	day30_RGC	No
EEF1A1	1.5946e-82	0.266045	1	1	3.87727e-78	IMR90-4 enriched genes	day30_RGC	No
C4orf3	1.91342e-82	-0.293783	0.334	0.697	4.65249e-78	ASD3-28 enriched genes	day12_NCC	No
FGFBP3	1.92217e-82	-0.622031	0.603	0.811	4.67376e-78	ASD3-28 enriched genes	day6_N. ect	No
FABP5	2.54036e-82	0.311734	0.764	0.612	6.17687e-78	IMR90-4 enriched genes	day30_IP and CN	No
HES4	4.73801e-82	0.652435	0.891	0.579	1.15205e-77	IMR90-4 enriched genes	day30_oRGC	No
RPL17	5.00079e-82	0.419526	0.775	0.552	1.21594e-77	IMR90-4 enriched genes	day6_N. ect	No
STMN2	5.11696e-82	0.390633	0.979	0.957	1.24419e-77	IMR90-4 enriched genes	day30_IP and CN	No
SYNE2	6.02405e-82	0.386034	0.615	0.423	1.46475e-77	IMR90-4 enriched genes	day30_IP and CN	No
HLA-C	7.26768e-82	-0.357863	0.116	0.366	1.76714e-77	ASD3-28 enriched genes	day6_N. ect	No
UCP2	8.49771e-82	-0.423788	0.362	0.629	2.06622e-77	ASD3-28 enriched genes	day6_N. ect	No
CENPX	8.74756e-82	0.260665	0.419	0.233	2.12697e-77	IMR90-4 enriched genes	day30_IP and CN	No
SLC25A4	1.39719e-81	-0.428277	0.287	0.566	3.39727e-77	ASD3-28 enriched genes	day6_N. ect	No
ZNF706	1.71237e-81	-0.405595	0.75	0.906	4.16362e-77	ASD3-28 enriched genes	day6_N. ect	No
NEFM	2.86933e-81	-0.608596	0.328	0.493	6.97677e-77	ASD3-28 enriched genes	day30_IP and CN	No
RPL23	3.61975e-81	0.253857	1	1	8.80141e-77	IMR90-4 enriched genes	day12_N. epi	No
TMEM160	3.74447e-81	0.273126	0.508	0.305	9.10468e-77	IMR90-4 enriched genes	day30_IP and CN	No
ERBB4	4.13079e-81	-0.268598	0.044	0.175	1.0044e-76	ASD3-28 enriched genes	day30_IP and CN	No
CHCHD2	4.36917e-81	-0.414086	0.633	0.894	1.06236e-76	ASD3-28 enriched genes	day30_oRGC	No
CELF2	5.27172e-81	0.284801	0.261	0.041	1.28182e-76	IMR90-4 enriched genes	day12_NCC	No
CLIC1	8.27809e-81	-0.27975	0.404	0.605	2.01282e-76	ASD3-28 enriched genes	day30_IP and CN	No
PTMA	1.09639e-80	0.270223	1	1	2.66588e-76	IMR90-4 enriched genes	day12_N. epi	No
LHFPL6	1.1246e-80	-0.412406	0.21	0.48	2.73447e-76	ASD3-28 enriched genes	day6_N. ect	No
MLLT11	1.60107e-80	-0.444399	0.248	0.524	3.89299e-76	ASD3-28 enriched genes	day6_N. ect	No
ANXA1	1.68374e-80	-1.23038	0.168	0.414	4.09402e-76	ASD3-28 enriched genes	day6_N. ect	No
PARK7	1.87838e-80	0.305051	0.967	0.969	4.56728e-76	IMR90-4 enriched genes	day12_NCC	No
RPS7	2.0678e-80	0.26524	1	0.998	5.02786e-76	IMR90-4 enriched genes	day30_IP and CN	No
CXADR	2.31813e-80	-0.434298	0.398	0.662	5.63654e-76	ASD3-28 enriched genes	day30_RGC	No
CKS1B	3.68863e-80	0.397604	0.589	0.29	8.9689e-76	IMR90-4 enriched genes	day30_oRGC	No
KTN1	3.8775e-80	-0.434699	0.636	0.835	9.42813e-76	ASD3-28 enriched genes	day6_N. ect	No
APCDD1	4.20509e-80	-0.395932	0.144	0.39	1.02247e-75	ASD3-28 enriched genes	day30_RGC	No
MEG3	5.02492e-80	-0.805783	0.002	0.096	1.22181e-75	ASD3-28 enriched genes	day30_IP and CN	No
RPL37A	5.85806e-80	-0.26744	1	1	1.42439e-75	ASD3-28 enriched genes	day30_IP and CN	No
ENO1	6.01717e-80	0.515278	0.991	0.979	1.46307e-75	IMR90-4 enriched genes	day30_RGC	No
RPL38	8.89527e-80	0.256655	1	1	2.16289e-75	IMR90-4 enriched genes	day12_N. epi	No
SNF8	1.21935e-79	-0.373434	0.704	0.871	2.96484e-75	ASD3-28 enriched genes	day6_N. ect	No
COX4I1	1.30225e-79	0.257926	0.991	0.984	3.16642e-75	IMR90-4 enriched genes	day30_IP and CN	No
RPL34	1.56048e-79	-0.428626	1	1	3.79431e-75	ASD3-28 enriched genes	day30_oRGC	No
BTF3	1.62433e-79	0.355786	0.994	0.984	3.94955e-75	IMR90-4 enriched genes	day30_RGC	No
B3GAT2	2.29449e-79	0.391371	0.247	0.053	5.57906e-75	IMR90-4 enriched genes	day30_RGC	No
RTN4	5.10811e-79	0.264189	0.982	0.977	1.24204e-74	IMR90-4 enriched genes	day30_IP and CN	No
NOP56	5.49643e-79	0.364685	0.598	0.291	1.33646e-74	IMR90-4 enriched genes	day30_oRGC	No
SSR3	6.22287e-79	0.326296	0.43	0.138	1.51309e-74	IMR90-4 enriched genes	day12_NCC	No
PLD3	6.40026e-79	-0.436111	0.411	0.781	1.55622e-74	ASD3-28 enriched genes	day30_oRGC	No
TRA2B	6.8594e-79	0.354351	0.638	0.312	1.66786e-74	IMR90-4 enriched genes	day30_oRGC	No
PSAP	7.60987e-79	-0.452659	0.431	0.681	1.85034e-74	ASD3-28 enriched genes	day30_RGC	No
MAP4K4	8.60552e-79	0.321471	0.595	0.278	2.09243e-74	IMR90-4 enriched genes	day30_oRGC	No
MGST3	9.23583e-79	0.46179	0.825	0.699	2.24569e-74	IMR90-4 enriched genes	day30_RGC	No
TMED2	9.76274e-79	-0.299003	0.211	0.512	2.37381e-74	ASD3-28 enriched genes	day12_NCC	No
RACK1	1.1284e-78	0.390447	1	1	2.74371e-74	IMR90-4 enriched genes	day30_oRGC	No
CNTNAP2	1.32284e-78	0.493923	0.913	0.813	3.21648e-74	IMR90-4 enriched genes	day12_N. epi	No
LRRC4C	2.77546e-78	-0.358595	0.054	0.253	6.74853e-74	ASD3-28 enriched genes	day30_RGC	No
RPL4	3.03407e-78	0.345858	0.999	0.992	7.37733e-74	IMR90-4 enriched genes	day30_RGC	No
RPL7	3.09237e-78	0.400769	1	0.999	7.51909e-74	IMR90-4 enriched genes	day30_oRGC	No
AFDN	3.18141e-78	0.328044	0.496	0.178	7.73559e-74	IMR90-4 enriched genes	day12_NCC	No
IGFBP2	4.55202e-78	0.610105	0.997	0.994	1.10682e-73	IMR90-4 enriched genes	day30_RGC	No
FEZF2	6.81366e-78	-0.381075	0.093	0.239	1.65674e-73	ASD3-28 enriched genes	day30_IP and CN	No
ZIC1	1.01183e-77	0.618829	0.162	0	2.46026e-73	IMR90-4 enriched genes	day12_NCC	No
SMDT1	1.12447e-77	0.304544	0.432	0.144	2.73416e-73	IMR90-4 enriched genes	day12_NCC	No
ERBB4	1.37025e-77	-0.338545	0.123	0.372	3.33175e-73	ASD3-28 enriched genes	day6_N. ect	No
TMEM158	2.01669e-77	0.45405	0.52	0.26	4.90357e-73	IMR90-4 enriched genes	day30_RGC	No
RPS11	2.19528e-77	0.271153	1	0.999	5.33782e-73	IMR90-4 enriched genes	day30_IP and CN	No
SOX9	2.2775e-77	0.314486	0.228	0.031	5.53775e-73	IMR90-4 enriched genes	day6_N. ect	No
HMGCS1	2.52102e-77	-0.506934	0.407	0.662	6.12987e-73	ASD3-28 enriched genes	day6_N. ect	No
PDLIM2	6.01345e-77	-0.410739	0.381	0.64	1.46217e-72	ASD3-28 enriched genes	day6_N. ect	No
SYNE2	1.32339e-76	0.487829	0.777	0.474	3.21782e-72	IMR90-4 enriched genes	day30_oRGC	No
EEF1D	1.82799e-76	0.440844	0.986	0.962	4.44475e-72	IMR90-4 enriched genes	day30_oRGC	No
LDHB	1.89221e-76	0.253844	0.995	0.982	4.60091e-72	IMR90-4 enriched genes	day30_IP and CN	No
RAX	2.09363e-76	-0.378414	0.066	0.284	5.09066e-72	ASD3-28 enriched genes	day6_N. ect	No
MAP2	2.46478e-76	0.362523	0.823	0.601	5.99312e-72	IMR90-4 enriched genes	day30_IP and CN	No
FEZ1	2.92348e-76	0.466091	0.75	0.518	7.10844e-72	IMR90-4 enriched genes	day30_RGC	No
TMEM160	3.53318e-76	0.309115	0.508	0.228	8.59093e-72	IMR90-4 enriched genes	day30_oRGC	No
NDUFS2	4.17761e-76	0.273132	0.582	0.253	1.01579e-71	IMR90-4 enriched genes	day12_NCC	No
MYH10	4.84349e-76	-0.487207	0.521	0.744	1.17769e-71	ASD3-28 enriched genes	day6_N. ect	No
RPS6	7.18085e-76	0.30434	0.999	0.993	1.74602e-71	IMR90-4 enriched genes	day30_IP and CN	No
DLL1	7.19533e-76	0.436342	0.46	0.199	1.74954e-71	IMR90-4 enriched genes	day6_N. ect	No
VIM	8.08404e-76	-0.412268	1	0.999	1.96563e-71	ASD3-28 enriched genes	day6_N. ect	No
CLU	1.14625e-75	-0.405948	0.483	0.859	2.78711e-71	ASD3-28 enriched genes	day30_oRGC	No
HMGN1	1.99594e-75	-0.299767	0.995	0.996	4.85312e-71	ASD3-28 enriched genes	day6_N. ect	No
GJA1	2.24488e-75	-0.520522	0.501	0.74	5.45842e-71	ASD3-28 enriched genes	day12_N. epi	No
ENC1	2.89977e-75	0.416589	0.504	0.335	7.0508e-71	IMR90-4 enriched genes	day30_IP and CN	No
DACH1	4.00021e-75	0.375495	0.455	0.189	9.72652e-71	IMR90-4 enriched genes	day6_N. ect	No
GAS1	4.02043e-75	0.464535	0.456	0.218	9.77566e-71	IMR90-4 enriched genes	day30_RGC	No
EEF1B2	4.56815e-75	0.255143	1	0.999	1.11075e-70	IMR90-4 enriched genes	day6_N. ect	No
CFAP126	5.06061e-75	-0.272306	0.006	0.153	1.23049e-70	ASD3-28 enriched genes	day30_RGC	No
MRPL23	5.27988e-75	-0.359182	0.332	0.595	1.2838e-70	ASD3-28 enriched genes	day6_N. ect	No
FTH1	5.49961e-75	0.284525	1	1	1.33723e-70	IMR90-4 enriched genes	day12_N. epi	No
BEX1	6.60604e-75	-0.479464	0.32	0.589	1.60626e-70	ASD3-28 enriched genes	day6_N. ect	Yes（X chromosome）
MEST	9.73139e-75	-0.373122	0.377	0.753	2.36619e-70	ASD3-28 enriched genes	day30_oRGC	No
ITM2B	1.10911e-74	-0.590548	0.842	0.965	2.69681e-70	ASD3-28 enriched genes	day30_oRGC	No
RPS11	1.49272e-74	0.339869	1	1	3.62954e-70	IMR90-4 enriched genes	day12_NCC	No
EMX2OS	2.17136e-74	0.26762	0.229	0.034	5.27966e-70	IMR90-4 enriched genes	day6_N. ect	No
YWHAG	2.19963e-74	0.321212	0.535	0.25	5.34839e-70	IMR90-4 enriched genes	day30_oRGC	No
RPL28	2.44264e-74	0.287812	1	0.999	5.93927e-70	IMR90-4 enriched genes	day30_RGC	No
SEMA5A	2.7648e-74	0.28962	0.186	0.024	6.72261e-70	IMR90-4 enriched genes	day30_RGC	No
PRELID1	2.99662e-74	-0.347273	0.938	0.97	7.28629e-70	ASD3-28 enriched genes	day6_N. ect	No
POLR2L	6.094e-74	-0.413433	0.437	0.687	1.48176e-69	ASD3-28 enriched genes	day30_RGC	No
TTC3	7.40272e-74	0.309878	0.983	0.979	1.79997e-69	IMR90-4 enriched genes	day30_IP and CN	No
BCL2	1.4845e-73	-0.334913	0.052	0.24	3.60956e-69	ASD3-28 enriched genes	day30_RGC	No
ARID1A	2.56276e-73	0.293601	0.413	0.132	6.23135e-69	IMR90-4 enriched genes	day12_NCC	No
TMEM258	3.96391e-73	-0.275786	0.673	0.836	9.63825e-69	ASD3-28 enriched genes	day30_IP and CN	No
BCL7C	6.52027e-73	-0.368347	0.462	0.698	1.5854e-68	ASD3-28 enriched genes	day6_N. ect	No
COL2A1	6.75999e-73	0.411288	0.229	0.035	1.64369e-68	IMR90-4 enriched genes	day12_NCC	No
PSMD8	7.96189e-73	-0.360473	0.812	0.925	1.93593e-68	ASD3-28 enriched genes	day6_N. ect	No
BTG1	1.17477e-72	0.382331	0.896	0.852	2.85645e-68	IMR90-4 enriched genes	day30_IP and CN	No
FABP5	1.24202e-72	0.613992	0.638	0.405	3.01997e-68	IMR90-4 enriched genes	day30_oRGC	No
EI24	1.61636e-72	0.266305	0.463	0.281	3.93017e-68	IMR90-4 enriched genes	day30_IP and CN	No
NDUFB8	2.40519e-72	-0.355157	0.781	0.915	5.84821e-68	ASD3-28 enriched genes	day6_N. ect	No
BASP1	2.80075e-72	-0.385461	0.814	0.951	6.81003e-68	ASD3-28 enriched genes	day6_N. ect	No
UQCRB	4.44799e-72	0.365056	0.946	0.859	1.08153e-67	IMR90-4 enriched genes	day6_N. ect	No
RTN4	5.9368e-72	0.377491	0.946	0.903	1.44353e-67	IMR90-4 enriched genes	day30_oRGC	No
IMPDH2	1.08176e-71	0.388199	0.665	0.42	2.63031e-67	IMR90-4 enriched genes	day6_N. ect	No
DLX6-AS1	1.09024e-71	0.394592	0.084	0.014	2.65091e-67	IMR90-4 enriched genes	day30_IP and CN	No
DAAM1	1.79189e-71	0.34989	0.717	0.529	4.35698e-67	IMR90-4 enriched genes	day30_IP and CN	No
NPM1	2.46923e-71	0.341407	0.998	0.995	6.00393e-67	IMR90-4 enriched genes	day30_RGC	No
COTL1	3.08322e-71	-0.43757	0.234	0.471	7.49685e-67	ASD3-28 enriched genes	day30_RGC	No
P4HB	3.54827e-71	-0.282847	0.223	0.512	8.62762e-67	ASD3-28 enriched genes	day12_NCC	No
ZNF503	4.36027e-71	-0.732892	0.283	0.528	1.0602e-66	ASD3-28 enriched genes	day30_oRGC	No
MIF	4.46865e-71	0.419866	0.813	0.648	1.08655e-66	IMR90-4 enriched genes	day6_N. ect	No
CADM1	6.61115e-71	0.427583	0.705	0.472	1.6075e-66	IMR90-4 enriched genes	day30_RGC	No
FXYD6	7.35451e-71	0.289837	0.808	0.591	1.78825e-66	IMR90-4 enriched genes	day30_IP and CN	No
LHX2	7.98495e-71	0.477183	0.185	0.017	1.94154e-66	IMR90-4 enriched genes	day12_NCC	No
UBA52	8.07287e-71	0.364776	1	0.996	1.96292e-66	IMR90-4 enriched genes	day30_oRGC	No
ZFAS1	8.30529e-71	0.380817	0.989	0.987	2.01943e-66	IMR90-4 enriched genes	day12_NCC	No
MYL12B	1.76825e-70	-0.408678	0.637	0.825	4.2995e-66	ASD3-28 enriched genes	day6_N. ect	No
CKB	2.02907e-70	0.553694	0.825	0.612	4.93368e-66	IMR90-4 enriched genes	day12_N. epi	No
CELF4	2.12148e-70	0.404842	0.506	0.349	5.15838e-66	IMR90-4 enriched genes	day30_IP and CN	No
PTMA	2.42728e-70	0.300056	1	0.999	5.90193e-66	IMR90-4 enriched genes	day30_RGC	No
HMGN3	2.97349e-70	0.334985	0.997	0.984	7.23003e-66	IMR90-4 enriched genes	day6_N. ect	No
TLE4	3.29983e-70	0.309589	0.319	0.118	8.02355e-66	IMR90-4 enriched genes	day30_oRGC	No
RPL9	6.01211e-70	0.346044	1	1	1.46184e-65	IMR90-4 enriched genes	day30_oRGC	No
SYNE2	8.8972e-70	0.371145	0.719	0.445	2.16335e-65	IMR90-4 enriched genes	day12_NCC	No
SOX11	1.05466e-69	0.320716	0.926	0.937	2.56441e-65	IMR90-4 enriched genes	day12_NCC	No
FDFT1	2.28253e-69	-0.431564	0.58	0.788	5.54998e-65	ASD3-28 enriched genes	day6_N. ect	No
PAICS	3.76723e-69	0.321553	0.642	0.334	9.16001e-65	IMR90-4 enriched genes	day30_oRGC	No
PKDCC	4.07254e-69	0.348211	0.419	0.175	9.90239e-65	IMR90-4 enriched genes	day6_N. ect	No
ZFAS1	4.34184e-69	0.379575	0.982	0.944	1.05572e-64	IMR90-4 enriched genes	day12_N. epi	No
RPS14	4.84394e-69	0.349907	1	1	1.1778e-64	IMR90-4 enriched genes	day30_oRGC	No
RPS7	6.50438e-69	0.346189	1	1	1.58154e-64	IMR90-4 enriched genes	day30_oRGC	No
ZIC2	1.25373e-68	-0.515548	0.285	0.512	3.04844e-64	ASD3-28 enriched genes	day30_RGC	No
CRABP2	1.80095e-68	0.453565	0.582	0.326	4.379e-64	IMR90-4 enriched genes	day6_N. ect	No
PET100	2.20242e-68	0.316481	0.55	0.227	5.35517e-64	IMR90-4 enriched genes	day12_NCC	No
LYPD1	2.54538e-68	-0.561367	0.223	0.438	6.18908e-64	ASD3-28 enriched genes	day30_RGC	No
CITED2	2.76902e-68	-0.366189	0.185	0.335	6.73288e-64	ASD3-28 enriched genes	day30_IP and CN	No
RPS28	3.1776e-68	-0.261758	0.999	0.999	7.72632e-64	ASD3-28 enriched genes	day30_IP and CN	No
SPARC	3.26889e-68	-0.258366	0.045	0.161	7.94831e-64	ASD3-28 enriched genes	day30_IP and CN	No
PHIP	4.87847e-68	0.313264	0.423	0.149	1.1862e-63	IMR90-4 enriched genes	day12_NCC	No
LAPTM4A	5.28093e-68	0.401702	0.722	0.504	1.28406e-63	IMR90-4 enriched genes	day6_N. ect	No
FZD3	6.00368e-68	0.377855	0.747	0.507	1.4598e-63	IMR90-4 enriched genes	day12_NCC	No
AHNAK	6.27169e-68	-0.375549	0.108	0.325	1.52496e-63	ASD3-28 enriched genes	day6_N. ect	No
NOL4	7.22432e-68	0.254212	0.219	0.098	1.75659e-63	IMR90-4 enriched genes	day30_IP and CN	No
IFITM3	1.23405e-67	0.51363	0.933	0.852	3.0006e-63	IMR90-4 enriched genes	day6_N. ect	No
CDK4	1.26341e-67	0.282767	0.677	0.312	3.07199e-63	IMR90-4 enriched genes	day12_NCC	No
TCF25	1.62779e-67	-0.310406	0.502	0.687	3.95797e-63	ASD3-28 enriched genes	day30_IP and CN	No
GPC1	2.20101e-67	0.479908	0.537	0.316	5.35177e-63	IMR90-4 enriched genes	day30_RGC	No
EVL	2.75802e-67	0.294163	0.806	0.585	6.70611e-63	IMR90-4 enriched genes	day30_IP and CN	No
RGMA	2.81373e-67	0.382914	0.706	0.475	6.84158e-63	IMR90-4 enriched genes	day6_N. ect	No
UBA52	2.88288e-67	0.323017	1	1	7.00973e-63	IMR90-4 enriched genes	day12_NCC	No
GNAS	3.77439e-67	0.367687	0.986	0.961	9.17744e-63	IMR90-4 enriched genes	day30_oRGC	No
SON	3.99222e-67	-0.385429	0.769	0.921	9.70708e-63	ASD3-28 enriched genes	day30_RGC	No
RBM8A	4.34387e-67	-0.347969	0.834	0.94	1.05621e-62	ASD3-28 enriched genes	day6_N. ect	No
JAM2	5.0183e-67	-0.381549	0.241	0.472	1.2202e-62	ASD3-28 enriched genes	day30_RGC	No
PRDM16	5.31853e-67	0.25701	0.228	0.042	1.2932e-62	IMR90-4 enriched genes	day6_N. ect	No
LIN28A	5.39289e-67	-0.356702	0.918	0.979	1.31128e-62	ASD3-28 enriched genes	day12_N. epi	No
CSRP1	5.72068e-67	-0.251431	0	0.131	1.39098e-62	ASD3-28 enriched genes	day6_N. ect	No
RPL18A	9.17888e-67	0.327869	1	1	2.23185e-62	IMR90-4 enriched genes	day12_NCC	No
CLTA	1.24386e-66	-0.297804	0.925	0.97	3.02445e-62	ASD3-28 enriched genes	day6_N. ect	No
RPS6	1.38718e-66	0.373396	1	1	3.37292e-62	IMR90-4 enriched genes	day12_NCC	No
RPS19BP1	2.78354e-66	0.31985	0.589	0.302	6.76818e-62	IMR90-4 enriched genes	day30_oRGC	No
FAM133B	2.89387e-66	0.313182	0.644	0.333	7.03644e-62	IMR90-4 enriched genes	day30_oRGC	No
CD82	2.96614e-66	0.304102	0.271	0.068	7.21216e-62	IMR90-4 enriched genes	day6_N. ect	No
SFRP1	2.96799e-66	0.370979	0.896	0.544	7.21667e-62	IMR90-4 enriched genes	day12_NCC	No
PGRMC1	3.17686e-66	-0.398335	0.752	0.903	7.72454e-62	ASD3-28 enriched genes	day30_RGC	Yes（X chromosome）
METTL26	3.75345e-66	0.341299	0.573	0.295	9.12651e-62	IMR90-4 enriched genes	day30_oRGC	No
PRDX1	5.52241e-66	0.322521	0.927	0.888	1.34277e-61	IMR90-4 enriched genes	day30_IP and CN	No
UBE2N	9.18158e-66	0.321573	0.601	0.317	2.2325e-61	IMR90-4 enriched genes	day30_oRGC	No
RNF175	9.38248e-66	0.353069	0.469	0.224	2.28135e-61	IMR90-4 enriched genes	day6_N. ect	No
RPL26	1.05448e-65	0.279498	1	1	2.56397e-61	IMR90-4 enriched genes	day30_RGC	No
RBMS1	1.1854e-65	-0.365097	0.252	0.501	2.88231e-61	ASD3-28 enriched genes	day6_N. ect	No
STMN4	1.73655e-65	0.42982	0.67	0.535	4.22243e-61	IMR90-4 enriched genes	day30_IP and CN	No
RPL24	2.34162e-65	0.270741	1	1	5.69364e-61	IMR90-4 enriched genes	day30_RGC	No
ATP5PO	2.67278e-65	0.28315	0.941	0.923	6.49886e-61	IMR90-4 enriched genes	day30_IP and CN	No
PBX3	3.13327e-65	-0.326911	0.209	0.453	7.61855e-61	ASD3-28 enriched genes	day6_N. ect	No
GNAS	3.7783e-65	0.327317	0.98	0.956	9.18693e-61	IMR90-4 enriched genes	day30_RGC	No
RPL15	5.54332e-65	0.302685	1	1	1.34786e-60	IMR90-4 enriched genes	day30_oRGC	No
GPC3	7.00415e-65	0.432528	0.966	0.966	1.70306e-60	IMR90-4 enriched genes	day12_N. epi	Yes（X chromosome）
PARP1	9.38714e-65	-0.335038	0.881	0.94	2.28248e-60	ASD3-28 enriched genes	day6_N. ect	No
SPINT2	1.00919e-64	-0.516034	0.23	0.494	2.45386e-60	ASD3-28 enriched genes	day30_oRGC	No
DNER	1.24943e-64	0.343892	0.51	0.354	3.03799e-60	IMR90-4 enriched genes	day30_IP and CN	No
MSI2	1.25884e-64	0.366853	0.448	0.207	3.06087e-60	IMR90-4 enriched genes	day6_N. ect	No
HMGA1	1.32364e-64	0.418812	0.741	0.57	3.21844e-60	IMR90-4 enriched genes	day30_RGC	No
CNTNAP2	1.34417e-64	-0.556172	0.369	0.588	3.26836e-60	ASD3-28 enriched genes	day30_RGC	No
ODC1	4.08713e-64	-0.455179	0.901	0.968	9.93785e-60	ASD3-28 enriched genes	day30_RGC	No
FDFT1	4.58204e-64	0.395704	0.721	0.419	1.11412e-59	IMR90-4 enriched genes	day30_oRGC	No
TPBG	4.7105e-64	-0.57645	0.455	0.674	1.14536e-59	ASD3-28 enriched genes	day6_N. ect	No
SNRPD3	5.0158e-64	-0.334611	0.844	0.938	1.21959e-59	ASD3-28 enriched genes	day6_N. ect	No
ID1	6.23646e-64	-0.333775	0.015	0.105	1.51639e-59	ASD3-28 enriched genes	day30_IP and CN	No
MAF	6.76423e-64	-0.364824	0.001	0.196	1.64472e-59	ASD3-28 enriched genes	day30_oRGC	No
SYT1	7.1654e-64	-0.541425	0.287	0.504	1.74227e-59	ASD3-28 enriched genes	day30_RGC	No
EIF1AX	9.13077e-64	-0.392349	0.673	0.854	2.22015e-59	ASD3-28 enriched genes	day12_N. epi	Yes（X chromosome）
POU3F3	9.2902e-64	0.298989	0.284	0.081	2.25891e-59	IMR90-4 enriched genes	day6_N. ect	No
FAM171B	1.18819e-63	0.253626	0.205	0.033	2.88909e-59	IMR90-4 enriched genes	day6_N. ect	No
CAMK2N1	1.4808e-63	0.345565	0.649	0.35	3.60056e-59	IMR90-4 enriched genes	day30_oRGC	No
PPP1R14B	1.75354e-63	0.361569	0.859	0.784	4.26374e-59	IMR90-4 enriched genes	day30_oRGC	No
EMX1	1.83894e-63	0.298486	0.169	0.025	4.47139e-59	IMR90-4 enriched genes	day30_RGC	No
HRAS	1.86603e-63	-0.358206	0.468	0.694	4.53725e-59	ASD3-28 enriched genes	day6_N. ect	No
YWHAG	2.23658e-63	0.263029	0.578	0.385	5.43823e-59	IMR90-4 enriched genes	day30_IP and CN	No
RPL30	5.40554e-63	0.305746	1	1	1.31436e-58	IMR90-4 enriched genes	day12_NCC	No
EEF2	5.77085e-63	0.319689	0.997	0.988	1.40318e-58	IMR90-4 enriched genes	day30_RGC	No
EMID1	5.93681e-63	0.300029	0.357	0.134	1.44354e-58	IMR90-4 enriched genes	day6_N. ect	No
SKA2	2.48116e-62	0.269565	0.66	0.345	6.03294e-58	IMR90-4 enriched genes	day12_NCC	No
EIF4B	3.65449e-62	0.387285	0.68	0.467	8.88589e-58	IMR90-4 enriched genes	day6_N. ect	No
TOMM7	4.05702e-62	0.383245	0.618	0.387	9.86466e-58	IMR90-4 enriched genes	day6_N. ect	No
MXRA7	5.47571e-62	-0.432515	0.079	0.307	1.33142e-57	ASD3-28 enriched genes	day30_oRGC	No
OLFM3	5.67853e-62	-0.496189	0.134	0.332	1.38073e-57	ASD3-28 enriched genes	day30_RGC	No
ATP5F1D	6.36076e-62	0.291167	0.83	0.798	1.54662e-57	IMR90-4 enriched genes	day30_IP and CN	No
NR2F1	6.51204e-62	-0.41535	0.843	0.95	1.5834e-57	ASD3-28 enriched genes	day6_N. ect	No
RTN4	1.0319e-61	-0.379951	0.813	0.913	2.50906e-57	ASD3-28 enriched genes	day6_N. ect	No
FBL	1.0818e-61	0.395051	0.641	0.421	2.6304e-57	IMR90-4 enriched genes	day30_RGC	No
STMN1	1.20115e-61	-0.33959	0.947	0.989	2.92059e-57	ASD3-28 enriched genes	day6_N. ect	No
METTL26	1.34662e-61	0.252144	0.624	0.322	3.27432e-57	IMR90-4 enriched genes	day12_NCC	No
GNG5	1.54462e-61	-0.261665	0.49	0.659	3.75575e-57	ASD3-28 enriched genes	day30_IP and CN	No
C11orf58	2.27201e-61	-0.303285	0.898	0.952	5.52439e-57	ASD3-28 enriched genes	day6_N. ect	No
CCDC88A	2.92903e-61	0.26311	0.577	0.291	7.12193e-57	IMR90-4 enriched genes	day30_oRGC	No
COMMD6	3.30375e-61	0.261752	0.988	0.987	8.03307e-57	IMR90-4 enriched genes	day12_NCC	No
WLS	3.60618e-61	0.415227	0.929	0.869	8.76843e-57	IMR90-4 enriched genes	day12_N. epi	No
PCDH7	4.80753e-61	-0.375255	0.306	0.541	1.16895e-56	ASD3-28 enriched genes	day6_N. ect	No
FABP5	6.23496e-61	-0.468346	0.288	0.544	1.51603e-56	ASD3-28 enriched genes	day12_N. epi	No
PSMC3	6.76292e-61	0.291286	0.575	0.297	1.6444e-56	IMR90-4 enriched genes	day30_oRGC	No
MSMO1	7.10865e-61	-0.37621	0.207	0.437	1.72847e-56	ASD3-28 enriched genes	day6_N. ect	No
PPP1R1A	8.05195e-61	0.297507	0.188	0.027	1.95783e-56	IMR90-4 enriched genes	day12_NCC	No
VEPH1	9.77284e-61	0.347333	0.37	0.162	2.37627e-56	IMR90-4 enriched genes	day30_RGC	No
PSMD2	1.041e-60	-0.342271	0.725	0.865	2.5312e-56	ASD3-28 enriched genes	day6_N. ect	No
SYT1	1.14952e-60	-0.783131	0.522	0.694	2.79507e-56	ASD3-28 enriched genes	day30_oRGC	No
AKIRIN1	1.22677e-60	0.339597	0.86	0.74	2.98289e-56	IMR90-4 enriched genes	day6_N. ect	No
NR2F1	1.23033e-60	-0.434295	0.705	0.892	2.99154e-56	ASD3-28 enriched genes	day30_oRGC	No
MRPL3	1.27701e-60	0.278349	0.376	0.133	3.10504e-56	IMR90-4 enriched genes	day12_NCC	No
NTRK2	1.83779e-60	-0.695122	0.332	0.531	4.4686e-56	ASD3-28 enriched genes	day30_RGC	No
MYL9	1.99541e-60	-0.741895	0.457	0.644	4.85184e-56	ASD3-28 enriched genes	day6_N. ect	No
RPS3A	4.03147e-60	0.317507	1	1	9.80253e-56	IMR90-4 enriched genes	day30_oRGC	No
PRTG	4.33675e-60	-0.297551	0.069	0.244	1.05448e-55	ASD3-28 enriched genes	day30_RGC	No
PABPC1	6.7295e-60	0.365709	0.954	0.918	1.63628e-55	IMR90-4 enriched genes	day30_RGC	No
TPM1	6.93956e-60	-0.616889	0.847	0.949	1.68735e-55	ASD3-28 enriched genes	day12_N. epi	No
MYCN	7.23599e-60	0.322328	0.275	0.094	1.75943e-55	IMR90-4 enriched genes	day30_RGC	No
CALU	1.17465e-59	-0.409973	0.484	0.709	2.85617e-55	ASD3-28 enriched genes	day30_RGC	No
MALAT1	1.23228e-59	0.47834	1	1	2.99629e-55	IMR90-4 enriched genes	day12_N. epi	No
TGIF1	1.34077e-59	-0.430492	0.203	0.412	3.26008e-55	ASD3-28 enriched genes	day30_RGC	No
RPL23	1.59788e-59	0.336392	1	1	3.88525e-55	IMR90-4 enriched genes	day12_NCC	No
ROMO1	2.23459e-59	-0.355605	0.438	0.662	5.4334e-55	ASD3-28 enriched genes	day30_RGC	No
TUBA1A	3.41779e-59	0.265884	1	1	8.31035e-55	IMR90-4 enriched genes	day30_IP and CN	No
FBLN1	3.46673e-59	0.523073	0.266	0.077	8.42937e-55	IMR90-4 enriched genes	day12_NCC	No
CNTNAP2	3.61122e-59	-0.507608	0.704	0.873	8.78069e-55	ASD3-28 enriched genes	day30_oRGC	No
PSMB4	3.83361e-59	0.285216	0.566	0.295	9.32142e-55	IMR90-4 enriched genes	day30_oRGC	No
RPL23A	3.85979e-59	0.290885	1	0.994	9.38508e-55	IMR90-4 enriched genes	day30_RGC	No
EPB41	4.76784e-59	-0.361159	0.239	0.384	1.1593e-54	ASD3-28 enriched genes	day30_IP and CN	No
MYL12A	5.16731e-59	-0.413599	0.722	0.859	1.25643e-54	ASD3-28 enriched genes	day6_N. ect	No
SOX4	5.67626e-59	-0.432927	0.871	0.956	1.38018e-54	ASD3-28 enriched genes	day30_RGC	No
SQLE	6.29286e-59	0.311554	0.625	0.335	1.53011e-54	IMR90-4 enriched genes	day30_oRGC	No
VDAC2	6.92125e-59	-0.32878	0.836	0.92	1.6829e-54	ASD3-28 enriched genes	day6_N. ect	No
PAFAH1B3	7.32107e-59	0.279368	0.94	0.9	1.78012e-54	IMR90-4 enriched genes	day30_IP and CN	No
BAX	7.83018e-59	-0.452044	0.656	0.824	1.90391e-54	ASD3-28 enriched genes	day6_N. ect	No
RPL37	8.34545e-59	-0.253205	0.998	1	2.02919e-54	ASD3-28 enriched genes	day30_IP and CN	No
RPL13	1.05627e-58	0.282738	1	1	2.56831e-54	IMR90-4 enriched genes	day12_NCC	No
ANXA2	1.3966e-58	0.326779	0.142	0.008	3.39583e-54	IMR90-4 enriched genes	day12_NCC	No
BCL11A	1.45315e-58	0.372198	0.47	0.324	3.53333e-54	IMR90-4 enriched genes	day30_IP and CN	No
DEF8	1.53783e-58	-0.323831	0.344	0.576	3.73922e-54	ASD3-28 enriched genes	day6_N. ect	No
PSMC1	1.72393e-58	-0.319368	0.809	0.922	4.19174e-54	ASD3-28 enriched genes	day6_N. ect	No
IAH1	1.9594e-58	0.258909	0.224	0.05	4.76427e-54	IMR90-4 enriched genes	day6_N. ect	No
DMRT3	3.35536e-58	-0.354758	0.114	0.299	8.15855e-54	ASD3-28 enriched genes	day30_RGC	No
BAX	5.39036e-58	-0.363655	0.263	0.541	1.31067e-53	ASD3-28 enriched genes	day30_oRGC	No
RPS12	5.93605e-58	0.322671	1	1	1.44335e-53	IMR90-4 enriched genes	day30_oRGC	No
RPS27L	5.97753e-58	-0.30462	0.654	0.801	1.45344e-53	ASD3-28 enriched genes	day30_IP and CN	No
DSC2	7.4421e-58	-0.314696	0.172	0.388	1.80955e-53	ASD3-28 enriched genes	day6_N. ect	No
WNT5B	7.7193e-58	0.35229	0.55	0.321	1.87695e-53	IMR90-4 enriched genes	day6_N. ect	No
IAH1	9.90692e-58	0.281552	0.242	0.046	2.40887e-53	IMR90-4 enriched genes	day12_N. epi	No
EIF3D	1.00127e-57	0.269193	0.678	0.395	2.43458e-53	IMR90-4 enriched genes	day12_NCC	No
LHX5-AS1	1.31285e-57	-0.446688	0.05	0.258	3.19219e-53	ASD3-28 enriched genes	day30_oRGC	No
SC5D	1.90044e-57	-0.286124	0.11	0.308	4.62093e-53	ASD3-28 enriched genes	day6_N. ect	No
VPS28	2.00863e-57	0.263888	0.71	0.534	4.88399e-53	IMR90-4 enriched genes	day30_IP and CN	No
SNRPA1	2.96893e-57	-0.34687	0.704	0.854	7.21894e-53	ASD3-28 enriched genes	day6_N. ect	No
SEC62	4.00286e-57	-0.363499	0.577	0.777	9.73295e-53	ASD3-28 enriched genes	day30_RGC	No
NAP1L1	4.42341e-57	0.34764	0.983	0.977	1.07555e-52	IMR90-4 enriched genes	day30_RGC	No
PTTG1	4.45173e-57	0.383779	0.661	0.314	1.08244e-52	IMR90-4 enriched genes	day12_NCC	No
TSTD1	4.76239e-57	-0.337989	0.001	0.178	1.15797e-52	ASD3-28 enriched genes	day30_oRGC	No
SQLE	5.21959e-57	-0.387423	0.424	0.639	1.26914e-52	ASD3-28 enriched genes	day6_N. ect	No
ANKRD1	7.93719e-57	-0.662107	0.062	0.232	1.92993e-52	ASD3-28 enriched genes	day6_N. ect	No
SVIL	1.25099e-56	0.341348	0.499	0.275	3.04178e-52	IMR90-4 enriched genes	day6_N. ect	No
SNHG7	1.53569e-56	-0.310796	0.366	0.68	3.73404e-52	ASD3-28 enriched genes	day30_oRGC	No
CDCA7L	1.75053e-56	0.303453	0.333	0.14	4.25642e-52	IMR90-4 enriched genes	day30_RGC	No
PCSK1N	1.82829e-56	-0.386897	0.59	0.801	4.44548e-52	ASD3-28 enriched genes	day30_oRGC	Yes（X chromosome）
OTX2	2.06481e-56	0.342017	0.513	0.286	5.02059e-52	IMR90-4 enriched genes	day6_N. ect	No
NDUFAF8	2.19545e-56	-0.32621	0.602	0.768	5.33823e-52	ASD3-28 enriched genes	day6_N. ect	No
NAA38	2.79886e-56	-0.411476	0.309	0.566	6.80543e-52	ASD3-28 enriched genes	day30_oRGC	No
RPL10	3.13252e-56	0.302415	1	1	7.61671e-52	IMR90-4 enriched genes	day30_oRGC	Yes（X chromosome）
ZIC1	3.69917e-56	-0.320902	0.017	0.145	8.99454e-52	ASD3-28 enriched genes	day30_RGC	No
SEC11C	5.33526e-56	-0.318661	0.245	0.468	1.29727e-51	ASD3-28 enriched genes	day6_N. ect	No
UBL5	8.45865e-56	0.287905	0.961	0.906	2.05672e-51	IMR90-4 enriched genes	day6_N. ect	No
SALL4	1.03328e-55	0.324235	0.521	0.29	2.51242e-51	IMR90-4 enriched genes	day6_N. ect	No
LITAF	1.07309e-55	-0.266161	0.057	0.216	2.60923e-51	ASD3-28 enriched genes	day30_RGC	No
RPS15	1.27198e-55	0.311971	1	1	3.09283e-51	IMR90-4 enriched genes	day30_oRGC	No
EIF4EBP1	1.3571e-55	0.517495	0.285	0.12	3.29979e-51	IMR90-4 enriched genes	day30_oRGC	No
NAA38	1.45414e-55	-0.380699	0.398	0.609	3.53574e-51	ASD3-28 enriched genes	day30_RGC	No
PARK7	1.97012e-55	0.340413	0.942	0.919	4.79035e-51	IMR90-4 enriched genes	day30_oRGC	No
PCBD1	2.00745e-55	-0.328732	0.398	0.647	4.88112e-51	ASD3-28 enriched genes	day12_N. epi	No
CNTNAP2	2.02305e-55	0.409148	0.606	0.383	4.91905e-51	IMR90-4 enriched genes	day6_N. ect	No
RPS21	2.7831e-55	-0.252558	0.979	0.984	6.7671e-51	ASD3-28 enriched genes	day30_IP and CN	No
XRN2	3.09693e-55	0.272801	0.573	0.307	7.53019e-51	IMR90-4 enriched genes	day30_oRGC	No
SNTG1	3.98465e-55	-0.641291	0.058	0.261	9.68869e-51	ASD3-28 enriched genes	day30_oRGC	No
TMEM230	9.89269e-55	-0.289412	0.253	0.505	2.40541e-50	ASD3-28 enriched genes	day12_NCC	No
ACAT2	1.16698e-54	-0.488524	0.796	0.872	2.8375e-50	ASD3-28 enriched genes	day6_N. ect	No
MEST	1.39601e-54	0.41931	0.676	0.449	3.39441e-50	IMR90-4 enriched genes	day12_N. epi	No
CYCS	1.54777e-54	0.304216	0.862	0.855	3.7634e-50	IMR90-4 enriched genes	day30_IP and CN	No
HSPA1A	1.76047e-54	0.414687	0.091	0.013	4.28059e-50	IMR90-4 enriched genes	day30_oRGC	No
OAZ1	2.07985e-54	-0.298525	0.94	0.981	5.05716e-50	ASD3-28 enriched genes	day6_N. ect	No
TPGS2	2.122e-54	0.286364	0.488	0.249	5.15965e-50	IMR90-4 enriched genes	day30_oRGC	No
RPL11	2.4938e-54	0.297216	1	1	6.06366e-50	IMR90-4 enriched genes	day30_oRGC	No
SCG2	2.81326e-54	0.295613	0.217	0.106	6.84043e-50	IMR90-4 enriched genes	day30_IP and CN	No
NEUROG2	2.82875e-54	0.342815	0.26	0.088	6.8781e-50	IMR90-4 enriched genes	day30_RGC	No
FBXO32	3.14883e-54	0.262516	0.136	0.017	7.65638e-50	IMR90-4 enriched genes	day30_RGC	No
COX7A2L	4.27862e-54	0.330329	0.817	0.656	1.04035e-49	IMR90-4 enriched genes	day6_N. ect	No
SDC2	4.45926e-54	-0.339997	0.794	0.903	1.08427e-49	ASD3-28 enriched genes	day6_N. ect	No
CALM1	4.84602e-54	-0.28551	0.922	0.989	1.17831e-49	ASD3-28 enriched genes	day12_NCC	No
TPBG	8.03334e-54	-0.29713	0.04	0.134	1.95331e-49	ASD3-28 enriched genes	day30_IP and CN	No
RPLP1	8.2732e-54	0.290006	1	1	2.01163e-49	IMR90-4 enriched genes	day30_oRGC	No
ALKBH7	8.47925e-54	0.35142	0.653	0.446	2.06173e-49	IMR90-4 enriched genes	day6_N. ect	No
FOXG1	1.34126e-53	0.259372	0.114	0	3.26128e-49	IMR90-4 enriched genes	day12_NCC	No
CCND1	2.57393e-53	0.43746	0.341	0.133	6.25852e-49	IMR90-4 enriched genes	day12_NCC	No
SCUBE3	3.42494e-53	-0.269503	0.092	0.263	8.32774e-49	ASD3-28 enriched genes	day30_RGC	No
TMSB15A	3.75526e-53	0.4211	0.876	0.803	9.13092e-49	IMR90-4 enriched genes	day30_oRGC	Yes（X chromosome）
FADS2	4.17272e-53	-0.323465	0.441	0.65	1.0146e-48	ASD3-28 enriched genes	day6_N. ect	No
RPL39	5.1423e-53	0.287504	1	1	1.25035e-48	IMR90-4 enriched genes	day12_NCC	Yes（X chromosome）
VIM	5.83784e-53	0.374398	0.995	0.993	1.41947e-48	IMR90-4 enriched genes	day12_N. epi	No
GPC3	6.46029e-53	-0.523762	0.135	0.349	1.57082e-48	ASD3-28 enriched genes	day30_oRGC	Yes（X chromosome）
TKT	7.50276e-53	0.370918	0.866	0.802	1.8243e-48	IMR90-4 enriched genes	day30_RGC	No
MVD	8.65531e-53	-0.339578	0.195	0.402	2.10454e-48	ASD3-28 enriched genes	day6_N. ect	No
FTL	9.64302e-53	-0.485446	1	1	2.3447e-48	ASD3-28 enriched genes	day6_N. ect	No
GCNT1	1.24212e-52	0.362362	0.491	0.245	3.02023e-48	IMR90-4 enriched genes	day12_N. epi	No
PLS3	1.31301e-52	-0.580872	0.207	0.439	3.19258e-48	ASD3-28 enriched genes	day30_oRGC	Yes（X chromosome）
INSM1	2.04526e-52	-0.442759	0.25	0.383	4.97305e-48	ASD3-28 enriched genes	day30_IP and CN	No
RPL34	2.63832e-52	-0.321221	0.999	0.998	6.41508e-48	ASD3-28 enriched genes	day30_RGC	No
OLFM1	2.78576e-52	0.298265	0.452	0.307	6.77359e-48	IMR90-4 enriched genes	day30_IP and CN	No
MGST3	2.89571e-52	0.484029	0.618	0.421	7.04091e-48	IMR90-4 enriched genes	day12_N. epi	No
EGR1	3.78194e-52	0.429567	0.81	0.623	9.19579e-48	IMR90-4 enriched genes	day30_RGC	No
TLN1	4.29274e-52	-0.318014	0.271	0.486	1.04378e-47	ASD3-28 enriched genes	day6_N. ect	No
KCNQ1OT1	4.36233e-52	-0.515702	0.449	0.68	1.0607e-47	ASD3-28 enriched genes	day30_RGC	No
CAMK2N1	6.15911e-52	0.383434	0.604	0.4	1.49759e-47	IMR90-4 enriched genes	day30_RGC	No
GLOD4	6.30935e-52	0.324006	0.747	0.566	1.53412e-47	IMR90-4 enriched genes	day6_N. ect	No
RPS3	6.39466e-52	0.280325	1	1	1.55486e-47	IMR90-4 enriched genes	day12_NCC	No
SMYD3	1.31954e-51	-0.278094	0.191	0.398	3.20847e-47	ASD3-28 enriched genes	day6_N. ect	No
SLC15A4	1.44461e-51	-0.291005	0	0.161	3.51256e-47	ASD3-28 enriched genes	day30_oRGC	No
DACH1	1.45042e-51	-0.290888	0.168	0.299	3.52669e-47	ASD3-28 enriched genes	day30_IP and CN	No
SPARC	2.01601e-51	-0.372702	0.795	0.882	4.90193e-47	ASD3-28 enriched genes	day6_N. ect	No
PSMB5	2.11814e-51	-0.27641	0.888	0.949	5.15026e-47	ASD3-28 enriched genes	day6_N. ect	No
ZIC4	2.89151e-51	0.27902	0.109	0	7.0307e-47	IMR90-4 enriched genes	day12_NCC	No
PAWR	3.06448e-51	-0.342041	0.311	0.524	7.45129e-47	ASD3-28 enriched genes	day6_N. ect	No
ACTC1	3.13512e-51	-1.04445	0.112	0.288	7.62304e-47	ASD3-28 enriched genes	day6_N. ect	No
FGFBP3	3.23508e-51	0.301566	0.756	0.546	7.86609e-47	IMR90-4 enriched genes	day30_RGC	No
UBL5	3.41967e-51	-0.342199	0.857	0.94	8.31492e-47	ASD3-28 enriched genes	day30_RGC	No
RPS18	4.51855e-51	0.28527	1	1	1.09869e-46	IMR90-4 enriched genes	day30_oRGC	No
HLA-C	4.59273e-51	-0.283315	0.134	0.342	1.11672e-46	ASD3-28 enriched genes	day12_N. epi	No
MCRIP1	4.65547e-51	0.294778	0.594	0.334	1.13198e-46	IMR90-4 enriched genes	day30_oRGC	No
IMPDH2	5.55593e-51	0.355942	0.727	0.536	1.35092e-46	IMR90-4 enriched genes	day30_RGC	No
MEF2C	6.10946e-51	-0.528853	0.091	0.288	1.48552e-46	ASD3-28 enriched genes	day30_oRGC	No
HMGCS1	6.35197e-51	0.279692	0.173	0.029	1.54448e-46	IMR90-4 enriched genes	day12_NCC	No
RPS8	6.81103e-51	0.335586	1	1	1.6561e-46	IMR90-4 enriched genes	day12_NCC	No
YBX1	1.14778e-50	0.289811	1	0.999	2.79083e-46	IMR90-4 enriched genes	day30_oRGC	No
GSTP1	1.28359e-50	-0.260311	0.865	0.878	3.12105e-46	ASD3-28 enriched genes	day30_IP and CN	No
CCNB1IP1	1.38296e-50	0.323813	0.773	0.629	3.36267e-46	IMR90-4 enriched genes	day6_N. ect	No
ATP5F1D	1.69413e-50	0.3424	0.815	0.722	4.11928e-46	IMR90-4 enriched genes	day30_RGC	No
NAV1	1.83644e-50	0.409179	0.587	0.39	4.46531e-46	IMR90-4 enriched genes	day6_N. ect	No
SIVA1	1.90347e-50	0.281118	0.652	0.392	4.62829e-46	IMR90-4 enriched genes	day30_oRGC	No
AUTS2	4.73887e-50	-0.281842	0.144	0.329	1.15226e-45	ASD3-28 enriched genes	day30_RGC	No
TCIM	5.27831e-50	0.32082	0.36	0.17	1.28342e-45	IMR90-4 enriched genes	day30_RGC	No
LINC01551	6.83426e-50	0.34024	0.107	0.001	1.66175e-45	IMR90-4 enriched genes	day12_NCC	No
MRPL47	7.26795e-50	0.25356	0.437	0.188	1.7672e-45	IMR90-4 enriched genes	day12_NCC	No
TUBB6	1.02511e-49	-0.34478	0.35	0.571	2.49255e-45	ASD3-28 enriched genes	day6_N. ect	No
LHX9	1.08529e-49	-0.382507	0.207	0.332	2.63888e-45	ASD3-28 enriched genes	day30_IP and CN	No
ERG28	1.52485e-49	-0.325788	0.375	0.574	3.70766e-45	ASD3-28 enriched genes	day6_N. ect	No
ATP1A2	1.56023e-49	0.358732	0.206	0.05	3.79369e-45	IMR90-4 enriched genes	day12_NCC	No
IER3	1.86574e-49	-0.388143	0.082	0.248	4.53654e-45	ASD3-28 enriched genes	day6_N. ect	No
TMPO	1.90913e-49	0.254897	0.444	0.194	4.64205e-45	IMR90-4 enriched genes	day12_NCC	No
POMP	1.94283e-49	-0.272742	0.901	0.959	4.72398e-45	ASD3-28 enriched genes	day6_N. ect	No
DYNLL1	2.10654e-49	-0.37176	0.943	0.973	5.12205e-45	ASD3-28 enriched genes	day30_RGC	No
MAP1B	2.53897e-49	0.314692	0.999	0.992	6.17351e-45	IMR90-4 enriched genes	day30_RGC	No
COPE	3.01648e-49	-0.274025	0.829	0.926	7.33457e-45	ASD3-28 enriched genes	day6_N. ect	No
SRSF5	3.3021e-49	0.290638	0.942	0.892	8.02905e-45	IMR90-4 enriched genes	day6_N. ect	No
HNRNPA1	3.36766e-49	0.340915	0.991	0.986	8.18847e-45	IMR90-4 enriched genes	day30_oRGC	No
ARL4D	3.69887e-49	0.300894	0.214	0.11	8.99381e-45	IMR90-4 enriched genes	day30_IP and CN	No
PTN	3.97234e-49	0.485604	0.596	0.376	9.65874e-45	IMR90-4 enriched genes	day12_N. epi	No
IAH1	3.99411e-49	0.291984	0.353	0.168	9.71167e-45	IMR90-4 enriched genes	day30_RGC	No
ENO1	4.16589e-49	0.304884	0.96	0.934	1.01294e-44	IMR90-4 enriched genes	day30_IP and CN	No
PEG10	4.69991e-49	-0.334477	0.803	0.927	1.14278e-44	ASD3-28 enriched genes	day6_N. ect	No
PLK2	5.27875e-49	-0.328864	0.158	0.355	1.28353e-44	ASD3-28 enriched genes	day6_N. ect	No
B2M	5.47819e-49	-0.398831	0.524	0.698	1.33202e-44	ASD3-28 enriched genes	day6_N. ect	No
MZT2B	6.59755e-49	0.294362	0.925	0.862	1.60419e-44	IMR90-4 enriched genes	day6_N. ect	No
EI24	6.95654e-49	0.25841	0.585	0.324	1.69148e-44	IMR90-4 enriched genes	day30_oRGC	No
TAGLN3	7.1446e-49	0.272829	0.713	0.577	1.73721e-44	IMR90-4 enriched genes	day30_IP and CN	No
EXOSC6	7.72285e-49	0.316969	0.657	0.457	1.87781e-44	IMR90-4 enriched genes	day6_N. ect	No
PSAT1	9.13165e-49	0.255201	0.394	0.162	2.22036e-44	IMR90-4 enriched genes	day12_NCC	No
SORBS2	9.21064e-49	-0.397581	0.44	0.621	2.23957e-44	ASD3-28 enriched genes	day6_N. ect	No
PHC2	9.29706e-49	0.317214	0.726	0.552	2.26058e-44	IMR90-4 enriched genes	day6_N. ect	No
FLNA	1.07167e-48	-0.321513	0.625	0.784	2.60576e-44	ASD3-28 enriched genes	day6_N. ect	Yes（X chromosome）
SOX5	1.25912e-48	0.275687	0.333	0.141	3.06156e-44	IMR90-4 enriched genes	day6_N. ect	No
EIF3F	1.29249e-48	0.318231	0.885	0.781	3.1427e-44	IMR90-4 enriched genes	day6_N. ect	No
CETN2	1.46341e-48	-0.390901	0.357	0.539	3.55828e-44	ASD3-28 enriched genes	day30_RGC	Yes（X chromosome）
MSI2	1.66853e-48	-0.341002	0.309	0.438	4.05703e-44	ASD3-28 enriched genes	day30_IP and CN	No
LPAR4	1.68289e-48	0.270614	0.356	0.159	4.09195e-44	IMR90-4 enriched genes	day6_N. ect	Yes（X chromosome）
TSPAN5	1.74228e-48	0.286185	0.165	0.05	4.23636e-44	IMR90-4 enriched genes	day30_oRGC	No
YTHDF2	3.08063e-48	0.318153	0.813	0.691	7.49054e-44	IMR90-4 enriched genes	day6_N. ect	No
NDUFA1	5.98766e-48	-0.307753	0.513	0.718	1.4559e-43	ASD3-28 enriched genes	day30_RGC	Yes（X chromosome）
PLP1	6.12966e-48	0.43971	0.443	0.247	1.49043e-43	IMR90-4 enriched genes	day6_N. ect	Yes（X chromosome）
PTPRN2	7.4895e-48	-0.274914	0.001	0.152	1.82107e-43	ASD3-28 enriched genes	day30_oRGC	No
BTG1	8.85477e-48	0.454449	0.601	0.411	2.15304e-43	IMR90-4 enriched genes	day6_N. ect	No
IGDCC3	1.02932e-47	0.366851	0.728	0.554	2.50279e-43	IMR90-4 enriched genes	day6_N. ect	No
BASP1	1.46707e-47	0.366172	0.969	0.943	3.56719e-43	IMR90-4 enriched genes	day30_oRGC	No
TMEM160	1.56961e-47	-0.308872	0.605	0.788	3.8165e-43	ASD3-28 enriched genes	day6_N. ect	No
SMCO4	2.35119e-47	-0.319206	0.367	0.574	5.71691e-43	ASD3-28 enriched genes	day6_N. ect	No
TTYH1	2.76468e-47	0.38052	0.896	0.8	6.72231e-43	IMR90-4 enriched genes	day12_N. epi	No
WNT7B	2.88003e-47	0.389872	0.53	0.315	7.00281e-43	IMR90-4 enriched genes	day12_N. epi	No
RAB31	3.84454e-47	-0.263091	0.146	0.335	9.34799e-43	ASD3-28 enriched genes	day6_N. ect	No
SOX3	4.93892e-47	0.386101	0.821	0.692	1.2009e-42	IMR90-4 enriched genes	day6_N. ect	Yes（X chromosome）
LIX1	5.92477e-47	0.375472	0.495	0.3	1.44061e-42	IMR90-4 enriched genes	day30_RGC	No
TMSB10	6.0899e-47	0.304621	1	0.999	1.48076e-42	IMR90-4 enriched genes	day12_NCC	No
MEG3	6.87508e-47	-0.319642	0.002	0.094	1.67168e-42	ASD3-28 enriched genes	day30_RGC	No
MALAT1	7.90705e-47	0.395316	1	0.999	1.9226e-42	IMR90-4 enriched genes	day6_N. ect	No
HTRA1	8.11547e-47	-0.270618	0.085	0.239	1.97328e-42	ASD3-28 enriched genes	day30_RGC	No
BRI3	8.76664e-47	-0.280782	0.914	0.975	2.13161e-42	ASD3-28 enriched genes	day6_N. ect	No
POLR2L	9.69075e-47	-0.340998	0.601	0.775	2.3563e-42	ASD3-28 enriched genes	day30_oRGC	No
GLIS3	9.92268e-47	-0.29423	0.21	0.409	2.4127e-42	ASD3-28 enriched genes	day6_N. ect	No
FASN	1.16368e-46	-0.310762	0.467	0.657	2.82949e-42	ASD3-28 enriched genes	day6_N. ect	No
CCND1	1.17441e-46	-0.574454	0.531	0.667	2.85557e-42	ASD3-28 enriched genes	day30_RGC	No
CCND1	1.38631e-46	-0.335732	0.088	0.195	3.37081e-42	ASD3-28 enriched genes	day30_IP and CN	No
ZFP36	1.47078e-46	-0.295695	0.073	0.22	3.5762e-42	ASD3-28 enriched genes	day30_RGC	No
RPL36A	1.47125e-46	0.385497	0.997	0.995	3.57735e-42	IMR90-4 enriched genes	day12_NCC	Yes（X chromosome）
PRTG	1.47579e-46	-0.297623	0.887	0.959	3.58838e-42	ASD3-28 enriched genes	day12_N. epi	No
C4orf48	1.47962e-46	-0.339675	0.722	0.87	3.5977e-42	ASD3-28 enriched genes	day30_RGC	No
FBLN1	1.56152e-46	0.263855	0.124	0.01	3.79684e-42	IMR90-4 enriched genes	day6_N. ect	No
DPYSL4	1.96951e-46	-0.323642	0.24	0.427	4.78887e-42	ASD3-28 enriched genes	day30_RGC	No
ACTG1	2.46241e-46	0.298601	0.998	0.998	5.98736e-42	IMR90-4 enriched genes	day12_N. epi	No
PITHD1	2.68519e-46	0.285532	0.477	0.269	6.52905e-42	IMR90-4 enriched genes	day6_N. ect	No
COTL1	2.74445e-46	-0.286773	0.294	0.544	6.67313e-42	ASD3-28 enriched genes	day12_NCC	No
CNBP	2.78129e-46	0.265655	0.95	0.905	6.76271e-42	IMR90-4 enriched genes	day6_N. ect	No
SEC61B	2.80008e-46	-0.271069	0.846	0.916	6.8084e-42	ASD3-28 enriched genes	day6_N. ect	No
DAAM1	2.88266e-46	0.294273	0.522	0.292	7.0092e-42	IMR90-4 enriched genes	day30_oRGC	No
SOX11	3.13531e-46	0.344324	0.939	0.9	7.62352e-42	IMR90-4 enriched genes	day30_oRGC	No
ATP5ME	3.8365e-46	-0.327824	0.681	0.838	9.32844e-42	ASD3-28 enriched genes	day30_RGC	No
PTMA	4.36605e-46	0.286554	1	1	1.06161e-41	IMR90-4 enriched genes	day12_NCC	No
PPP1R1A	4.39232e-46	0.252073	0.241	0.064	1.06799e-41	IMR90-4 enriched genes	day12_N. epi	No
POU3F3	4.82355e-46	0.322135	0.419	0.237	1.17285e-41	IMR90-4 enriched genes	day30_RGC	No
TSHZ2	4.91728e-46	-0.308184	0.096	0.253	1.19564e-41	ASD3-28 enriched genes	day30_RGC	No
GABPB1-AS1	5.5916e-46	0.264331	0.646	0.406	1.3596e-41	IMR90-4 enriched genes	day12_NCC	No
NEDD4L	5.79551e-46	0.318994	0.332	0.163	1.40918e-41	IMR90-4 enriched genes	day30_RGC	No
GPM6B	5.9059e-46	-0.305883	0.619	0.811	1.43602e-41	ASD3-28 enriched genes	day6_N. ect	Yes（X chromosome）
C12orf57	6.7288e-46	0.330834	0.83	0.704	1.63611e-41	IMR90-4 enriched genes	day6_N. ect	No
TAF9	6.98762e-46	-0.297363	0.452	0.653	1.69904e-41	ASD3-28 enriched genes	day6_N. ect	No
C4orf3	7.63764e-46	-0.292404	0.475	0.766	1.85709e-41	ASD3-28 enriched genes	day30_oRGC	No
POU3F2	9.30795e-46	-0.306166	0.415	0.621	2.26323e-41	ASD3-28 enriched genes	day6_N. ect	No
TCF7L1	1.01826e-45	0.27977	0.309	0.142	2.47589e-41	IMR90-4 enriched genes	day30_RGC	No
ROMO1	1.16653e-45	-0.315014	0.615	0.797	2.83643e-41	ASD3-28 enriched genes	day30_oRGC	No
NCAM1	1.20294e-45	0.331746	0.429	0.245	2.92496e-41	IMR90-4 enriched genes	day30_RGC	No
COA1	1.29774e-45	0.268777	0.57	0.326	3.15546e-41	IMR90-4 enriched genes	day30_oRGC	No
JUND	1.32625e-45	-0.366559	0.958	0.988	3.22479e-41	ASD3-28 enriched genes	day30_oRGC	No
ADD3	1.35786e-45	-0.356007	0.155	0.324	3.30164e-41	ASD3-28 enriched genes	day30_RGC	No
SUB1	1.81617e-45	-0.260708	0.92	0.967	4.41601e-41	ASD3-28 enriched genes	day6_N. ect	No
AP2M1	1.8911e-45	-0.285992	0.739	0.865	4.59821e-41	ASD3-28 enriched genes	day6_N. ect	No
FAM89A	2.71159e-45	-0.270307	0.021	0.092	6.59323e-41	ASD3-28 enriched genes	day30_IP and CN	No
MDK	3.33243e-45	-0.370674	0.37	0.566	8.10281e-41	ASD3-28 enriched genes	day30_RGC	No
RDX	3.42564e-45	-0.29679	0.76	0.891	8.32945e-41	ASD3-28 enriched genes	day6_N. ect	No
IGFBP2	3.46187e-45	0.548859	0.997	0.989	8.41753e-41	IMR90-4 enriched genes	day30_oRGC	No
CALR	3.75007e-45	-0.367962	0.771	0.884	9.1183e-41	ASD3-28 enriched genes	day6_N. ect	No
FRZB	4.90169e-45	0.275748	0.196	0.05	1.19185e-40	IMR90-4 enriched genes	day12_NCC	No
GAPDH	5.01953e-45	0.256468	1	1	1.2205e-40	IMR90-4 enriched genes	day12_NCC	No
UBC	5.16657e-45	-0.310712	0.984	0.992	1.25625e-40	ASD3-28 enriched genes	day30_RGC	No
CXXC4	5.38447e-45	-0.270696	0.133	0.304	1.30923e-40	ASD3-28 enriched genes	day30_RGC	No
STMN4	5.50898e-45	0.349664	0.519	0.316	1.33951e-40	IMR90-4 enriched genes	day30_RGC	No
NDUFC1	7.09209e-45	-0.302032	0.544	0.734	1.72444e-40	ASD3-28 enriched genes	day30_RGC	No
MAP4K4	1.02518e-44	-0.297345	0.56	0.753	2.49272e-40	ASD3-28 enriched genes	day6_N. ect	No
TMEM230	1.12213e-44	-0.360534	0.235	0.453	2.72845e-40	ASD3-28 enriched genes	day30_oRGC	No
NACA	1.2826e-44	0.267136	1	1	3.11864e-40	IMR90-4 enriched genes	day30_oRGC	No
TMSB4X	1.40761e-44	0.268683	1	1	3.42261e-40	IMR90-4 enriched genes	day30_IP and CN	Yes（X chromosome）
MZT2B	1.44841e-44	0.299207	0.894	0.828	3.52182e-40	IMR90-4 enriched genes	day30_RGC	No
CD24	1.94224e-44	-0.363364	0.229	0.441	4.72256e-40	ASD3-28 enriched genes	day12_N. epi	No
ITM2C	2.29546e-44	0.26775	0.185	0.044	5.58142e-40	IMR90-4 enriched genes	day12_NCC	No
LEMD1	2.55523e-44	0.260262	0.348	0.159	6.21305e-40	IMR90-4 enriched genes	day6_N. ect	No
RPS27	3.22409e-44	-0.310041	1	1	7.83939e-40	ASD3-28 enriched genes	day30_oRGC	No
ODC1	3.3453e-44	-0.252384	0.992	0.991	8.13409e-40	ASD3-28 enriched genes	day6_N. ect	No
MTPN	3.3484e-44	-0.281167	0.565	0.738	8.14164e-40	ASD3-28 enriched genes	day6_N. ect	No
NFIA	3.55625e-44	0.357755	0.101	0.035	8.64703e-40	IMR90-4 enriched genes	day30_IP and CN	No
MEST	3.76532e-44	-0.29585	0.532	0.724	9.15538e-40	ASD3-28 enriched genes	day6_N. ect	No
PARK7	4.67074e-44	0.280667	0.909	0.868	1.13569e-39	IMR90-4 enriched genes	day30_RGC	No
SOX2	5.06673e-44	-0.301467	0.503	0.622	1.23198e-39	ASD3-28 enriched genes	day30_IP and CN	No
IGDCC3	5.29646e-44	0.4264	0.188	0.048	1.28783e-39	IMR90-4 enriched genes	day12_NCC	No
FBXW7	9.04763e-44	-0.319829	0.173	0.342	2.19993e-39	ASD3-28 enriched genes	day30_RGC	No
IFI44L	1.1167e-43	0.325549	0.282	0.122	2.71525e-39	IMR90-4 enriched genes	day30_RGC	No
BOC	1.12397e-43	0.284684	0.233	0.074	2.73294e-39	IMR90-4 enriched genes	day12_NCC	No
LRIG1	1.39496e-43	0.250714	0.337	0.153	3.39184e-39	IMR90-4 enriched genes	day6_N. ect	No
ARX	2.03153e-43	-0.385682	0.411	0.572	4.93966e-39	ASD3-28 enriched genes	day30_RGC	Yes（X chromosome）
CITED2	2.03387e-43	-0.544279	0.302	0.485	4.94534e-39	ASD3-28 enriched genes	day30_oRGC	No
RPS27A	2.49304e-43	0.254654	1	1	6.06183e-39	IMR90-4 enriched genes	day30_oRGC	No
NKAIN4	2.80102e-43	-0.344552	0.271	0.451	6.81067e-39	ASD3-28 enriched genes	day30_RGC	No
POLE4	3.19161e-43	-0.288353	0.461	0.651	7.76041e-39	ASD3-28 enriched genes	day6_N. ect	No
MDK	3.56452e-43	0.268746	0.998	0.997	8.66713e-39	IMR90-4 enriched genes	day6_N. ect	No
NEXN	3.65002e-43	-0.306224	0.192	0.376	8.87502e-39	ASD3-28 enriched genes	day6_N. ect	No
ATP5F1E	4.63602e-43	-0.323569	0.923	0.958	1.12725e-38	ASD3-28 enriched genes	day30_RGC	No
GADD45GIP1	4.92151e-43	-0.26942	0.819	0.912	1.19667e-38	ASD3-28 enriched genes	day6_N. ect	No
CRNDE	8.22888e-43	0.26802	0.199	0.055	2.00085e-38	IMR90-4 enriched genes	day12_NCC	No
UBB	8.97603e-43	0.339444	0.959	0.926	2.18252e-38	IMR90-4 enriched genes	day30_oRGC	No
C1QBP	9.00047e-43	-0.278162	0.897	0.946	2.18846e-38	ASD3-28 enriched genes	day6_N. ect	No
HSPB1	9.08426e-43	0.354244	0.646	0.451	2.20884e-38	IMR90-4 enriched genes	day12_N. epi	No
PSMA2	1.15104e-42	-0.275496	0.719	0.84	2.79876e-38	ASD3-28 enriched genes	day6_N. ect	No
TMEM258	1.46128e-42	0.269571	0.899	0.798	3.5531e-38	IMR90-4 enriched genes	day6_N. ect	No
MFAP2	1.62406e-42	0.278362	0.252	0.087	3.94889e-38	IMR90-4 enriched genes	day12_NCC	No
NUTF2	1.6683e-42	-0.268115	0.794	0.889	4.05646e-38	ASD3-28 enriched genes	day6_N. ect	No
MORF4L1	1.78003e-42	-0.281247	0.914	0.969	4.32814e-38	ASD3-28 enriched genes	day30_RGC	No
CROT	1.82106e-42	0.29269	0.389	0.2	4.42792e-38	IMR90-4 enriched genes	day6_N. ect	No
ARMCX2	1.85418e-42	0.494761	0.461	0.283	4.50844e-38	IMR90-4 enriched genes	day6_N. ect	Yes（X chromosome）
RFX4	1.93775e-42	-0.29829	0.216	0.39	4.71165e-38	ASD3-28 enriched genes	day30_RGC	No
RNASEH1-AS1	1.96516e-42	0.2521	0.336	0.156	4.77828e-38	IMR90-4 enriched genes	day6_N. ect	No
HMGCR	2.94515e-42	-0.280284	0.212	0.401	7.16112e-38	ASD3-28 enriched genes	day6_N. ect	No
RPL3	3.17614e-42	0.257685	1	1	7.72278e-38	IMR90-4 enriched genes	day30_oRGC	No
NACA	3.26836e-42	0.254707	1	1	7.94701e-38	IMR90-4 enriched genes	day12_NCC	No
RAI14	4.00835e-42	0.286493	0.354	0.185	9.7463e-38	IMR90-4 enriched genes	day30_RGC	No
EMX2	4.37664e-42	-0.530008	0.391	0.559	1.06418e-37	ASD3-28 enriched genes	day30_oRGC	No
NR2F1-AS1	4.57702e-42	-0.263325	0.17	0.34	1.1129e-37	ASD3-28 enriched genes	day30_RGC	No
SULF2	5.13478e-42	-0.422701	0.104	0.282	1.24852e-37	ASD3-28 enriched genes	day30_oRGC	No
ATP5IF1	5.36304e-42	-0.300636	0.758	0.89	1.30402e-37	ASD3-28 enriched genes	day30_RGC	No
LHFPL6	8.33823e-42	-0.309897	0.128	0.283	2.02744e-37	ASD3-28 enriched genes	day30_RGC	No
PLTP	1.15446e-41	-0.345193	0.26	0.43	2.80708e-37	ASD3-28 enriched genes	day30_RGC	No
SELENOW	1.96983e-41	-0.312317	0.516	0.7	4.78964e-37	ASD3-28 enriched genes	day6_N. ect	No
AKAP12	1.97717e-41	-0.406822	0.546	0.716	4.80748e-37	ASD3-28 enriched genes	day6_N. ect	No
MMD	2.01614e-41	0.283146	0.544	0.353	4.90224e-37	IMR90-4 enriched genes	day6_N. ect	No
SRM	2.16805e-41	0.305472	0.526	0.337	5.27162e-37	IMR90-4 enriched genes	day30_RGC	No
ABAT	2.28751e-41	-0.25087	0.177	0.29	5.56208e-37	ASD3-28 enriched genes	day30_IP and CN	No
UBC	2.30516e-41	-0.273618	0.912	0.985	5.605e-37	ASD3-28 enriched genes	day12_NCC	No
ATF3	2.90729e-41	-0.339952	0.196	0.375	7.06908e-37	ASD3-28 enriched genes	day6_N. ect	No
RGS16	3.23114e-41	-0.366404	0.1	0.203	7.85652e-37	ASD3-28 enriched genes	day30_IP and CN	No
ANKRD11	3.34738e-41	-0.285034	0.77	0.879	8.13915e-37	ASD3-28 enriched genes	day6_N. ect	No
CDH2	4.39837e-41	-0.390941	0.739	0.861	1.06946e-36	ASD3-28 enriched genes	day30_oRGC	No
DNMT1	4.87136e-41	-0.315803	0.605	0.768	1.18447e-36	ASD3-28 enriched genes	day6_N. ect	No
ETFB	6.21512e-41	0.285687	0.659	0.539	1.51121e-36	IMR90-4 enriched genes	day30_IP and CN	No
RABAC1	7.09861e-41	-0.296264	0.584	0.741	1.72603e-36	ASD3-28 enriched genes	day6_N. ect	No
SLC25A6	7.47075e-41	-0.273261	0.899	0.958	1.81651e-36	ASD3-28 enriched genes	day12_N. epi	Yes（X chromosome）
COX6A1	8.82867e-41	-0.256745	0.914	0.958	2.14669e-36	ASD3-28 enriched genes	day6_N. ect	No
TRH	9.28915e-41	0.340064	0.087	0	2.25866e-36	IMR90-4 enriched genes	day12_NCC	No
CENPW	1.20743e-40	-0.42957	0.245	0.406	2.93587e-36	ASD3-28 enriched genes	day30_RGC	No
RPS27	1.20921e-40	-0.273208	0.999	1	2.9402e-36	ASD3-28 enriched genes	day30_RGC	No
KIF21A	1.43822e-40	-0.269113	0.263	0.457	3.49703e-36	ASD3-28 enriched genes	day6_N. ect	No
CDC34	1.54441e-40	0.284674	0.516	0.33	3.75523e-36	IMR90-4 enriched genes	day6_N. ect	No
RAP1B	1.86522e-40	-0.271826	0.302	0.542	4.53529e-36	ASD3-28 enriched genes	day30_oRGC	No
POLE3	2.15618e-40	0.289717	0.577	0.394	5.24276e-36	IMR90-4 enriched genes	day6_N. ect	No
RAI14	2.23217e-40	-0.318944	0.546	0.698	5.42752e-36	ASD3-28 enriched genes	day6_N. ect	No
DPYSL3	2.44511e-40	-0.343864	0.637	0.803	5.94528e-36	ASD3-28 enriched genes	day12_N. epi	No
MDH2	2.52617e-40	0.317512	0.728	0.589	6.14239e-36	IMR90-4 enriched genes	day30_RGC	No
TUBB4B	2.65215e-40	-0.386539	0.638	0.806	6.4487e-36	ASD3-28 enriched genes	day30_RGC	No
GNAI2	3.41849e-40	0.285056	0.949	0.902	8.31206e-36	IMR90-4 enriched genes	day6_N. ect	No
DNER	3.55862e-40	0.277736	0.372	0.201	8.65277e-36	IMR90-4 enriched genes	day30_RGC	No
BST2	3.75796e-40	0.330714	0.266	0.091	9.13748e-36	IMR90-4 enriched genes	day12_N. epi	No
EGLN3	4.70476e-40	-0.259607	0.156	0.327	1.14396e-35	ASD3-28 enriched genes	day6_N. ect	No
PHGDH	5.2895e-40	-0.282152	0.871	0.941	1.28614e-35	ASD3-28 enriched genes	day6_N. ect	No
LOXL2	6.03532e-40	-0.251433	0.166	0.34	1.46749e-35	ASD3-28 enriched genes	day6_N. ect	No
LYPD1	8.06768e-40	-0.521787	0.279	0.463	1.96166e-35	ASD3-28 enriched genes	day30_oRGC	No
CD24	8.71667e-40	-0.338486	0.486	0.666	2.11946e-35	ASD3-28 enriched genes	day6_N. ect	No
TP53TG1	9.37765e-40	0.296324	0.577	0.391	2.28018e-35	IMR90-4 enriched genes	day6_N. ect	No
PPA1	9.60435e-40	0.370068	0.809	0.688	2.3353e-35	IMR90-4 enriched genes	day30_oRGC	No
EIF3L	1.01712e-39	0.295823	0.923	0.886	2.47312e-35	IMR90-4 enriched genes	day30_RGC	No
PGAM1	1.06684e-39	0.325499	0.881	0.842	2.59402e-35	IMR90-4 enriched genes	day30_RGC	No
LGALS1	1.08769e-39	0.372796	0.337	0.145	2.64473e-35	IMR90-4 enriched genes	day12_N. epi	No
NME1	1.11804e-39	0.31938	0.706	0.571	2.71852e-35	IMR90-4 enriched genes	day30_RGC	No
ADCY2	1.38817e-39	-0.409703	0.162	0.345	3.37534e-35	ASD3-28 enriched genes	day30_oRGC	No
RPS13	1.6456e-39	0.257643	1	1	4.00128e-35	IMR90-4 enriched genes	day12_NCC	No
FZD2	1.83938e-39	0.271416	0.664	0.482	4.47246e-35	IMR90-4 enriched genes	day6_N. ect	No
MYO10	1.87486e-39	0.280742	0.731	0.56	4.55873e-35	IMR90-4 enriched genes	day6_N. ect	No
TOX3	1.89281e-39	0.322504	0.77	0.642	4.60236e-35	IMR90-4 enriched genes	day12_N. epi	No
SSBP2	2.27079e-39	0.289736	0.397	0.289	5.52141e-35	IMR90-4 enriched genes	day30_IP and CN	No
ID4	2.5299e-39	0.356512	0.963	0.917	6.15144e-35	IMR90-4 enriched genes	day30_RGC	No
SPATS2L	2.81396e-39	-0.296308	0.179	0.338	6.84214e-35	ASD3-28 enriched genes	day30_RGC	No
UBE2S	3.23536e-39	-0.374061	0.639	0.839	7.86679e-35	ASD3-28 enriched genes	day6_N. ect	No
COTL1	3.26e-39	-0.314044	0.218	0.425	7.9267e-35	ASD3-28 enriched genes	day30_oRGC	No
SMOC1	3.54095e-39	0.268907	0.268	0.109	8.60982e-35	IMR90-4 enriched genes	day6_N. ect	No
SYTL2	3.54773e-39	-0.256746	0.196	0.373	8.62631e-35	ASD3-28 enriched genes	day6_N. ect	No
PTMA	4.79393e-39	0.307865	1	0.998	1.16564e-34	IMR90-4 enriched genes	day30_oRGC	No
MAP3K13	4.88649e-39	0.250411	0.175	0.046	1.18815e-34	IMR90-4 enriched genes	day12_NCC	No
DPYSL4	5.81002e-39	-0.25599	0.265	0.379	1.41271e-34	ASD3-28 enriched genes	day30_IP and CN	No
LDHB	6.34187e-39	0.2813	0.998	0.995	1.54203e-34	IMR90-4 enriched genes	day30_oRGC	No
ATP5MD	7.21527e-39	-0.303022	0.685	0.828	1.75439e-34	ASD3-28 enriched genes	day30_RGC	No
NOP53	8.45269e-39	0.274266	0.815	0.683	2.05527e-34	IMR90-4 enriched genes	day6_N. ect	No
NDUFA3	8.84328e-39	-0.312986	0.417	0.585	2.15024e-34	ASD3-28 enriched genes	day30_RGC	No
TMEM230	9.79473e-39	-0.263821	0.548	0.716	2.38159e-34	ASD3-28 enriched genes	day6_N. ect	No
MEG3	9.91816e-39	-0.524712	0.022	0.124	2.4116e-34	ASD3-28 enriched genes	day6_N. ect	No
RBM47	1.05371e-38	-0.28216	0.045	0.197	2.5621e-34	ASD3-28 enriched genes	day30_oRGC	No
SMC3	1.14759e-38	-0.285809	0.819	0.904	2.79036e-34	ASD3-28 enriched genes	day6_N. ect	No
SRSF6	1.27646e-38	0.27302	0.669	0.501	3.1037e-34	IMR90-4 enriched genes	day6_N. ect	No
CXXC5	1.71465e-38	-0.267893	0.277	0.393	4.16918e-34	ASD3-28 enriched genes	day30_IP and CN	No
FAM89A	2.00752e-38	-0.483012	0.074	0.201	4.88128e-34	ASD3-28 enriched genes	day30_RGC	No
RAB13	2.01856e-38	-0.285411	0.552	0.719	4.90813e-34	ASD3-28 enriched genes	day6_N. ect	No
DYNLL1	2.32177e-38	-0.261255	0.97	0.996	5.64538e-34	ASD3-28 enriched genes	day6_N. ect	No
CSRP2	2.41233e-38	0.297761	0.954	0.936	5.86559e-34	IMR90-4 enriched genes	day12_N. epi	No
UQCC2	2.64923e-38	0.290013	0.813	0.722	6.44159e-34	IMR90-4 enriched genes	day6_N. ect	No
BLOC1S2	3.77197e-38	-0.288641	0.367	0.547	9.17155e-34	ASD3-28 enriched genes	day6_N. ect	No
BLCAP	4.26157e-38	0.315455	0.523	0.417	1.0362e-33	IMR90-4 enriched genes	day30_IP and CN	No
RSPO2	4.37358e-38	-0.471723	0.376	0.585	1.06344e-33	ASD3-28 enriched genes	day30_oRGC	No
EIF3H	4.45097e-38	0.289099	0.88	0.828	1.08225e-33	IMR90-4 enriched genes	day30_RGC	No
TMSB4X	4.88637e-38	0.289365	0.999	0.998	1.18812e-33	IMR90-4 enriched genes	day12_N. epi	Yes（X chromosome）
DCTPP1	5.98356e-38	0.282281	0.235	0.085	1.4549e-33	IMR90-4 enriched genes	day12_NCC	No
JPT1	6.29319e-38	0.306579	0.95	0.891	1.53019e-33	IMR90-4 enriched genes	day30_oRGC	No
RPL32	6.40957e-38	0.25858	1	1	1.55849e-33	IMR90-4 enriched genes	day30_oRGC	No
CTNNB1	6.77101e-38	-0.27272	0.344	0.479	1.64637e-33	ASD3-28 enriched genes	day30_IP and CN	No
ANAPC15	9.06698e-38	-0.256865	0.575	0.747	2.20464e-33	ASD3-28 enriched genes	day6_N. ect	No
RPS13	9.12466e-38	0.258697	1	1	2.21866e-33	IMR90-4 enriched genes	day30_oRGC	No
EFNA5	9.22569e-38	0.276138	0.285	0.117	2.24323e-33	IMR90-4 enriched genes	day12_NCC	No
ADGRV1	1.30216e-37	-0.262977	0.052	0.131	3.16621e-33	ASD3-28 enriched genes	day30_IP and CN	No
TRIP6	1.77658e-37	-0.272537	0.294	0.473	4.31976e-33	ASD3-28 enriched genes	day6_N. ect	No
VCAN	1.81577e-37	0.359198	0.565	0.409	4.41505e-33	IMR90-4 enriched genes	day30_RGC	No
MRPL43	1.89258e-37	-0.255987	0.403	0.582	4.60181e-33	ASD3-28 enriched genes	day6_N. ect	No
FGF8	1.94934e-37	0.304334	0.118	0.017	4.73981e-33	IMR90-4 enriched genes	day12_NCC	No
GLI3	2.15632e-37	0.262466	0.235	0.086	5.24308e-33	IMR90-4 enriched genes	day12_NCC	No
C5orf49	2.37982e-37	-0.334162	0.083	0.245	5.78654e-33	ASD3-28 enriched genes	day30_oRGC	No
CSRP2	3.23803e-37	0.332008	0.816	0.67	7.87328e-33	IMR90-4 enriched genes	day30_oRGC	No
RPS17	3.95351e-37	0.275939	0.759	0.625	9.61295e-33	IMR90-4 enriched genes	day6_N. ect	No
RBP1	4.21382e-37	-0.324334	0.056	0.181	1.02459e-32	ASD3-28 enriched genes	day6_N. ect	No
PSMC3	4.3781e-37	-0.259623	0.776	0.866	1.06454e-32	ASD3-28 enriched genes	day6_N. ect	No
PGM1	5.52993e-37	0.291075	0.425	0.264	1.3446e-32	IMR90-4 enriched genes	day30_RGC	No
LINC00461	6.28335e-37	0.284324	0.692	0.435	1.5278e-32	IMR90-4 enriched genes	day30_oRGC	No
HES5	6.68807e-37	0.317751	0.727	0.411	1.6262e-32	IMR90-4 enriched genes	day12_NCC	No
ZNF608	7.78292e-37	-0.26696	0.301	0.502	1.89242e-32	ASD3-28 enriched genes	day12_N. epi	No
SUCO	8.33506e-37	-0.286897	0.285	0.46	2.02667e-32	ASD3-28 enriched genes	day6_N. ect	No
HSPD1	9.39663e-37	0.278341	0.928	0.902	2.28479e-32	IMR90-4 enriched genes	day30_RGC	No
CDK4	1.00315e-36	0.251442	0.56	0.338	2.43916e-32	IMR90-4 enriched genes	day30_oRGC	No
PRDX6	1.37583e-36	-0.36319	0.991	0.986	3.34534e-32	ASD3-28 enriched genes	day6_N. ect	No
CCDC144NL-AS1	1.41903e-36	0.306479	0.502	0.307	3.45038e-32	IMR90-4 enriched genes	day12_N. epi	No
CDKN1A	1.64065e-36	-0.317326	0.104	0.243	3.98925e-32	ASD3-28 enriched genes	day30_RGC	No
THSD7A	1.65121e-36	-0.256098	0.126	0.225	4.01493e-32	ASD3-28 enriched genes	day30_IP and CN	No
NDUFB1	1.7135e-36	-0.285956	0.405	0.575	4.16638e-32	ASD3-28 enriched genes	day30_RGC	No
PLAGL1	1.76077e-36	0.260055	0.422	0.242	4.28132e-32	IMR90-4 enriched genes	day6_N. ect	No
DDX17	2.35389e-36	0.292223	0.816	0.708	5.72348e-32	IMR90-4 enriched genes	day6_N. ect	No
BNIP3	2.5561e-36	0.270829	0.255	0.092	6.21515e-32	IMR90-4 enriched genes	day12_N. epi	No
PGM2L1	2.77691e-36	0.285637	0.535	0.426	6.75205e-32	IMR90-4 enriched genes	day30_IP and CN	No
PAX6	3.2862e-36	0.266352	0.329	0.219	7.9904e-32	IMR90-4 enriched genes	day30_IP and CN	No
PRKDC	3.35446e-36	-0.259822	0.791	0.88	8.15638e-32	ASD3-28 enriched genes	day6_N. ect	No
RPL41	3.41097e-36	-0.2529	1	1	8.29377e-32	ASD3-28 enriched genes	day30_oRGC	No
MBIP	3.46342e-36	0.28075	0.426	0.255	8.42131e-32	IMR90-4 enriched genes	day6_N. ect	No
CBX1	3.94508e-36	-0.283181	0.634	0.784	9.59246e-32	ASD3-28 enriched genes	day30_RGC	No
HES1	5.06661e-36	0.299261	0.266	0.1	1.23195e-31	IMR90-4 enriched genes	day12_N. epi	No
RBM17	5.07544e-36	-0.264905	0.659	0.785	1.23409e-31	ASD3-28 enriched genes	day6_N. ect	No
GRIA2	5.38307e-36	0.316312	0.396	0.285	1.30889e-31	IMR90-4 enriched genes	day30_IP and CN	No
SOX9	5.64431e-36	0.262173	0.196	0.062	1.37241e-31	IMR90-4 enriched genes	day12_NCC	No
SFRP2	6.18173e-36	0.284048	0.986	0.982	1.50309e-31	IMR90-4 enriched genes	day12_N. epi	No
CXXC5	6.24105e-36	-0.320264	0.274	0.445	1.51751e-31	ASD3-28 enriched genes	day6_N. ect	No
EMX2	6.28745e-36	0.341256	0.538	0.345	1.52879e-31	IMR90-4 enriched genes	day12_N. epi	No
OLFM3	6.55759e-36	-0.428832	0.091	0.25	1.59448e-31	ASD3-28 enriched genes	day30_oRGC	No
LUZP1	8.79676e-36	-0.262967	0.563	0.715	2.13893e-31	ASD3-28 enriched genes	day6_N. ect	No
NDUFC2	1.0343e-35	0.298923	0.891	0.85	2.5149e-31	IMR90-4 enriched genes	day30_RGC	No
CRNDE	1.10135e-35	0.275088	0.377	0.191	2.67792e-31	IMR90-4 enriched genes	day12_N. epi	No
DMRTA1	1.20934e-35	0.25645	0.407	0.226	2.94052e-31	IMR90-4 enriched genes	day6_N. ect	No
SPRY1	1.71151e-35	0.511268	0.273	0.126	4.16154e-31	IMR90-4 enriched genes	day12_NCC	No
PHGDH	1.72416e-35	0.418365	0.704	0.556	4.1923e-31	IMR90-4 enriched genes	day30_oRGC	No
NUDT4	2.33499e-35	0.252565	0.331	0.178	5.67753e-31	IMR90-4 enriched genes	day30_RGC	No
LINC01896	2.34048e-35	0.253767	0.371	0.184	5.69088e-31	IMR90-4 enriched genes	day12_N. epi	No
CDKN1C	2.39256e-35	-0.253837	0.085	0.214	5.81751e-31	ASD3-28 enriched genes	day30_RGC	No
PLPP5	2.60882e-35	0.289017	0.509	0.339	6.34334e-31	IMR90-4 enriched genes	day6_N. ect	No
ARX	2.65859e-35	0.289184	0.385	0.197	6.46436e-31	IMR90-4 enriched genes	day12_N. epi	Yes（X chromosome）
TCF4	3.26066e-35	0.345484	0.695	0.545	7.9283e-31	IMR90-4 enriched genes	day30_RGC	No
DDR1	3.70669e-35	-0.324914	0.438	0.585	9.01282e-31	ASD3-28 enriched genes	day30_RGC	No
TMEM97	4.25699e-35	0.265009	0.27	0.114	1.03509e-30	IMR90-4 enriched genes	day12_NCC	No
FAM204A	4.61721e-35	-0.317963	0.374	0.53	1.12268e-30	ASD3-28 enriched genes	day30_RGC	No
ZIC2	4.76407e-35	0.295621	0.334	0.157	1.15838e-30	IMR90-4 enriched genes	day12_NCC	No
SEC62	4.7889e-35	-0.279659	0.745	0.869	1.16442e-30	ASD3-28 enriched genes	day30_oRGC	No
UCP2	4.81126e-35	-0.268105	0.143	0.288	1.16986e-30	ASD3-28 enriched genes	day30_RGC	No
METRNL	5.27917e-35	-0.258421	0.162	0.311	1.28363e-30	ASD3-28 enriched genes	day30_RGC	No
GSTP1	6.09182e-35	-0.327957	1	0.999	1.48123e-30	ASD3-28 enriched genes	day6_N. ect	No
TMEM256	6.28188e-35	-0.298855	0.305	0.461	1.52744e-30	ASD3-28 enriched genes	day30_RGC	No
EXTL2	6.83572e-35	-0.270413	0.207	0.361	1.66211e-30	ASD3-28 enriched genes	day30_RGC	No
NAV1	7.12549e-35	0.268035	0.361	0.26	1.73256e-30	IMR90-4 enriched genes	day30_IP and CN	No
TMSB15A	7.51207e-35	0.346074	0.979	0.981	1.82656e-30	IMR90-4 enriched genes	day12_NCC	Yes（X chromosome）
SLC1A3	7.98747e-35	0.279247	0.333	0.18	1.94215e-30	IMR90-4 enriched genes	day30_RGC	No
ABAT	9.67629e-35	-0.262708	0.231	0.391	2.35279e-30	ASD3-28 enriched genes	day30_RGC	No
CHD1	1.0186e-34	-0.261203	0.356	0.53	2.47673e-30	ASD3-28 enriched genes	day6_N. ect	No
ARHGDIA	1.17306e-34	-0.255919	0.467	0.634	2.85229e-30	ASD3-28 enriched genes	day6_N. ect	No
IER5L	1.27553e-34	-0.250262	0.12	0.26	3.10146e-30	ASD3-28 enriched genes	day30_RGC	No
ERP29	1.45931e-34	-0.272309	0.675	0.796	3.54831e-30	ASD3-28 enriched genes	day6_N. ect	No
PSAT1	1.55294e-34	0.458509	0.568	0.401	3.77597e-30	IMR90-4 enriched genes	day30_oRGC	No
CNIH2	1.57308e-34	-0.252172	0.333	0.511	3.82494e-30	ASD3-28 enriched genes	day6_N. ect	No
IDH1	1.68064e-34	-0.270535	0.502	0.657	4.08648e-30	ASD3-28 enriched genes	day6_N. ect	No
SOX1	2.14494e-34	0.259601	0.605	0.433	5.21543e-30	IMR90-4 enriched genes	day6_N. ect	No
CNN1	2.31276e-34	-0.297158	0.066	0.189	5.62348e-30	ASD3-28 enriched genes	day6_N. ect	No
CALR	2.94937e-34	-0.334205	0.759	0.88	7.1714e-30	ASD3-28 enriched genes	day30_RGC	No
ARHGAP21	3.03302e-34	0.322245	0.571	0.426	7.37479e-30	IMR90-4 enriched genes	day30_RGC	No
LRPAP1	3.08983e-34	-0.260559	0.567	0.714	7.51292e-30	ASD3-28 enriched genes	day6_N. ect	No
CCND1	3.33205e-34	0.340335	0.642	0.462	8.10187e-30	IMR90-4 enriched genes	day12_N. epi	No
OLA1	4.32108e-34	-0.268871	0.626	0.772	1.05067e-29	ASD3-28 enriched genes	day12_N. epi	No
SAT1	4.54499e-34	-0.625372	0.276	0.421	1.10512e-29	ASD3-28 enriched genes	day30_RGC	Yes（X chromosome）
ENO1	5.67065e-34	0.361481	0.991	0.979	1.37882e-29	IMR90-4 enriched genes	day30_oRGC	No
FZD3	7.79109e-34	0.287232	0.74	0.588	1.8944e-29	IMR90-4 enriched genes	day6_N. ect	No
HMGA2	1.0724e-33	0.329959	0.471	0.317	2.60754e-29	IMR90-4 enriched genes	day30_RGC	No
IGF1R	1.14148e-33	-0.267475	0.333	0.502	2.77551e-29	ASD3-28 enriched genes	day6_N. ect	No
LHX2	1.17217e-33	0.250036	0.193	0.056	2.85014e-29	IMR90-4 enriched genes	day12_N. epi	No
CCDC50	1.49409e-33	-0.26384	0.503	0.658	3.63287e-29	ASD3-28 enriched genes	day6_N. ect	No
IFT22	1.53682e-33	-0.267771	0.24	0.396	3.73678e-29	ASD3-28 enriched genes	day30_RGC	No
SNRNP25	1.53804e-33	0.301999	0.336	0.166	3.73973e-29	IMR90-4 enriched genes	day12_NCC	No
HACD1	1.69006e-33	-0.259058	0.258	0.424	4.10938e-29	ASD3-28 enriched genes	day6_N. ect	No
UBE2E3	1.78748e-33	-0.26219	0.675	0.81	4.34626e-29	ASD3-28 enriched genes	day30_RGC	No
CENPV	1.82655e-33	0.268463	0.873	0.809	4.44126e-29	IMR90-4 enriched genes	day30_RGC	No
HSPB1	1.90665e-33	0.265075	0.558	0.379	4.63603e-29	IMR90-4 enriched genes	day6_N. ect	No
ADGRV1	2.22895e-33	-0.369365	0.293	0.444	5.41969e-29	ASD3-28 enriched genes	day30_RGC	No
MUC20-OT1	3.11593e-33	-0.253828	0.213	0.313	7.57639e-29	ASD3-28 enriched genes	day30_IP and CN	No
SLC2A1	3.70375e-33	0.255855	0.509	0.331	9.00568e-29	IMR90-4 enriched genes	day6_N. ect	No
PBX3	3.75407e-33	0.314408	0.186	0.078	9.12801e-29	IMR90-4 enriched genes	day30_oRGC	No
ANP32B	3.88593e-33	-0.273225	0.654	0.805	9.44865e-29	ASD3-28 enriched genes	day12_N. epi	No
MYH9	4.16386e-33	-0.282539	0.343	0.515	1.01244e-28	ASD3-28 enriched genes	day6_N. ect	No
SPARC	4.18586e-33	-0.397763	0.48	0.599	1.01779e-28	ASD3-28 enriched genes	day30_RGC	No
UQCR11	4.76891e-33	-0.259553	0.608	0.763	1.15956e-28	ASD3-28 enriched genes	day30_RGC	No
BAX	5.34104e-33	-0.319418	0.326	0.485	1.29867e-28	ASD3-28 enriched genes	day30_RGC	No
FMC1	7.27501e-33	-0.256383	0.215	0.367	1.76892e-28	ASD3-28 enriched genes	day30_RGC	No
NT5DC2	7.8923e-33	0.306193	0.589	0.428	1.91901e-28	IMR90-4 enriched genes	day30_RGC	No
HNRNPA0	8.75248e-33	-0.278072	0.733	0.85	2.12817e-28	ASD3-28 enriched genes	day30_RGC	No
NEAT1	8.78374e-33	-0.369069	0.103	0.23	2.13577e-28	ASD3-28 enriched genes	day30_RGC	No
EFNB2	9.6259e-33	0.256233	0.233	0.093	2.34054e-28	IMR90-4 enriched genes	day12_NCC	No
BTG1	1.03202e-32	0.269055	0.901	0.824	2.50937e-28	IMR90-4 enriched genes	day30_RGC	No
CRNDE	1.50527e-32	-0.283392	0.081	0.201	3.66007e-28	ASD3-28 enriched genes	day30_RGC	No
FKBP4	1.77984e-32	0.280492	0.582	0.42	4.32767e-28	IMR90-4 enriched genes	day30_RGC	No
CCDC144NL-AS1	1.90282e-32	0.279229	0.243	0.099	4.6267e-28	IMR90-4 enriched genes	day12_NCC	No
SEC11C	1.96194e-32	0.256808	0.449	0.351	4.77046e-28	IMR90-4 enriched genes	day30_IP and CN	No
HSPA5	1.96566e-32	-0.34968	0.547	0.688	4.7795e-28	ASD3-28 enriched genes	day6_N. ect	No
VCL	2.00652e-32	-0.316619	0.496	0.654	4.87885e-28	ASD3-28 enriched genes	day6_N. ect	No
LHX1	2.04608e-32	-0.326435	0.202	0.301	4.97505e-28	ASD3-28 enriched genes	day30_IP and CN	No
BEX1	2.20581e-32	-0.34493	0.253	0.431	5.36344e-28	ASD3-28 enriched genes	day12_N. epi	Yes（X chromosome）
SOX3	2.32377e-32	0.314591	0.191	0.083	5.65024e-28	IMR90-4 enriched genes	day30_oRGC	Yes（X chromosome）
ZFP36L1	3.12668e-32	0.327799	0.818	0.697	7.60252e-28	IMR90-4 enriched genes	day12_N. epi	No
OST4	3.32173e-32	-0.273943	0.765	0.877	8.07678e-28	ASD3-28 enriched genes	day30_RGC	No
CSRP2	3.55585e-32	0.302784	0.924	0.812	8.64606e-28	IMR90-4 enriched genes	day12_NCC	No
IGF2BP1	3.7399e-32	-0.256849	0.721	0.844	9.09357e-28	ASD3-28 enriched genes	day12_N. epi	No
ACKR3	3.85245e-32	-0.290615	0.237	0.387	9.36724e-28	ASD3-28 enriched genes	day30_RGC	No
DSTN	5.52141e-32	0.332229	0.878	0.789	1.34253e-27	IMR90-4 enriched genes	day30_oRGC	No
PPP1R14B	6.82484e-32	0.270949	0.838	0.767	1.65946e-27	IMR90-4 enriched genes	day30_RGC	No
ID1	7.08445e-32	-0.511736	0.088	0.237	1.72258e-27	ASD3-28 enriched genes	day30_oRGC	No
TMBIM6	1.01022e-31	-0.254226	0.891	0.962	2.45636e-27	ASD3-28 enriched genes	day30_RGC	No
CPSF6	1.04067e-31	0.261185	0.561	0.399	2.53038e-27	IMR90-4 enriched genes	day6_N. ect	No
NDFIP1	1.31585e-31	-0.262589	0.464	0.614	3.19949e-27	ASD3-28 enriched genes	day30_RGC	No
HNRNPM	1.34764e-31	-0.257052	0.947	0.98	3.2768e-27	ASD3-28 enriched genes	day12_N. epi	No
CENPN	1.42883e-31	-0.251877	0.59	0.728	3.47419e-27	ASD3-28 enriched genes	day6_N. ect	No
SEZ6L2	2.15976e-31	-0.307341	0.099	0.249	5.25145e-27	ASD3-28 enriched genes	day30_oRGC	No
GINS2	2.95665e-31	0.305741	0.433	0.275	7.18909e-27	IMR90-4 enriched genes	day30_RGC	No
RAN	3.74826e-31	0.256741	0.985	0.974	9.11388e-27	IMR90-4 enriched genes	day30_oRGC	No
HMGN3	3.89034e-31	0.267191	0.914	0.902	9.45935e-27	IMR90-4 enriched genes	day30_RGC	No
EIF4G2	4.65834e-31	-0.254734	0.859	0.942	1.13268e-26	ASD3-28 enriched genes	day30_RGC	No
COL6A1	5.24294e-31	-0.267153	0.208	0.352	1.27482e-26	ASD3-28 enriched genes	day30_RGC	No
TUBB2B	5.6352e-31	0.299665	0.993	0.986	1.3702e-26	IMR90-4 enriched genes	day30_oRGC	No
WLS	6.46669e-31	-0.329416	0.386	0.597	1.57238e-26	ASD3-28 enriched genes	day30_oRGC	No
NDUFA1	6.49609e-31	-0.257183	0.697	0.822	1.57952e-26	ASD3-28 enriched genes	day30_oRGC	Yes（X chromosome）
PPP1R14B	6.70315e-31	-0.28602	0.645	0.794	1.62987e-26	ASD3-28 enriched genes	day12_N. epi	No
GLCCI1	7.65167e-31	0.267636	0.364	0.221	1.8605e-26	IMR90-4 enriched genes	day30_RGC	No
SOX21	7.92487e-31	0.269105	0.683	0.534	1.92693e-26	IMR90-4 enriched genes	day6_N. ect	No
TCEA1	1.06501e-30	-0.266272	0.524	0.683	2.58956e-26	ASD3-28 enriched genes	day30_RGC	No
CST3	1.09966e-30	-0.317325	0.299	0.483	2.67382e-26	ASD3-28 enriched genes	day30_oRGC	No
NOP53	1.35094e-30	0.272486	0.73	0.59	3.2848e-26	IMR90-4 enriched genes	day30_RGC	No
PET100	1.45247e-30	-0.273951	0.309	0.458	3.53168e-26	ASD3-28 enriched genes	day30_RGC	No
SMS	2.01374e-30	0.344721	0.794	0.709	4.89641e-26	IMR90-4 enriched genes	day12_N. epi	Yes（X chromosome）
C12orf57	2.91309e-30	0.251908	0.881	0.822	7.08319e-26	IMR90-4 enriched genes	day30_RGC	No
JPX	3.04841e-30	0.269531	0.253	0.112	7.41221e-26	IMR90-4 enriched genes	day12_NCC	Yes（X chromosome）
MAP1B	3.14375e-30	0.339273	0.996	0.987	7.64403e-26	IMR90-4 enriched genes	day30_oRGC	No
MFAP2	3.33772e-30	-0.253707	0.197	0.335	8.11566e-26	ASD3-28 enriched genes	day30_RGC	No
MGST1	3.95685e-30	-0.278341	0.141	0.295	9.62108e-26	ASD3-28 enriched genes	day12_N. epi	No
ROCK2	3.99132e-30	0.27113	0.427	0.281	9.70489e-26	IMR90-4 enriched genes	day30_RGC	No
FJX1	4.81151e-30	-0.539065	0.443	0.541	1.16992e-25	ASD3-28 enriched genes	day30_RGC	No
CCND1	5.99898e-30	0.295543	0.9	0.846	1.45865e-25	IMR90-4 enriched genes	day6_N. ect	No
DRD4	7.1142e-30	0.305875	0.596	0.423	1.72982e-25	IMR90-4 enriched genes	day12_N. epi	No
FILIP1	7.45005e-30	-0.303743	0.245	0.41	1.81148e-25	ASD3-28 enriched genes	day12_N. epi	No
JUND	7.47946e-30	-0.313509	0.783	0.867	1.81863e-25	ASD3-28 enriched genes	day6_N. ect	No
LSAMP	9.36533e-30	-0.257352	0.266	0.416	2.27718e-25	ASD3-28 enriched genes	day30_RGC	No
HMGA1	1.10644e-29	0.321003	0.76	0.664	2.69031e-25	IMR90-4 enriched genes	day30_oRGC	No
SMC3	1.23987e-29	-0.274027	0.596	0.738	3.01474e-25	ASD3-28 enriched genes	day12_N. epi	No
MCM7	1.34323e-29	0.292502	0.569	0.405	3.26607e-25	IMR90-4 enriched genes	day30_RGC	No
CXXC5	1.50489e-29	-0.296468	0.268	0.408	3.65914e-25	ASD3-28 enriched genes	day30_RGC	No
CNTNAP2	1.54557e-29	0.329865	0.781	0.788	3.75806e-25	IMR90-4 enriched genes	day30_IP and CN	No
HMGA2	1.58986e-29	0.258505	0.689	0.571	3.86574e-25	IMR90-4 enriched genes	day6_N. ect	No
SAT1	2.01216e-29	0.378537	0.333	0.173	4.89257e-25	IMR90-4 enriched genes	day12_N. epi	Yes（X chromosome）
DLK1	2.18453e-29	1.06	0.567	0.46	5.31168e-25	IMR90-4 enriched genes	day12_NCC	No
BNIP3L	2.66173e-29	0.252624	0.496	0.337	6.47199e-25	IMR90-4 enriched genes	day6_N. ect	No
SULF1	3.02185e-29	-0.255086	0.063	0.195	7.34764e-25	ASD3-28 enriched genes	day30_oRGC	No
RANBP1	5.051e-29	0.275282	0.903	0.89	1.22815e-24	IMR90-4 enriched genes	day30_oRGC	No
KLF6	5.26526e-29	-0.347011	0.434	0.567	1.28025e-24	ASD3-28 enriched genes	day30_RGC	No
MGST3	6.11336e-29	0.320716	0.851	0.764	1.48646e-24	IMR90-4 enriched genes	day30_oRGC	No
DDIT4	7.42693e-29	0.370212	0.374	0.216	1.80586e-24	IMR90-4 enriched genes	day12_N. epi	No
CETN2	8.04755e-29	-0.345322	0.247	0.407	1.95676e-24	ASD3-28 enriched genes	day30_oRGC	Yes（X chromosome）
MLF1	1.06337e-28	-0.269939	0.251	0.39	2.58558e-24	ASD3-28 enriched genes	day30_RGC	No
CCNG1	1.0911e-28	-0.284651	0.368	0.557	2.65301e-24	ASD3-28 enriched genes	day30_oRGC	No
UQCR11	1.23746e-28	-0.26613	0.77	0.871	3.00887e-24	ASD3-28 enriched genes	day30_oRGC	No
MGST1	1.25967e-28	0.328112	0.199	0.08	3.06289e-24	IMR90-4 enriched genes	day12_NCC	No
CNN3	1.34964e-28	0.250064	0.928	0.889	3.28166e-24	IMR90-4 enriched genes	day12_N. epi	No
MASP1	1.74742e-28	-0.326249	0.236	0.369	4.24886e-24	ASD3-28 enriched genes	day30_RGC	No
TPM4	2.0437e-28	-0.284323	0.794	0.898	4.96926e-24	ASD3-28 enriched genes	day12_N. epi	No
MARCKS	2.1043e-28	0.335542	0.951	0.98	5.11661e-24	IMR90-4 enriched genes	day12_NCC	No
WSB1	2.2087e-28	-0.598129	0.892	0.947	5.37046e-24	ASD3-28 enriched genes	day30_RGC	No
NOVA1	2.47184e-28	-0.267852	0.429	0.524	6.01028e-24	ASD3-28 enriched genes	day30_IP and CN	No
DYNLL2	2.5542e-28	0.269727	0.652	0.518	6.21053e-24	IMR90-4 enriched genes	day6_N. ect	No
SLC25A5	3.03212e-28	0.264623	0.823	0.794	7.3726e-24	IMR90-4 enriched genes	day30_RGC	Yes（X chromosome）
RHOB	6.58596e-28	-0.25668	0.332	0.491	1.60138e-23	ASD3-28 enriched genes	day6_N. ect	No
DMD	7.22516e-28	-0.262739	0.079	0.208	1.7568e-23	ASD3-28 enriched genes	day30_oRGC	Yes（X chromosome）
GAS1	7.28398e-28	0.332818	0.256	0.139	1.7711e-23	IMR90-4 enriched genes	day30_oRGC	No
CNTFR	7.69196e-28	0.261952	0.511	0.373	1.8703e-23	IMR90-4 enriched genes	day30_RGC	No
CENPU	8.63815e-28	-0.279693	0.574	0.695	2.10037e-23	ASD3-28 enriched genes	day6_N. ect	No
PALMD	9.30101e-28	-0.298646	0.092	0.227	2.26154e-23	ASD3-28 enriched genes	day30_oRGC	No
FBXW7	1.16702e-27	-0.359446	0.179	0.329	2.83761e-23	ASD3-28 enriched genes	day30_oRGC	No
SPARC	1.26915e-27	-0.393331	0.38	0.529	3.08594e-23	ASD3-28 enriched genes	day30_oRGC	No
VCAN	2.82394e-27	0.324549	0.309	0.184	6.86642e-23	IMR90-4 enriched genes	day30_oRGC	No
ODC1	2.88364e-27	-0.349713	0.94	0.961	7.01158e-23	ASD3-28 enriched genes	day30_oRGC	No
PLPP3	3.59346e-27	-0.319618	0.155	0.299	8.7375e-23	ASD3-28 enriched genes	day30_oRGC	No
PLD3	5.98937e-27	-0.259875	0.518	0.662	1.45631e-22	ASD3-28 enriched genes	day30_RGC	No
TAGLN	6.96938e-27	-0.563414	0.055	0.149	1.69461e-22	ASD3-28 enriched genes	day12_NCC	No
CRABP1	7.11429e-27	-0.298294	0.109	0.25	1.72984e-22	ASD3-28 enriched genes	day30_oRGC	No
FDFT1	8.0405e-27	0.282023	0.773	0.629	1.95505e-22	IMR90-4 enriched genes	day30_RGC	No
CLU	8.14395e-27	-0.300832	0.634	0.782	1.9802e-22	ASD3-28 enriched genes	day30_RGC	No
APCDD1	8.87918e-27	-0.269494	0.095	0.229	2.15897e-22	ASD3-28 enriched genes	day30_oRGC	No
SOX9	9.21155e-27	0.272113	0.618	0.472	2.23979e-22	IMR90-4 enriched genes	day30_RGC	No
BTG1	1.04591e-26	0.325806	0.904	0.832	2.54314e-22	IMR90-4 enriched genes	day30_oRGC	No
NEAT1	1.74072e-26	-0.281012	0.046	0.106	4.23256e-22	ASD3-28 enriched genes	day30_IP and CN	No
CTNNB1	3.37447e-26	-0.315618	0.52	0.642	8.20503e-22	ASD3-28 enriched genes	day30_RGC	No
SLIT2	3.60154e-26	-0.315683	0.188	0.336	8.75714e-22	ASD3-28 enriched genes	day30_oRGC	No
IAH1	3.61723e-26	0.261384	0.255	0.141	8.7953e-22	IMR90-4 enriched genes	day30_oRGC	No
HSPA8	6.94292e-26	-0.281923	0.554	0.684	1.68817e-21	ASD3-28 enriched genes	day6_N. ect	No
SPRY1	7.18281e-26	0.332859	0.612	0.468	1.7465e-21	IMR90-4 enriched genes	day12_N. epi	No
MEG3	1.06942e-25	-0.542268	0.038	0.129	2.60029e-21	ASD3-28 enriched genes	day12_N. epi	No
FEZF1-AS1	1.20244e-25	-0.251755	0.179	0.303	2.92375e-21	ASD3-28 enriched genes	day30_RGC	No
TOMM20	1.38705e-25	0.252894	0.824	0.763	3.37261e-21	IMR90-4 enriched genes	day30_RGC	No
TPM2	4.63795e-25	-0.506439	0.259	0.373	1.12772e-20	ASD3-28 enriched genes	day12_NCC	No
UNCX	5.06482e-25	-0.280271	0.243	0.326	1.23151e-20	ASD3-28 enriched genes	day30_IP and CN	No
TMSB15A	6.19679e-25	0.407901	0.982	0.986	1.50675e-20	IMR90-4 enriched genes	day12_N. epi	Yes（X chromosome）
LINC00461	6.9641e-25	0.27914	0.272	0.148	1.69332e-20	IMR90-4 enriched genes	day6_N. ect	No
DDX18	6.99071e-25	-0.250027	0.444	0.579	1.69979e-20	ASD3-28 enriched genes	day30_RGC	No
FEZF1-AS1	1.13542e-24	0.260534	0.531	0.374	2.76076e-20	IMR90-4 enriched genes	day12_N. epi	No
CADM1	1.16978e-24	0.253633	0.429	0.274	2.84433e-20	IMR90-4 enriched genes	day12_N. epi	No
PUF60	1.6944e-24	0.250713	0.828	0.779	4.11994e-20	IMR90-4 enriched genes	day30_RGC	No
PKM	2.10833e-24	0.257768	0.898	0.862	5.1264e-20	IMR90-4 enriched genes	day12_N. epi	No
SFRP2	2.40294e-24	-0.276568	0.995	0.981	5.84276e-20	ASD3-28 enriched genes	day6_N. ect	No
GAS1	2.70247e-24	0.262201	0.199	0.088	6.57105e-20	IMR90-4 enriched genes	day12_NCC	No
HSP90B1	2.74479e-24	-0.275417	0.734	0.855	6.67397e-20	ASD3-28 enriched genes	day30_RGC	No
CXXC5	4.29778e-24	-0.283366	0.168	0.307	1.04501e-19	ASD3-28 enriched genes	day30_oRGC	No
SLC3A2	4.59944e-24	0.30028	0.581	0.414	1.11835e-19	IMR90-4 enriched genes	day30_oRGC	No
ID2	8.21355e-24	-0.371213	0.191	0.327	1.99712e-19	ASD3-28 enriched genes	day30_oRGC	No
RSPO1	9.7988e-24	-0.279004	0.226	0.38	2.38258e-19	ASD3-28 enriched genes	day30_oRGC	No
HES1	9.9002e-24	-0.553908	0.725	0.772	2.40723e-19	ASD3-28 enriched genes	day30_RGC	No
ATP5MD	1.42315e-23	-0.261533	0.837	0.899	3.4604e-19	ASD3-28 enriched genes	day30_oRGC	No
KCNQ1OT1	1.88259e-23	0.279311	0.217	0.095	4.57752e-19	IMR90-4 enriched genes	day12_N. epi	No
C4orf48	2.12724e-23	-0.251447	0.834	0.903	5.17239e-19	ASD3-28 enriched genes	day30_oRGC	No
VCAM1	2.3898e-23	-0.355444	0.159	0.267	5.8108e-19	ASD3-28 enriched genes	day30_RGC	No
ASNS	2.80184e-23	0.317343	0.217	0.117	6.81269e-19	IMR90-4 enriched genes	day30_oRGC	No
PLTP	4.09827e-23	-0.315979	0.261	0.399	9.96494e-19	ASD3-28 enriched genes	day30_oRGC	No
GJA1	5.10691e-23	-0.300101	0.176	0.311	1.24175e-18	ASD3-28 enriched genes	day30_oRGC	No
PGK1	5.20943e-23	0.291665	0.918	0.892	1.26667e-18	IMR90-4 enriched genes	day30_RGC	Yes（X chromosome）
FEZF2	6.81886e-23	-0.381315	0.372	0.472	1.658e-18	ASD3-28 enriched genes	day30_RGC	No
TAGLN	7.70413e-23	-0.756156	0.132	0.255	1.87326e-18	ASD3-28 enriched genes	day12_N. epi	No
UBB	9.30719e-23	0.275399	0.916	0.809	2.26304e-18	IMR90-4 enriched genes	day6_N. ect	No
CCNG1	1.09703e-22	-0.258412	0.499	0.621	2.66742e-18	ASD3-28 enriched genes	day30_RGC	No
GPI	1.71153e-22	0.309754	0.565	0.441	4.16159e-18	IMR90-4 enriched genes	day30_RGC	No
IFITM3	1.8236e-22	0.255887	0.929	0.894	4.43409e-18	IMR90-4 enriched genes	day12_N. epi	No
BCL2	1.94954e-22	-0.268805	0.151	0.279	4.74032e-18	ASD3-28 enriched genes	day30_oRGC	No
EMX2	2.05868e-22	-0.338232	0.303	0.369	5.00568e-18	ASD3-28 enriched genes	day30_IP and CN	No
CALD1	2.34062e-22	-0.282639	0.706	0.814	5.69123e-18	ASD3-28 enriched genes	day12_N. epi	No
CRB2	2.42501e-22	-0.273348	0.375	0.49	5.89642e-18	ASD3-28 enriched genes	day30_RGC	No
UNG	4.68221e-22	0.256497	0.425	0.298	1.13848e-17	IMR90-4 enriched genes	day6_N. ect	No
PEX2	5.94829e-22	-0.282509	0.229	0.362	1.44633e-17	ASD3-28 enriched genes	day30_oRGC	No
DLK1	6.25931e-22	0.308663	0.11	0.043	1.52195e-17	IMR90-4 enriched genes	day30_oRGC	No
FAM162A	7.83469e-22	0.328279	0.579	0.458	1.90501e-17	IMR90-4 enriched genes	day30_RGC	No
GPC4	1.35608e-21	-0.27839	0.207	0.34	3.29732e-17	ASD3-28 enriched genes	day30_oRGC	Yes（X chromosome）
CD47	2.01836e-21	0.334115	0.817	0.765	4.90765e-17	IMR90-4 enriched genes	day6_N. ect	No
GPC1	2.15667e-21	0.264989	0.276	0.168	5.24395e-17	IMR90-4 enriched genes	day30_oRGC	No
MDK	2.19565e-21	0.367545	0.984	0.976	5.33871e-17	IMR90-4 enriched genes	day12_NCC	No
ZMAT3	3.08314e-21	-0.276108	0.138	0.26	7.49666e-17	ASD3-28 enriched genes	day30_oRGC	No
CXCR4	3.37223e-21	-0.350656	0.23	0.34	8.19958e-17	ASD3-28 enriched genes	day30_RGC	No
SNTG1	7.30052e-21	-0.307595	0.086	0.145	1.77512e-16	ASD3-28 enriched genes	day30_IP and CN	No
CTNNB1	1.77387e-20	-0.262343	0.386	0.546	4.31317e-16	ASD3-28 enriched genes	day30_oRGC	No
NUCKS1	2.25015e-20	-0.256391	0.947	0.978	5.47123e-16	ASD3-28 enriched genes	day30_RGC	No
FEZF1-AS1	3.71102e-20	-0.251503	0.09	0.199	9.02335e-16	ASD3-28 enriched genes	day30_oRGC	No
TTYH1	3.74984e-20	0.3921	0.804	0.751	9.11773e-16	IMR90-4 enriched genes	day12_NCC	No
ZFP36L2	3.77038e-20	-0.295601	0.319	0.421	9.16769e-16	ASD3-28 enriched genes	day30_RGC	No
COL1A1	4.18861e-20	-0.309417	0.07	0.157	1.01846e-15	ASD3-28 enriched genes	day6_N. ect	No
NPPB	4.20096e-20	-0.477695	0.062	0.146	1.02146e-15	ASD3-28 enriched genes	day6_N. ect	No
EFNB2	5.08212e-20	0.265146	0.783	0.756	1.23572e-15	IMR90-4 enriched genes	day6_N. ect	No
CDKN1A	6.77458e-20	-0.262935	0.103	0.215	1.64724e-15	ASD3-28 enriched genes	day30_oRGC	No
HMGB3	1.09271e-19	-0.299715	0.654	0.738	2.65693e-15	ASD3-28 enriched genes	day30_RGC	Yes（X chromosome）
NR4A2	1.57936e-19	-0.261766	0.1	0.208	3.84022e-15	ASD3-28 enriched genes	day30_oRGC	No
PEA15	1.79964e-19	0.256096	0.43	0.321	4.37583e-15	IMR90-4 enriched genes	day30_RGC	No
ADGRV1	1.92618e-19	-0.257538	0.13	0.245	4.6835e-15	ASD3-28 enriched genes	day30_oRGC	No
PHGDH	2.58909e-19	0.263942	0.663	0.574	6.29537e-15	IMR90-4 enriched genes	day30_RGC	No
TXNRD1	3.56337e-19	-0.251616	0.504	0.609	8.66434e-15	ASD3-28 enriched genes	day6_N. ect	No
EMX2	5.69007e-19	-0.458022	0.477	0.522	1.38354e-14	ASD3-28 enriched genes	day30_RGC	No
CCND1	6.2753e-19	-0.293282	0.372	0.5	1.52584e-14	ASD3-28 enriched genes	day30_oRGC	No
IGDCC3	6.27726e-19	-0.394858	0.444	0.53	1.52632e-14	ASD3-28 enriched genes	day30_RGC	No
PTN	7.34093e-19	0.310067	0.553	0.433	1.78495e-14	IMR90-4 enriched genes	day6_N. ect	No
CDKN1C	7.73817e-19	-0.252012	0.11	0.22	1.88154e-14	ASD3-28 enriched genes	day30_oRGC	No
EGR1	8.10696e-19	0.330306	0.475	0.351	1.97121e-14	IMR90-4 enriched genes	day30_oRGC	No
NFIB	1.1359e-18	0.267848	0.093	0.05	2.76195e-14	IMR90-4 enriched genes	day30_IP and CN	No
TUBB2A	3.13086e-18	-0.276769	0.706	0.787	7.61268e-14	ASD3-28 enriched genes	day30_RGC	No
SNRPB	1.26466e-17	0.280839	0.843	0.792	3.07501e-13	IMR90-4 enriched genes	day30_oRGC	No
DUSP1	1.62445e-17	-0.263853	0.272	0.372	3.94985e-13	ASD3-28 enriched genes	day30_RGC	No
HES4	3.6263e-17	0.258253	0.872	0.776	8.81735e-13	IMR90-4 enriched genes	day30_RGC	No
ANXA2	4.28373e-17	-0.75729	0.479	0.543	1.04159e-12	ASD3-28 enriched genes	day6_N. ect	No
HMGCS1	8.4282e-17	0.282114	0.497	0.375	2.04932e-12	IMR90-4 enriched genes	day30_oRGC	No
SLC3A2	1.60613e-16	-0.258244	0.496	0.606	3.90529e-12	ASD3-28 enriched genes	day6_N. ect	No
S100A10	2.34446e-16	-0.351477	0.069	0.146	5.70054e-12	ASD3-28 enriched genes	day6_N. ect	No
NLRP1	2.3969e-16	-0.256065	0.35	0.466	5.82806e-12	ASD3-28 enriched genes	day30_oRGC	No
POU3F1	2.45347e-16	-0.304932	0.251	0.359	5.96562e-12	ASD3-28 enriched genes	day12_NCC	No
FAM204A	2.76559e-16	-0.260981	0.294	0.406	6.72454e-12	ASD3-28 enriched genes	day30_oRGC	No
GINS2	2.8334e-16	0.256461	0.198	0.117	6.88942e-12	IMR90-4 enriched genes	day30_oRGC	No
FOS	1.01009e-15	0.350049	0.506	0.402	2.45603e-11	IMR90-4 enriched genes	day30_oRGC	No
IGFBP5	1.19074e-15	-0.2739	0.057	0.128	2.89529e-11	ASD3-28 enriched genes	day6_N. ect	No
DDR1	1.28403e-15	-0.272589	0.308	0.409	3.12211e-11	ASD3-28 enriched genes	day30_oRGC	No
KCNQ1OT1	2.09104e-15	-0.290199	0.667	0.807	5.08436e-11	ASD3-28 enriched genes	day30_oRGC	No
NEAT1	2.74e-15	-0.27134	0.096	0.177	6.66231e-11	ASD3-28 enriched genes	day6_N. ect	No
FGFBP3	3.08654e-15	0.356739	0.343	0.25	7.50493e-11	IMR90-4 enriched genes	day30_oRGC	No
CRABP1	3.62272e-15	1.18363	0.333	0.248	8.80863e-11	IMR90-4 enriched genes	day12_NCC	No
SLC2A1	3.85647e-15	-0.270417	0.393	0.488	9.37701e-11	ASD3-28 enriched genes	day30_RGC	No
NEAT1	4.73605e-15	-0.58738	0.165	0.261	1.15157e-10	ASD3-28 enriched genes	day30_oRGC	No
EFNB2	7.36391e-15	0.299265	0.433	0.338	1.79054e-10	IMR90-4 enriched genes	day30_oRGC	No
PKM	1.31409e-14	0.279092	0.985	0.981	3.1952e-10	IMR90-4 enriched genes	day30_oRGC	No
PLEKHA5	3.88125e-14	-0.259098	0.338	0.414	9.43725e-10	ASD3-28 enriched genes	day30_RGC	No
CKS2	4.35985e-14	0.302212	0.834	0.799	1.0601e-09	IMR90-4 enriched genes	day12_N. epi	No
MCM7	6.97131e-14	0.253579	0.293	0.206	1.69507e-09	IMR90-4 enriched genes	day30_oRGC	No
SOX9	9.63125e-14	0.262315	0.35	0.258	2.34184e-09	IMR90-4 enriched genes	day30_oRGC	No
TUBA1B	1.10012e-13	0.293523	0.987	0.979	2.67495e-09	IMR90-4 enriched genes	day30_oRGC	No
PEG10	1.20981e-13	0.251671	0.875	0.875	2.94164e-09	IMR90-4 enriched genes	day12_NCC	No
PLEKHA5	1.28821e-13	-0.26051	0.301	0.398	3.13229e-09	ASD3-28 enriched genes	day30_oRGC	No
ARL6IP1	1.58077e-13	-0.278035	0.491	0.582	3.84364e-09	ASD3-28 enriched genes	day30_RGC	No
MYL9	9.69447e-12	-0.267438	0.112	0.178	2.35721e-07	ASD3-28 enriched genes	day12_NCC	No
JUN	2.27199e-11	-0.334785	0.536	0.597	5.52433e-07	ASD3-28 enriched genes	day30_RGC	No
HMGB2	3.88334e-11	0.25518	0.678	0.603	9.44233e-07	IMR90-4 enriched genes	day30_oRGC	No
P4HA1	5.13034e-11	-0.288255	0.355	0.433	1.24744e-06	ASD3-28 enriched genes	day30_oRGC	No
PTN	7.52732e-11	0.872625	0.381	0.392	1.83027e-06	IMR90-4 enriched genes	day12_NCC	No
TUBB4B	1.30119e-10	0.298371	0.73	0.675	3.16385e-06	IMR90-4 enriched genes	day12_N. epi	No
PCLAF	2.00848e-10	0.313306	0.211	0.145	4.88361e-06	IMR90-4 enriched genes	day30_oRGC	No
SFRP2	4.23762e-10	-0.539076	0.618	0.635	1.03038e-05	ASD3-28 enriched genes	day30_RGC	No
UBE2C	4.55031e-10	0.414745	0.457	0.381	1.10641e-05	IMR90-4 enriched genes	day12_N. epi	No
CKS1B	5.70227e-10	0.26546	0.681	0.638	1.38651e-05	IMR90-4 enriched genes	day12_N. epi	No
ACTA1	9.02664e-10	-0.326605	0.021	0.06	2.19483e-05	ASD3-28 enriched genes	day12_N. epi	No
FJX1	1.24694e-09	-0.38735	0.372	0.435	3.03193e-05	ASD3-28 enriched genes	day30_oRGC	No
PAX6	2.0463e-09	0.260083	0.352	0.288	4.97558e-05	IMR90-4 enriched genes	day30_oRGC	No
HERPUD1	6.15814e-09	0.350967	0.314	0.258	0.000149735	IMR90-4 enriched genes	day30_oRGC	No
ACTA2	7.35221e-09	-0.299957	0.073	0.127	0.000178769	ASD3-28 enriched genes	day12_N. epi	No
TYMS	3.62827e-08	-0.250957	0.528	0.6	0.000882213	ASD3-28 enriched genes	day12_N. epi	No
ZFP36L1	4.79251e-08	0.275273	0.67	0.717	0.0011653	IMR90-4 enriched genes	day12_NCC	No
TOP2A	6.45121e-08	0.317015	0.446	0.368	0.00156861	IMR90-4 enriched genes	day12_N. epi	No
KPNA2	7.28395e-08	0.287803	0.588	0.533	0.00177109	IMR90-4 enriched genes	day12_N. epi	No
BIRC5	1.3964e-06	-0.262807	0.294	0.344	0.0339535	ASD3-28 enriched genes	day30_RGC	No
NUSAP1	3.1983e-06	-0.279584	0.331	0.38	0.0777667	ASD3-28 enriched genes	day30_RGC	No
VIM	3.92906e-06	0.304425	0.998	0.995	0.0955351	IMR90-4 enriched genes	day12_NCC	No
TOP2A	5.83074e-06	-0.389919	0.353	0.4	0.141775	ASD3-28 enriched genes	day30_RGC	No
PTTG1	1.68781e-05	0.250027	0.49	0.427	0.410391	IMR90-4 enriched genes	day12_N. epi	No
MALAT1	2.36972e-05	-0.2545	1	1	0.576196	ASD3-28 enriched genes	day30_oRGC	No
PTN	5.83543e-05	-0.387674	0.374	0.43	1	ASD3-28 enriched genes	day30_RGC	No
ARL6IP1	0.000139171	0.253115	0.51	0.483	1	IMR90-4 enriched genes	day6_N. ect	No
CENPF	0.000153485	0.252177	0.594	0.564	1	IMR90-4 enriched genes	day12_N. epi	No
TMEM158	0.000354102	-0.265974	0.251	0.27	1	ASD3-28 enriched genes	day30_IP and CN	No
MEIS2	0.00546031	-0.530641	0.532	0.468	1	ASD3-28 enriched genes	day30_IP and CN	No
TPM1	0.00710299	-0.255777	0.986	0.988	1	ASD3-28 enriched genes	day6_N. ect	No
ISG15	0.00827688	0.431388	0.107	0.082	1	IMR90-4 enriched genes	day12_NCC	No
CCNB2	0.018344	0.271069	0.497	0.493	1	IMR90-4 enriched genes	day6_N. ect	No

## Sheet: Sheet2
Table S6. Differentially expressed genes of six celltype between ASD3-28 and IMR90-4（p_val<0.05,Log2FoldChange>0.25）.
Gene	p_val	avg_log2FC	pct.1	pct.2	p_val_adj	change	Six_celltype
CRABP1	0	-1.79119	0.338	0.859	0	ASD3-28 enriched genes	day6_N. ect	15
EIF1AY	0	-0.916457	0	0.637	0	ASD3-28 enriched genes	day6_N. ect	Y
FABP7	0	2.44175	0.944	0.392	0	IMR90-4 enriched genes	day6_N. ect	6
FOXG1	0	1.30438	0.695	0	0	IMR90-4 enriched genes	day6_N. ect	14
FRZB	0	1.28699	0.722	0.161	0	IMR90-4 enriched genes	day6_N. ect	2
LINC01551	0	1.59462	0.596	0.001	0	IMR90-4 enriched genes	day6_N. ect	14
RPL13	0	0.690576	1	1	0	IMR90-4 enriched genes	day6_N. ect	16
RPL18	0	0.551105	1	0.999	0	IMR90-4 enriched genes	day6_N. ect	19
RPL18A	0	0.602035	1	1	0	IMR90-4 enriched genes	day6_N. ect	19
RPL21	0	0.500392	1	1	0	IMR90-4 enriched genes	day6_N. ect	13
RPL23	0	0.756899	1	0.992	0	IMR90-4 enriched genes	day6_N. ect	17
RPL26	0	0.638112	1	0.999	0	IMR90-4 enriched genes	day6_N. ect	17
RPL30	0	0.718794	1	1	0	IMR90-4 enriched genes	day6_N. ect	8
RPL32	0	0.62172	1	1	0	IMR90-4 enriched genes	day6_N. ect	3
RPL35A	0	0.671463	1	0.999	0	IMR90-4 enriched genes	day6_N. ect	3
RPL36	0	0.587064	1	0.998	0	IMR90-4 enriched genes	day6_N. ect	19
RPL37A	0	0.653209	1	1	0	IMR90-4 enriched genes	day6_N. ect	2
RPL39	0	0.744465	1	0.999	0	IMR90-4 enriched genes	day6_N. ect	X
RPL41	0	0.47202	1	1	0	IMR90-4 enriched genes	day6_N. ect	12
RPL7A	0	0.487526	1	1	0	IMR90-4 enriched genes	day6_N. ect	9
RPLP1	0	0.4936	1	1	0	IMR90-4 enriched genes	day6_N. ect	15
RPS11	0	0.839581	1	1	0	IMR90-4 enriched genes	day6_N. ect	19
RPS12	0	0.5673	1	1	0	IMR90-4 enriched genes	day6_N. ect	6
RPS13	0	0.55071	1	0.999	0	IMR90-4 enriched genes	day6_N. ect	11
RPS14	0	0.554355	1	1	0	IMR90-4 enriched genes	day6_N. ect	5
RPS15	0	0.60969	1	0.999	0	IMR90-4 enriched genes	day6_N. ect	19
RPS15A	0	0.620678	1	0.998	0	IMR90-4 enriched genes	day6_N. ect	16
RPS16	0	0.683916	1	1	0	IMR90-4 enriched genes	day6_N. ect	19
RPS23	0	0.654622	1	1	0	IMR90-4 enriched genes	day6_N. ect	5
RPS24	0	0.63718	1	1	0	IMR90-4 enriched genes	day6_N. ect	10
RPS25	0	0.598394	1	0.998	0	IMR90-4 enriched genes	day6_N. ect	11
RPS27	0	0.699545	1	1	0	IMR90-4 enriched genes	day6_N. ect	1
RPS28	0	0.619692	1	1	0	IMR90-4 enriched genes	day6_N. ect	19
RPS3	0	0.507054	1	1	0	IMR90-4 enriched genes	day6_N. ect	11
RPS3A	0	0.508394	1	1	0	IMR90-4 enriched genes	day6_N. ect	4
RPS4Y1	0	-1.65964	0	0.541	0	ASD3-28 enriched genes	day6_N. ect	Y
RPS6	0	0.59159	1	0.999	0	IMR90-4 enriched genes	day6_N. ect	9
RPS8	0	0.542412	1	1	0	IMR90-4 enriched genes	day6_N. ect	1
WLS	0	-1.35444	0.558	0.99	0	ASD3-28 enriched genes	day6_N. ect	1
XIST	0	1.48742	0.791	0	0	IMR90-4 enriched genes	day6_N. ect	X
DCX	0	0.634405	0.56	0.008	0	IMR90-4 enriched genes	day12_NCC	X
FABP7	0	1.30188	0.788	0.04	0	IMR90-4 enriched genes	day12_NCC	6
ID3	0	-0.568883	0.117	0.764	0	ASD3-28 enriched genes	day12_NCC	1
NNAT	0	-1.60752	0	0.954	0	ASD3-28 enriched genes	day12_NCC	20
RPS26	0	1.12792	1	0.995	0	IMR90-4 enriched genes	day12_NCC	12
RPS4Y1	0	-0.961187	0	0.6	0	ASD3-28 enriched genes	day12_NCC	Y
TCF4	0	0.697854	0.782	0.129	0	IMR90-4 enriched genes	day12_NCC	18
TTR	0	-0.859732	0	0.815	0	ASD3-28 enriched genes	day12_NCC	18
XIST	0	2.28863	0.924	0	0	IMR90-4 enriched genes	day12_NCC	X
NNAT	0	-1.80119	0	0.766	0	ASD3-28 enriched genes	day12_N. epi	20
RPS26	0	1.08906	1	0.992	0	IMR90-4 enriched genes	day12_N. epi	12
TSTD1	0	-0.759831	0.002	0.55	0	ASD3-28 enriched genes	day12_N. epi	1
XIST	0	1.53243	0.799	0	0	IMR90-4 enriched genes	day12_N. epi	X
FOXG1	0	1.28128	0.652	0	0	IMR90-4 enriched genes	day30_RGC	14
LHX2	0	1.18796	0.727	0.133	0	IMR90-4 enriched genes	day30_RGC	9
LINC01551	0	1.98236	0.802	0.003	0	IMR90-4 enriched genes	day30_RGC	14
NNAT	0	-2.43875	0.003	0.902	0	ASD3-28 enriched genes	day30_RGC	20
NR2F2	0	-1.39239	0.532	0.972	0	ASD3-28 enriched genes	day30_RGC	15
RPL13	0	0.896991	1	1	0	IMR90-4 enriched genes	day30_RGC	16
RPL18A	0	0.870021	1	0.999	0	IMR90-4 enriched genes	day30_RGC	19
RPS6	0	0.827751	1	0.997	0	IMR90-4 enriched genes	day30_RGC	9
SFRP1	0	2.27999	0.957	0.304	0	IMR90-4 enriched genes	day30_RGC	8
XIST	0	2.31751	0.927	0.001	0	IMR90-4 enriched genes	day30_RGC	X
ZNF503	0	-1.23534	0.053	0.584	0	ASD3-28 enriched genes	day30_RGC	10
LINC01551	0	0.869979	0.267	0.001	0	IMR90-4 enriched genes	day30_oRGC	14
NNAT	0	-2.13967	0.002	0.903	0	ASD3-28 enriched genes	day30_oRGC	20
SFRP1	0	1.43459	0.735	0.122	0	IMR90-4 enriched genes	day30_oRGC	8
XIST	0	2.15759	0.952	0	0	IMR90-4 enriched genes	day30_oRGC	X
CAMK2N1	0	0.932159	0.892	0.514	0	IMR90-4 enriched genes	day30_IP and CN	1
FOXG1	0	0.875711	0.392	0	0	IMR90-4 enriched genes	day30_IP and CN	14
ID3	0	-0.808889	0.028	0.52	0	ASD3-28 enriched genes	day30_IP and CN	1
LINC01551	0	0.894707	0.342	0.002	0	IMR90-4 enriched genes	day30_IP and CN	14
LMO4	0	0.8186	0.638	0.199	0	IMR90-4 enriched genes	day30_IP and CN	1
MEST	0	-0.591625	0.264	0.705	0	ASD3-28 enriched genes	day30_IP and CN	7
NNAT	0	-3.8618	0.003	0.985	0	ASD3-28 enriched genes	day30_IP and CN	20
PTN	0	-1.3308	0.209	0.571	0	ASD3-28 enriched genes	day30_IP and CN	7
RPS26	0	0.656825	0.991	0.945	0	IMR90-4 enriched genes	day30_IP and CN	12
RPS4Y1	0	-0.836138	0	0.425	0	ASD3-28 enriched genes	day30_IP and CN	Y
SFRP1	0	0.865899	0.637	0.118	0	IMR90-4 enriched genes	day30_IP and CN	8
TTR	0	-0.804654	0.013	0.495	0	ASD3-28 enriched genes	day30_IP and CN	18
XIST	0	2.66231	0.962	0.001	0	IMR90-4 enriched genes	day30_IP and CN	X
CKB	1.45573e-306	0.838609	1	0.997	3.5396e-302	IMR90-4 enriched genes	day30_RGC	14
RPL9	3.22046e-305	0.51577	1	1	7.83055e-301	IMR90-4 enriched genes	day6_N. ect	4
RPLP0	9.28968e-305	0.685801	1	0.998	2.25879e-300	IMR90-4 enriched genes	day30_RGC	12
RPS24	8.40134e-303	0.680462	1	1	2.04279e-298	IMR90-4 enriched genes	day30_RGC	10
SFRP1	1.6053e-300	0.989163	0.989	0.966	3.9033e-296	IMR90-4 enriched genes	day6_N. ect	8
RPL35	8.30006e-300	0.486905	1	0.998	2.01816e-295	IMR90-4 enriched genes	day6_N. ect	9
ID3	5.05928e-299	-1.67771	0.165	0.71	1.23016e-294	ASD3-28 enriched genes	day30_RGC	1
NPC2	7.39519e-297	-0.508882	0.095	0.459	1.79814e-292	ASD3-28 enriched genes	day30_IP and CN	14
RPS26	2.99057e-296	0.626165	0.999	0.987	7.27157e-292	IMR90-4 enriched genes	day6_N. ect	12
RPL37	9.69276e-296	0.546661	1	0.999	2.35679e-291	IMR90-4 enriched genes	day6_N. ect	5
UBA52	2.31795e-295	0.548284	1	0.998	5.63609e-291	IMR90-4 enriched genes	day6_N. ect	19
RPS26	1.02837e-294	0.919282	0.998	0.935	2.50047e-290	IMR90-4 enriched genes	day30_oRGC	12
RPL11	6.26829e-294	0.466495	1	1	1.52413e-289	IMR90-4 enriched genes	day6_N. ect	1
RPL13	1.86621e-292	0.488535	1	1	4.53769e-288	IMR90-4 enriched genes	day30_IP and CN	16
EMX2	2.94751e-292	1.05703	0.696	0.138	7.16688e-288	IMR90-4 enriched genes	day6_N. ect	10
RPS19	6.81901e-292	0.469641	1	1	1.65804e-287	IMR90-4 enriched genes	day6_N. ect	19
RTN1	2.66278e-291	0.603097	0.514	0.01	6.47456e-287	IMR90-4 enriched genes	day12_NCC	14
EIF1AY	1.65096e-287	-0.688573	0	0.505	4.01432e-283	ASD3-28 enriched genes	day12_N. epi	Y
WLS	1.75144e-285	-1.05318	0.08	0.584	4.25862e-281	ASD3-28 enriched genes	day30_RGC	1
CLU	1.24133e-284	-0.491486	0.207	0.616	3.01829e-280	ASD3-28 enriched genes	day30_IP and CN	8
MXRA7	9.62386e-281	-0.89173	0.263	0.766	2.34004e-276	ASD3-28 enriched genes	day6_N. ect	17
CADM1	1.66485e-280	0.606579	0.58	0.045	4.04807e-276	IMR90-4 enriched genes	day12_NCC	11
CD99	4.59156e-280	-0.782981	0.81	0.982	1.11644e-275	ASD3-28 enriched genes	day6_N. ect	X
RPLP1	7.74847e-280	0.376374	1	1	1.88404e-275	IMR90-4 enriched genes	day12_N. epi	15
PPP1R14B	8.83032e-280	-0.739527	0.954	0.996	2.14709e-275	ASD3-28 enriched genes	day6_N. ect	11
RPL28	3.57697e-279	0.518655	1	0.999	8.69741e-275	IMR90-4 enriched genes	day6_N. ect	19
RPL15	9.01124e-279	0.470953	1	0.999	2.19108e-274	IMR90-4 enriched genes	day6_N. ect	3
CRMP1	9.15735e-279	0.580699	0.657	0.085	2.22661e-274	IMR90-4 enriched genes	day12_NCC	4
CALM1	1.62412e-277	-0.923751	0.928	0.998	3.94905e-273	ASD3-28 enriched genes	day6_N. ect	14
RPS27A	4.06463e-277	0.468696	1	1	9.88314e-273	IMR90-4 enriched genes	day6_N. ect	2
RPLP2	6.7341e-277	0.498712	1	0.999	1.6374e-272	IMR90-4 enriched genes	day6_N. ect	11
RPS3	1.32919e-276	0.629384	1	1	3.23193e-272	IMR90-4 enriched genes	day30_RGC	11
RPS7	8.60077e-276	0.428876	1	0.999	2.09128e-271	IMR90-4 enriched genes	day6_N. ect	2
PBX3	3.60564e-274	1.2376	0.562	0.27	8.76711e-270	IMR90-4 enriched genes	day30_IP and CN	9
CDH2	3.62153e-273	-0.708441	0.985	0.997	8.80575e-269	ASD3-28 enriched genes	day6_N. ect	18
RPS4Y1	6.73343e-273	-1.05718	0	0.438	1.63723e-268	ASD3-28 enriched genes	day30_RGC	Y
RPL7A	1.06049e-272	0.586001	1	1	2.57859e-268	IMR90-4 enriched genes	day30_RGC	9
RPL18A	4.69093e-272	0.405413	1	1	1.1406e-267	IMR90-4 enriched genes	day12_N. epi	19
RPS29	1.41021e-271	0.447152	1	1	3.42893e-267	IMR90-4 enriched genes	day6_N. ect	14
CAMK2N1	3.71959e-271	0.562495	0.673	0.097	9.04419e-267	IMR90-4 enriched genes	day12_NCC	1
YWHAZ	1.04239e-270	-0.860423	0.768	0.97	2.53456e-266	ASD3-28 enriched genes	day6_N. ect	8
RPL29	1.05342e-270	0.638338	1	0.997	2.56139e-266	IMR90-4 enriched genes	day30_RGC	3
GJA1	2.32831e-270	-0.99939	0.243	0.754	5.66129e-266	ASD3-28 enriched genes	day6_N. ect	6
HES5	6.10251e-270	2.06286	0.835	0.456	1.48382e-265	IMR90-4 enriched genes	day6_N. ect	1
RPS18	2.49553e-269	0.443785	1	1	6.06789e-265	IMR90-4 enriched genes	day6_N. ect	6
RPS15	3.9174e-268	0.382564	1	1	9.52515e-264	IMR90-4 enriched genes	day12_N. epi	19
RPS5	9.03468e-268	0.640118	1	0.999	2.19678e-263	IMR90-4 enriched genes	day30_RGC	19
RPL7	1.98458e-267	0.641918	1	0.997	4.8255e-263	IMR90-4 enriched genes	day30_RGC	8
WNT7B	2.44117e-267	-1.04435	0.106	0.594	5.9357e-263	ASD3-28 enriched genes	day30_RGC	22
SOX11	1.5551e-266	0.759001	0.993	0.97	3.78122e-262	IMR90-4 enriched genes	day30_IP and CN	2
RPL24	4.63798e-265	0.489993	1	0.999	1.12772e-260	IMR90-4 enriched genes	day6_N. ect	3
RSPO3	2.35162e-260	-1.56632	0.081	0.55	5.71796e-256	ASD3-28 enriched genes	day30_RGC	6
EEF1B2	4.35412e-260	0.835888	0.987	0.907	1.0587e-255	IMR90-4 enriched genes	day30_RGC	2
RPL8	7.30882e-260	0.568357	1	1	1.77714e-255	IMR90-4 enriched genes	day30_RGC	8
LHX2	1.15984e-259	0.769959	0.504	0.199	2.82016e-255	IMR90-4 enriched genes	day30_IP and CN	9
ELAVL4	4.06888e-259	0.562482	0.422	0.121	9.89347e-255	IMR90-4 enriched genes	day30_IP and CN	1
CRABP2	2.19421e-258	-0.617284	0.156	0.511	5.33522e-254	ASD3-28 enriched genes	day30_IP and CN	1
RPL18	1.83644e-255	0.59757	1	0.999	4.46532e-251	IMR90-4 enriched genes	day30_RGC	19
RPL30	3.30013e-253	0.394689	1	1	8.02427e-249	IMR90-4 enriched genes	day12_N. epi	8
RPS2	3.54965e-253	0.590802	1	1	8.63097e-249	IMR90-4 enriched genes	day30_RGC	16
FOXG1	8.64475e-250	0.528986	0.183	0	2.10197e-245	IMR90-4 enriched genes	day30_oRGC	14
RPS26	2.43984e-248	0.749599	0.987	0.896	5.93247e-244	IMR90-4 enriched genes	day30_RGC	12
RPL13	2.81614e-248	0.385334	1	1	6.84745e-244	IMR90-4 enriched genes	day12_N. epi	16
GAPDH	4.77494e-248	0.592674	1	1	1.16103e-243	IMR90-4 enriched genes	day30_RGC	12
RPS11	5.87545e-246	0.419189	1	1	1.42862e-241	IMR90-4 enriched genes	day12_N. epi	19
RPS4Y1	7.97117e-246	-1.20123	0	0.447	1.93819e-241	ASD3-28 enriched genes	day12_N. epi	Y
FABP7	3.94468e-244	1.28696	0.9	0.429	9.59149e-240	IMR90-4 enriched genes	day30_oRGC	6
LHX5-AS1	4.44178e-244	-0.982451	0.208	0.511	1.08002e-239	ASD3-28 enriched genes	day30_IP and CN	12
MEIS2	1.01045e-243	0.583578	0.445	0.005	2.45692e-239	IMR90-4 enriched genes	day12_NCC	15
RPL29	3.57113e-242	0.434218	1	0.999	8.6832e-238	IMR90-4 enriched genes	day6_N. ect	3
RPL27	1.57521e-241	0.54107	1	0.991	3.83012e-237	IMR90-4 enriched genes	day6_N. ect	17
RPL19	7.96575e-241	0.604519	1	0.998	1.93687e-236	IMR90-4 enriched genes	day30_RGC	17
LINC00461	2.85993e-240	0.59117	0.43	0.001	6.95393e-236	IMR90-4 enriched genes	day12_NCC	5
FEZ1	3.31235e-240	0.566819	0.755	0.162	8.05398e-236	IMR90-4 enriched genes	day12_NCC	11
TAF7	1.44365e-238	-0.620724	0.177	0.702	3.51022e-234	ASD3-28 enriched genes	day12_NCC	5
RPL23A	2.99936e-237	0.422536	1	1	7.29295e-233	IMR90-4 enriched genes	day6_N. ect	17
HES4	4.80543e-237	1.06479	0.831	0.243	1.16844e-232	IMR90-4 enriched genes	day12_NCC	1
RPS14	2.66384e-236	0.580609	1	1	6.47712e-232	IMR90-4 enriched genes	day30_RGC	5
RPS9	1.07015e-235	0.581203	1	0.998	2.60206e-231	IMR90-4 enriched genes	day30_RGC	19
RPS19	2.34516e-235	0.325957	1	1	5.70225e-231	IMR90-4 enriched genes	day12_N. epi	19
RSPO2	4.23532e-235	-1.21255	0.043	0.465	1.02982e-230	ASD3-28 enriched genes	day30_RGC	8
RPSA	8.43958e-235	0.568754	1	0.999	2.05208e-230	IMR90-4 enriched genes	day30_RGC	3
EEF1A1	5.19054e-234	0.490301	1	1	1.26208e-229	IMR90-4 enriched genes	day6_N. ect	6
RPL13	5.74756e-234	0.69403	1	1	1.39752e-229	IMR90-4 enriched genes	day30_oRGC	16
TRH	1.51683e-232	-1.4773	0.091	0.516	3.68816e-228	ASD3-28 enriched genes	day30_RGC	3
EEF1B2	6.65946e-230	0.484727	0.97	0.889	1.61925e-225	IMR90-4 enriched genes	day30_IP and CN	2
RPS12	7.50795e-229	0.350256	1	1	1.82556e-224	IMR90-4 enriched genes	day12_N. epi	6
RPS6	2.05319e-227	0.343925	1	1	4.99233e-223	IMR90-4 enriched genes	day12_N. epi	9
RPL18A	9.73837e-227	0.456488	1	0.999	2.36788e-222	IMR90-4 enriched genes	day30_IP and CN	19
SQLE	1.77785e-226	0.568674	0.535	0.056	4.32285e-222	IMR90-4 enriched genes	day12_NCC	8
RPL5	3.26989e-226	0.435564	1	1	7.95074e-222	IMR90-4 enriched genes	day6_N. ect	1
MYL6	1.29091e-225	-0.67742	0.998	1	3.13884e-221	ASD3-28 enriched genes	day6_N. ect	12
HES1	5.69675e-225	-0.639611	0.09	0.394	1.38517e-220	ASD3-28 enriched genes	day30_IP and CN	3
RPL14	9.91253e-225	0.39158	1	0.999	2.41023e-220	IMR90-4 enriched genes	day6_N. ect	3
FABP7	1.21669e-223	0.546896	0.552	0.228	2.95837e-219	IMR90-4 enriched genes	day30_IP and CN	6
RPS28	5.47187e-223	0.346742	1	1	1.33049e-218	IMR90-4 enriched genes	day12_N. epi	19
ID3	2.43327e-221	-1.01572	0.15	0.718	5.91649e-217	ASD3-28 enriched genes	day30_oRGC	1
CHCHD2	9.31613e-221	-0.470281	0.561	0.894	2.26522e-216	ASD3-28 enriched genes	day30_IP and CN	7
TTR	3.03869e-219	-0.957796	0.041	0.554	7.38857e-215	ASD3-28 enriched genes	day30_oRGC	18
RPL13A	7.84788e-219	0.451078	1	1	1.90821e-214	IMR90-4 enriched genes	day6_N. ect	19
RPL14	2.47934e-218	0.5596	1	0.997	6.02852e-214	IMR90-4 enriched genes	day30_RGC	3
CCDC88A	5.17107e-218	0.478422	0.641	0.112	1.25735e-213	IMR90-4 enriched genes	day12_NCC	2
NR2F2	6.71493e-217	-0.643034	0.635	0.954	1.63273e-212	ASD3-28 enriched genes	day30_IP and CN	15
TAF7	7.67481e-217	-0.485934	0.353	0.714	1.86613e-212	ASD3-28 enriched genes	day30_IP and CN	5
TCF4	8.17657e-217	0.531443	0.638	0.303	1.98813e-212	IMR90-4 enriched genes	day30_IP and CN	18
RACK1	1.67227e-216	0.558378	1	0.999	4.06613e-212	IMR90-4 enriched genes	day30_RGC	#N/A
ARPC3	1.0441e-215	-0.667871	0.717	0.947	2.53873e-211	ASD3-28 enriched genes	day6_N. ect	12
FEZ1	6.79309e-215	0.551438	0.833	0.496	1.65174e-210	IMR90-4 enriched genes	day30_IP and CN	11
RPS4X	1.19927e-214	0.619032	1	0.999	2.91603e-210	IMR90-4 enriched genes	day30_RGC	X
FABP5	4.45578e-214	1.10547	0.8	0.438	1.08342e-209	IMR90-4 enriched genes	day30_RGC	8
DLK1	9.98941e-213	2.21225	0.804	0.443	2.42892e-208	IMR90-4 enriched genes	day6_N. ect	14
RPS7	2.14529e-212	0.522698	1	1	5.21627e-208	IMR90-4 enriched genes	day30_RGC	2
RPS20	1.00688e-211	0.487702	1	0.999	2.44823e-207	IMR90-4 enriched genes	day6_N. ect	8
PBX1	8.75229e-211	0.484235	0.664	0.133	2.12812e-206	IMR90-4 enriched genes	day12_NCC	1
PLD3	2.09014e-210	-0.485059	0.151	0.637	5.08217e-206	ASD3-28 enriched genes	day12_NCC	19
RPS16	2.23545e-209	0.357094	1	1	5.4355e-205	IMR90-4 enriched genes	day12_N. epi	19
RPL38	8.92816e-209	0.503249	1	0.991	2.17088e-204	IMR90-4 enriched genes	day6_N. ect	17
RPL34	9.78621e-209	-0.449165	0.999	1	2.37952e-204	ASD3-28 enriched genes	day30_IP and CN	4
EZR	1.34188e-207	-0.93631	0.484	0.841	3.26277e-203	ASD3-28 enriched genes	day6_N. ect	6
RPS3A	6.32618e-207	0.503541	1	1	1.53821e-202	IMR90-4 enriched genes	day30_RGC	4
EIF1AY	7.57518e-207	-0.532918	0	0.347	1.8419e-202	ASD3-28 enriched genes	day30_RGC	Y
TTTY15	1.64931e-204	-0.408896	0	0.218	4.01029e-200	ASD3-28 enriched genes	day30_IP and CN	Y
RPL9	7.60013e-204	0.522687	1	1	1.84797e-199	IMR90-4 enriched genes	day30_RGC	4
RPL27A	1.34006e-202	0.442346	1	0.998	3.25835e-198	IMR90-4 enriched genes	day6_N. ect	11
MEX3A	2.7147e-202	0.523917	0.623	0.12	6.60078e-198	IMR90-4 enriched genes	day12_NCC	1
TERF1	7.75138e-202	0.482374	0.563	0.089	1.88475e-197	IMR90-4 enriched genes	day12_NCC	8
CALU	2.55652e-201	-0.393308	0.205	0.54	6.21617e-197	ASD3-28 enriched genes	day30_IP and CN	7
LMO4	3.46812e-201	0.594672	0.602	0.173	8.43274e-197	IMR90-4 enriched genes	day30_oRGC	1
COTL1	1.38981e-199	-0.80892	0.772	0.958	3.37932e-195	ASD3-28 enriched genes	day6_N. ect	16
RPL22	4.89415e-199	0.406586	1	1	1.19001e-194	IMR90-4 enriched genes	day6_N. ect	1
RPL10A	4.54336e-198	0.563361	1	0.994	1.10472e-193	IMR90-4 enriched genes	day30_RGC	6
PTPRN2	5.27589e-197	-0.407238	0.012	0.235	1.28283e-192	ASD3-28 enriched genes	day30_IP and CN	7
RPS24	9.32608e-197	0.303103	1	1	2.26764e-192	IMR90-4 enriched genes	day12_N. epi	10
CREB5	1.01841e-196	0.845588	0.609	0.208	2.47628e-192	IMR90-4 enriched genes	day30_RGC	7
RPS4Y1	1.68163e-196	-1.01297	0	0.472	4.08888e-192	ASD3-28 enriched genes	day30_oRGC	Y
ANKRD12	2.85955e-196	0.459978	0.545	0.083	6.95299e-192	IMR90-4 enriched genes	day12_NCC	18
RPS5	3.93823e-196	0.365584	1	1	9.57579e-192	IMR90-4 enriched genes	day6_N. ect	19
EVL	1.51311e-195	0.530636	0.686	0.197	3.67914e-191	IMR90-4 enriched genes	day12_NCC	14
GLI3	4.60375e-195	0.798483	0.896	0.657	1.1194e-190	IMR90-4 enriched genes	day6_N. ect	7
RPL29	5.0912e-195	0.39254	1	0.997	1.23793e-190	IMR90-4 enriched genes	day30_IP and CN	3
SRP14	5.45543e-194	-0.41819	1	0.999	1.32649e-189	ASD3-28 enriched genes	day6_N. ect	15
ID4	1.42671e-193	1.08184	0.961	0.855	3.46905e-189	IMR90-4 enriched genes	day6_N. ect	6
RSPO1	1.65463e-193	-0.702355	0.017	0.365	4.02323e-189	ASD3-28 enriched genes	day30_RGC	1
RSPO3	3.1701e-193	-0.87129	0.107	0.371	7.70809e-189	ASD3-28 enriched genes	day30_IP and CN	6
RPL39	3.03134e-192	0.328038	1	1	7.37069e-188	IMR90-4 enriched genes	day12_N. epi	X
RPL18A	9.04367e-191	0.675459	1	1	2.19897e-186	IMR90-4 enriched genes	day30_oRGC	19
LMO4	3.63325e-190	0.578278	0.817	0.24	8.83425e-186	IMR90-4 enriched genes	day12_NCC	1
RPL6	2.9825e-188	0.367877	1	0.999	7.25194e-184	IMR90-4 enriched genes	day6_N. ect	12
NEUROD6	6.23087e-188	0.573337	0.141	0.007	1.51504e-183	IMR90-4 enriched genes	day30_IP and CN	7
SULF2	1.65398e-187	-0.683931	0.031	0.378	4.02164e-183	ASD3-28 enriched genes	day30_RGC	20
EFNB2	5.98772e-187	0.864453	0.75	0.397	1.45591e-182	IMR90-4 enriched genes	day30_RGC	13
CD99	1.18112e-186	-0.452721	0.071	0.326	2.87188e-182	ASD3-28 enriched genes	day30_IP and CN	X
RPS27	1.47459e-186	0.344851	1	1	3.58545e-182	IMR90-4 enriched genes	day12_N. epi	1
DPYSL2	8.51855e-185	-0.661535	0.836	0.967	2.07128e-180	ASD3-28 enriched genes	day6_N. ect	8
LHX2	8.70938e-184	0.632849	0.321	0.054	2.11769e-179	IMR90-4 enriched genes	day30_oRGC	9
ITM2B	1.88316e-183	-0.868391	0.661	0.904	4.57891e-179	ASD3-28 enriched genes	day30_RGC	13
FBL	7.63238e-183	0.494458	0.756	0.207	1.85581e-178	IMR90-4 enriched genes	day12_NCC	19
RPL3	8.68506e-183	0.458843	1	1	2.11177e-178	IMR90-4 enriched genes	day30_RGC	22
GNAS	1.69495e-182	0.402707	0.997	0.986	4.12127e-178	IMR90-4 enriched genes	day30_IP and CN	20
JPT1	3.90316e-182	0.482923	0.999	0.99	9.49054e-178	IMR90-4 enriched genes	day30_IP and CN	#N/A
NR2F1	4.17347e-182	-1.00975	0.746	0.952	1.01478e-177	ASD3-28 enriched genes	day30_RGC	5
MEIS2	1.45477e-181	0.639472	0.568	0.154	3.53727e-177	IMR90-4 enriched genes	day30_RGC	15
RPL15	3.18324e-181	0.456823	1	1	7.74005e-177	IMR90-4 enriched genes	day30_RGC	3
RPL3	3.64292e-181	0.366293	1	1	8.85776e-177	IMR90-4 enriched genes	day6_N. ect	22
RPL10A	2.63702e-180	0.370381	1	0.999	6.41192e-176	IMR90-4 enriched genes	day6_N. ect	6
RPS6	9.59973e-179	0.689855	1	0.997	2.33417e-174	IMR90-4 enriched genes	day30_oRGC	9
SYNE2	1.59577e-177	0.96846	0.839	0.544	3.88011e-173	IMR90-4 enriched genes	day30_RGC	14
MEST	9.75748e-177	-0.787178	0.344	0.74	2.37253e-172	ASD3-28 enriched genes	day30_RGC	7
NR2F2	1.51864e-176	-0.855943	0.602	0.955	3.69258e-172	ASD3-28 enriched genes	day30_oRGC	15
UBA52	1.13686e-175	0.332134	1	1	2.76428e-171	IMR90-4 enriched genes	day12_N. epi	19
RPS11	6.25172e-175	0.512988	1	1	1.52011e-170	IMR90-4 enriched genes	day30_RGC	19
COA1	7.27041e-174	0.507251	0.652	0.164	1.7678e-169	IMR90-4 enriched genes	day12_NCC	7
RPL21	9.62468e-173	0.306925	1	1	2.34024e-168	IMR90-4 enriched genes	day12_N. epi	13
RPL10	1.67142e-171	0.483003	1	1	4.06406e-167	IMR90-4 enriched genes	day30_RGC	X
DPYSL3	3.13171e-171	0.42043	0.484	0.128	7.61476e-167	IMR90-4 enriched genes	day30_oRGC	5
FEZF2	1.17626e-170	0.784241	0.638	0.22	2.86007e-166	IMR90-4 enriched genes	day6_N. ect	3
DDX3Y	5.39405e-170	-0.345446	0	0.185	1.31156e-165	ASD3-28 enriched genes	day30_IP and CN	Y
CKB	5.95475e-170	0.422835	0.999	0.996	1.4479e-165	IMR90-4 enriched genes	day30_IP and CN	14
RGS5	3.22144e-169	-0.811336	0.125	0.513	7.83292e-165	ASD3-28 enriched genes	day6_N. ect	1
FAU	4.11615e-169	0.411953	0.999	0.997	1.00084e-164	IMR90-4 enriched genes	day6_N. ect	11
DCX	7.59903e-169	0.521761	0.881	0.567	1.8477e-164	IMR90-4 enriched genes	day30_IP and CN	X
BCL11B	4.01087e-167	0.399209	0.212	0.043	9.75242e-163	IMR90-4 enriched genes	day30_IP and CN	14
RPL5	7.69072e-167	0.477263	1	1	1.87e-162	IMR90-4 enriched genes	day30_RGC	1
RPS14	1.12743e-164	0.281062	1	1	2.74134e-160	IMR90-4 enriched genes	day12_N. epi	5
TPM2	1.17735e-164	-0.980384	0.542	0.877	2.86274e-160	ASD3-28 enriched genes	day12_N. epi	9
POLR2L	3.54153e-164	-0.401146	0.473	0.75	8.61123e-160	ASD3-28 enriched genes	day30_IP and CN	11
DDX3Y	9.99277e-164	-0.447299	0	0.284	2.42974e-159	ASD3-28 enriched genes	day30_RGC	Y
LHX5-AS1	1.13174e-163	-0.657718	0.043	0.368	2.75181e-159	ASD3-28 enriched genes	day30_RGC	12
CD99	5.03616e-163	-0.519302	0.146	0.538	1.22454e-158	ASD3-28 enriched genes	day12_NCC	X
ZFAS1	3.04896e-162	0.621908	0.93	0.727	7.41354e-158	IMR90-4 enriched genes	day6_N. ect	20
HDGFL3	6.69772e-161	0.422628	0.57	0.127	1.62855e-156	IMR90-4 enriched genes	day12_NCC	#N/A
CADM1	1.10487e-159	0.591323	0.654	0.252	2.68648e-155	IMR90-4 enriched genes	day30_oRGC	11
DIXDC1	1.73869e-159	-0.603156	0.281	0.671	4.22762e-155	ASD3-28 enriched genes	day6_N. ect	11
NR2F1	2.30965e-159	-0.626583	0.65	0.905	5.61591e-155	ASD3-28 enriched genes	day30_IP and CN	5
PPA1	7.81451e-158	0.664809	0.858	0.619	1.9001e-153	IMR90-4 enriched genes	day30_RGC	10
CALU	1.32116e-157	-0.410648	0.214	0.668	3.2124e-153	ASD3-28 enriched genes	day12_NCC	7
RPL18	6.44153e-157	0.334711	1	1	1.56626e-152	IMR90-4 enriched genes	day30_IP and CN	19
RPS9	1.16436e-156	0.351784	0.999	0.994	2.83113e-152	IMR90-4 enriched genes	day30_IP and CN	19
RPL19	1.77248e-156	0.349061	1	0.998	4.30978e-152	IMR90-4 enriched genes	day30_IP and CN	17
NNAT	6.02339e-156	-0.564743	0	0.284	1.46459e-151	ASD3-28 enriched genes	day6_N. ect	20
RPLP0	8.5234e-156	0.274527	1	1	2.07246e-151	IMR90-4 enriched genes	day6_N. ect	12
CKB	1.16101e-155	0.752818	0.999	0.983	2.823e-151	IMR90-4 enriched genes	day30_oRGC	14
TLE1	5.3783e-155	0.627858	0.532	0.148	1.30773e-150	IMR90-4 enriched genes	day6_N. ect	9
GAP43	5.87252e-155	0.411514	0.332	0.013	1.4279e-150	IMR90-4 enriched genes	day12_NCC	3
RPL32	1.24561e-154	0.284707	1	1	3.02871e-150	IMR90-4 enriched genes	day12_N. epi	3
RPS8	1.86857e-154	0.275266	1	1	4.54343e-150	IMR90-4 enriched genes	day12_N. epi	1
MAF	1.96022e-154	-0.414119	0	0.281	4.76628e-150	ASD3-28 enriched genes	day6_N. ect	16
PRSS23	3.55936e-154	-0.752184	0.649	0.897	8.65458e-150	ASD3-28 enriched genes	day6_N. ect	11
TRA2B	5.45813e-154	0.452245	0.78	0.249	1.32714e-149	IMR90-4 enriched genes	day12_NCC	3
CRABP2	3.08173e-153	-0.746193	0.226	0.582	7.49322e-149	ASD3-28 enriched genes	day30_RGC	1
RPS4X	4.33692e-153	0.357633	1	1	1.05452e-148	IMR90-4 enriched genes	day6_N. ect	X
CD99	4.2533e-152	-0.635519	0.249	0.656	1.03419e-147	ASD3-28 enriched genes	day12_N. epi	X
DSTN	1.3308e-151	0.661917	0.814	0.534	3.23584e-147	IMR90-4 enriched genes	day30_RGC	20
ABRACL	4.23173e-151	0.400425	0.548	0.28	1.02895e-146	IMR90-4 enriched genes	day30_IP and CN	6
PTPRZ1	2.34924e-150	0.474224	0.598	0.149	5.71218e-146	IMR90-4 enriched genes	day12_NCC	7
RPS27	5.5002e-150	-0.424032	0.999	0.999	1.33737e-145	ASD3-28 enriched genes	day30_IP and CN	1
METRN	9.54731e-150	-0.37407	0.198	0.462	2.32143e-145	ASD3-28 enriched genes	day30_IP and CN	16
RPS15	1.7768e-149	0.42239	1	1	4.32029e-145	IMR90-4 enriched genes	day30_RGC	19
MXRA7	1.49411e-148	-0.556258	0.089	0.416	3.63292e-144	ASD3-28 enriched genes	day30_RGC	17
EIF1AY	6.36227e-148	-0.316041	0	0.163	1.54699e-143	ASD3-28 enriched genes	day30_IP and CN	Y
TSPAN5	7.15208e-148	0.635472	0.574	0.214	1.73903e-143	IMR90-4 enriched genes	day30_RGC	4
RPLP1	1.05227e-147	0.397494	1	1	2.55859e-143	IMR90-4 enriched genes	day30_RGC	15
NAA38	5.39589e-147	-0.457956	0.224	0.481	1.31201e-142	ASD3-28 enriched genes	day30_IP and CN	17
PARK7	6.16397e-147	0.358939	0.928	0.894	1.49877e-142	IMR90-4 enriched genes	day30_IP and CN	1
CELF2	9.91174e-147	0.5469	0.525	0.292	2.41004e-142	IMR90-4 enriched genes	day30_IP and CN	10
CRABP1	3.65615e-146	-0.735814	0.103	0.437	8.88992e-142	ASD3-28 enriched genes	day30_RGC	15
RPL35	5.54268e-146	0.266085	1	1	1.3477e-141	IMR90-4 enriched genes	day12_N. epi	9
TAF7	8.19848e-146	-0.616207	0.341	0.787	1.99346e-141	ASD3-28 enriched genes	day30_oRGC	5
TLE1	4.58646e-145	0.439721	0.319	0.119	1.1152e-140	IMR90-4 enriched genes	day30_IP and CN	9
HSPB1	3.63629e-144	-0.318475	0.111	0.354	8.84165e-140	ASD3-28 enriched genes	day30_IP and CN	7
COMMD6	4.56117e-144	0.603418	0.852	0.573	1.10905e-139	IMR90-4 enriched genes	day6_N. ect	13
SRM	5.70951e-144	0.336976	0.523	0.257	1.38827e-139	IMR90-4 enriched genes	day30_IP and CN	1
PPP1R14B	7.96749e-144	0.379788	0.943	0.908	1.9373e-139	IMR90-4 enriched genes	day30_IP and CN	11
CENPF	3.60173e-143	0.407803	0.357	0.083	8.7576e-139	IMR90-4 enriched genes	day30_oRGC	1
CLU	7.01882e-143	-0.408332	0.308	0.8	1.70663e-138	ASD3-28 enriched genes	day12_NCC	8
ATP5MC2	7.11468e-143	0.361246	0.998	0.999	1.72993e-138	IMR90-4 enriched genes	day6_N. ect	#N/A
RPL34	8.86764e-143	0.388118	1	0.999	2.15617e-138	IMR90-4 enriched genes	day6_N. ect	4
GAS1	1.04057e-142	0.673671	0.585	0.224	2.53015e-138	IMR90-4 enriched genes	day6_N. ect	9
PFDN4	3.75082e-142	0.361219	0.683	0.202	9.12013e-138	IMR90-4 enriched genes	day12_NCC	20
RPL11	9.62554e-142	0.394845	1	1	2.34045e-137	IMR90-4 enriched genes	day30_RGC	1
TPM2	2.69779e-141	-1.19762	0.323	0.661	6.55968e-137	ASD3-28 enriched genes	day6_N. ect	9
YWHAG	4.05628e-141	0.358443	0.588	0.15	9.86284e-137	IMR90-4 enriched genes	day12_NCC	7
RPL36A	8.39519e-141	0.577973	0.848	0.562	2.04129e-136	IMR90-4 enriched genes	day6_N. ect	X
NACA	3.34689e-140	0.438828	1	1	8.13796e-136	IMR90-4 enriched genes	day30_RGC	12
EEF1A1	4.15551e-140	0.29122	1	1	1.01041e-135	IMR90-4 enriched genes	day12_N. epi	6
MEIS2	6.18125e-140	0.410666	0.393	0.101	1.50297e-135	IMR90-4 enriched genes	day30_oRGC	15
MXRA7	8.52947e-140	-0.429995	0.079	0.285	2.07394e-135	ASD3-28 enriched genes	day30_IP and CN	17
LMAN1	2.95875e-139	-0.595508	0.452	0.8	7.1942e-135	ASD3-28 enriched genes	day6_N. ect	18
MAF	5.22414e-139	-0.40376	0.001	0.248	1.27025e-134	ASD3-28 enriched genes	day30_RGC	16
PSAP	5.47851e-139	-0.382987	0.25	0.677	1.3321e-134	ASD3-28 enriched genes	day12_NCC	10
RPL8	2.15721e-138	0.267462	1	1	5.24525e-134	IMR90-4 enriched genes	day6_N. ect	8
SHISA2	4.35607e-138	0.462948	0.347	0.037	1.05918e-133	IMR90-4 enriched genes	day6_N. ect	13
RPL15	7.12212e-138	0.292382	1	1	1.73174e-133	IMR90-4 enriched genes	day30_IP and CN	3
GAPDH	3.06378e-137	0.348701	1	1	7.44959e-133	IMR90-4 enriched genes	day12_N. epi	12
MCRIP1	4.91559e-137	0.397561	0.626	0.178	1.19523e-132	IMR90-4 enriched genes	day12_NCC	#N/A
BAX	1.45252e-136	-0.330139	0.155	0.402	3.53181e-132	ASD3-28 enriched genes	day30_IP and CN	19
THBS1	1.72701e-136	-0.50454	0.108	0.45	4.19922e-132	ASD3-28 enriched genes	day6_N. ect	15
PSMB4	3.92666e-136	0.389707	0.647	0.189	9.54769e-132	IMR90-4 enriched genes	day12_NCC	1
NR2F2	7.85377e-136	-0.459838	0.484	0.933	1.90964e-131	ASD3-28 enriched genes	day12_NCC	15
FEZ1	2.17918e-135	0.518737	0.709	0.302	5.29867e-131	IMR90-4 enriched genes	day30_oRGC	11
CALM1	3.09754e-135	-0.656191	0.953	0.99	7.53168e-131	ASD3-28 enriched genes	day30_RGC	14
CRABP2	3.42838e-135	-0.641523	0.36	0.803	8.3361e-131	ASD3-28 enriched genes	day30_oRGC	1
FAM133B	3.71768e-135	0.340314	0.679	0.205	9.03953e-131	IMR90-4 enriched genes	day12_NCC	7
CKB	3.83347e-135	0.745387	0.932	0.977	9.32108e-131	IMR90-4 enriched genes	day12_NCC	14
UBA52	1.14737e-134	0.332321	0.999	0.992	2.78984e-130	IMR90-4 enriched genes	day30_IP and CN	19
RPL13A	1.21499e-134	0.416147	1	1	2.95424e-130	IMR90-4 enriched genes	day30_RGC	19
RPS12	1.68887e-134	0.435767	1	1	4.10648e-130	IMR90-4 enriched genes	day30_RGC	6
RPS27A	5.7475e-134	0.426862	1	1	1.3975e-129	IMR90-4 enriched genes	day30_RGC	2
SRM	7.0982e-134	0.457026	0.624	0.245	1.72593e-129	IMR90-4 enriched genes	day30_oRGC	1
YBX1	7.3733e-134	0.305996	1	0.998	1.79282e-129	IMR90-4 enriched genes	day30_IP and CN	1
TPT1	1.17014e-133	0.324417	1	1	2.84519e-129	IMR90-4 enriched genes	day6_N. ect	13
PSMA7	1.51902e-133	-0.444807	0.978	0.993	3.69349e-129	ASD3-28 enriched genes	day6_N. ect	20
MAP2	1.60918e-133	-0.610386	0.246	0.604	3.91273e-129	ASD3-28 enriched genes	day6_N. ect	2
LDHB	1.33262e-132	0.440929	0.998	0.995	3.24026e-128	IMR90-4 enriched genes	day30_RGC	12
ITM2B	1.40615e-132	-0.427883	0.746	0.934	3.41906e-128	ASD3-28 enriched genes	day30_IP and CN	13
PTPRZ1	1.73853e-132	0.444063	0.503	0.17	4.22723e-128	IMR90-4 enriched genes	day30_oRGC	7
GAPDH	2.10163e-132	0.262325	1	1	5.11012e-128	IMR90-4 enriched genes	day6_N. ect	12
HNRNPA1	2.47047e-132	0.324672	1	0.999	6.00694e-128	IMR90-4 enriched genes	day6_N. ect	12
DAAM1	3.95203e-132	0.408908	0.375	0.051	9.60935e-128	IMR90-4 enriched genes	day12_NCC	14
TPT1	6.31785e-132	0.403976	1	0.999	1.53619e-127	IMR90-4 enriched genes	day30_RGC	13
ZFP36L1	1.32309e-131	0.62605	0.842	0.562	3.21708e-127	IMR90-4 enriched genes	day6_N. ect	14
EIF3E	1.3593e-131	0.535592	0.952	0.82	3.30514e-127	IMR90-4 enriched genes	day6_N. ect	8
EIF3J	4.8264e-131	0.370628	0.657	0.2	1.17354e-126	IMR90-4 enriched genes	day12_NCC	15
RPSA	2.87894e-130	0.263641	1	1	7.00014e-126	IMR90-4 enriched genes	day6_N. ect	3
RPL7	2.91759e-130	0.340203	1	0.998	7.09412e-126	IMR90-4 enriched genes	day6_N. ect	8
RPL28	4.14719e-130	0.28162	1	1	1.00839e-125	IMR90-4 enriched genes	day12_N. epi	19
RPS18	4.70771e-130	0.412026	1	1	1.14468e-125	IMR90-4 enriched genes	day30_RGC	6
IAH1	6.03546e-130	0.344804	0.273	0.095	1.46752e-125	IMR90-4 enriched genes	day30_IP and CN	2
TSTD1	6.52211e-130	-0.302378	0.001	0.147	1.58585e-125	ASD3-28 enriched genes	day30_IP and CN	1
CHCHD2	1.76912e-129	-0.601336	0.428	0.875	4.30161e-125	ASD3-28 enriched genes	day6_N. ect	7
CAPRIN1	2.84884e-129	0.37947	0.566	0.153	6.92696e-125	IMR90-4 enriched genes	day12_NCC	11
NPC2	3.81612e-129	-0.545717	0.352	0.799	9.2789e-125	ASD3-28 enriched genes	day30_oRGC	14
RPL32	2.503e-128	0.396617	1	1	6.08605e-124	IMR90-4 enriched genes	day30_RGC	3
TUBB2A	2.64035e-128	-0.685064	0.323	0.668	6.42e-124	ASD3-28 enriched genes	day6_N. ect	6
PPIB	5.97774e-128	-0.61652	0.71	0.903	1.45349e-123	ASD3-28 enriched genes	day6_N. ect	15
SLC25A6	6.71576e-128	-0.493194	0.865	0.965	1.63294e-123	ASD3-28 enriched genes	day6_N. ect	X
TPGS2	1.0181e-127	0.416887	0.591	0.172	2.47551e-123	IMR90-4 enriched genes	day12_NCC	18
RPL37A	3.31659e-127	0.258915	1	1	8.0643e-123	IMR90-4 enriched genes	day12_N. epi	2
SCD	5.49207e-127	-0.599864	0.551	0.831	1.3354e-122	ASD3-28 enriched genes	day6_N. ect	10
ID1	5.87474e-127	-1.12134	0.16	0.465	1.42844e-122	ASD3-28 enriched genes	day30_RGC	20
ACTR3B	6.73003e-127	0.572831	0.396	0.104	1.63641e-122	IMR90-4 enriched genes	day30_RGC	7
ZCRB1	8.58749e-127	0.41518	0.49	0.114	2.08805e-122	IMR90-4 enriched genes	day12_NCC	12
RPS13	1.06119e-126	0.430793	1	0.999	2.58028e-122	IMR90-4 enriched genes	day30_RGC	11
LHX2	2.93675e-126	0.592445	0.893	0.685	7.14071e-122	IMR90-4 enriched genes	day6_N. ect	9
RPS15A	9.37303e-126	0.29111	1	1	2.27905e-121	IMR90-4 enriched genes	day12_N. epi	16
ABRACL	1.16769e-125	0.346489	0.756	0.256	2.83924e-121	IMR90-4 enriched genes	day12_NCC	6
FBL	1.65058e-125	0.444999	0.642	0.267	4.01339e-121	IMR90-4 enriched genes	day30_oRGC	19
RPS27A	3.93364e-125	0.253843	1	1	9.56465e-121	IMR90-4 enriched genes	day12_N. epi	2
CALD1	4.52037e-125	-0.999463	0.785	0.946	1.09913e-120	ASD3-28 enriched genes	day6_N. ect	7
BMP7	6.5087e-125	-0.58169	0.286	0.629	1.58259e-120	ASD3-28 enriched genes	day6_N. ect	20
TOP2B	9.72779e-125	0.357477	0.436	0.087	2.36531e-120	IMR90-4 enriched genes	day12_NCC	3
ACAT2	1.26649e-124	0.414909	0.669	0.26	3.07946e-120	IMR90-4 enriched genes	day12_NCC	6
CADM1	2.39456e-124	0.396948	0.695	0.414	5.82237e-120	IMR90-4 enriched genes	day30_IP and CN	11
MYCN	5.06984e-124	0.522416	0.461	0.131	1.23273e-119	IMR90-4 enriched genes	day6_N. ect	2
RPS21	6.19833e-124	0.39813	0.997	0.977	1.50712e-119	IMR90-4 enriched genes	day6_N. ect	20
TUBB2B	7.26819e-124	0.394929	1	1	1.76726e-119	IMR90-4 enriched genes	day30_IP and CN	6
IGFBP2	7.59998e-124	0.581556	0.98	0.927	1.84794e-119	IMR90-4 enriched genes	day30_IP and CN	2
ZNF503	8.10655e-124	-0.471972	0.092	0.291	1.97111e-119	ASD3-28 enriched genes	day30_IP and CN	10
CD99	1.06951e-123	-0.710626	0.503	0.742	2.60051e-119	ASD3-28 enriched genes	day30_RGC	X
RPL14	6.72866e-123	0.302915	1	0.997	1.63607e-118	IMR90-4 enriched genes	day30_IP and CN	3
RPL10	5.47698e-122	0.303983	1	1	1.33173e-117	IMR90-4 enriched genes	day6_N. ect	X
HES4	5.86784e-122	0.733739	0.904	0.735	1.42676e-117	IMR90-4 enriched genes	day6_N. ect	1
UCHL1	6.33746e-122	-0.583953	0.723	0.915	1.54095e-117	ASD3-28 enriched genes	day6_N. ect	4
RPL8	1.60836e-121	0.284657	1	1	3.91072e-117	IMR90-4 enriched genes	day30_IP and CN	8
RPS8	2.08419e-121	0.40035	1	1	5.0677e-117	IMR90-4 enriched genes	day30_RGC	1
ZFP36L1	4.1948e-121	-0.341714	0.179	0.41	1.01997e-116	ASD3-28 enriched genes	day30_IP and CN	14
RPS9	8.90498e-121	0.487441	1	0.998	2.16525e-116	IMR90-4 enriched genes	day30_oRGC	19
CRMP1	1.37442e-120	0.392569	0.92	0.618	3.34189e-116	IMR90-4 enriched genes	day30_IP and CN	4
PTPRN2	1.85299e-120	-0.341552	0.004	0.226	4.50554e-116	ASD3-28 enriched genes	day30_RGC	7
GTF3C6	2.83362e-120	-0.502029	0.703	0.896	6.88994e-116	ASD3-28 enriched genes	day6_N. ect	6
ID2	8.19185e-120	-0.818359	0.205	0.516	1.99185e-115	ASD3-28 enriched genes	day30_RGC	2
RPS24	1.24257e-119	0.308062	1	1	3.02132e-115	IMR90-4 enriched genes	day30_IP and CN	10
BAX	2.6857e-119	-0.450776	0.255	0.651	6.53029e-115	ASD3-28 enriched genes	day12_NCC	19
TMSB15A	9.94788e-119	0.938543	0.995	0.983	2.41883e-114	IMR90-4 enriched genes	day6_N. ect	X
KDM1A	1.50028e-118	0.365551	0.573	0.168	3.64792e-114	IMR90-4 enriched genes	day12_NCC	1
TAGLN	1.99026e-118	-1.56336	0.352	0.651	4.83931e-114	ASD3-28 enriched genes	day6_N. ect	11
EEF1D	2.28235e-118	0.49793	0.983	0.942	5.54953e-114	IMR90-4 enriched genes	day30_RGC	8
USP22	4.29955e-118	0.343966	0.54	0.15	1.04544e-113	IMR90-4 enriched genes	day12_NCC	17
GPC3	1.23647e-117	-0.569261	0.109	0.396	3.00647e-113	ASD3-28 enriched genes	day30_RGC	X
RPS3	1.7722e-117	0.493517	1	1	4.3091e-113	IMR90-4 enriched genes	day30_oRGC	11
MYL6	1.84126e-117	-0.519738	0.986	0.999	4.47703e-113	ASD3-28 enriched genes	day12_NCC	12
RPS5	1.84269e-117	0.305296	0.999	0.998	4.4805e-113	IMR90-4 enriched genes	day30_IP and CN	19
PSAP	2.0274e-117	-0.276791	0.363	0.659	4.92962e-113	ASD3-28 enriched genes	day30_IP and CN	10
MGST3	3.73598e-117	0.398895	0.843	0.75	9.08403e-113	IMR90-4 enriched genes	day30_IP and CN	1
RPLP0	1.39234e-116	0.489722	1	0.999	3.38547e-112	IMR90-4 enriched genes	day30_oRGC	12
RPL18	1.97554e-116	0.46021	1	1	4.80352e-112	IMR90-4 enriched genes	day30_oRGC	19
RPL31	2.03313e-116	0.470604	0.972	0.882	4.94355e-112	IMR90-4 enriched genes	day6_N. ect	2
CENPX	3.51945e-116	0.36978	0.673	0.225	8.55753e-112	IMR90-4 enriched genes	day12_NCC	#N/A
FABP7	5.03846e-116	0.79838	0.901	0.672	1.2251e-111	IMR90-4 enriched genes	day30_RGC	6
EIF4E	5.07262e-116	0.351701	0.572	0.167	1.23341e-111	IMR90-4 enriched genes	day12_NCC	4
ARID5B	1.37005e-115	-0.582126	0.214	0.547	3.33127e-111	ASD3-28 enriched genes	day6_N. ect	10
LHX5-AS1	1.95729e-115	0.805396	0.878	0.654	4.75915e-111	IMR90-4 enriched genes	day12_N. epi	12
SNHG7	3.18383e-115	-0.305489	0.287	0.553	7.74148e-111	ASD3-28 enriched genes	day30_IP and CN	9
DPYSL3	3.3392e-115	0.309446	0.671	0.221	8.11927e-111	IMR90-4 enriched genes	day12_NCC	5
SYNE2	1.19171e-114	0.70343	0.733	0.456	2.89763e-110	IMR90-4 enriched genes	day6_N. ect	14
NELL2	1.37468e-114	-0.631548	0.309	0.605	3.34254e-110	ASD3-28 enriched genes	day30_RGC	12
RPS5	1.54113e-114	0.456923	1	0.999	3.74726e-110	IMR90-4 enriched genes	day30_oRGC	19
SHISA2	2.44492e-114	0.340151	0.221	0.01	5.94482e-110	IMR90-4 enriched genes	day30_RGC	13
RPS16	4.41979e-114	0.384449	1	0.999	1.07467e-109	IMR90-4 enriched genes	day30_RGC	19
RACK1	1.02567e-113	0.333135	1	1	2.49391e-109	IMR90-4 enriched genes	day6_N. ect	#N/A
FABP7	1.63922e-113	0.839058	0.414	0.084	3.98577e-109	IMR90-4 enriched genes	day12_N. epi	6
FZD8	2.81249e-113	0.315331	0.207	0.005	6.83857e-109	IMR90-4 enriched genes	day30_RGC	10
CAT	4.68469e-113	-0.31339	0.004	0.213	1.13908e-108	ASD3-28 enriched genes	day30_RGC	11
COX7C	7.37969e-113	0.401876	0.991	0.96	1.79437e-108	IMR90-4 enriched genes	day6_N. ect	5
RPS23	2.10379e-112	0.369684	1	0.999	5.11536e-108	IMR90-4 enriched genes	day30_RGC	5
EEF1B2	3.79442e-112	0.538462	0.984	0.953	9.22612e-108	IMR90-4 enriched genes	day30_oRGC	2
CRMP1	2.12784e-111	0.413243	0.636	0.266	5.17384e-107	IMR90-4 enriched genes	day30_oRGC	4
VCAN	2.48309e-111	0.538749	0.359	0.173	6.03763e-107	IMR90-4 enriched genes	day30_IP and CN	5
PCGF5	2.68514e-111	-0.474745	0.204	0.527	6.52892e-107	ASD3-28 enriched genes	day6_N. ect	10
RWDD1	3.11281e-111	0.399273	0.497	0.149	7.5688e-107	IMR90-4 enriched genes	day12_NCC	6
CITED2	6.85803e-111	-0.706256	0.207	0.49	1.66753e-106	ASD3-28 enriched genes	day30_RGC	6
TTR	6.99843e-111	-0.41492	0.016	0.239	1.70167e-106	ASD3-28 enriched genes	day30_RGC	18
RPL7A	8.34276e-111	0.290031	1	1	2.02854e-106	IMR90-4 enriched genes	day30_IP and CN	9
CHL1	8.46295e-111	-0.269022	0.004	0.133	2.05777e-106	ASD3-28 enriched genes	day30_IP and CN	3
UBB	2.19245e-110	0.327617	0.954	0.91	5.33094e-106	IMR90-4 enriched genes	day30_IP and CN	17
ADCY2	4.31671e-110	-0.501802	0.095	0.365	1.04961e-105	ASD3-28 enriched genes	day30_RGC	5
RSPO2	9.59577e-110	-0.419437	0.022	0.167	2.33321e-105	ASD3-28 enriched genes	day30_IP and CN	8
EFNB2	1.3944e-109	0.475623	0.44	0.249	3.3905e-105	IMR90-4 enriched genes	day30_IP and CN	13
RPSA	3.73689e-109	0.272348	1	0.999	9.08624e-105	IMR90-4 enriched genes	day30_IP and CN	3
RPS24	7.25613e-109	0.454792	1	1	1.76433e-104	IMR90-4 enriched genes	day30_oRGC	10
CCND2	1.04153e-108	0.646132	0.665	0.383	2.53249e-104	IMR90-4 enriched genes	day30_RGC	12
CNOT7	1.24883e-108	0.361393	0.476	0.127	3.03654e-104	IMR90-4 enriched genes	day12_NCC	8
RTN1	1.27571e-108	0.335678	0.44	0.143	3.10188e-104	IMR90-4 enriched genes	day30_oRGC	14
CTXN1	1.29689e-108	0.366901	0.538	0.164	3.15339e-104	IMR90-4 enriched genes	day12_NCC	19
MEST	1.49305e-108	-0.261582	0.285	0.719	3.63034e-104	ASD3-28 enriched genes	day12_NCC	7
TPBG	2.06763e-108	-0.722586	0.083	0.35	5.02745e-104	ASD3-28 enriched genes	day30_RGC	6
PRDX1	8.18301e-108	-0.369135	0.997	0.995	1.9897e-103	ASD3-28 enriched genes	day6_N. ect	1
LHX5	1.64297e-107	-0.420963	0.124	0.312	3.99489e-103	ASD3-28 enriched genes	day30_IP and CN	12
TRH	1.99138e-107	-0.69308	0.151	0.342	4.84205e-103	ASD3-28 enriched genes	day30_IP and CN	3
SNRPD2	6.57883e-107	0.429833	0.953	0.866	1.59964e-102	IMR90-4 enriched genes	day6_N. ect	19
G3BP1	7.36944e-107	0.321233	0.614	0.203	1.79188e-102	IMR90-4 enriched genes	day12_NCC	5
NT5DC2	1.17281e-106	0.385467	0.633	0.218	2.85169e-102	IMR90-4 enriched genes	day12_NCC	3
NACA	1.80264e-106	0.293875	1	1	4.38311e-102	IMR90-4 enriched genes	day6_N. ect	12
LINC00461	2.5043e-106	0.395605	0.632	0.392	6.08921e-102	IMR90-4 enriched genes	day30_IP and CN	5
RPS21	4.67366e-106	0.270698	1	0.999	1.1364e-101	IMR90-4 enriched genes	day12_N. epi	20
PLS3	4.72871e-106	-0.627571	0.065	0.313	1.14979e-101	ASD3-28 enriched genes	day30_RGC	X
ARL4A	5.37182e-106	-0.571493	0.552	0.819	1.30616e-101	ASD3-28 enriched genes	day6_N. ect	7
CDK6	6.24144e-106	-0.526503	0.228	0.545	1.51761e-101	ASD3-28 enriched genes	day6_N. ect	7
RPL10A	8.40495e-106	0.296241	1	0.993	2.04366e-101	IMR90-4 enriched genes	day30_IP and CN	6
ROMO1	1.03338e-105	-0.321531	0.445	0.669	2.51266e-101	ASD3-28 enriched genes	day30_IP and CN	20
RPSA	5.75404e-105	0.441996	1	0.999	1.3991e-100	IMR90-4 enriched genes	day30_oRGC	3
MAP4K4	5.96044e-105	0.416455	0.775	0.504	1.44928e-100	IMR90-4 enriched genes	day30_IP and CN	2
TLE1	8.97023e-105	0.503972	0.448	0.168	2.18111e-100	IMR90-4 enriched genes	day30_RGC	9
RPL7	1.03424e-104	0.293453	0.999	0.996	2.51476e-100	IMR90-4 enriched genes	day30_IP and CN	8
RTN1	1.32789e-104	0.416918	0.816	0.552	3.22876e-100	IMR90-4 enriched genes	day30_IP and CN	14
HES4	2.36592e-104	0.852625	0.733	0.451	5.75273e-100	IMR90-4 enriched genes	day12_N. epi	1
TERF1	2.82054e-104	0.363453	0.514	0.203	6.85814e-100	IMR90-4 enriched genes	day30_oRGC	8
FDPS	4.33283e-104	-0.552054	0.804	0.929	1.05353e-99	ASD3-28 enriched genes	day6_N. ect	1
SLIT2	4.61402e-104	-0.459475	0.066	0.314	1.1219e-99	ASD3-28 enriched genes	day30_RGC	4
SCUBE1	6.55553e-104	0.476837	0.512	0.202	1.59398e-99	IMR90-4 enriched genes	day6_N. ect	22
RPL29	8.39026e-104	0.4497	0.999	1	2.04009e-99	IMR90-4 enriched genes	day30_oRGC	3
TTYH1	8.52113e-104	0.464687	0.978	0.93	2.07191e-99	IMR90-4 enriched genes	day6_N. ect	19
RPL14	8.67797e-104	0.474992	1	0.998	2.11005e-99	IMR90-4 enriched genes	day30_oRGC	3
NMU	4.79666e-103	-0.518325	0.028	0.248	1.16631e-98	ASD3-28 enriched genes	day30_RGC	4
RPL36	1.37952e-102	0.261323	1	1	3.35431e-98	IMR90-4 enriched genes	day12_N. epi	19
RPL6	2.21922e-102	0.348691	1	1	5.39604e-98	IMR90-4 enriched genes	day30_RGC	12
GLI3	2.54688e-102	0.541399	0.532	0.257	6.19274e-98	IMR90-4 enriched genes	day30_RGC	7
RPL12	3.14076e-102	0.394115	1	0.992	7.63676e-98	IMR90-4 enriched genes	day30_RGC	9
MIDN	3.23027e-102	0.335263	0.536	0.164	7.8544e-98	IMR90-4 enriched genes	day12_NCC	19
SRM	3.67013e-102	0.331309	0.794	0.397	8.92392e-98	IMR90-4 enriched genes	day12_NCC	1
WLS	6.22574e-101	-0.400504	0.075	0.241	1.51379e-96	ASD3-28 enriched genes	day30_IP and CN	1
CENPF	7.39807e-101	0.478762	0.625	0.222	1.79884e-96	IMR90-4 enriched genes	day12_NCC	1
TNFRSF12A	9.92152e-101	-1.0365	0.296	0.586	2.41242e-96	ASD3-28 enriched genes	day6_N. ect	16
C5orf49	1.45244e-100	-0.362764	0.024	0.237	3.53161e-96	ASD3-28 enriched genes	day30_RGC	5
RPL19	2.67439e-100	0.433349	1	1	6.50277e-96	IMR90-4 enriched genes	day30_oRGC	17
RPS4X	5.13654e-100	0.28249	1	0.999	1.24895e-95	IMR90-4 enriched genes	day30_IP and CN	X
TCF4	5.50457e-100	0.479519	0.698	0.333	1.33844e-95	IMR90-4 enriched genes	day30_oRGC	18
CHCHD2	7.70034e-100	-0.437442	0.52	0.876	1.87234e-95	ASD3-28 enriched genes	day30_RGC	7
CFL1	1.02222e-99	-0.261354	1	0.999	2.48552e-95	ASD3-28 enriched genes	day6_N. ect	11
AMBN	1.08074e-99	0.403941	0.216	0.018	2.62783e-95	IMR90-4 enriched genes	day30_RGC	4
FBL	1.91057e-99	0.256052	0.378	0.182	4.64555e-95	IMR90-4 enriched genes	day30_IP and CN	19
CDH2	3.56208e-99	-0.631242	0.755	0.895	8.6612e-95	ASD3-28 enriched genes	day30_RGC	18
DDAH2	6.77423e-99	-0.511638	0.657	0.867	1.64715e-94	ASD3-28 enriched genes	day30_RGC	6
SOX4	9.55537e-99	0.338485	0.998	0.995	2.32339e-94	IMR90-4 enriched genes	day30_IP and CN	6
TAF7	9.94403e-99	-0.517228	0.427	0.698	2.41789e-94	ASD3-28 enriched genes	day30_RGC	5
NR2F2-AS1	1.04483e-98	-0.459442	0.129	0.396	2.54051e-94	ASD3-28 enriched genes	day30_RGC	15
FTH1	8.3739e-98	-0.333811	0.999	0.999	2.03611e-93	ASD3-28 enriched genes	day6_N. ect	11
CD99	9.5318e-98	-0.652676	0.363	0.695	2.31766e-93	ASD3-28 enriched genes	day30_oRGC	X
CAVIN1	1.06817e-97	-0.579939	0.205	0.5	2.59726e-93	ASD3-28 enriched genes	day6_N. ect	#N/A
MDK	1.81885e-97	-0.295322	0.422	0.628	4.42253e-93	ASD3-28 enriched genes	day30_IP and CN	11
CENPX	2.71102e-97	0.419816	0.562	0.247	6.59185e-93	IMR90-4 enriched genes	day30_oRGC	#N/A
DCX	5.56367e-97	0.366278	0.567	0.236	1.35281e-92	IMR90-4 enriched genes	day30_oRGC	X
EIF4EBP1	6.19724e-97	0.525385	0.441	0.167	1.50686e-92	IMR90-4 enriched genes	day30_RGC	8
IDI1	6.2389e-97	-0.559265	0.472	0.734	1.51699e-92	ASD3-28 enriched genes	day6_N. ect	10
NOP56	6.73851e-97	0.310938	0.707	0.288	1.63847e-92	IMR90-4 enriched genes	day12_NCC	20
MOB3B	1.43503e-96	0.342243	0.254	0.041	3.48927e-92	IMR90-4 enriched genes	day30_RGC	9
BASP1	1.90402e-96	0.321083	0.999	0.997	4.62962e-92	IMR90-4 enriched genes	day30_IP and CN	5
PGRMC1	2.91482e-96	-0.466355	0.713	0.899	7.08738e-92	ASD3-28 enriched genes	day6_N. ect	X
TTTY15	3.71537e-96	-0.260125	0	0.175	9.03393e-92	ASD3-28 enriched genes	day30_RGC	Y
LHX5-AS1	5.79371e-96	0.627514	0.466	0.171	1.40874e-91	IMR90-4 enriched genes	day6_N. ect	12
SKP1	6.54931e-96	-0.354836	0.974	0.992	1.59246e-91	ASD3-28 enriched genes	day6_N. ect	5
ANXA5	7.07623e-96	-0.512134	0.531	0.768	1.72059e-91	ASD3-28 enriched genes	day6_N. ect	4
PTMA	3.27525e-95	0.253662	1	1	7.96376e-91	IMR90-4 enriched genes	day30_IP and CN	2
DDX21	5.02559e-95	0.304265	0.511	0.158	1.22197e-90	IMR90-4 enriched genes	day12_NCC	10
FDFT1	1.04449e-94	0.366735	0.635	0.316	2.53967e-90	IMR90-4 enriched genes	day12_NCC	8
PTMA	1.22921e-94	0.262917	1	1	2.98883e-90	IMR90-4 enriched genes	day6_N. ect	2
GAPDH	2.802e-94	0.449832	1	0.999	6.81306e-90	IMR90-4 enriched genes	day30_oRGC	12
RPL4	7.07615e-94	0.302268	0.999	0.995	1.72057e-89	IMR90-4 enriched genes	day6_N. ect	15
POLR2F	8.72054e-94	0.36944	0.62	0.285	2.1204e-89	IMR90-4 enriched genes	day30_oRGC	22
HES1	1.66991e-93	-0.971942	0.465	0.779	4.06039e-89	ASD3-28 enriched genes	day30_oRGC	3
TSTD1	1.87679e-93	-0.456829	0.001	0.159	4.56343e-89	ASD3-28 enriched genes	day12_NCC	1
RPS2	3.35401e-93	0.413375	1	1	8.15528e-89	IMR90-4 enriched genes	day30_oRGC	16
EIF1	3.43554e-93	0.282407	1	1	8.35351e-89	IMR90-4 enriched genes	day30_IP and CN	17
CCNI	3.58054e-93	0.317832	0.999	0.998	8.70607e-89	IMR90-4 enriched genes	day30_IP and CN	4
NR2F2	3.62315e-93	-0.496037	0.668	0.882	8.80969e-89	ASD3-28 enriched genes	day6_N. ect	15
SERPINI1	4.36545e-93	0.291339	0.197	0.067	1.06146e-88	IMR90-4 enriched genes	day30_IP and CN	3
UBA52	5.18554e-93	0.354006	1	0.993	1.26086e-88	IMR90-4 enriched genes	day30_RGC	19
TSTD1	6.19304e-93	-0.285603	0.003	0.177	1.50584e-88	ASD3-28 enriched genes	day30_RGC	1
HSP90B1	6.60887e-93	-0.547013	0.734	0.908	1.60695e-88	ASD3-28 enriched genes	day6_N. ect	12
RPS4X	8.75743e-93	0.460054	1	0.999	2.12937e-88	IMR90-4 enriched genes	day30_oRGC	X
MYL12A	9.85397e-93	-0.264615	0.281	0.5	2.39599e-88	ASD3-28 enriched genes	day30_IP and CN	18
ATXN10	9.86617e-93	-0.521899	0.686	0.867	2.39896e-88	ASD3-28 enriched genes	day30_RGC	22
FDFT1	1.85088e-92	0.343252	0.658	0.427	4.50043e-88	IMR90-4 enriched genes	day30_IP and CN	8
JUND	3.9385e-92	-0.379565	0.855	0.979	9.57645e-88	ASD3-28 enriched genes	day12_NCC	19
JAM2	8.58856e-92	-0.414752	0.361	0.669	2.08831e-87	ASD3-28 enriched genes	day6_N. ect	21
SYNCRIP	1.71295e-91	0.295677	0.501	0.159	4.16504e-87	IMR90-4 enriched genes	day12_NCC	6
MAP4K4	1.97533e-91	0.274269	0.721	0.334	4.80303e-87	IMR90-4 enriched genes	day12_NCC	2
RPL41	2.28531e-91	-0.307293	1	1	5.55672e-87	ASD3-28 enriched genes	day30_IP and CN	12
RPS11	3.05809e-91	0.400028	1	1	7.43575e-87	IMR90-4 enriched genes	day30_oRGC	19
ZNF503-AS2	3.47005e-91	-0.277703	0.008	0.188	8.43743e-87	ASD3-28 enriched genes	day30_RGC	10
SNHG7	3.49154e-91	-0.34178	0.313	0.692	8.48967e-87	ASD3-28 enriched genes	day12_NCC	9
PTTG1	4.05275e-91	0.423577	0.465	0.183	9.85427e-87	IMR90-4 enriched genes	day30_oRGC	5
FZD8	5.29534e-91	0.305224	0.263	0.036	1.28756e-86	IMR90-4 enriched genes	day6_N. ect	10
DPYSL3	1.35687e-90	0.303035	0.676	0.425	3.29922e-86	IMR90-4 enriched genes	day30_IP and CN	5
MRPL14	1.42293e-90	0.319709	0.554	0.193	3.45986e-86	IMR90-4 enriched genes	day12_NCC	6
CALU	1.96176e-90	-0.490869	0.439	0.828	4.77002e-86	ASD3-28 enriched genes	day30_oRGC	7
FTH1	2.12963e-90	0.256945	1	1	5.17821e-86	IMR90-4 enriched genes	day30_IP and CN	11
C4orf3	3.09872e-90	-0.265565	0.366	0.621	7.53455e-86	ASD3-28 enriched genes	day30_IP and CN	4
TRH	4.38859e-90	-0.825816	0.294	0.608	1.06709e-85	ASD3-28 enriched genes	day30_oRGC	3
FGFBP3	4.74711e-90	0.650752	0.233	0.022	1.15426e-85	IMR90-4 enriched genes	day12_NCC	10
MYL6	5.58203e-90	-0.419009	0.983	1	1.35727e-85	ASD3-28 enriched genes	day12_N. epi	12
NCBP2	7.79548e-90	0.302329	0.5	0.162	1.89547e-85	IMR90-4 enriched genes	day12_NCC	3
TPM4	1.40768e-89	-0.514319	0.783	0.913	3.42277e-85	ASD3-28 enriched genes	day6_N. ect	19
GJA1	1.46717e-89	-0.423461	0.044	0.253	3.56743e-85	ASD3-28 enriched genes	day30_RGC	6
SPINT2	1.48841e-89	-0.482156	0.114	0.356	3.61907e-85	ASD3-28 enriched genes	day30_RGC	19
EIF1AY	2.03744e-89	-0.47817	0	0.259	4.95403e-85	ASD3-28 enriched genes	day30_oRGC	Y
FKBP4	2.28529e-89	0.300961	0.452	0.136	5.55667e-85	IMR90-4 enriched genes	day12_NCC	12
DDX3Y	5.61262e-89	-0.477998	0	0.258	1.36471e-84	ASD3-28 enriched genes	day30_oRGC	Y
RPS3	7.81111e-89	0.285199	1	0.999	1.89927e-84	IMR90-4 enriched genes	day30_IP and CN	11
SOX3	8.22278e-89	0.469588	0.619	0.326	1.99937e-84	IMR90-4 enriched genes	day30_RGC	X
FST	1.36692e-88	-0.60372	0.402	0.686	3.32366e-84	ASD3-28 enriched genes	day12_N. epi	5
DDIT4	1.50465e-88	0.712045	0.306	0.066	3.65856e-84	IMR90-4 enriched genes	day12_NCC	10
NSG2	1.8743e-88	0.468245	0.501	0.334	4.55735e-84	IMR90-4 enriched genes	day30_IP and CN	#N/A
BOD1L1	2.13022e-88	0.253146	0.409	0.109	5.17964e-84	IMR90-4 enriched genes	day12_NCC	4
RPS29	2.16624e-88	-0.304015	0.999	0.998	5.26721e-84	ASD3-28 enriched genes	day30_IP and CN	14
DPPA4	2.40434e-88	0.421997	0.433	0.157	5.84615e-84	IMR90-4 enriched genes	day6_N. ect	3
SEMA6A	3.43065e-88	-0.456926	0.141	0.396	8.34163e-84	ASD3-28 enriched genes	day30_RGC	5
ARL4A	4.42159e-88	-0.565472	0.121	0.361	1.07511e-83	ASD3-28 enriched genes	day30_RGC	7
NES	4.99678e-88	-0.528536	0.885	0.97	1.21497e-83	ASD3-28 enriched genes	day6_N. ect	1
SON	5.5354e-88	-0.322404	0.775	0.93	1.34593e-83	ASD3-28 enriched genes	day30_IP and CN	21
ERBB4	9.97165e-88	-0.306855	0.026	0.22	2.42461e-83	ASD3-28 enriched genes	day30_RGC	2
IGFBP2	1.42623e-87	-0.313431	0.998	0.999	3.46789e-83	ASD3-28 enriched genes	day6_N. ect	2
ACAT2	2.66586e-87	0.413382	0.599	0.275	6.48203e-83	IMR90-4 enriched genes	day30_oRGC	6
RPL8	2.7024e-87	0.371249	1	1	6.57089e-83	IMR90-4 enriched genes	day30_oRGC	8
EIF1AY	3.05863e-87	-0.41338	0	0.147	7.43706e-83	ASD3-28 enriched genes	day12_NCC	Y
RSL1D1	3.98679e-87	0.312973	0.731	0.368	9.69388e-83	IMR90-4 enriched genes	day12_NCC	16
NPC2	1.96397e-86	-0.487583	0.396	0.657	4.7754e-82	ASD3-28 enriched genes	day30_RGC	14
RPL10A	2.73206e-86	0.411457	0.998	0.998	6.64301e-82	IMR90-4 enriched genes	day30_oRGC	6
DBI	3.1345e-86	-0.403232	0.937	0.967	7.62153e-82	ASD3-28 enriched genes	day6_N. ect	2
FXYD6	3.1839e-86	0.312735	0.782	0.461	7.74165e-82	IMR90-4 enriched genes	day12_NCC	11
SNCA	3.26536e-86	-0.332982	0.06	0.289	7.93971e-82	ASD3-28 enriched genes	day6_N. ect	4
COL11A1	3.42247e-86	-0.450833	0.396	0.668	8.32174e-82	ASD3-28 enriched genes	day6_N. ect	1
SOX11	4.44945e-86	0.500638	0.789	0.559	1.08188e-81	IMR90-4 enriched genes	day6_N. ect	2
STMN1	4.53655e-86	-0.504515	0.947	0.988	1.10306e-81	ASD3-28 enriched genes	day30_RGC	1
PSMC5	4.60176e-86	-0.371761	0.827	0.933	1.11892e-81	ASD3-28 enriched genes	day6_N. ect	17
PPA1	5.29745e-86	0.324794	0.834	0.745	1.28808e-81	IMR90-4 enriched genes	day30_IP and CN	10
PSAP	5.91439e-86	-0.401029	0.407	0.798	1.43808e-81	ASD3-28 enriched genes	day30_oRGC	10
PFN1	6.95068e-86	-0.355629	0.992	0.998	1.69006e-81	ASD3-28 enriched genes	day6_N. ect	17
UBE2E3	1.2145e-85	-0.415472	0.806	0.92	2.95306e-81	ASD3-28 enriched genes	day6_N. ect	2
XBP1	2.51765e-85	-0.459969	0.267	0.543	6.12166e-81	ASD3-28 enriched genes	day6_N. ect	22
OTX2	3.50457e-85	-0.371367	0.069	0.288	8.52135e-81	ASD3-28 enriched genes	day30_RGC	14
NT5DC2	4.3715e-85	0.414105	0.539	0.247	1.06293e-80	IMR90-4 enriched genes	day30_oRGC	3
SH3BGRL3	7.4146e-85	-0.423665	0.898	0.968	1.80286e-80	ASD3-28 enriched genes	day6_N. ect	1
RSL1D1	8.15196e-85	0.352142	0.669	0.325	1.98215e-80	IMR90-4 enriched genes	day30_oRGC	16
MPPED2	8.35449e-85	0.391639	0.314	0.089	2.0314e-80	IMR90-4 enriched genes	day30_RGC	11
RPLP0	8.36429e-85	0.253139	0.999	0.996	2.03378e-80	IMR90-4 enriched genes	day30_IP and CN	12
TCF7L2	1.2604e-84	-0.460454	0.039	0.167	3.06467e-80	ASD3-28 enriched genes	day30_IP and CN	10
TMSB10	1.58414e-84	-0.436578	0.996	0.997	3.85184e-80	ASD3-28 enriched genes	day30_RGC	2
EI24	2.46342e-84	0.3175	0.642	0.302	5.98981e-80	IMR90-4 enriched genes	day12_NCC	11
HNRNPA1	3.29373e-84	0.358687	0.999	0.994	8.00871e-80	IMR90-4 enriched genes	day30_RGC	12
SRGAP1	3.46578e-84	-0.340512	0.069	0.299	8.42704e-80	ASD3-28 enriched genes	day6_N. ect	12
HES1	3.60311e-84	-0.339604	0.235	0.578	8.76096e-80	ASD3-28 enriched genes	day12_NCC	3
RACK1	3.60863e-84	0.260187	0.999	0.998	8.77437e-80	IMR90-4 enriched genes	day30_IP and CN	#N/A
TMEM88	7.34293e-84	-0.453343	0.341	0.616	1.78543e-79	ASD3-28 enriched genes	day6_N. ect	17
RPL7A	7.88948e-84	0.392077	1	1	1.91833e-79	IMR90-4 enriched genes	day30_oRGC	9
PCSK1N	9.2692e-84	-0.470807	0.37	0.646	2.25381e-79	ASD3-28 enriched genes	day30_RGC	X
CFL1	2.15467e-83	0.271235	0.999	0.999	5.23908e-79	IMR90-4 enriched genes	day30_IP and CN	11
EIF3L	2.83884e-83	0.447727	0.802	0.581	6.90265e-79	IMR90-4 enriched genes	day6_N. ect	22
AP2B1	3.36507e-83	-0.399827	0.508	0.759	8.18216e-79	ASD3-28 enriched genes	day6_N. ect	17
PDE1A	5.53246e-83	-0.305481	0.041	0.238	1.34522e-78	ASD3-28 enriched genes	day30_RGC	2
ABRACL	6.03217e-83	0.316183	0.545	0.241	1.46672e-78	IMR90-4 enriched genes	day30_oRGC	6
DHCR24	6.31299e-83	-0.408604	0.259	0.538	1.535e-78	ASD3-28 enriched genes	day6_N. ect	1
MAP2	1.02851e-82	0.2932	0.523	0.214	2.50082e-78	IMR90-4 enriched genes	day12_NCC	2
PBX1	1.06406e-82	0.299768	0.568	0.254	2.58726e-78	IMR90-4 enriched genes	day30_oRGC	1
DOK5	1.53496e-82	0.352427	0.256	0.054	3.73227e-78	IMR90-4 enriched genes	day30_RGC	20
EEF1A1	1.5946e-82	0.266045	1	1	3.87727e-78	IMR90-4 enriched genes	day30_RGC	6
C4orf3	1.91342e-82	-0.293783	0.334	0.697	4.65249e-78	ASD3-28 enriched genes	day12_NCC	4
FGFBP3	1.92217e-82	-0.622031	0.603	0.811	4.67376e-78	ASD3-28 enriched genes	day6_N. ect	10
FABP5	2.54036e-82	0.311734	0.764	0.612	6.17687e-78	IMR90-4 enriched genes	day30_IP and CN	8
HES4	4.73801e-82	0.652435	0.891	0.579	1.15205e-77	IMR90-4 enriched genes	day30_oRGC	1
RPL17	5.00079e-82	0.419526	0.775	0.552	1.21594e-77	IMR90-4 enriched genes	day6_N. ect	18
STMN2	5.11696e-82	0.390633	0.979	0.957	1.24419e-77	IMR90-4 enriched genes	day30_IP and CN	8
SYNE2	6.02405e-82	0.386034	0.615	0.423	1.46475e-77	IMR90-4 enriched genes	day30_IP and CN	14
HLA-C	7.26768e-82	-0.357863	0.116	0.366	1.76714e-77	ASD3-28 enriched genes	day6_N. ect	6
UCP2	8.49771e-82	-0.423788	0.362	0.629	2.06622e-77	ASD3-28 enriched genes	day6_N. ect	11
CENPX	8.74756e-82	0.260665	0.419	0.233	2.12697e-77	IMR90-4 enriched genes	day30_IP and CN	#N/A
SLC25A4	1.39719e-81	-0.428277	0.287	0.566	3.39727e-77	ASD3-28 enriched genes	day6_N. ect	4
ZNF706	1.71237e-81	-0.405595	0.75	0.906	4.16362e-77	ASD3-28 enriched genes	day6_N. ect	8
NEFM	2.86933e-81	-0.608596	0.328	0.493	6.97677e-77	ASD3-28 enriched genes	day30_IP and CN	8
RPL23	3.61975e-81	0.253857	1	1	8.80141e-77	IMR90-4 enriched genes	day12_N. epi	17
TMEM160	3.74447e-81	0.273126	0.508	0.305	9.10468e-77	IMR90-4 enriched genes	day30_IP and CN	19
ERBB4	4.13079e-81	-0.268598	0.044	0.175	1.0044e-76	ASD3-28 enriched genes	day30_IP and CN	2
CHCHD2	4.36917e-81	-0.414086	0.633	0.894	1.06236e-76	ASD3-28 enriched genes	day30_oRGC	7
CELF2	5.27172e-81	0.284801	0.261	0.041	1.28182e-76	IMR90-4 enriched genes	day12_NCC	10
CLIC1	8.27809e-81	-0.27975	0.404	0.605	2.01282e-76	ASD3-28 enriched genes	day30_IP and CN	6
PTMA	1.09639e-80	0.270223	1	1	2.66588e-76	IMR90-4 enriched genes	day12_N. epi	2
LHFPL6	1.1246e-80	-0.412406	0.21	0.48	2.73447e-76	ASD3-28 enriched genes	day6_N. ect	#N/A
MLLT11	1.60107e-80	-0.444399	0.248	0.524	3.89299e-76	ASD3-28 enriched genes	day6_N. ect	1
ANXA1	1.68374e-80	-1.23038	0.168	0.414	4.09402e-76	ASD3-28 enriched genes	day6_N. ect	9
PARK7	1.87838e-80	0.305051	0.967	0.969	4.56728e-76	IMR90-4 enriched genes	day12_NCC	1
RPS7	2.0678e-80	0.26524	1	0.998	5.02786e-76	IMR90-4 enriched genes	day30_IP and CN	2
CXADR	2.31813e-80	-0.434298	0.398	0.662	5.63654e-76	ASD3-28 enriched genes	day30_RGC	21
CKS1B	3.68863e-80	0.397604	0.589	0.29	8.9689e-76	IMR90-4 enriched genes	day30_oRGC	1
KTN1	3.8775e-80	-0.434699	0.636	0.835	9.42813e-76	ASD3-28 enriched genes	day6_N. ect	14
APCDD1	4.20509e-80	-0.395932	0.144	0.39	1.02247e-75	ASD3-28 enriched genes	day30_RGC	18
MEG3	5.02492e-80	-0.805783	0.002	0.096	1.22181e-75	ASD3-28 enriched genes	day30_IP and CN	14
RPL37A	5.85806e-80	-0.26744	1	1	1.42439e-75	ASD3-28 enriched genes	day30_IP and CN	2
ENO1	6.01717e-80	0.515278	0.991	0.979	1.46307e-75	IMR90-4 enriched genes	day30_RGC	1
RPL38	8.89527e-80	0.256655	1	1	2.16289e-75	IMR90-4 enriched genes	day12_N. epi	17
SNF8	1.21935e-79	-0.373434	0.704	0.871	2.96484e-75	ASD3-28 enriched genes	day6_N. ect	17
COX4I1	1.30225e-79	0.257926	0.991	0.984	3.16642e-75	IMR90-4 enriched genes	day30_IP and CN	16
RPL34	1.56048e-79	-0.428626	1	1	3.79431e-75	ASD3-28 enriched genes	day30_oRGC	4
BTF3	1.62433e-79	0.355786	0.994	0.984	3.94955e-75	IMR90-4 enriched genes	day30_RGC	5
B3GAT2	2.29449e-79	0.391371	0.247	0.053	5.57906e-75	IMR90-4 enriched genes	day30_RGC	6
RTN4	5.10811e-79	0.264189	0.982	0.977	1.24204e-74	IMR90-4 enriched genes	day30_IP and CN	2
NOP56	5.49643e-79	0.364685	0.598	0.291	1.33646e-74	IMR90-4 enriched genes	day30_oRGC	20
SSR3	6.22287e-79	0.326296	0.43	0.138	1.51309e-74	IMR90-4 enriched genes	day12_NCC	3
PLD3	6.40026e-79	-0.436111	0.411	0.781	1.55622e-74	ASD3-28 enriched genes	day30_oRGC	19
TRA2B	6.8594e-79	0.354351	0.638	0.312	1.66786e-74	IMR90-4 enriched genes	day30_oRGC	3
PSAP	7.60987e-79	-0.452659	0.431	0.681	1.85034e-74	ASD3-28 enriched genes	day30_RGC	10
MAP4K4	8.60552e-79	0.321471	0.595	0.278	2.09243e-74	IMR90-4 enriched genes	day30_oRGC	2
MGST3	9.23583e-79	0.46179	0.825	0.699	2.24569e-74	IMR90-4 enriched genes	day30_RGC	1
TMED2	9.76274e-79	-0.299003	0.211	0.512	2.37381e-74	ASD3-28 enriched genes	day12_NCC	12
RACK1	1.1284e-78	0.390447	1	1	2.74371e-74	IMR90-4 enriched genes	day30_oRGC	#N/A
CNTNAP2	1.32284e-78	0.493923	0.913	0.813	3.21648e-74	IMR90-4 enriched genes	day12_N. epi	7
LRRC4C	2.77546e-78	-0.358595	0.054	0.253	6.74853e-74	ASD3-28 enriched genes	day30_RGC	11
RPL4	3.03407e-78	0.345858	0.999	0.992	7.37733e-74	IMR90-4 enriched genes	day30_RGC	15
RPL7	3.09237e-78	0.400769	1	0.999	7.51909e-74	IMR90-4 enriched genes	day30_oRGC	8
AFDN	3.18141e-78	0.328044	0.496	0.178	7.73559e-74	IMR90-4 enriched genes	day12_NCC	#N/A
IGFBP2	4.55202e-78	0.610105	0.997	0.994	1.10682e-73	IMR90-4 enriched genes	day30_RGC	2
FEZF2	6.81366e-78	-0.381075	0.093	0.239	1.65674e-73	ASD3-28 enriched genes	day30_IP and CN	3
ZIC1	1.01183e-77	0.618829	0.162	0	2.46026e-73	IMR90-4 enriched genes	day12_NCC	3
SMDT1	1.12447e-77	0.304544	0.432	0.144	2.73416e-73	IMR90-4 enriched genes	day12_NCC	22
ERBB4	1.37025e-77	-0.338545	0.123	0.372	3.33175e-73	ASD3-28 enriched genes	day6_N. ect	2
TMEM158	2.01669e-77	0.45405	0.52	0.26	4.90357e-73	IMR90-4 enriched genes	day30_RGC	3
RPS11	2.19528e-77	0.271153	1	0.999	5.33782e-73	IMR90-4 enriched genes	day30_IP and CN	19
SOX9	2.2775e-77	0.314486	0.228	0.031	5.53775e-73	IMR90-4 enriched genes	day6_N. ect	17
HMGCS1	2.52102e-77	-0.506934	0.407	0.662	6.12987e-73	ASD3-28 enriched genes	day6_N. ect	5
PDLIM2	6.01345e-77	-0.410739	0.381	0.64	1.46217e-72	ASD3-28 enriched genes	day6_N. ect	8
SYNE2	1.32339e-76	0.487829	0.777	0.474	3.21782e-72	IMR90-4 enriched genes	day30_oRGC	14
EEF1D	1.82799e-76	0.440844	0.986	0.962	4.44475e-72	IMR90-4 enriched genes	day30_oRGC	8
LDHB	1.89221e-76	0.253844	0.995	0.982	4.60091e-72	IMR90-4 enriched genes	day30_IP and CN	12
RAX	2.09363e-76	-0.378414	0.066	0.284	5.09066e-72	ASD3-28 enriched genes	day6_N. ect	18
MAP2	2.46478e-76	0.362523	0.823	0.601	5.99312e-72	IMR90-4 enriched genes	day30_IP and CN	2
FEZ1	2.92348e-76	0.466091	0.75	0.518	7.10844e-72	IMR90-4 enriched genes	day30_RGC	11
TMEM160	3.53318e-76	0.309115	0.508	0.228	8.59093e-72	IMR90-4 enriched genes	day30_oRGC	19
NDUFS2	4.17761e-76	0.273132	0.582	0.253	1.01579e-71	IMR90-4 enriched genes	day12_NCC	1
MYH10	4.84349e-76	-0.487207	0.521	0.744	1.17769e-71	ASD3-28 enriched genes	day6_N. ect	17
RPS6	7.18085e-76	0.30434	0.999	0.993	1.74602e-71	IMR90-4 enriched genes	day30_IP and CN	9
DLL1	7.19533e-76	0.436342	0.46	0.199	1.74954e-71	IMR90-4 enriched genes	day6_N. ect	6
VIM	8.08404e-76	-0.412268	1	0.999	1.96563e-71	ASD3-28 enriched genes	day6_N. ect	10
CLU	1.14625e-75	-0.405948	0.483	0.859	2.78711e-71	ASD3-28 enriched genes	day30_oRGC	8
HMGN1	1.99594e-75	-0.299767	0.995	0.996	4.85312e-71	ASD3-28 enriched genes	day6_N. ect	21
GJA1	2.24488e-75	-0.520522	0.501	0.74	5.45842e-71	ASD3-28 enriched genes	day12_N. epi	6
ENC1	2.89977e-75	0.416589	0.504	0.335	7.0508e-71	IMR90-4 enriched genes	day30_IP and CN	5
DACH1	4.00021e-75	0.375495	0.455	0.189	9.72652e-71	IMR90-4 enriched genes	day6_N. ect	13
GAS1	4.02043e-75	0.464535	0.456	0.218	9.77566e-71	IMR90-4 enriched genes	day30_RGC	9
EEF1B2	4.56815e-75	0.255143	1	0.999	1.11075e-70	IMR90-4 enriched genes	day6_N. ect	2
CFAP126	5.06061e-75	-0.272306	0.006	0.153	1.23049e-70	ASD3-28 enriched genes	day30_RGC	1
MRPL23	5.27988e-75	-0.359182	0.332	0.595	1.2838e-70	ASD3-28 enriched genes	day6_N. ect	11
FTH1	5.49961e-75	0.284525	1	1	1.33723e-70	IMR90-4 enriched genes	day12_N. epi	11
BEX1	6.60604e-75	-0.479464	0.32	0.589	1.60626e-70	ASD3-28 enriched genes	day6_N. ect	X
MEST	9.73139e-75	-0.373122	0.377	0.753	2.36619e-70	ASD3-28 enriched genes	day30_oRGC	7
ITM2B	1.10911e-74	-0.590548	0.842	0.965	2.69681e-70	ASD3-28 enriched genes	day30_oRGC	13
RPS11	1.49272e-74	0.339869	1	1	3.62954e-70	IMR90-4 enriched genes	day12_NCC	19
EMX2OS	2.17136e-74	0.26762	0.229	0.034	5.27966e-70	IMR90-4 enriched genes	day6_N. ect	10
YWHAG	2.19963e-74	0.321212	0.535	0.25	5.34839e-70	IMR90-4 enriched genes	day30_oRGC	7
RPL28	2.44264e-74	0.287812	1	0.999	5.93927e-70	IMR90-4 enriched genes	day30_RGC	19
SEMA5A	2.7648e-74	0.28962	0.186	0.024	6.72261e-70	IMR90-4 enriched genes	day30_RGC	5
PRELID1	2.99662e-74	-0.347273	0.938	0.97	7.28629e-70	ASD3-28 enriched genes	day6_N. ect	5
POLR2L	6.094e-74	-0.413433	0.437	0.687	1.48176e-69	ASD3-28 enriched genes	day30_RGC	11
TTC3	7.40272e-74	0.309878	0.983	0.979	1.79997e-69	IMR90-4 enriched genes	day30_IP and CN	21
BCL2	1.4845e-73	-0.334913	0.052	0.24	3.60956e-69	ASD3-28 enriched genes	day30_RGC	18
ARID1A	2.56276e-73	0.293601	0.413	0.132	6.23135e-69	IMR90-4 enriched genes	day12_NCC	1
TMEM258	3.96391e-73	-0.275786	0.673	0.836	9.63825e-69	ASD3-28 enriched genes	day30_IP and CN	11
BCL7C	6.52027e-73	-0.368347	0.462	0.698	1.5854e-68	ASD3-28 enriched genes	day6_N. ect	16
COL2A1	6.75999e-73	0.411288	0.229	0.035	1.64369e-68	IMR90-4 enriched genes	day12_NCC	12
PSMD8	7.96189e-73	-0.360473	0.812	0.925	1.93593e-68	ASD3-28 enriched genes	day6_N. ect	19
BTG1	1.17477e-72	0.382331	0.896	0.852	2.85645e-68	IMR90-4 enriched genes	day30_IP and CN	12
FABP5	1.24202e-72	0.613992	0.638	0.405	3.01997e-68	IMR90-4 enriched genes	day30_oRGC	8
EI24	1.61636e-72	0.266305	0.463	0.281	3.93017e-68	IMR90-4 enriched genes	day30_IP and CN	11
NDUFB8	2.40519e-72	-0.355157	0.781	0.915	5.84821e-68	ASD3-28 enriched genes	day6_N. ect	10
BASP1	2.80075e-72	-0.385461	0.814	0.951	6.81003e-68	ASD3-28 enriched genes	day6_N. ect	5
UQCRB	4.44799e-72	0.365056	0.946	0.859	1.08153e-67	IMR90-4 enriched genes	day6_N. ect	8
RTN4	5.9368e-72	0.377491	0.946	0.903	1.44353e-67	IMR90-4 enriched genes	day30_oRGC	2
IMPDH2	1.08176e-71	0.388199	0.665	0.42	2.63031e-67	IMR90-4 enriched genes	day6_N. ect	3
DLX6-AS1	1.09024e-71	0.394592	0.084	0.014	2.65091e-67	IMR90-4 enriched genes	day30_IP and CN	7
DAAM1	1.79189e-71	0.34989	0.717	0.529	4.35698e-67	IMR90-4 enriched genes	day30_IP and CN	14
NPM1	2.46923e-71	0.341407	0.998	0.995	6.00393e-67	IMR90-4 enriched genes	day30_RGC	5
COTL1	3.08322e-71	-0.43757	0.234	0.471	7.49685e-67	ASD3-28 enriched genes	day30_RGC	16
P4HB	3.54827e-71	-0.282847	0.223	0.512	8.62762e-67	ASD3-28 enriched genes	day12_NCC	17
ZNF503	4.36027e-71	-0.732892	0.283	0.528	1.0602e-66	ASD3-28 enriched genes	day30_oRGC	10
MIF	4.46865e-71	0.419866	0.813	0.648	1.08655e-66	IMR90-4 enriched genes	day6_N. ect	22
CADM1	6.61115e-71	0.427583	0.705	0.472	1.6075e-66	IMR90-4 enriched genes	day30_RGC	11
FXYD6	7.35451e-71	0.289837	0.808	0.591	1.78825e-66	IMR90-4 enriched genes	day30_IP and CN	11
LHX2	7.98495e-71	0.477183	0.185	0.017	1.94154e-66	IMR90-4 enriched genes	day12_NCC	9
UBA52	8.07287e-71	0.364776	1	0.996	1.96292e-66	IMR90-4 enriched genes	day30_oRGC	19
ZFAS1	8.30529e-71	0.380817	0.989	0.987	2.01943e-66	IMR90-4 enriched genes	day12_NCC	20
MYL12B	1.76825e-70	-0.408678	0.637	0.825	4.2995e-66	ASD3-28 enriched genes	day6_N. ect	18
CKB	2.02907e-70	0.553694	0.825	0.612	4.93368e-66	IMR90-4 enriched genes	day12_N. epi	14
CELF4	2.12148e-70	0.404842	0.506	0.349	5.15838e-66	IMR90-4 enriched genes	day30_IP and CN	18
PTMA	2.42728e-70	0.300056	1	0.999	5.90193e-66	IMR90-4 enriched genes	day30_RGC	2
HMGN3	2.97349e-70	0.334985	0.997	0.984	7.23003e-66	IMR90-4 enriched genes	day6_N. ect	6
TLE4	3.29983e-70	0.309589	0.319	0.118	8.02355e-66	IMR90-4 enriched genes	day30_oRGC	9
RPL9	6.01211e-70	0.346044	1	1	1.46184e-65	IMR90-4 enriched genes	day30_oRGC	4
SYNE2	8.8972e-70	0.371145	0.719	0.445	2.16335e-65	IMR90-4 enriched genes	day12_NCC	14
SOX11	1.05466e-69	0.320716	0.926	0.937	2.56441e-65	IMR90-4 enriched genes	day12_NCC	2
FDFT1	2.28253e-69	-0.431564	0.58	0.788	5.54998e-65	ASD3-28 enriched genes	day6_N. ect	8
PAICS	3.76723e-69	0.321553	0.642	0.334	9.16001e-65	IMR90-4 enriched genes	day30_oRGC	4
PKDCC	4.07254e-69	0.348211	0.419	0.175	9.90239e-65	IMR90-4 enriched genes	day6_N. ect	2
ZFAS1	4.34184e-69	0.379575	0.982	0.944	1.05572e-64	IMR90-4 enriched genes	day12_N. epi	20
RPS14	4.84394e-69	0.349907	1	1	1.1778e-64	IMR90-4 enriched genes	day30_oRGC	5
RPS7	6.50438e-69	0.346189	1	1	1.58154e-64	IMR90-4 enriched genes	day30_oRGC	2
ZIC2	1.25373e-68	-0.515548	0.285	0.512	3.04844e-64	ASD3-28 enriched genes	day30_RGC	13
CRABP2	1.80095e-68	0.453565	0.582	0.326	4.379e-64	IMR90-4 enriched genes	day6_N. ect	1
PET100	2.20242e-68	0.316481	0.55	0.227	5.35517e-64	IMR90-4 enriched genes	day12_NCC	19
LYPD1	2.54538e-68	-0.561367	0.223	0.438	6.18908e-64	ASD3-28 enriched genes	day30_RGC	2
CITED2	2.76902e-68	-0.366189	0.185	0.335	6.73288e-64	ASD3-28 enriched genes	day30_IP and CN	6
RPS28	3.1776e-68	-0.261758	0.999	0.999	7.72632e-64	ASD3-28 enriched genes	day30_IP and CN	19
SPARC	3.26889e-68	-0.258366	0.045	0.161	7.94831e-64	ASD3-28 enriched genes	day30_IP and CN	5
PHIP	4.87847e-68	0.313264	0.423	0.149	1.1862e-63	IMR90-4 enriched genes	day12_NCC	6
LAPTM4A	5.28093e-68	0.401702	0.722	0.504	1.28406e-63	IMR90-4 enriched genes	day6_N. ect	2
FZD3	6.00368e-68	0.377855	0.747	0.507	1.4598e-63	IMR90-4 enriched genes	day12_NCC	8
AHNAK	6.27169e-68	-0.375549	0.108	0.325	1.52496e-63	ASD3-28 enriched genes	day6_N. ect	11
NOL4	7.22432e-68	0.254212	0.219	0.098	1.75659e-63	IMR90-4 enriched genes	day30_IP and CN	18
IFITM3	1.23405e-67	0.51363	0.933	0.852	3.0006e-63	IMR90-4 enriched genes	day6_N. ect	11
CDK4	1.26341e-67	0.282767	0.677	0.312	3.07199e-63	IMR90-4 enriched genes	day12_NCC	12
TCF25	1.62779e-67	-0.310406	0.502	0.687	3.95797e-63	ASD3-28 enriched genes	day30_IP and CN	16
GPC1	2.20101e-67	0.479908	0.537	0.316	5.35177e-63	IMR90-4 enriched genes	day30_RGC	2
EVL	2.75802e-67	0.294163	0.806	0.585	6.70611e-63	IMR90-4 enriched genes	day30_IP and CN	14
RGMA	2.81373e-67	0.382914	0.706	0.475	6.84158e-63	IMR90-4 enriched genes	day6_N. ect	15
UBA52	2.88288e-67	0.323017	1	1	7.00973e-63	IMR90-4 enriched genes	day12_NCC	19
GNAS	3.77439e-67	0.367687	0.986	0.961	9.17744e-63	IMR90-4 enriched genes	day30_oRGC	20
SON	3.99222e-67	-0.385429	0.769	0.921	9.70708e-63	ASD3-28 enriched genes	day30_RGC	21
RBM8A	4.34387e-67	-0.347969	0.834	0.94	1.05621e-62	ASD3-28 enriched genes	day6_N. ect	1
JAM2	5.0183e-67	-0.381549	0.241	0.472	1.2202e-62	ASD3-28 enriched genes	day30_RGC	21
PRDM16	5.31853e-67	0.25701	0.228	0.042	1.2932e-62	IMR90-4 enriched genes	day6_N. ect	1
LIN28A	5.39289e-67	-0.356702	0.918	0.979	1.31128e-62	ASD3-28 enriched genes	day12_N. epi	1
CSRP1	5.72068e-67	-0.251431	0	0.131	1.39098e-62	ASD3-28 enriched genes	day6_N. ect	1
RPL18A	9.17888e-67	0.327869	1	1	2.23185e-62	IMR90-4 enriched genes	day12_NCC	19
CLTA	1.24386e-66	-0.297804	0.925	0.97	3.02445e-62	ASD3-28 enriched genes	day6_N. ect	9
RPS6	1.38718e-66	0.373396	1	1	3.37292e-62	IMR90-4 enriched genes	day12_NCC	9
RPS19BP1	2.78354e-66	0.31985	0.589	0.302	6.76818e-62	IMR90-4 enriched genes	day30_oRGC	22
FAM133B	2.89387e-66	0.313182	0.644	0.333	7.03644e-62	IMR90-4 enriched genes	day30_oRGC	7
CD82	2.96614e-66	0.304102	0.271	0.068	7.21216e-62	IMR90-4 enriched genes	day6_N. ect	11
SFRP1	2.96799e-66	0.370979	0.896	0.544	7.21667e-62	IMR90-4 enriched genes	day12_NCC	8
PGRMC1	3.17686e-66	-0.398335	0.752	0.903	7.72454e-62	ASD3-28 enriched genes	day30_RGC	X
METTL26	3.75345e-66	0.341299	0.573	0.295	9.12651e-62	IMR90-4 enriched genes	day30_oRGC	#N/A
PRDX1	5.52241e-66	0.322521	0.927	0.888	1.34277e-61	IMR90-4 enriched genes	day30_IP and CN	1
UBE2N	9.18158e-66	0.321573	0.601	0.317	2.2325e-61	IMR90-4 enriched genes	day30_oRGC	12
RNF175	9.38248e-66	0.353069	0.469	0.224	2.28135e-61	IMR90-4 enriched genes	day6_N. ect	4
RPL26	1.05448e-65	0.279498	1	1	2.56397e-61	IMR90-4 enriched genes	day30_RGC	17
RBMS1	1.1854e-65	-0.365097	0.252	0.501	2.88231e-61	ASD3-28 enriched genes	day6_N. ect	2
STMN4	1.73655e-65	0.42982	0.67	0.535	4.22243e-61	IMR90-4 enriched genes	day30_IP and CN	8
RPL24	2.34162e-65	0.270741	1	1	5.69364e-61	IMR90-4 enriched genes	day30_RGC	3
ATP5PO	2.67278e-65	0.28315	0.941	0.923	6.49886e-61	IMR90-4 enriched genes	day30_IP and CN	#N/A
PBX3	3.13327e-65	-0.326911	0.209	0.453	7.61855e-61	ASD3-28 enriched genes	day6_N. ect	9
GNAS	3.7783e-65	0.327317	0.98	0.956	9.18693e-61	IMR90-4 enriched genes	day30_RGC	20
RPL15	5.54332e-65	0.302685	1	1	1.34786e-60	IMR90-4 enriched genes	day30_oRGC	3
GPC3	7.00415e-65	0.432528	0.966	0.966	1.70306e-60	IMR90-4 enriched genes	day12_N. epi	X
PARP1	9.38714e-65	-0.335038	0.881	0.94	2.28248e-60	ASD3-28 enriched genes	day6_N. ect	1
SPINT2	1.00919e-64	-0.516034	0.23	0.494	2.45386e-60	ASD3-28 enriched genes	day30_oRGC	19
DNER	1.24943e-64	0.343892	0.51	0.354	3.03799e-60	IMR90-4 enriched genes	day30_IP and CN	2
MSI2	1.25884e-64	0.366853	0.448	0.207	3.06087e-60	IMR90-4 enriched genes	day6_N. ect	17
HMGA1	1.32364e-64	0.418812	0.741	0.57	3.21844e-60	IMR90-4 enriched genes	day30_RGC	6
CNTNAP2	1.34417e-64	-0.556172	0.369	0.588	3.26836e-60	ASD3-28 enriched genes	day30_RGC	7
ODC1	4.08713e-64	-0.455179	0.901	0.968	9.93785e-60	ASD3-28 enriched genes	day30_RGC	2
FDFT1	4.58204e-64	0.395704	0.721	0.419	1.11412e-59	IMR90-4 enriched genes	day30_oRGC	8
TPBG	4.7105e-64	-0.57645	0.455	0.674	1.14536e-59	ASD3-28 enriched genes	day6_N. ect	6
SNRPD3	5.0158e-64	-0.334611	0.844	0.938	1.21959e-59	ASD3-28 enriched genes	day6_N. ect	22
ID1	6.23646e-64	-0.333775	0.015	0.105	1.51639e-59	ASD3-28 enriched genes	day30_IP and CN	20
MAF	6.76423e-64	-0.364824	0.001	0.196	1.64472e-59	ASD3-28 enriched genes	day30_oRGC	16
SYT1	7.1654e-64	-0.541425	0.287	0.504	1.74227e-59	ASD3-28 enriched genes	day30_RGC	12
EIF1AX	9.13077e-64	-0.392349	0.673	0.854	2.22015e-59	ASD3-28 enriched genes	day12_N. epi	X
POU3F3	9.2902e-64	0.298989	0.284	0.081	2.25891e-59	IMR90-4 enriched genes	day6_N. ect	2
FAM171B	1.18819e-63	0.253626	0.205	0.033	2.88909e-59	IMR90-4 enriched genes	day6_N. ect	2
CAMK2N1	1.4808e-63	0.345565	0.649	0.35	3.60056e-59	IMR90-4 enriched genes	day30_oRGC	1
PPP1R14B	1.75354e-63	0.361569	0.859	0.784	4.26374e-59	IMR90-4 enriched genes	day30_oRGC	11
EMX1	1.83894e-63	0.298486	0.169	0.025	4.47139e-59	IMR90-4 enriched genes	day30_RGC	2
HRAS	1.86603e-63	-0.358206	0.468	0.694	4.53725e-59	ASD3-28 enriched genes	day6_N. ect	11
YWHAG	2.23658e-63	0.263029	0.578	0.385	5.43823e-59	IMR90-4 enriched genes	day30_IP and CN	7
RPL30	5.40554e-63	0.305746	1	1	1.31436e-58	IMR90-4 enriched genes	day12_NCC	8
EEF2	5.77085e-63	0.319689	0.997	0.988	1.40318e-58	IMR90-4 enriched genes	day30_RGC	19
EMID1	5.93681e-63	0.300029	0.357	0.134	1.44354e-58	IMR90-4 enriched genes	day6_N. ect	22
SKA2	2.48116e-62	0.269565	0.66	0.345	6.03294e-58	IMR90-4 enriched genes	day12_NCC	17
EIF4B	3.65449e-62	0.387285	0.68	0.467	8.88589e-58	IMR90-4 enriched genes	day6_N. ect	12
TOMM7	4.05702e-62	0.383245	0.618	0.387	9.86466e-58	IMR90-4 enriched genes	day6_N. ect	7
MXRA7	5.47571e-62	-0.432515	0.079	0.307	1.33142e-57	ASD3-28 enriched genes	day30_oRGC	17
OLFM3	5.67853e-62	-0.496189	0.134	0.332	1.38073e-57	ASD3-28 enriched genes	day30_RGC	1
ATP5F1D	6.36076e-62	0.291167	0.83	0.798	1.54662e-57	IMR90-4 enriched genes	day30_IP and CN	#N/A
NR2F1	6.51204e-62	-0.41535	0.843	0.95	1.5834e-57	ASD3-28 enriched genes	day6_N. ect	5
RTN4	1.0319e-61	-0.379951	0.813	0.913	2.50906e-57	ASD3-28 enriched genes	day6_N. ect	2
FBL	1.0818e-61	0.395051	0.641	0.421	2.6304e-57	IMR90-4 enriched genes	day30_RGC	19
STMN1	1.20115e-61	-0.33959	0.947	0.989	2.92059e-57	ASD3-28 enriched genes	day6_N. ect	1
METTL26	1.34662e-61	0.252144	0.624	0.322	3.27432e-57	IMR90-4 enriched genes	day12_NCC	#N/A
GNG5	1.54462e-61	-0.261665	0.49	0.659	3.75575e-57	ASD3-28 enriched genes	day30_IP and CN	1
C11orf58	2.27201e-61	-0.303285	0.898	0.952	5.52439e-57	ASD3-28 enriched genes	day6_N. ect	11
CCDC88A	2.92903e-61	0.26311	0.577	0.291	7.12193e-57	IMR90-4 enriched genes	day30_oRGC	2
COMMD6	3.30375e-61	0.261752	0.988	0.987	8.03307e-57	IMR90-4 enriched genes	day12_NCC	13
WLS	3.60618e-61	0.415227	0.929	0.869	8.76843e-57	IMR90-4 enriched genes	day12_N. epi	1
PCDH7	4.80753e-61	-0.375255	0.306	0.541	1.16895e-56	ASD3-28 enriched genes	day6_N. ect	4
FABP5	6.23496e-61	-0.468346	0.288	0.544	1.51603e-56	ASD3-28 enriched genes	day12_N. epi	8
PSMC3	6.76292e-61	0.291286	0.575	0.297	1.6444e-56	IMR90-4 enriched genes	day30_oRGC	11
MSMO1	7.10865e-61	-0.37621	0.207	0.437	1.72847e-56	ASD3-28 enriched genes	day6_N. ect	4
PPP1R1A	8.05195e-61	0.297507	0.188	0.027	1.95783e-56	IMR90-4 enriched genes	day12_NCC	12
VEPH1	9.77284e-61	0.347333	0.37	0.162	2.37627e-56	IMR90-4 enriched genes	day30_RGC	3
PSMD2	1.041e-60	-0.342271	0.725	0.865	2.5312e-56	ASD3-28 enriched genes	day6_N. ect	3
SYT1	1.14952e-60	-0.783131	0.522	0.694	2.79507e-56	ASD3-28 enriched genes	day30_oRGC	12
AKIRIN1	1.22677e-60	0.339597	0.86	0.74	2.98289e-56	IMR90-4 enriched genes	day6_N. ect	1
NR2F1	1.23033e-60	-0.434295	0.705	0.892	2.99154e-56	ASD3-28 enriched genes	day30_oRGC	5
MRPL3	1.27701e-60	0.278349	0.376	0.133	3.10504e-56	IMR90-4 enriched genes	day12_NCC	3
NTRK2	1.83779e-60	-0.695122	0.332	0.531	4.4686e-56	ASD3-28 enriched genes	day30_RGC	9
MYL9	1.99541e-60	-0.741895	0.457	0.644	4.85184e-56	ASD3-28 enriched genes	day6_N. ect	20
RPS3A	4.03147e-60	0.317507	1	1	9.80253e-56	IMR90-4 enriched genes	day30_oRGC	4
PRTG	4.33675e-60	-0.297551	0.069	0.244	1.05448e-55	ASD3-28 enriched genes	day30_RGC	15
PABPC1	6.7295e-60	0.365709	0.954	0.918	1.63628e-55	IMR90-4 enriched genes	day30_RGC	8
TPM1	6.93956e-60	-0.616889	0.847	0.949	1.68735e-55	ASD3-28 enriched genes	day12_N. epi	15
MYCN	7.23599e-60	0.322328	0.275	0.094	1.75943e-55	IMR90-4 enriched genes	day30_RGC	2
CALU	1.17465e-59	-0.409973	0.484	0.709	2.85617e-55	ASD3-28 enriched genes	day30_RGC	7
MALAT1	1.23228e-59	0.47834	1	1	2.99629e-55	IMR90-4 enriched genes	day12_N. epi	11
TGIF1	1.34077e-59	-0.430492	0.203	0.412	3.26008e-55	ASD3-28 enriched genes	day30_RGC	18
RPL23	1.59788e-59	0.336392	1	1	3.88525e-55	IMR90-4 enriched genes	day12_NCC	17
ROMO1	2.23459e-59	-0.355605	0.438	0.662	5.4334e-55	ASD3-28 enriched genes	day30_RGC	20
TUBA1A	3.41779e-59	0.265884	1	1	8.31035e-55	IMR90-4 enriched genes	day30_IP and CN	12
FBLN1	3.46673e-59	0.523073	0.266	0.077	8.42937e-55	IMR90-4 enriched genes	day12_NCC	22
CNTNAP2	3.61122e-59	-0.507608	0.704	0.873	8.78069e-55	ASD3-28 enriched genes	day30_oRGC	7
PSMB4	3.83361e-59	0.285216	0.566	0.295	9.32142e-55	IMR90-4 enriched genes	day30_oRGC	1
RPL23A	3.85979e-59	0.290885	1	0.994	9.38508e-55	IMR90-4 enriched genes	day30_RGC	17
EPB41	4.76784e-59	-0.361159	0.239	0.384	1.1593e-54	ASD3-28 enriched genes	day30_IP and CN	1
MYL12A	5.16731e-59	-0.413599	0.722	0.859	1.25643e-54	ASD3-28 enriched genes	day6_N. ect	18
SOX4	5.67626e-59	-0.432927	0.871	0.956	1.38018e-54	ASD3-28 enriched genes	day30_RGC	6
SQLE	6.29286e-59	0.311554	0.625	0.335	1.53011e-54	IMR90-4 enriched genes	day30_oRGC	8
VDAC2	6.92125e-59	-0.32878	0.836	0.92	1.6829e-54	ASD3-28 enriched genes	day6_N. ect	10
PAFAH1B3	7.32107e-59	0.279368	0.94	0.9	1.78012e-54	IMR90-4 enriched genes	day30_IP and CN	19
BAX	7.83018e-59	-0.452044	0.656	0.824	1.90391e-54	ASD3-28 enriched genes	day6_N. ect	19
RPL37	8.34545e-59	-0.253205	0.998	1	2.02919e-54	ASD3-28 enriched genes	day30_IP and CN	5
RPL13	1.05627e-58	0.282738	1	1	2.56831e-54	IMR90-4 enriched genes	day12_NCC	16
ANXA2	1.3966e-58	0.326779	0.142	0.008	3.39583e-54	IMR90-4 enriched genes	day12_NCC	15
BCL11A	1.45315e-58	0.372198	0.47	0.324	3.53333e-54	IMR90-4 enriched genes	day30_IP and CN	2
DEF8	1.53783e-58	-0.323831	0.344	0.576	3.73922e-54	ASD3-28 enriched genes	day6_N. ect	16
PSMC1	1.72393e-58	-0.319368	0.809	0.922	4.19174e-54	ASD3-28 enriched genes	day6_N. ect	14
IAH1	1.9594e-58	0.258909	0.224	0.05	4.76427e-54	IMR90-4 enriched genes	day6_N. ect	2
DMRT3	3.35536e-58	-0.354758	0.114	0.299	8.15855e-54	ASD3-28 enriched genes	day30_RGC	9
BAX	5.39036e-58	-0.363655	0.263	0.541	1.31067e-53	ASD3-28 enriched genes	day30_oRGC	19
RPS12	5.93605e-58	0.322671	1	1	1.44335e-53	IMR90-4 enriched genes	day30_oRGC	6
RPS27L	5.97753e-58	-0.30462	0.654	0.801	1.45344e-53	ASD3-28 enriched genes	day30_IP and CN	15
DSC2	7.4421e-58	-0.314696	0.172	0.388	1.80955e-53	ASD3-28 enriched genes	day6_N. ect	18
WNT5B	7.7193e-58	0.35229	0.55	0.321	1.87695e-53	IMR90-4 enriched genes	day6_N. ect	12
IAH1	9.90692e-58	0.281552	0.242	0.046	2.40887e-53	IMR90-4 enriched genes	day12_N. epi	2
EIF3D	1.00127e-57	0.269193	0.678	0.395	2.43458e-53	IMR90-4 enriched genes	day12_NCC	22
LHX5-AS1	1.31285e-57	-0.446688	0.05	0.258	3.19219e-53	ASD3-28 enriched genes	day30_oRGC	12
SC5D	1.90044e-57	-0.286124	0.11	0.308	4.62093e-53	ASD3-28 enriched genes	day6_N. ect	11
VPS28	2.00863e-57	0.263888	0.71	0.534	4.88399e-53	IMR90-4 enriched genes	day30_IP and CN	8
SNRPA1	2.96893e-57	-0.34687	0.704	0.854	7.21894e-53	ASD3-28 enriched genes	day6_N. ect	15
SEC62	4.00286e-57	-0.363499	0.577	0.777	9.73295e-53	ASD3-28 enriched genes	day30_RGC	3
NAP1L1	4.42341e-57	0.34764	0.983	0.977	1.07555e-52	IMR90-4 enriched genes	day30_RGC	12
PTTG1	4.45173e-57	0.383779	0.661	0.314	1.08244e-52	IMR90-4 enriched genes	day12_NCC	5
TSTD1	4.76239e-57	-0.337989	0.001	0.178	1.15797e-52	ASD3-28 enriched genes	day30_oRGC	1
SQLE	5.21959e-57	-0.387423	0.424	0.639	1.26914e-52	ASD3-28 enriched genes	day6_N. ect	8
ANKRD1	7.93719e-57	-0.662107	0.062	0.232	1.92993e-52	ASD3-28 enriched genes	day6_N. ect	10
SVIL	1.25099e-56	0.341348	0.499	0.275	3.04178e-52	IMR90-4 enriched genes	day6_N. ect	10
SNHG7	1.53569e-56	-0.310796	0.366	0.68	3.73404e-52	ASD3-28 enriched genes	day30_oRGC	9
CDCA7L	1.75053e-56	0.303453	0.333	0.14	4.25642e-52	IMR90-4 enriched genes	day30_RGC	7
PCSK1N	1.82829e-56	-0.386897	0.59	0.801	4.44548e-52	ASD3-28 enriched genes	day30_oRGC	X
OTX2	2.06481e-56	0.342017	0.513	0.286	5.02059e-52	IMR90-4 enriched genes	day6_N. ect	14
NDUFAF8	2.19545e-56	-0.32621	0.602	0.768	5.33823e-52	ASD3-28 enriched genes	day6_N. ect	#N/A
NAA38	2.79886e-56	-0.411476	0.309	0.566	6.80543e-52	ASD3-28 enriched genes	day30_oRGC	17
RPL10	3.13252e-56	0.302415	1	1	7.61671e-52	IMR90-4 enriched genes	day30_oRGC	X
ZIC1	3.69917e-56	-0.320902	0.017	0.145	8.99454e-52	ASD3-28 enriched genes	day30_RGC	3
SEC11C	5.33526e-56	-0.318661	0.245	0.468	1.29727e-51	ASD3-28 enriched genes	day6_N. ect	18
UBL5	8.45865e-56	0.287905	0.961	0.906	2.05672e-51	IMR90-4 enriched genes	day6_N. ect	19
SALL4	1.03328e-55	0.324235	0.521	0.29	2.51242e-51	IMR90-4 enriched genes	day6_N. ect	20
LITAF	1.07309e-55	-0.266161	0.057	0.216	2.60923e-51	ASD3-28 enriched genes	day30_RGC	16
RPS15	1.27198e-55	0.311971	1	1	3.09283e-51	IMR90-4 enriched genes	day30_oRGC	19
EIF4EBP1	1.3571e-55	0.517495	0.285	0.12	3.29979e-51	IMR90-4 enriched genes	day30_oRGC	8
NAA38	1.45414e-55	-0.380699	0.398	0.609	3.53574e-51	ASD3-28 enriched genes	day30_RGC	17
PARK7	1.97012e-55	0.340413	0.942	0.919	4.79035e-51	IMR90-4 enriched genes	day30_oRGC	1
PCBD1	2.00745e-55	-0.328732	0.398	0.647	4.88112e-51	ASD3-28 enriched genes	day12_N. epi	10
CNTNAP2	2.02305e-55	0.409148	0.606	0.383	4.91905e-51	IMR90-4 enriched genes	day6_N. ect	7
RPS21	2.7831e-55	-0.252558	0.979	0.984	6.7671e-51	ASD3-28 enriched genes	day30_IP and CN	20
XRN2	3.09693e-55	0.272801	0.573	0.307	7.53019e-51	IMR90-4 enriched genes	day30_oRGC	20
SNTG1	3.98465e-55	-0.641291	0.058	0.261	9.68869e-51	ASD3-28 enriched genes	day30_oRGC	8
TMEM230	9.89269e-55	-0.289412	0.253	0.505	2.40541e-50	ASD3-28 enriched genes	day12_NCC	20
ACAT2	1.16698e-54	-0.488524	0.796	0.872	2.8375e-50	ASD3-28 enriched genes	day6_N. ect	6
MEST	1.39601e-54	0.41931	0.676	0.449	3.39441e-50	IMR90-4 enriched genes	day12_N. epi	7
CYCS	1.54777e-54	0.304216	0.862	0.855	3.7634e-50	IMR90-4 enriched genes	day30_IP and CN	7
HSPA1A	1.76047e-54	0.414687	0.091	0.013	4.28059e-50	IMR90-4 enriched genes	day30_oRGC	6
OAZ1	2.07985e-54	-0.298525	0.94	0.981	5.05716e-50	ASD3-28 enriched genes	day6_N. ect	19
TPGS2	2.122e-54	0.286364	0.488	0.249	5.15965e-50	IMR90-4 enriched genes	day30_oRGC	18
RPL11	2.4938e-54	0.297216	1	1	6.06366e-50	IMR90-4 enriched genes	day30_oRGC	1
SCG2	2.81326e-54	0.295613	0.217	0.106	6.84043e-50	IMR90-4 enriched genes	day30_IP and CN	2
NEUROG2	2.82875e-54	0.342815	0.26	0.088	6.8781e-50	IMR90-4 enriched genes	day30_RGC	4
FBXO32	3.14883e-54	0.262516	0.136	0.017	7.65638e-50	IMR90-4 enriched genes	day30_RGC	8
COX7A2L	4.27862e-54	0.330329	0.817	0.656	1.04035e-49	IMR90-4 enriched genes	day6_N. ect	2
SDC2	4.45926e-54	-0.339997	0.794	0.903	1.08427e-49	ASD3-28 enriched genes	day6_N. ect	8
CALM1	4.84602e-54	-0.28551	0.922	0.989	1.17831e-49	ASD3-28 enriched genes	day12_NCC	14
TPBG	8.03334e-54	-0.29713	0.04	0.134	1.95331e-49	ASD3-28 enriched genes	day30_IP and CN	6
RPLP1	8.2732e-54	0.290006	1	1	2.01163e-49	IMR90-4 enriched genes	day30_oRGC	15
ALKBH7	8.47925e-54	0.35142	0.653	0.446	2.06173e-49	IMR90-4 enriched genes	day6_N. ect	19
FOXG1	1.34126e-53	0.259372	0.114	0	3.26128e-49	IMR90-4 enriched genes	day12_NCC	14
CCND1	2.57393e-53	0.43746	0.341	0.133	6.25852e-49	IMR90-4 enriched genes	day12_NCC	11
SCUBE3	3.42494e-53	-0.269503	0.092	0.263	8.32774e-49	ASD3-28 enriched genes	day30_RGC	6
TMSB15A	3.75526e-53	0.4211	0.876	0.803	9.13092e-49	IMR90-4 enriched genes	day30_oRGC	X
FADS2	4.17272e-53	-0.323465	0.441	0.65	1.0146e-48	ASD3-28 enriched genes	day6_N. ect	11
RPL39	5.1423e-53	0.287504	1	1	1.25035e-48	IMR90-4 enriched genes	day12_NCC	X
VIM	5.83784e-53	0.374398	0.995	0.993	1.41947e-48	IMR90-4 enriched genes	day12_N. epi	10
GPC3	6.46029e-53	-0.523762	0.135	0.349	1.57082e-48	ASD3-28 enriched genes	day30_oRGC	X
TKT	7.50276e-53	0.370918	0.866	0.802	1.8243e-48	IMR90-4 enriched genes	day30_RGC	3
MVD	8.65531e-53	-0.339578	0.195	0.402	2.10454e-48	ASD3-28 enriched genes	day6_N. ect	16
FTL	9.64302e-53	-0.485446	1	1	2.3447e-48	ASD3-28 enriched genes	day6_N. ect	19
GCNT1	1.24212e-52	0.362362	0.491	0.245	3.02023e-48	IMR90-4 enriched genes	day12_N. epi	9
PLS3	1.31301e-52	-0.580872	0.207	0.439	3.19258e-48	ASD3-28 enriched genes	day30_oRGC	X
INSM1	2.04526e-52	-0.442759	0.25	0.383	4.97305e-48	ASD3-28 enriched genes	day30_IP and CN	20
RPL34	2.63832e-52	-0.321221	0.999	0.998	6.41508e-48	ASD3-28 enriched genes	day30_RGC	4
OLFM1	2.78576e-52	0.298265	0.452	0.307	6.77359e-48	IMR90-4 enriched genes	day30_IP and CN	9
MGST3	2.89571e-52	0.484029	0.618	0.421	7.04091e-48	IMR90-4 enriched genes	day12_N. epi	1
EGR1	3.78194e-52	0.429567	0.81	0.623	9.19579e-48	IMR90-4 enriched genes	day30_RGC	5
TLN1	4.29274e-52	-0.318014	0.271	0.486	1.04378e-47	ASD3-28 enriched genes	day6_N. ect	9
KCNQ1OT1	4.36233e-52	-0.515702	0.449	0.68	1.0607e-47	ASD3-28 enriched genes	day30_RGC	11
CAMK2N1	6.15911e-52	0.383434	0.604	0.4	1.49759e-47	IMR90-4 enriched genes	day30_RGC	1
GLOD4	6.30935e-52	0.324006	0.747	0.566	1.53412e-47	IMR90-4 enriched genes	day6_N. ect	17
RPS3	6.39466e-52	0.280325	1	1	1.55486e-47	IMR90-4 enriched genes	day12_NCC	11
SMYD3	1.31954e-51	-0.278094	0.191	0.398	3.20847e-47	ASD3-28 enriched genes	day6_N. ect	1
SLC15A4	1.44461e-51	-0.291005	0	0.161	3.51256e-47	ASD3-28 enriched genes	day30_oRGC	12
DACH1	1.45042e-51	-0.290888	0.168	0.299	3.52669e-47	ASD3-28 enriched genes	day30_IP and CN	13
SPARC	2.01601e-51	-0.372702	0.795	0.882	4.90193e-47	ASD3-28 enriched genes	day6_N. ect	5
PSMB5	2.11814e-51	-0.27641	0.888	0.949	5.15026e-47	ASD3-28 enriched genes	day6_N. ect	14
ZIC4	2.89151e-51	0.27902	0.109	0	7.0307e-47	IMR90-4 enriched genes	day12_NCC	3
PAWR	3.06448e-51	-0.342041	0.311	0.524	7.45129e-47	ASD3-28 enriched genes	day6_N. ect	12
ACTC1	3.13512e-51	-1.04445	0.112	0.288	7.62304e-47	ASD3-28 enriched genes	day6_N. ect	15
FGFBP3	3.23508e-51	0.301566	0.756	0.546	7.86609e-47	IMR90-4 enriched genes	day30_RGC	10
UBL5	3.41967e-51	-0.342199	0.857	0.94	8.31492e-47	ASD3-28 enriched genes	day30_RGC	19
RPS18	4.51855e-51	0.28527	1	1	1.09869e-46	IMR90-4 enriched genes	day30_oRGC	6
HLA-C	4.59273e-51	-0.283315	0.134	0.342	1.11672e-46	ASD3-28 enriched genes	day12_N. epi	6
MCRIP1	4.65547e-51	0.294778	0.594	0.334	1.13198e-46	IMR90-4 enriched genes	day30_oRGC	#N/A
IMPDH2	5.55593e-51	0.355942	0.727	0.536	1.35092e-46	IMR90-4 enriched genes	day30_RGC	3
MEF2C	6.10946e-51	-0.528853	0.091	0.288	1.48552e-46	ASD3-28 enriched genes	day30_oRGC	5
HMGCS1	6.35197e-51	0.279692	0.173	0.029	1.54448e-46	IMR90-4 enriched genes	day12_NCC	5
RPS8	6.81103e-51	0.335586	1	1	1.6561e-46	IMR90-4 enriched genes	day12_NCC	1
YBX1	1.14778e-50	0.289811	1	0.999	2.79083e-46	IMR90-4 enriched genes	day30_oRGC	1
GSTP1	1.28359e-50	-0.260311	0.865	0.878	3.12105e-46	ASD3-28 enriched genes	day30_IP and CN	11
CCNB1IP1	1.38296e-50	0.323813	0.773	0.629	3.36267e-46	IMR90-4 enriched genes	day6_N. ect	14
ATP5F1D	1.69413e-50	0.3424	0.815	0.722	4.11928e-46	IMR90-4 enriched genes	day30_RGC	#N/A
NAV1	1.83644e-50	0.409179	0.587	0.39	4.46531e-46	IMR90-4 enriched genes	day6_N. ect	1
SIVA1	1.90347e-50	0.281118	0.652	0.392	4.62829e-46	IMR90-4 enriched genes	day30_oRGC	14
AUTS2	4.73887e-50	-0.281842	0.144	0.329	1.15226e-45	ASD3-28 enriched genes	day30_RGC	7
TCIM	5.27831e-50	0.32082	0.36	0.17	1.28342e-45	IMR90-4 enriched genes	day30_RGC	#N/A
LINC01551	6.83426e-50	0.34024	0.107	0.001	1.66175e-45	IMR90-4 enriched genes	day12_NCC	14
MRPL47	7.26795e-50	0.25356	0.437	0.188	1.7672e-45	IMR90-4 enriched genes	day12_NCC	3
TUBB6	1.02511e-49	-0.34478	0.35	0.571	2.49255e-45	ASD3-28 enriched genes	day6_N. ect	18
LHX9	1.08529e-49	-0.382507	0.207	0.332	2.63888e-45	ASD3-28 enriched genes	day30_IP and CN	1
ERG28	1.52485e-49	-0.325788	0.375	0.574	3.70766e-45	ASD3-28 enriched genes	day6_N. ect	#N/A
ATP1A2	1.56023e-49	0.358732	0.206	0.05	3.79369e-45	IMR90-4 enriched genes	day12_NCC	1
IER3	1.86574e-49	-0.388143	0.082	0.248	4.53654e-45	ASD3-28 enriched genes	day6_N. ect	6
TMPO	1.90913e-49	0.254897	0.444	0.194	4.64205e-45	IMR90-4 enriched genes	day12_NCC	12
POMP	1.94283e-49	-0.272742	0.901	0.959	4.72398e-45	ASD3-28 enriched genes	day6_N. ect	13
DYNLL1	2.10654e-49	-0.37176	0.943	0.973	5.12205e-45	ASD3-28 enriched genes	day30_RGC	12
MAP1B	2.53897e-49	0.314692	0.999	0.992	6.17351e-45	IMR90-4 enriched genes	day30_RGC	5
COPE	3.01648e-49	-0.274025	0.829	0.926	7.33457e-45	ASD3-28 enriched genes	day6_N. ect	19
SRSF5	3.3021e-49	0.290638	0.942	0.892	8.02905e-45	IMR90-4 enriched genes	day6_N. ect	14
HNRNPA1	3.36766e-49	0.340915	0.991	0.986	8.18847e-45	IMR90-4 enriched genes	day30_oRGC	12
ARL4D	3.69887e-49	0.300894	0.214	0.11	8.99381e-45	IMR90-4 enriched genes	day30_IP and CN	17
PTN	3.97234e-49	0.485604	0.596	0.376	9.65874e-45	IMR90-4 enriched genes	day12_N. epi	7
IAH1	3.99411e-49	0.291984	0.353	0.168	9.71167e-45	IMR90-4 enriched genes	day30_RGC	2
ENO1	4.16589e-49	0.304884	0.96	0.934	1.01294e-44	IMR90-4 enriched genes	day30_IP and CN	1
PEG10	4.69991e-49	-0.334477	0.803	0.927	1.14278e-44	ASD3-28 enriched genes	day6_N. ect	7
PLK2	5.27875e-49	-0.328864	0.158	0.355	1.28353e-44	ASD3-28 enriched genes	day6_N. ect	5
B2M	5.47819e-49	-0.398831	0.524	0.698	1.33202e-44	ASD3-28 enriched genes	day6_N. ect	15
MZT2B	6.59755e-49	0.294362	0.925	0.862	1.60419e-44	IMR90-4 enriched genes	day6_N. ect	2
EI24	6.95654e-49	0.25841	0.585	0.324	1.69148e-44	IMR90-4 enriched genes	day30_oRGC	11
TAGLN3	7.1446e-49	0.272829	0.713	0.577	1.73721e-44	IMR90-4 enriched genes	day30_IP and CN	3
EXOSC6	7.72285e-49	0.316969	0.657	0.457	1.87781e-44	IMR90-4 enriched genes	day6_N. ect	16
PSAT1	9.13165e-49	0.255201	0.394	0.162	2.22036e-44	IMR90-4 enriched genes	day12_NCC	9
SORBS2	9.21064e-49	-0.397581	0.44	0.621	2.23957e-44	ASD3-28 enriched genes	day6_N. ect	4
PHC2	9.29706e-49	0.317214	0.726	0.552	2.26058e-44	IMR90-4 enriched genes	day6_N. ect	1
FLNA	1.07167e-48	-0.321513	0.625	0.784	2.60576e-44	ASD3-28 enriched genes	day6_N. ect	X
SOX5	1.25912e-48	0.275687	0.333	0.141	3.06156e-44	IMR90-4 enriched genes	day6_N. ect	12
EIF3F	1.29249e-48	0.318231	0.885	0.781	3.1427e-44	IMR90-4 enriched genes	day6_N. ect	11
CETN2	1.46341e-48	-0.390901	0.357	0.539	3.55828e-44	ASD3-28 enriched genes	day30_RGC	X
MSI2	1.66853e-48	-0.341002	0.309	0.438	4.05703e-44	ASD3-28 enriched genes	day30_IP and CN	17
LPAR4	1.68289e-48	0.270614	0.356	0.159	4.09195e-44	IMR90-4 enriched genes	day6_N. ect	X
TSPAN5	1.74228e-48	0.286185	0.165	0.05	4.23636e-44	IMR90-4 enriched genes	day30_oRGC	4
YTHDF2	3.08063e-48	0.318153	0.813	0.691	7.49054e-44	IMR90-4 enriched genes	day6_N. ect	1
NDUFA1	5.98766e-48	-0.307753	0.513	0.718	1.4559e-43	ASD3-28 enriched genes	day30_RGC	X
PLP1	6.12966e-48	0.43971	0.443	0.247	1.49043e-43	IMR90-4 enriched genes	day6_N. ect	X
PTPRN2	7.4895e-48	-0.274914	0.001	0.152	1.82107e-43	ASD3-28 enriched genes	day30_oRGC	7
BTG1	8.85477e-48	0.454449	0.601	0.411	2.15304e-43	IMR90-4 enriched genes	day6_N. ect	12
IGDCC3	1.02932e-47	0.366851	0.728	0.554	2.50279e-43	IMR90-4 enriched genes	day6_N. ect	15
BASP1	1.46707e-47	0.366172	0.969	0.943	3.56719e-43	IMR90-4 enriched genes	day30_oRGC	5
TMEM160	1.56961e-47	-0.308872	0.605	0.788	3.8165e-43	ASD3-28 enriched genes	day6_N. ect	19
SMCO4	2.35119e-47	-0.319206	0.367	0.574	5.71691e-43	ASD3-28 enriched genes	day6_N. ect	11
TTYH1	2.76468e-47	0.38052	0.896	0.8	6.72231e-43	IMR90-4 enriched genes	day12_N. epi	19
WNT7B	2.88003e-47	0.389872	0.53	0.315	7.00281e-43	IMR90-4 enriched genes	day12_N. epi	22
RAB31	3.84454e-47	-0.263091	0.146	0.335	9.34799e-43	ASD3-28 enriched genes	day6_N. ect	18
SOX3	4.93892e-47	0.386101	0.821	0.692	1.2009e-42	IMR90-4 enriched genes	day6_N. ect	X
LIX1	5.92477e-47	0.375472	0.495	0.3	1.44061e-42	IMR90-4 enriched genes	day30_RGC	5
TMSB10	6.0899e-47	0.304621	1	0.999	1.48076e-42	IMR90-4 enriched genes	day12_NCC	2
MEG3	6.87508e-47	-0.319642	0.002	0.094	1.67168e-42	ASD3-28 enriched genes	day30_RGC	14
MALAT1	7.90705e-47	0.395316	1	0.999	1.9226e-42	IMR90-4 enriched genes	day6_N. ect	11
HTRA1	8.11547e-47	-0.270618	0.085	0.239	1.97328e-42	ASD3-28 enriched genes	day30_RGC	10
BRI3	8.76664e-47	-0.280782	0.914	0.975	2.13161e-42	ASD3-28 enriched genes	day6_N. ect	7
POLR2L	9.69075e-47	-0.340998	0.601	0.775	2.3563e-42	ASD3-28 enriched genes	day30_oRGC	11
GLIS3	9.92268e-47	-0.29423	0.21	0.409	2.4127e-42	ASD3-28 enriched genes	day6_N. ect	9
FASN	1.16368e-46	-0.310762	0.467	0.657	2.82949e-42	ASD3-28 enriched genes	day6_N. ect	17
CCND1	1.17441e-46	-0.574454	0.531	0.667	2.85557e-42	ASD3-28 enriched genes	day30_RGC	11
CCND1	1.38631e-46	-0.335732	0.088	0.195	3.37081e-42	ASD3-28 enriched genes	day30_IP and CN	11
ZFP36	1.47078e-46	-0.295695	0.073	0.22	3.5762e-42	ASD3-28 enriched genes	day30_RGC	19
RPL36A	1.47125e-46	0.385497	0.997	0.995	3.57735e-42	IMR90-4 enriched genes	day12_NCC	X
PRTG	1.47579e-46	-0.297623	0.887	0.959	3.58838e-42	ASD3-28 enriched genes	day12_N. epi	15
C4orf48	1.47962e-46	-0.339675	0.722	0.87	3.5977e-42	ASD3-28 enriched genes	day30_RGC	4
FBLN1	1.56152e-46	0.263855	0.124	0.01	3.79684e-42	IMR90-4 enriched genes	day6_N. ect	22
DPYSL4	1.96951e-46	-0.323642	0.24	0.427	4.78887e-42	ASD3-28 enriched genes	day30_RGC	10
ACTG1	2.46241e-46	0.298601	0.998	0.998	5.98736e-42	IMR90-4 enriched genes	day12_N. epi	17
PITHD1	2.68519e-46	0.285532	0.477	0.269	6.52905e-42	IMR90-4 enriched genes	day6_N. ect	1
COTL1	2.74445e-46	-0.286773	0.294	0.544	6.67313e-42	ASD3-28 enriched genes	day12_NCC	16
CNBP	2.78129e-46	0.265655	0.95	0.905	6.76271e-42	IMR90-4 enriched genes	day6_N. ect	3
SEC61B	2.80008e-46	-0.271069	0.846	0.916	6.8084e-42	ASD3-28 enriched genes	day6_N. ect	9
DAAM1	2.88266e-46	0.294273	0.522	0.292	7.0092e-42	IMR90-4 enriched genes	day30_oRGC	14
SOX11	3.13531e-46	0.344324	0.939	0.9	7.62352e-42	IMR90-4 enriched genes	day30_oRGC	2
ATP5ME	3.8365e-46	-0.327824	0.681	0.838	9.32844e-42	ASD3-28 enriched genes	day30_RGC	#N/A
PTMA	4.36605e-46	0.286554	1	1	1.06161e-41	IMR90-4 enriched genes	day12_NCC	2
PPP1R1A	4.39232e-46	0.252073	0.241	0.064	1.06799e-41	IMR90-4 enriched genes	day12_N. epi	12
POU3F3	4.82355e-46	0.322135	0.419	0.237	1.17285e-41	IMR90-4 enriched genes	day30_RGC	2
TSHZ2	4.91728e-46	-0.308184	0.096	0.253	1.19564e-41	ASD3-28 enriched genes	day30_RGC	20
GABPB1-AS1	5.5916e-46	0.264331	0.646	0.406	1.3596e-41	IMR90-4 enriched genes	day12_NCC	15
NEDD4L	5.79551e-46	0.318994	0.332	0.163	1.40918e-41	IMR90-4 enriched genes	day30_RGC	18
GPM6B	5.9059e-46	-0.305883	0.619	0.811	1.43602e-41	ASD3-28 enriched genes	day6_N. ect	X
C12orf57	6.7288e-46	0.330834	0.83	0.704	1.63611e-41	IMR90-4 enriched genes	day6_N. ect	12
TAF9	6.98762e-46	-0.297363	0.452	0.653	1.69904e-41	ASD3-28 enriched genes	day6_N. ect	5
C4orf3	7.63764e-46	-0.292404	0.475	0.766	1.85709e-41	ASD3-28 enriched genes	day30_oRGC	4
POU3F2	9.30795e-46	-0.306166	0.415	0.621	2.26323e-41	ASD3-28 enriched genes	day6_N. ect	6
TCF7L1	1.01826e-45	0.27977	0.309	0.142	2.47589e-41	IMR90-4 enriched genes	day30_RGC	2
ROMO1	1.16653e-45	-0.315014	0.615	0.797	2.83643e-41	ASD3-28 enriched genes	day30_oRGC	20
NCAM1	1.20294e-45	0.331746	0.429	0.245	2.92496e-41	IMR90-4 enriched genes	day30_RGC	11
COA1	1.29774e-45	0.268777	0.57	0.326	3.15546e-41	IMR90-4 enriched genes	day30_oRGC	7
JUND	1.32625e-45	-0.366559	0.958	0.988	3.22479e-41	ASD3-28 enriched genes	day30_oRGC	19
ADD3	1.35786e-45	-0.356007	0.155	0.324	3.30164e-41	ASD3-28 enriched genes	day30_RGC	10
SUB1	1.81617e-45	-0.260708	0.92	0.967	4.41601e-41	ASD3-28 enriched genes	day6_N. ect	5
AP2M1	1.8911e-45	-0.285992	0.739	0.865	4.59821e-41	ASD3-28 enriched genes	day6_N. ect	3
FAM89A	2.71159e-45	-0.270307	0.021	0.092	6.59323e-41	ASD3-28 enriched genes	day30_IP and CN	1
MDK	3.33243e-45	-0.370674	0.37	0.566	8.10281e-41	ASD3-28 enriched genes	day30_RGC	11
RDX	3.42564e-45	-0.29679	0.76	0.891	8.32945e-41	ASD3-28 enriched genes	day6_N. ect	11
IGFBP2	3.46187e-45	0.548859	0.997	0.989	8.41753e-41	IMR90-4 enriched genes	day30_oRGC	2
CALR	3.75007e-45	-0.367962	0.771	0.884	9.1183e-41	ASD3-28 enriched genes	day6_N. ect	19
FRZB	4.90169e-45	0.275748	0.196	0.05	1.19185e-40	IMR90-4 enriched genes	day12_NCC	2
GAPDH	5.01953e-45	0.256468	1	1	1.2205e-40	IMR90-4 enriched genes	day12_NCC	12
UBC	5.16657e-45	-0.310712	0.984	0.992	1.25625e-40	ASD3-28 enriched genes	day30_RGC	12
CXXC4	5.38447e-45	-0.270696	0.133	0.304	1.30923e-40	ASD3-28 enriched genes	day30_RGC	4
STMN4	5.50898e-45	0.349664	0.519	0.316	1.33951e-40	IMR90-4 enriched genes	day30_RGC	8
NDUFC1	7.09209e-45	-0.302032	0.544	0.734	1.72444e-40	ASD3-28 enriched genes	day30_RGC	4
MAP4K4	1.02518e-44	-0.297345	0.56	0.753	2.49272e-40	ASD3-28 enriched genes	day6_N. ect	2
TMEM230	1.12213e-44	-0.360534	0.235	0.453	2.72845e-40	ASD3-28 enriched genes	day30_oRGC	20
NACA	1.2826e-44	0.267136	1	1	3.11864e-40	IMR90-4 enriched genes	day30_oRGC	12
TMSB4X	1.40761e-44	0.268683	1	1	3.42261e-40	IMR90-4 enriched genes	day30_IP and CN	X
MZT2B	1.44841e-44	0.299207	0.894	0.828	3.52182e-40	IMR90-4 enriched genes	day30_RGC	2
CD24	1.94224e-44	-0.363364	0.229	0.441	4.72256e-40	ASD3-28 enriched genes	day12_N. epi	6
ITM2C	2.29546e-44	0.26775	0.185	0.044	5.58142e-40	IMR90-4 enriched genes	day12_NCC	2
LEMD1	2.55523e-44	0.260262	0.348	0.159	6.21305e-40	IMR90-4 enriched genes	day6_N. ect	1
RPS27	3.22409e-44	-0.310041	1	1	7.83939e-40	ASD3-28 enriched genes	day30_oRGC	1
ODC1	3.3453e-44	-0.252384	0.992	0.991	8.13409e-40	ASD3-28 enriched genes	day6_N. ect	2
MTPN	3.3484e-44	-0.281167	0.565	0.738	8.14164e-40	ASD3-28 enriched genes	day6_N. ect	7
NFIA	3.55625e-44	0.357755	0.101	0.035	8.64703e-40	IMR90-4 enriched genes	day30_IP and CN	1
MEST	3.76532e-44	-0.29585	0.532	0.724	9.15538e-40	ASD3-28 enriched genes	day6_N. ect	7
PARK7	4.67074e-44	0.280667	0.909	0.868	1.13569e-39	IMR90-4 enriched genes	day30_RGC	1
SOX2	5.06673e-44	-0.301467	0.503	0.622	1.23198e-39	ASD3-28 enriched genes	day30_IP and CN	3
IGDCC3	5.29646e-44	0.4264	0.188	0.048	1.28783e-39	IMR90-4 enriched genes	day12_NCC	15
FBXW7	9.04763e-44	-0.319829	0.173	0.342	2.19993e-39	ASD3-28 enriched genes	day30_RGC	4
IFI44L	1.1167e-43	0.325549	0.282	0.122	2.71525e-39	IMR90-4 enriched genes	day30_RGC	1
BOC	1.12397e-43	0.284684	0.233	0.074	2.73294e-39	IMR90-4 enriched genes	day12_NCC	3
LRIG1	1.39496e-43	0.250714	0.337	0.153	3.39184e-39	IMR90-4 enriched genes	day6_N. ect	3
ARX	2.03153e-43	-0.385682	0.411	0.572	4.93966e-39	ASD3-28 enriched genes	day30_RGC	X
CITED2	2.03387e-43	-0.544279	0.302	0.485	4.94534e-39	ASD3-28 enriched genes	day30_oRGC	6
RPS27A	2.49304e-43	0.254654	1	1	6.06183e-39	IMR90-4 enriched genes	day30_oRGC	2
NKAIN4	2.80102e-43	-0.344552	0.271	0.451	6.81067e-39	ASD3-28 enriched genes	day30_RGC	20
POLE4	3.19161e-43	-0.288353	0.461	0.651	7.76041e-39	ASD3-28 enriched genes	day6_N. ect	2
MDK	3.56452e-43	0.268746	0.998	0.997	8.66713e-39	IMR90-4 enriched genes	day6_N. ect	11
NEXN	3.65002e-43	-0.306224	0.192	0.376	8.87502e-39	ASD3-28 enriched genes	day6_N. ect	1
ATP5F1E	4.63602e-43	-0.323569	0.923	0.958	1.12725e-38	ASD3-28 enriched genes	day30_RGC	#N/A
GADD45GIP1	4.92151e-43	-0.26942	0.819	0.912	1.19667e-38	ASD3-28 enriched genes	day6_N. ect	19
CRNDE	8.22888e-43	0.26802	0.199	0.055	2.00085e-38	IMR90-4 enriched genes	day12_NCC	16
UBB	8.97603e-43	0.339444	0.959	0.926	2.18252e-38	IMR90-4 enriched genes	day30_oRGC	17
C1QBP	9.00047e-43	-0.278162	0.897	0.946	2.18846e-38	ASD3-28 enriched genes	day6_N. ect	17
HSPB1	9.08426e-43	0.354244	0.646	0.451	2.20884e-38	IMR90-4 enriched genes	day12_N. epi	7
PSMA2	1.15104e-42	-0.275496	0.719	0.84	2.79876e-38	ASD3-28 enriched genes	day6_N. ect	7
TMEM258	1.46128e-42	0.269571	0.899	0.798	3.5531e-38	IMR90-4 enriched genes	day6_N. ect	11
MFAP2	1.62406e-42	0.278362	0.252	0.087	3.94889e-38	IMR90-4 enriched genes	day12_NCC	1
NUTF2	1.6683e-42	-0.268115	0.794	0.889	4.05646e-38	ASD3-28 enriched genes	day6_N. ect	16
MORF4L1	1.78003e-42	-0.281247	0.914	0.969	4.32814e-38	ASD3-28 enriched genes	day30_RGC	15
CROT	1.82106e-42	0.29269	0.389	0.2	4.42792e-38	IMR90-4 enriched genes	day6_N. ect	7
ARMCX2	1.85418e-42	0.494761	0.461	0.283	4.50844e-38	IMR90-4 enriched genes	day6_N. ect	X
RFX4	1.93775e-42	-0.29829	0.216	0.39	4.71165e-38	ASD3-28 enriched genes	day30_RGC	12
RNASEH1-AS1	1.96516e-42	0.2521	0.336	0.156	4.77828e-38	IMR90-4 enriched genes	day6_N. ect	2
HMGCR	2.94515e-42	-0.280284	0.212	0.401	7.16112e-38	ASD3-28 enriched genes	day6_N. ect	5
RPL3	3.17614e-42	0.257685	1	1	7.72278e-38	IMR90-4 enriched genes	day30_oRGC	22
NACA	3.26836e-42	0.254707	1	1	7.94701e-38	IMR90-4 enriched genes	day12_NCC	12
RAI14	4.00835e-42	0.286493	0.354	0.185	9.7463e-38	IMR90-4 enriched genes	day30_RGC	5
EMX2	4.37664e-42	-0.530008	0.391	0.559	1.06418e-37	ASD3-28 enriched genes	day30_oRGC	10
NR2F1-AS1	4.57702e-42	-0.263325	0.17	0.34	1.1129e-37	ASD3-28 enriched genes	day30_RGC	5
SULF2	5.13478e-42	-0.422701	0.104	0.282	1.24852e-37	ASD3-28 enriched genes	day30_oRGC	20
ATP5IF1	5.36304e-42	-0.300636	0.758	0.89	1.30402e-37	ASD3-28 enriched genes	day30_RGC	#N/A
LHFPL6	8.33823e-42	-0.309897	0.128	0.283	2.02744e-37	ASD3-28 enriched genes	day30_RGC	#N/A
PLTP	1.15446e-41	-0.345193	0.26	0.43	2.80708e-37	ASD3-28 enriched genes	day30_RGC	20
SELENOW	1.96983e-41	-0.312317	0.516	0.7	4.78964e-37	ASD3-28 enriched genes	day6_N. ect	#N/A
AKAP12	1.97717e-41	-0.406822	0.546	0.716	4.80748e-37	ASD3-28 enriched genes	day6_N. ect	6
MMD	2.01614e-41	0.283146	0.544	0.353	4.90224e-37	IMR90-4 enriched genes	day6_N. ect	17
SRM	2.16805e-41	0.305472	0.526	0.337	5.27162e-37	IMR90-4 enriched genes	day30_RGC	1
ABAT	2.28751e-41	-0.25087	0.177	0.29	5.56208e-37	ASD3-28 enriched genes	day30_IP and CN	16
UBC	2.30516e-41	-0.273618	0.912	0.985	5.605e-37	ASD3-28 enriched genes	day12_NCC	12
ATF3	2.90729e-41	-0.339952	0.196	0.375	7.06908e-37	ASD3-28 enriched genes	day6_N. ect	1
RGS16	3.23114e-41	-0.366404	0.1	0.203	7.85652e-37	ASD3-28 enriched genes	day30_IP and CN	1
ANKRD11	3.34738e-41	-0.285034	0.77	0.879	8.13915e-37	ASD3-28 enriched genes	day6_N. ect	16
CDH2	4.39837e-41	-0.390941	0.739	0.861	1.06946e-36	ASD3-28 enriched genes	day30_oRGC	18
DNMT1	4.87136e-41	-0.315803	0.605	0.768	1.18447e-36	ASD3-28 enriched genes	day6_N. ect	19
ETFB	6.21512e-41	0.285687	0.659	0.539	1.51121e-36	IMR90-4 enriched genes	day30_IP and CN	19
RABAC1	7.09861e-41	-0.296264	0.584	0.741	1.72603e-36	ASD3-28 enriched genes	day6_N. ect	19
SLC25A6	7.47075e-41	-0.273261	0.899	0.958	1.81651e-36	ASD3-28 enriched genes	day12_N. epi	X
COX6A1	8.82867e-41	-0.256745	0.914	0.958	2.14669e-36	ASD3-28 enriched genes	day6_N. ect	12
TRH	9.28915e-41	0.340064	0.087	0	2.25866e-36	IMR90-4 enriched genes	day12_NCC	3
CENPW	1.20743e-40	-0.42957	0.245	0.406	2.93587e-36	ASD3-28 enriched genes	day30_RGC	6
RPS27	1.20921e-40	-0.273208	0.999	1	2.9402e-36	ASD3-28 enriched genes	day30_RGC	1
KIF21A	1.43822e-40	-0.269113	0.263	0.457	3.49703e-36	ASD3-28 enriched genes	day6_N. ect	12
CDC34	1.54441e-40	0.284674	0.516	0.33	3.75523e-36	IMR90-4 enriched genes	day6_N. ect	19
RAP1B	1.86522e-40	-0.271826	0.302	0.542	4.53529e-36	ASD3-28 enriched genes	day30_oRGC	12
POLE3	2.15618e-40	0.289717	0.577	0.394	5.24276e-36	IMR90-4 enriched genes	day6_N. ect	9
RAI14	2.23217e-40	-0.318944	0.546	0.698	5.42752e-36	ASD3-28 enriched genes	day6_N. ect	5
DPYSL3	2.44511e-40	-0.343864	0.637	0.803	5.94528e-36	ASD3-28 enriched genes	day12_N. epi	5
MDH2	2.52617e-40	0.317512	0.728	0.589	6.14239e-36	IMR90-4 enriched genes	day30_RGC	7
TUBB4B	2.65215e-40	-0.386539	0.638	0.806	6.4487e-36	ASD3-28 enriched genes	day30_RGC	9
GNAI2	3.41849e-40	0.285056	0.949	0.902	8.31206e-36	IMR90-4 enriched genes	day6_N. ect	3
DNER	3.55862e-40	0.277736	0.372	0.201	8.65277e-36	IMR90-4 enriched genes	day30_RGC	2
BST2	3.75796e-40	0.330714	0.266	0.091	9.13748e-36	IMR90-4 enriched genes	day12_N. epi	19
EGLN3	4.70476e-40	-0.259607	0.156	0.327	1.14396e-35	ASD3-28 enriched genes	day6_N. ect	14
PHGDH	5.2895e-40	-0.282152	0.871	0.941	1.28614e-35	ASD3-28 enriched genes	day6_N. ect	1
LOXL2	6.03532e-40	-0.251433	0.166	0.34	1.46749e-35	ASD3-28 enriched genes	day6_N. ect	8
LYPD1	8.06768e-40	-0.521787	0.279	0.463	1.96166e-35	ASD3-28 enriched genes	day30_oRGC	2
CD24	8.71667e-40	-0.338486	0.486	0.666	2.11946e-35	ASD3-28 enriched genes	day6_N. ect	6
TP53TG1	9.37765e-40	0.296324	0.577	0.391	2.28018e-35	IMR90-4 enriched genes	day6_N. ect	7
PPA1	9.60435e-40	0.370068	0.809	0.688	2.3353e-35	IMR90-4 enriched genes	day30_oRGC	10
EIF3L	1.01712e-39	0.295823	0.923	0.886	2.47312e-35	IMR90-4 enriched genes	day30_RGC	22
PGAM1	1.06684e-39	0.325499	0.881	0.842	2.59402e-35	IMR90-4 enriched genes	day30_RGC	10
LGALS1	1.08769e-39	0.372796	0.337	0.145	2.64473e-35	IMR90-4 enriched genes	day12_N. epi	22
NME1	1.11804e-39	0.31938	0.706	0.571	2.71852e-35	IMR90-4 enriched genes	day30_RGC	17
ADCY2	1.38817e-39	-0.409703	0.162	0.345	3.37534e-35	ASD3-28 enriched genes	day30_oRGC	5
RPS13	1.6456e-39	0.257643	1	1	4.00128e-35	IMR90-4 enriched genes	day12_NCC	11
FZD2	1.83938e-39	0.271416	0.664	0.482	4.47246e-35	IMR90-4 enriched genes	day6_N. ect	17
MYO10	1.87486e-39	0.280742	0.731	0.56	4.55873e-35	IMR90-4 enriched genes	day6_N. ect	5
TOX3	1.89281e-39	0.322504	0.77	0.642	4.60236e-35	IMR90-4 enriched genes	day12_N. epi	16
SSBP2	2.27079e-39	0.289736	0.397	0.289	5.52141e-35	IMR90-4 enriched genes	day30_IP and CN	5
ID4	2.5299e-39	0.356512	0.963	0.917	6.15144e-35	IMR90-4 enriched genes	day30_RGC	6
SPATS2L	2.81396e-39	-0.296308	0.179	0.338	6.84214e-35	ASD3-28 enriched genes	day30_RGC	2
UBE2S	3.23536e-39	-0.374061	0.639	0.839	7.86679e-35	ASD3-28 enriched genes	day6_N. ect	19
COTL1	3.26e-39	-0.314044	0.218	0.425	7.9267e-35	ASD3-28 enriched genes	day30_oRGC	16
SMOC1	3.54095e-39	0.268907	0.268	0.109	8.60982e-35	IMR90-4 enriched genes	day6_N. ect	14
SYTL2	3.54773e-39	-0.256746	0.196	0.373	8.62631e-35	ASD3-28 enriched genes	day6_N. ect	11
PTMA	4.79393e-39	0.307865	1	0.998	1.16564e-34	IMR90-4 enriched genes	day30_oRGC	2
MAP3K13	4.88649e-39	0.250411	0.175	0.046	1.18815e-34	IMR90-4 enriched genes	day12_NCC	3
DPYSL4	5.81002e-39	-0.25599	0.265	0.379	1.41271e-34	ASD3-28 enriched genes	day30_IP and CN	10
LDHB	6.34187e-39	0.2813	0.998	0.995	1.54203e-34	IMR90-4 enriched genes	day30_oRGC	12
ATP5MD	7.21527e-39	-0.303022	0.685	0.828	1.75439e-34	ASD3-28 enriched genes	day30_RGC	#N/A
NOP53	8.45269e-39	0.274266	0.815	0.683	2.05527e-34	IMR90-4 enriched genes	day6_N. ect	#N/A
NDUFA3	8.84328e-39	-0.312986	0.417	0.585	2.15024e-34	ASD3-28 enriched genes	day30_RGC	19
TMEM230	9.79473e-39	-0.263821	0.548	0.716	2.38159e-34	ASD3-28 enriched genes	day6_N. ect	20
MEG3	9.91816e-39	-0.524712	0.022	0.124	2.4116e-34	ASD3-28 enriched genes	day6_N. ect	14
RBM47	1.05371e-38	-0.28216	0.045	0.197	2.5621e-34	ASD3-28 enriched genes	day30_oRGC	4
SMC3	1.14759e-38	-0.285809	0.819	0.904	2.79036e-34	ASD3-28 enriched genes	day6_N. ect	10
SRSF6	1.27646e-38	0.27302	0.669	0.501	3.1037e-34	IMR90-4 enriched genes	day6_N. ect	20
CXXC5	1.71465e-38	-0.267893	0.277	0.393	4.16918e-34	ASD3-28 enriched genes	day30_IP and CN	5
FAM89A	2.00752e-38	-0.483012	0.074	0.201	4.88128e-34	ASD3-28 enriched genes	day30_RGC	1
RAB13	2.01856e-38	-0.285411	0.552	0.719	4.90813e-34	ASD3-28 enriched genes	day6_N. ect	1
DYNLL1	2.32177e-38	-0.261255	0.97	0.996	5.64538e-34	ASD3-28 enriched genes	day6_N. ect	12
CSRP2	2.41233e-38	0.297761	0.954	0.936	5.86559e-34	IMR90-4 enriched genes	day12_N. epi	12
UQCC2	2.64923e-38	0.290013	0.813	0.722	6.44159e-34	IMR90-4 enriched genes	day6_N. ect	6
BLOC1S2	3.77197e-38	-0.288641	0.367	0.547	9.17155e-34	ASD3-28 enriched genes	day6_N. ect	10
BLCAP	4.26157e-38	0.315455	0.523	0.417	1.0362e-33	IMR90-4 enriched genes	day30_IP and CN	20
RSPO2	4.37358e-38	-0.471723	0.376	0.585	1.06344e-33	ASD3-28 enriched genes	day30_oRGC	8
EIF3H	4.45097e-38	0.289099	0.88	0.828	1.08225e-33	IMR90-4 enriched genes	day30_RGC	8
TMSB4X	4.88637e-38	0.289365	0.999	0.998	1.18812e-33	IMR90-4 enriched genes	day12_N. epi	X
DCTPP1	5.98356e-38	0.282281	0.235	0.085	1.4549e-33	IMR90-4 enriched genes	day12_NCC	16
JPT1	6.29319e-38	0.306579	0.95	0.891	1.53019e-33	IMR90-4 enriched genes	day30_oRGC	#N/A
RPL32	6.40957e-38	0.25858	1	1	1.55849e-33	IMR90-4 enriched genes	day30_oRGC	3
CTNNB1	6.77101e-38	-0.27272	0.344	0.479	1.64637e-33	ASD3-28 enriched genes	day30_IP and CN	3
ANAPC15	9.06698e-38	-0.256865	0.575	0.747	2.20464e-33	ASD3-28 enriched genes	day6_N. ect	11
RPS13	9.12466e-38	0.258697	1	1	2.21866e-33	IMR90-4 enriched genes	day30_oRGC	11
EFNA5	9.22569e-38	0.276138	0.285	0.117	2.24323e-33	IMR90-4 enriched genes	day12_NCC	5
ADGRV1	1.30216e-37	-0.262977	0.052	0.131	3.16621e-33	ASD3-28 enriched genes	day30_IP and CN	5
TRIP6	1.77658e-37	-0.272537	0.294	0.473	4.31976e-33	ASD3-28 enriched genes	day6_N. ect	7
VCAN	1.81577e-37	0.359198	0.565	0.409	4.41505e-33	IMR90-4 enriched genes	day30_RGC	5
MRPL43	1.89258e-37	-0.255987	0.403	0.582	4.60181e-33	ASD3-28 enriched genes	day6_N. ect	10
FGF8	1.94934e-37	0.304334	0.118	0.017	4.73981e-33	IMR90-4 enriched genes	day12_NCC	10
GLI3	2.15632e-37	0.262466	0.235	0.086	5.24308e-33	IMR90-4 enriched genes	day12_NCC	7
C5orf49	2.37982e-37	-0.334162	0.083	0.245	5.78654e-33	ASD3-28 enriched genes	day30_oRGC	5
CSRP2	3.23803e-37	0.332008	0.816	0.67	7.87328e-33	IMR90-4 enriched genes	day30_oRGC	12
RPS17	3.95351e-37	0.275939	0.759	0.625	9.61295e-33	IMR90-4 enriched genes	day6_N. ect	15
RBP1	4.21382e-37	-0.324334	0.056	0.181	1.02459e-32	ASD3-28 enriched genes	day6_N. ect	3
PSMC3	4.3781e-37	-0.259623	0.776	0.866	1.06454e-32	ASD3-28 enriched genes	day6_N. ect	11
PGM1	5.52993e-37	0.291075	0.425	0.264	1.3446e-32	IMR90-4 enriched genes	day30_RGC	1
LINC00461	6.28335e-37	0.284324	0.692	0.435	1.5278e-32	IMR90-4 enriched genes	day30_oRGC	5
HES5	6.68807e-37	0.317751	0.727	0.411	1.6262e-32	IMR90-4 enriched genes	day12_NCC	1
ZNF608	7.78292e-37	-0.26696	0.301	0.502	1.89242e-32	ASD3-28 enriched genes	day12_N. epi	5
SUCO	8.33506e-37	-0.286897	0.285	0.46	2.02667e-32	ASD3-28 enriched genes	day6_N. ect	1
HSPD1	9.39663e-37	0.278341	0.928	0.902	2.28479e-32	IMR90-4 enriched genes	day30_RGC	2
CDK4	1.00315e-36	0.251442	0.56	0.338	2.43916e-32	IMR90-4 enriched genes	day30_oRGC	12
PRDX6	1.37583e-36	-0.36319	0.991	0.986	3.34534e-32	ASD3-28 enriched genes	day6_N. ect	1
CCDC144NL-AS1	1.41903e-36	0.306479	0.502	0.307	3.45038e-32	IMR90-4 enriched genes	day12_N. epi	17
CDKN1A	1.64065e-36	-0.317326	0.104	0.243	3.98925e-32	ASD3-28 enriched genes	day30_RGC	6
THSD7A	1.65121e-36	-0.256098	0.126	0.225	4.01493e-32	ASD3-28 enriched genes	day30_IP and CN	7
NDUFB1	1.7135e-36	-0.285956	0.405	0.575	4.16638e-32	ASD3-28 enriched genes	day30_RGC	14
PLAGL1	1.76077e-36	0.260055	0.422	0.242	4.28132e-32	IMR90-4 enriched genes	day6_N. ect	6
DDX17	2.35389e-36	0.292223	0.816	0.708	5.72348e-32	IMR90-4 enriched genes	day6_N. ect	22
BNIP3	2.5561e-36	0.270829	0.255	0.092	6.21515e-32	IMR90-4 enriched genes	day12_N. epi	10
PGM2L1	2.77691e-36	0.285637	0.535	0.426	6.75205e-32	IMR90-4 enriched genes	day30_IP and CN	11
PAX6	3.2862e-36	0.266352	0.329	0.219	7.9904e-32	IMR90-4 enriched genes	day30_IP and CN	11
PRKDC	3.35446e-36	-0.259822	0.791	0.88	8.15638e-32	ASD3-28 enriched genes	day6_N. ect	8
RPL41	3.41097e-36	-0.2529	1	1	8.29377e-32	ASD3-28 enriched genes	day30_oRGC	12
MBIP	3.46342e-36	0.28075	0.426	0.255	8.42131e-32	IMR90-4 enriched genes	day6_N. ect	14
CBX1	3.94508e-36	-0.283181	0.634	0.784	9.59246e-32	ASD3-28 enriched genes	day30_RGC	17
HES1	5.06661e-36	0.299261	0.266	0.1	1.23195e-31	IMR90-4 enriched genes	day12_N. epi	3
RBM17	5.07544e-36	-0.264905	0.659	0.785	1.23409e-31	ASD3-28 enriched genes	day6_N. ect	10
GRIA2	5.38307e-36	0.316312	0.396	0.285	1.30889e-31	IMR90-4 enriched genes	day30_IP and CN	4
SOX9	5.64431e-36	0.262173	0.196	0.062	1.37241e-31	IMR90-4 enriched genes	day12_NCC	17
SFRP2	6.18173e-36	0.284048	0.986	0.982	1.50309e-31	IMR90-4 enriched genes	day12_N. epi	4
CXXC5	6.24105e-36	-0.320264	0.274	0.445	1.51751e-31	ASD3-28 enriched genes	day6_N. ect	5
EMX2	6.28745e-36	0.341256	0.538	0.345	1.52879e-31	IMR90-4 enriched genes	day12_N. epi	10
OLFM3	6.55759e-36	-0.428832	0.091	0.25	1.59448e-31	ASD3-28 enriched genes	day30_oRGC	1
LUZP1	8.79676e-36	-0.262967	0.563	0.715	2.13893e-31	ASD3-28 enriched genes	day6_N. ect	1
NDUFC2	1.0343e-35	0.298923	0.891	0.85	2.5149e-31	IMR90-4 enriched genes	day30_RGC	11
CRNDE	1.10135e-35	0.275088	0.377	0.191	2.67792e-31	IMR90-4 enriched genes	day12_N. epi	16
DMRTA1	1.20934e-35	0.25645	0.407	0.226	2.94052e-31	IMR90-4 enriched genes	day6_N. ect	9
SPRY1	1.71151e-35	0.511268	0.273	0.126	4.16154e-31	IMR90-4 enriched genes	day12_NCC	4
PHGDH	1.72416e-35	0.418365	0.704	0.556	4.1923e-31	IMR90-4 enriched genes	day30_oRGC	1
NUDT4	2.33499e-35	0.252565	0.331	0.178	5.67753e-31	IMR90-4 enriched genes	day30_RGC	12
LINC01896	2.34048e-35	0.253767	0.371	0.184	5.69088e-31	IMR90-4 enriched genes	day12_N. epi	#N/A
CDKN1C	2.39256e-35	-0.253837	0.085	0.214	5.81751e-31	ASD3-28 enriched genes	day30_RGC	11
PLPP5	2.60882e-35	0.289017	0.509	0.339	6.34334e-31	IMR90-4 enriched genes	day6_N. ect	8
ARX	2.65859e-35	0.289184	0.385	0.197	6.46436e-31	IMR90-4 enriched genes	day12_N. epi	X
TCF4	3.26066e-35	0.345484	0.695	0.545	7.9283e-31	IMR90-4 enriched genes	day30_RGC	18
DDR1	3.70669e-35	-0.324914	0.438	0.585	9.01282e-31	ASD3-28 enriched genes	day30_RGC	6
TMEM97	4.25699e-35	0.265009	0.27	0.114	1.03509e-30	IMR90-4 enriched genes	day12_NCC	17
FAM204A	4.61721e-35	-0.317963	0.374	0.53	1.12268e-30	ASD3-28 enriched genes	day30_RGC	10
ZIC2	4.76407e-35	0.295621	0.334	0.157	1.15838e-30	IMR90-4 enriched genes	day12_NCC	13
SEC62	4.7889e-35	-0.279659	0.745	0.869	1.16442e-30	ASD3-28 enriched genes	day30_oRGC	3
UCP2	4.81126e-35	-0.268105	0.143	0.288	1.16986e-30	ASD3-28 enriched genes	day30_RGC	11
METRNL	5.27917e-35	-0.258421	0.162	0.311	1.28363e-30	ASD3-28 enriched genes	day30_RGC	17
GSTP1	6.09182e-35	-0.327957	1	0.999	1.48123e-30	ASD3-28 enriched genes	day6_N. ect	11
TMEM256	6.28188e-35	-0.298855	0.305	0.461	1.52744e-30	ASD3-28 enriched genes	day30_RGC	17
EXTL2	6.83572e-35	-0.270413	0.207	0.361	1.66211e-30	ASD3-28 enriched genes	day30_RGC	1
NAV1	7.12549e-35	0.268035	0.361	0.26	1.73256e-30	IMR90-4 enriched genes	day30_IP and CN	1
TMSB15A	7.51207e-35	0.346074	0.979	0.981	1.82656e-30	IMR90-4 enriched genes	day12_NCC	X
SLC1A3	7.98747e-35	0.279247	0.333	0.18	1.94215e-30	IMR90-4 enriched genes	day30_RGC	5
ABAT	9.67629e-35	-0.262708	0.231	0.391	2.35279e-30	ASD3-28 enriched genes	day30_RGC	16
CHD1	1.0186e-34	-0.261203	0.356	0.53	2.47673e-30	ASD3-28 enriched genes	day6_N. ect	5
ARHGDIA	1.17306e-34	-0.255919	0.467	0.634	2.85229e-30	ASD3-28 enriched genes	day6_N. ect	17
IER5L	1.27553e-34	-0.250262	0.12	0.26	3.10146e-30	ASD3-28 enriched genes	day30_RGC	9
ERP29	1.45931e-34	-0.272309	0.675	0.796	3.54831e-30	ASD3-28 enriched genes	day6_N. ect	12
PSAT1	1.55294e-34	0.458509	0.568	0.401	3.77597e-30	IMR90-4 enriched genes	day30_oRGC	9
CNIH2	1.57308e-34	-0.252172	0.333	0.511	3.82494e-30	ASD3-28 enriched genes	day6_N. ect	11
IDH1	1.68064e-34	-0.270535	0.502	0.657	4.08648e-30	ASD3-28 enriched genes	day6_N. ect	2
SOX1	2.14494e-34	0.259601	0.605	0.433	5.21543e-30	IMR90-4 enriched genes	day6_N. ect	13
CNN1	2.31276e-34	-0.297158	0.066	0.189	5.62348e-30	ASD3-28 enriched genes	day6_N. ect	19
CALR	2.94937e-34	-0.334205	0.759	0.88	7.1714e-30	ASD3-28 enriched genes	day30_RGC	19
ARHGAP21	3.03302e-34	0.322245	0.571	0.426	7.37479e-30	IMR90-4 enriched genes	day30_RGC	10
LRPAP1	3.08983e-34	-0.260559	0.567	0.714	7.51292e-30	ASD3-28 enriched genes	day6_N. ect	4
CCND1	3.33205e-34	0.340335	0.642	0.462	8.10187e-30	IMR90-4 enriched genes	day12_N. epi	11
OLA1	4.32108e-34	-0.268871	0.626	0.772	1.05067e-29	ASD3-28 enriched genes	day12_N. epi	2
SAT1	4.54499e-34	-0.625372	0.276	0.421	1.10512e-29	ASD3-28 enriched genes	day30_RGC	X
ENO1	5.67065e-34	0.361481	0.991	0.979	1.37882e-29	IMR90-4 enriched genes	day30_oRGC	1
FZD3	7.79109e-34	0.287232	0.74	0.588	1.8944e-29	IMR90-4 enriched genes	day6_N. ect	8
HMGA2	1.0724e-33	0.329959	0.471	0.317	2.60754e-29	IMR90-4 enriched genes	day30_RGC	12
IGF1R	1.14148e-33	-0.267475	0.333	0.502	2.77551e-29	ASD3-28 enriched genes	day6_N. ect	15
LHX2	1.17217e-33	0.250036	0.193	0.056	2.85014e-29	IMR90-4 enriched genes	day12_N. epi	9
CCDC50	1.49409e-33	-0.26384	0.503	0.658	3.63287e-29	ASD3-28 enriched genes	day6_N. ect	3
IFT22	1.53682e-33	-0.267771	0.24	0.396	3.73678e-29	ASD3-28 enriched genes	day30_RGC	7
SNRNP25	1.53804e-33	0.301999	0.336	0.166	3.73973e-29	IMR90-4 enriched genes	day12_NCC	16
HACD1	1.69006e-33	-0.259058	0.258	0.424	4.10938e-29	ASD3-28 enriched genes	day6_N. ect	10
UBE2E3	1.78748e-33	-0.26219	0.675	0.81	4.34626e-29	ASD3-28 enriched genes	day30_RGC	2
CENPV	1.82655e-33	0.268463	0.873	0.809	4.44126e-29	IMR90-4 enriched genes	day30_RGC	17
HSPB1	1.90665e-33	0.265075	0.558	0.379	4.63603e-29	IMR90-4 enriched genes	day6_N. ect	7
ADGRV1	2.22895e-33	-0.369365	0.293	0.444	5.41969e-29	ASD3-28 enriched genes	day30_RGC	5
MUC20-OT1	3.11593e-33	-0.253828	0.213	0.313	7.57639e-29	ASD3-28 enriched genes	day30_IP and CN	#N/A
SLC2A1	3.70375e-33	0.255855	0.509	0.331	9.00568e-29	IMR90-4 enriched genes	day6_N. ect	1
PBX3	3.75407e-33	0.314408	0.186	0.078	9.12801e-29	IMR90-4 enriched genes	day30_oRGC	9
ANP32B	3.88593e-33	-0.273225	0.654	0.805	9.44865e-29	ASD3-28 enriched genes	day12_N. epi	9
MYH9	4.16386e-33	-0.282539	0.343	0.515	1.01244e-28	ASD3-28 enriched genes	day6_N. ect	22
SPARC	4.18586e-33	-0.397763	0.48	0.599	1.01779e-28	ASD3-28 enriched genes	day30_RGC	5
UQCR11	4.76891e-33	-0.259553	0.608	0.763	1.15956e-28	ASD3-28 enriched genes	day30_RGC	19
BAX	5.34104e-33	-0.319418	0.326	0.485	1.29867e-28	ASD3-28 enriched genes	day30_RGC	19
FMC1	7.27501e-33	-0.256383	0.215	0.367	1.76892e-28	ASD3-28 enriched genes	day30_RGC	#N/A
NT5DC2	7.8923e-33	0.306193	0.589	0.428	1.91901e-28	IMR90-4 enriched genes	day30_RGC	3
HNRNPA0	8.75248e-33	-0.278072	0.733	0.85	2.12817e-28	ASD3-28 enriched genes	day30_RGC	5
NEAT1	8.78374e-33	-0.369069	0.103	0.23	2.13577e-28	ASD3-28 enriched genes	day30_RGC	11
EFNB2	9.6259e-33	0.256233	0.233	0.093	2.34054e-28	IMR90-4 enriched genes	day12_NCC	13
BTG1	1.03202e-32	0.269055	0.901	0.824	2.50937e-28	IMR90-4 enriched genes	day30_RGC	12
CRNDE	1.50527e-32	-0.283392	0.081	0.201	3.66007e-28	ASD3-28 enriched genes	day30_RGC	16
FKBP4	1.77984e-32	0.280492	0.582	0.42	4.32767e-28	IMR90-4 enriched genes	day30_RGC	12
CCDC144NL-AS1	1.90282e-32	0.279229	0.243	0.099	4.6267e-28	IMR90-4 enriched genes	day12_NCC	17
SEC11C	1.96194e-32	0.256808	0.449	0.351	4.77046e-28	IMR90-4 enriched genes	day30_IP and CN	18
HSPA5	1.96566e-32	-0.34968	0.547	0.688	4.7795e-28	ASD3-28 enriched genes	day6_N. ect	9
VCL	2.00652e-32	-0.316619	0.496	0.654	4.87885e-28	ASD3-28 enriched genes	day6_N. ect	10
LHX1	2.04608e-32	-0.326435	0.202	0.301	4.97505e-28	ASD3-28 enriched genes	day30_IP and CN	17
BEX1	2.20581e-32	-0.34493	0.253	0.431	5.36344e-28	ASD3-28 enriched genes	day12_N. epi	X
SOX3	2.32377e-32	0.314591	0.191	0.083	5.65024e-28	IMR90-4 enriched genes	day30_oRGC	X
ZFP36L1	3.12668e-32	0.327799	0.818	0.697	7.60252e-28	IMR90-4 enriched genes	day12_N. epi	14
OST4	3.32173e-32	-0.273943	0.765	0.877	8.07678e-28	ASD3-28 enriched genes	day30_RGC	2
CSRP2	3.55585e-32	0.302784	0.924	0.812	8.64606e-28	IMR90-4 enriched genes	day12_NCC	12
IGF2BP1	3.7399e-32	-0.256849	0.721	0.844	9.09357e-28	ASD3-28 enriched genes	day12_N. epi	17
ACKR3	3.85245e-32	-0.290615	0.237	0.387	9.36724e-28	ASD3-28 enriched genes	day30_RGC	2
DSTN	5.52141e-32	0.332229	0.878	0.789	1.34253e-27	IMR90-4 enriched genes	day30_oRGC	20
PPP1R14B	6.82484e-32	0.270949	0.838	0.767	1.65946e-27	IMR90-4 enriched genes	day30_RGC	11
ID1	7.08445e-32	-0.511736	0.088	0.237	1.72258e-27	ASD3-28 enriched genes	day30_oRGC	20
TMBIM6	1.01022e-31	-0.254226	0.891	0.962	2.45636e-27	ASD3-28 enriched genes	day30_RGC	12
CPSF6	1.04067e-31	0.261185	0.561	0.399	2.53038e-27	IMR90-4 enriched genes	day6_N. ect	12
NDFIP1	1.31585e-31	-0.262589	0.464	0.614	3.19949e-27	ASD3-28 enriched genes	day30_RGC	5
HNRNPM	1.34764e-31	-0.257052	0.947	0.98	3.2768e-27	ASD3-28 enriched genes	day12_N. epi	19
CENPN	1.42883e-31	-0.251877	0.59	0.728	3.47419e-27	ASD3-28 enriched genes	day6_N. ect	16
SEZ6L2	2.15976e-31	-0.307341	0.099	0.249	5.25145e-27	ASD3-28 enriched genes	day30_oRGC	16
GINS2	2.95665e-31	0.305741	0.433	0.275	7.18909e-27	IMR90-4 enriched genes	day30_RGC	16
RAN	3.74826e-31	0.256741	0.985	0.974	9.11388e-27	IMR90-4 enriched genes	day30_oRGC	12
HMGN3	3.89034e-31	0.267191	0.914	0.902	9.45935e-27	IMR90-4 enriched genes	day30_RGC	6
EIF4G2	4.65834e-31	-0.254734	0.859	0.942	1.13268e-26	ASD3-28 enriched genes	day30_RGC	11
COL6A1	5.24294e-31	-0.267153	0.208	0.352	1.27482e-26	ASD3-28 enriched genes	day30_RGC	21
TUBB2B	5.6352e-31	0.299665	0.993	0.986	1.3702e-26	IMR90-4 enriched genes	day30_oRGC	6
WLS	6.46669e-31	-0.329416	0.386	0.597	1.57238e-26	ASD3-28 enriched genes	day30_oRGC	1
NDUFA1	6.49609e-31	-0.257183	0.697	0.822	1.57952e-26	ASD3-28 enriched genes	day30_oRGC	X
PPP1R14B	6.70315e-31	-0.28602	0.645	0.794	1.62987e-26	ASD3-28 enriched genes	day12_N. epi	11
GLCCI1	7.65167e-31	0.267636	0.364	0.221	1.8605e-26	IMR90-4 enriched genes	day30_RGC	7
SOX21	7.92487e-31	0.269105	0.683	0.534	1.92693e-26	IMR90-4 enriched genes	day6_N. ect	13
TCEA1	1.06501e-30	-0.266272	0.524	0.683	2.58956e-26	ASD3-28 enriched genes	day30_RGC	8
CST3	1.09966e-30	-0.317325	0.299	0.483	2.67382e-26	ASD3-28 enriched genes	day30_oRGC	20
NOP53	1.35094e-30	0.272486	0.73	0.59	3.2848e-26	IMR90-4 enriched genes	day30_RGC	#N/A
PET100	1.45247e-30	-0.273951	0.309	0.458	3.53168e-26	ASD3-28 enriched genes	day30_RGC	19
SMS	2.01374e-30	0.344721	0.794	0.709	4.89641e-26	IMR90-4 enriched genes	day12_N. epi	X
C12orf57	2.91309e-30	0.251908	0.881	0.822	7.08319e-26	IMR90-4 enriched genes	day30_RGC	12
JPX	3.04841e-30	0.269531	0.253	0.112	7.41221e-26	IMR90-4 enriched genes	day12_NCC	X
MAP1B	3.14375e-30	0.339273	0.996	0.987	7.64403e-26	IMR90-4 enriched genes	day30_oRGC	5
MFAP2	3.33772e-30	-0.253707	0.197	0.335	8.11566e-26	ASD3-28 enriched genes	day30_RGC	1
MGST1	3.95685e-30	-0.278341	0.141	0.295	9.62108e-26	ASD3-28 enriched genes	day12_N. epi	12
ROCK2	3.99132e-30	0.27113	0.427	0.281	9.70489e-26	IMR90-4 enriched genes	day30_RGC	2
FJX1	4.81151e-30	-0.539065	0.443	0.541	1.16992e-25	ASD3-28 enriched genes	day30_RGC	11
CCND1	5.99898e-30	0.295543	0.9	0.846	1.45865e-25	IMR90-4 enriched genes	day6_N. ect	11
DRD4	7.1142e-30	0.305875	0.596	0.423	1.72982e-25	IMR90-4 enriched genes	day12_N. epi	11
FILIP1	7.45005e-30	-0.303743	0.245	0.41	1.81148e-25	ASD3-28 enriched genes	day12_N. epi	6
JUND	7.47946e-30	-0.313509	0.783	0.867	1.81863e-25	ASD3-28 enriched genes	day6_N. ect	19
LSAMP	9.36533e-30	-0.257352	0.266	0.416	2.27718e-25	ASD3-28 enriched genes	day30_RGC	3
HMGA1	1.10644e-29	0.321003	0.76	0.664	2.69031e-25	IMR90-4 enriched genes	day30_oRGC	6
SMC3	1.23987e-29	-0.274027	0.596	0.738	3.01474e-25	ASD3-28 enriched genes	day12_N. epi	10
MCM7	1.34323e-29	0.292502	0.569	0.405	3.26607e-25	IMR90-4 enriched genes	day30_RGC	7
CXXC5	1.50489e-29	-0.296468	0.268	0.408	3.65914e-25	ASD3-28 enriched genes	day30_RGC	5
CNTNAP2	1.54557e-29	0.329865	0.781	0.788	3.75806e-25	IMR90-4 enriched genes	day30_IP and CN	7
HMGA2	1.58986e-29	0.258505	0.689	0.571	3.86574e-25	IMR90-4 enriched genes	day6_N. ect	12
SAT1	2.01216e-29	0.378537	0.333	0.173	4.89257e-25	IMR90-4 enriched genes	day12_N. epi	X
DLK1	2.18453e-29	1.06	0.567	0.46	5.31168e-25	IMR90-4 enriched genes	day12_NCC	14
BNIP3L	2.66173e-29	0.252624	0.496	0.337	6.47199e-25	IMR90-4 enriched genes	day6_N. ect	8
SULF1	3.02185e-29	-0.255086	0.063	0.195	7.34764e-25	ASD3-28 enriched genes	day30_oRGC	8
RANBP1	5.051e-29	0.275282	0.903	0.89	1.22815e-24	IMR90-4 enriched genes	day30_oRGC	22
KLF6	5.26526e-29	-0.347011	0.434	0.567	1.28025e-24	ASD3-28 enriched genes	day30_RGC	10
MGST3	6.11336e-29	0.320716	0.851	0.764	1.48646e-24	IMR90-4 enriched genes	day30_oRGC	1
DDIT4	7.42693e-29	0.370212	0.374	0.216	1.80586e-24	IMR90-4 enriched genes	day12_N. epi	10
CETN2	8.04755e-29	-0.345322	0.247	0.407	1.95676e-24	ASD3-28 enriched genes	day30_oRGC	X
MLF1	1.06337e-28	-0.269939	0.251	0.39	2.58558e-24	ASD3-28 enriched genes	day30_RGC	3
CCNG1	1.0911e-28	-0.284651	0.368	0.557	2.65301e-24	ASD3-28 enriched genes	day30_oRGC	5
UQCR11	1.23746e-28	-0.26613	0.77	0.871	3.00887e-24	ASD3-28 enriched genes	day30_oRGC	19
MGST1	1.25967e-28	0.328112	0.199	0.08	3.06289e-24	IMR90-4 enriched genes	day12_NCC	12
CNN3	1.34964e-28	0.250064	0.928	0.889	3.28166e-24	IMR90-4 enriched genes	day12_N. epi	1
MASP1	1.74742e-28	-0.326249	0.236	0.369	4.24886e-24	ASD3-28 enriched genes	day30_RGC	3
TPM4	2.0437e-28	-0.284323	0.794	0.898	4.96926e-24	ASD3-28 enriched genes	day12_N. epi	19
MARCKS	2.1043e-28	0.335542	0.951	0.98	5.11661e-24	IMR90-4 enriched genes	day12_NCC	6
WSB1	2.2087e-28	-0.598129	0.892	0.947	5.37046e-24	ASD3-28 enriched genes	day30_RGC	17
NOVA1	2.47184e-28	-0.267852	0.429	0.524	6.01028e-24	ASD3-28 enriched genes	day30_IP and CN	14
DYNLL2	2.5542e-28	0.269727	0.652	0.518	6.21053e-24	IMR90-4 enriched genes	day6_N. ect	17
SLC25A5	3.03212e-28	0.264623	0.823	0.794	7.3726e-24	IMR90-4 enriched genes	day30_RGC	X
RHOB	6.58596e-28	-0.25668	0.332	0.491	1.60138e-23	ASD3-28 enriched genes	day6_N. ect	2
DMD	7.22516e-28	-0.262739	0.079	0.208	1.7568e-23	ASD3-28 enriched genes	day30_oRGC	X
GAS1	7.28398e-28	0.332818	0.256	0.139	1.7711e-23	IMR90-4 enriched genes	day30_oRGC	9
CNTFR	7.69196e-28	0.261952	0.511	0.373	1.8703e-23	IMR90-4 enriched genes	day30_RGC	9
CENPU	8.63815e-28	-0.279693	0.574	0.695	2.10037e-23	ASD3-28 enriched genes	day6_N. ect	4
PALMD	9.30101e-28	-0.298646	0.092	0.227	2.26154e-23	ASD3-28 enriched genes	day30_oRGC	1
FBXW7	1.16702e-27	-0.359446	0.179	0.329	2.83761e-23	ASD3-28 enriched genes	day30_oRGC	4
SPARC	1.26915e-27	-0.393331	0.38	0.529	3.08594e-23	ASD3-28 enriched genes	day30_oRGC	5
VCAN	2.82394e-27	0.324549	0.309	0.184	6.86642e-23	IMR90-4 enriched genes	day30_oRGC	5
ODC1	2.88364e-27	-0.349713	0.94	0.961	7.01158e-23	ASD3-28 enriched genes	day30_oRGC	2
PLPP3	3.59346e-27	-0.319618	0.155	0.299	8.7375e-23	ASD3-28 enriched genes	day30_oRGC	1
PLD3	5.98937e-27	-0.259875	0.518	0.662	1.45631e-22	ASD3-28 enriched genes	day30_RGC	19
TAGLN	6.96938e-27	-0.563414	0.055	0.149	1.69461e-22	ASD3-28 enriched genes	day12_NCC	11
CRABP1	7.11429e-27	-0.298294	0.109	0.25	1.72984e-22	ASD3-28 enriched genes	day30_oRGC	15
FDFT1	8.0405e-27	0.282023	0.773	0.629	1.95505e-22	IMR90-4 enriched genes	day30_RGC	8
CLU	8.14395e-27	-0.300832	0.634	0.782	1.9802e-22	ASD3-28 enriched genes	day30_RGC	8
APCDD1	8.87918e-27	-0.269494	0.095	0.229	2.15897e-22	ASD3-28 enriched genes	day30_oRGC	18
SOX9	9.21155e-27	0.272113	0.618	0.472	2.23979e-22	IMR90-4 enriched genes	day30_RGC	17
BTG1	1.04591e-26	0.325806	0.904	0.832	2.54314e-22	IMR90-4 enriched genes	day30_oRGC	12
NEAT1	1.74072e-26	-0.281012	0.046	0.106	4.23256e-22	ASD3-28 enriched genes	day30_IP and CN	11
CTNNB1	3.37447e-26	-0.315618	0.52	0.642	8.20503e-22	ASD3-28 enriched genes	day30_RGC	3
SLIT2	3.60154e-26	-0.315683	0.188	0.336	8.75714e-22	ASD3-28 enriched genes	day30_oRGC	4
IAH1	3.61723e-26	0.261384	0.255	0.141	8.7953e-22	IMR90-4 enriched genes	day30_oRGC	2
HSPA8	6.94292e-26	-0.281923	0.554	0.684	1.68817e-21	ASD3-28 enriched genes	day6_N. ect	11
SPRY1	7.18281e-26	0.332859	0.612	0.468	1.7465e-21	IMR90-4 enriched genes	day12_N. epi	4
MEG3	1.06942e-25	-0.542268	0.038	0.129	2.60029e-21	ASD3-28 enriched genes	day12_N. epi	14
FEZF1-AS1	1.20244e-25	-0.251755	0.179	0.303	2.92375e-21	ASD3-28 enriched genes	day30_RGC	7
TOMM20	1.38705e-25	0.252894	0.824	0.763	3.37261e-21	IMR90-4 enriched genes	day30_RGC	1
TPM2	4.63795e-25	-0.506439	0.259	0.373	1.12772e-20	ASD3-28 enriched genes	day12_NCC	9
UNCX	5.06482e-25	-0.280271	0.243	0.326	1.23151e-20	ASD3-28 enriched genes	day30_IP and CN	7
TMSB15A	6.19679e-25	0.407901	0.982	0.986	1.50675e-20	IMR90-4 enriched genes	day12_N. epi	X
LINC00461	6.9641e-25	0.27914	0.272	0.148	1.69332e-20	IMR90-4 enriched genes	day6_N. ect	5
DDX18	6.99071e-25	-0.250027	0.444	0.579	1.69979e-20	ASD3-28 enriched genes	day30_RGC	2
FEZF1-AS1	1.13542e-24	0.260534	0.531	0.374	2.76076e-20	IMR90-4 enriched genes	day12_N. epi	7
CADM1	1.16978e-24	0.253633	0.429	0.274	2.84433e-20	IMR90-4 enriched genes	day12_N. epi	11
PUF60	1.6944e-24	0.250713	0.828	0.779	4.11994e-20	IMR90-4 enriched genes	day30_RGC	8
PKM	2.10833e-24	0.257768	0.898	0.862	5.1264e-20	IMR90-4 enriched genes	day12_N. epi	15
SFRP2	2.40294e-24	-0.276568	0.995	0.981	5.84276e-20	ASD3-28 enriched genes	day6_N. ect	4
GAS1	2.70247e-24	0.262201	0.199	0.088	6.57105e-20	IMR90-4 enriched genes	day12_NCC	9
HSP90B1	2.74479e-24	-0.275417	0.734	0.855	6.67397e-20	ASD3-28 enriched genes	day30_RGC	12
CXXC5	4.29778e-24	-0.283366	0.168	0.307	1.04501e-19	ASD3-28 enriched genes	day30_oRGC	5
SLC3A2	4.59944e-24	0.30028	0.581	0.414	1.11835e-19	IMR90-4 enriched genes	day30_oRGC	11
ID2	8.21355e-24	-0.371213	0.191	0.327	1.99712e-19	ASD3-28 enriched genes	day30_oRGC	2
RSPO1	9.7988e-24	-0.279004	0.226	0.38	2.38258e-19	ASD3-28 enriched genes	day30_oRGC	1
HES1	9.9002e-24	-0.553908	0.725	0.772	2.40723e-19	ASD3-28 enriched genes	day30_RGC	3
ATP5MD	1.42315e-23	-0.261533	0.837	0.899	3.4604e-19	ASD3-28 enriched genes	day30_oRGC	#N/A
KCNQ1OT1	1.88259e-23	0.279311	0.217	0.095	4.57752e-19	IMR90-4 enriched genes	day12_N. epi	11
C4orf48	2.12724e-23	-0.251447	0.834	0.903	5.17239e-19	ASD3-28 enriched genes	day30_oRGC	4
VCAM1	2.3898e-23	-0.355444	0.159	0.267	5.8108e-19	ASD3-28 enriched genes	day30_RGC	1
ASNS	2.80184e-23	0.317343	0.217	0.117	6.81269e-19	IMR90-4 enriched genes	day30_oRGC	7
PLTP	4.09827e-23	-0.315979	0.261	0.399	9.96494e-19	ASD3-28 enriched genes	day30_oRGC	20
GJA1	5.10691e-23	-0.300101	0.176	0.311	1.24175e-18	ASD3-28 enriched genes	day30_oRGC	6
PGK1	5.20943e-23	0.291665	0.918	0.892	1.26667e-18	IMR90-4 enriched genes	day30_RGC	X
FEZF2	6.81886e-23	-0.381315	0.372	0.472	1.658e-18	ASD3-28 enriched genes	day30_RGC	3
TAGLN	7.70413e-23	-0.756156	0.132	0.255	1.87326e-18	ASD3-28 enriched genes	day12_N. epi	11
UBB	9.30719e-23	0.275399	0.916	0.809	2.26304e-18	IMR90-4 enriched genes	day6_N. ect	17
CCNG1	1.09703e-22	-0.258412	0.499	0.621	2.66742e-18	ASD3-28 enriched genes	day30_RGC	5
GPI	1.71153e-22	0.309754	0.565	0.441	4.16159e-18	IMR90-4 enriched genes	day30_RGC	19
IFITM3	1.8236e-22	0.255887	0.929	0.894	4.43409e-18	IMR90-4 enriched genes	day12_N. epi	11
BCL2	1.94954e-22	-0.268805	0.151	0.279	4.74032e-18	ASD3-28 enriched genes	day30_oRGC	18
EMX2	2.05868e-22	-0.338232	0.303	0.369	5.00568e-18	ASD3-28 enriched genes	day30_IP and CN	10
CALD1	2.34062e-22	-0.282639	0.706	0.814	5.69123e-18	ASD3-28 enriched genes	day12_N. epi	7
CRB2	2.42501e-22	-0.273348	0.375	0.49	5.89642e-18	ASD3-28 enriched genes	day30_RGC	9
UNG	4.68221e-22	0.256497	0.425	0.298	1.13848e-17	IMR90-4 enriched genes	day6_N. ect	12
PEX2	5.94829e-22	-0.282509	0.229	0.362	1.44633e-17	ASD3-28 enriched genes	day30_oRGC	8
DLK1	6.25931e-22	0.308663	0.11	0.043	1.52195e-17	IMR90-4 enriched genes	day30_oRGC	14
FAM162A	7.83469e-22	0.328279	0.579	0.458	1.90501e-17	IMR90-4 enriched genes	day30_RGC	3
GPC4	1.35608e-21	-0.27839	0.207	0.34	3.29732e-17	ASD3-28 enriched genes	day30_oRGC	X
CD47	2.01836e-21	0.334115	0.817	0.765	4.90765e-17	IMR90-4 enriched genes	day6_N. ect	3
GPC1	2.15667e-21	0.264989	0.276	0.168	5.24395e-17	IMR90-4 enriched genes	day30_oRGC	2
MDK	2.19565e-21	0.367545	0.984	0.976	5.33871e-17	IMR90-4 enriched genes	day12_NCC	11
ZMAT3	3.08314e-21	-0.276108	0.138	0.26	7.49666e-17	ASD3-28 enriched genes	day30_oRGC	3
CXCR4	3.37223e-21	-0.350656	0.23	0.34	8.19958e-17	ASD3-28 enriched genes	day30_RGC	2
SNTG1	7.30052e-21	-0.307595	0.086	0.145	1.77512e-16	ASD3-28 enriched genes	day30_IP and CN	8
CTNNB1	1.77387e-20	-0.262343	0.386	0.546	4.31317e-16	ASD3-28 enriched genes	day30_oRGC	3
NUCKS1	2.25015e-20	-0.256391	0.947	0.978	5.47123e-16	ASD3-28 enriched genes	day30_RGC	1
FEZF1-AS1	3.71102e-20	-0.251503	0.09	0.199	9.02335e-16	ASD3-28 enriched genes	day30_oRGC	7
TTYH1	3.74984e-20	0.3921	0.804	0.751	9.11773e-16	IMR90-4 enriched genes	day12_NCC	19
ZFP36L2	3.77038e-20	-0.295601	0.319	0.421	9.16769e-16	ASD3-28 enriched genes	day30_RGC	2
COL1A1	4.18861e-20	-0.309417	0.07	0.157	1.01846e-15	ASD3-28 enriched genes	day6_N. ect	17
NPPB	4.20096e-20	-0.477695	0.062	0.146	1.02146e-15	ASD3-28 enriched genes	day6_N. ect	1
EFNB2	5.08212e-20	0.265146	0.783	0.756	1.23572e-15	IMR90-4 enriched genes	day6_N. ect	13
CDKN1A	6.77458e-20	-0.262935	0.103	0.215	1.64724e-15	ASD3-28 enriched genes	day30_oRGC	6
HMGB3	1.09271e-19	-0.299715	0.654	0.738	2.65693e-15	ASD3-28 enriched genes	day30_RGC	X
NR4A2	1.57936e-19	-0.261766	0.1	0.208	3.84022e-15	ASD3-28 enriched genes	day30_oRGC	2
PEA15	1.79964e-19	0.256096	0.43	0.321	4.37583e-15	IMR90-4 enriched genes	day30_RGC	1
ADGRV1	1.92618e-19	-0.257538	0.13	0.245	4.6835e-15	ASD3-28 enriched genes	day30_oRGC	5
PHGDH	2.58909e-19	0.263942	0.663	0.574	6.29537e-15	IMR90-4 enriched genes	day30_RGC	1
TXNRD1	3.56337e-19	-0.251616	0.504	0.609	8.66434e-15	ASD3-28 enriched genes	day6_N. ect	12
EMX2	5.69007e-19	-0.458022	0.477	0.522	1.38354e-14	ASD3-28 enriched genes	day30_RGC	10
CCND1	6.2753e-19	-0.293282	0.372	0.5	1.52584e-14	ASD3-28 enriched genes	day30_oRGC	11
IGDCC3	6.27726e-19	-0.394858	0.444	0.53	1.52632e-14	ASD3-28 enriched genes	day30_RGC	15
PTN	7.34093e-19	0.310067	0.553	0.433	1.78495e-14	IMR90-4 enriched genes	day6_N. ect	7
CDKN1C	7.73817e-19	-0.252012	0.11	0.22	1.88154e-14	ASD3-28 enriched genes	day30_oRGC	11
EGR1	8.10696e-19	0.330306	0.475	0.351	1.97121e-14	IMR90-4 enriched genes	day30_oRGC	5
NFIB	1.1359e-18	0.267848	0.093	0.05	2.76195e-14	IMR90-4 enriched genes	day30_IP and CN	9
TUBB2A	3.13086e-18	-0.276769	0.706	0.787	7.61268e-14	ASD3-28 enriched genes	day30_RGC	6
SNRPB	1.26466e-17	0.280839	0.843	0.792	3.07501e-13	IMR90-4 enriched genes	day30_oRGC	20
DUSP1	1.62445e-17	-0.263853	0.272	0.372	3.94985e-13	ASD3-28 enriched genes	day30_RGC	5
HES4	3.6263e-17	0.258253	0.872	0.776	8.81735e-13	IMR90-4 enriched genes	day30_RGC	1
ANXA2	4.28373e-17	-0.75729	0.479	0.543	1.04159e-12	ASD3-28 enriched genes	day6_N. ect	15
HMGCS1	8.4282e-17	0.282114	0.497	0.375	2.04932e-12	IMR90-4 enriched genes	day30_oRGC	5
SLC3A2	1.60613e-16	-0.258244	0.496	0.606	3.90529e-12	ASD3-28 enriched genes	day6_N. ect	11
S100A10	2.34446e-16	-0.351477	0.069	0.146	5.70054e-12	ASD3-28 enriched genes	day6_N. ect	1
NLRP1	2.3969e-16	-0.256065	0.35	0.466	5.82806e-12	ASD3-28 enriched genes	day30_oRGC	17
POU3F1	2.45347e-16	-0.304932	0.251	0.359	5.96562e-12	ASD3-28 enriched genes	day12_NCC	1
FAM204A	2.76559e-16	-0.260981	0.294	0.406	6.72454e-12	ASD3-28 enriched genes	day30_oRGC	10
GINS2	2.8334e-16	0.256461	0.198	0.117	6.88942e-12	IMR90-4 enriched genes	day30_oRGC	16
FOS	1.01009e-15	0.350049	0.506	0.402	2.45603e-11	IMR90-4 enriched genes	day30_oRGC	14
IGFBP5	1.19074e-15	-0.2739	0.057	0.128	2.89529e-11	ASD3-28 enriched genes	day6_N. ect	2
DDR1	1.28403e-15	-0.272589	0.308	0.409	3.12211e-11	ASD3-28 enriched genes	day30_oRGC	6
KCNQ1OT1	2.09104e-15	-0.290199	0.667	0.807	5.08436e-11	ASD3-28 enriched genes	day30_oRGC	11
NEAT1	2.74e-15	-0.27134	0.096	0.177	6.66231e-11	ASD3-28 enriched genes	day6_N. ect	11
FGFBP3	3.08654e-15	0.356739	0.343	0.25	7.50493e-11	IMR90-4 enriched genes	day30_oRGC	10
CRABP1	3.62272e-15	1.18363	0.333	0.248	8.80863e-11	IMR90-4 enriched genes	day12_NCC	15
SLC2A1	3.85647e-15	-0.270417	0.393	0.488	9.37701e-11	ASD3-28 enriched genes	day30_RGC	1
NEAT1	4.73605e-15	-0.58738	0.165	0.261	1.15157e-10	ASD3-28 enriched genes	day30_oRGC	11
EFNB2	7.36391e-15	0.299265	0.433	0.338	1.79054e-10	IMR90-4 enriched genes	day30_oRGC	13
PKM	1.31409e-14	0.279092	0.985	0.981	3.1952e-10	IMR90-4 enriched genes	day30_oRGC	15
PLEKHA5	3.88125e-14	-0.259098	0.338	0.414	9.43725e-10	ASD3-28 enriched genes	day30_RGC	12
CKS2	4.35985e-14	0.302212	0.834	0.799	1.0601e-09	IMR90-4 enriched genes	day12_N. epi	9
MCM7	6.97131e-14	0.253579	0.293	0.206	1.69507e-09	IMR90-4 enriched genes	day30_oRGC	7
SOX9	9.63125e-14	0.262315	0.35	0.258	2.34184e-09	IMR90-4 enriched genes	day30_oRGC	17
TUBA1B	1.10012e-13	0.293523	0.987	0.979	2.67495e-09	IMR90-4 enriched genes	day30_oRGC	12
PEG10	1.20981e-13	0.251671	0.875	0.875	2.94164e-09	IMR90-4 enriched genes	day12_NCC	7
PLEKHA5	1.28821e-13	-0.26051	0.301	0.398	3.13229e-09	ASD3-28 enriched genes	day30_oRGC	12
ARL6IP1	1.58077e-13	-0.278035	0.491	0.582	3.84364e-09	ASD3-28 enriched genes	day30_RGC	16
MYL9	9.69447e-12	-0.267438	0.112	0.178	2.35721e-07	ASD3-28 enriched genes	day12_NCC	20
JUN	2.27199e-11	-0.334785	0.536	0.597	5.52433e-07	ASD3-28 enriched genes	day30_RGC	1
HMGB2	3.88334e-11	0.25518	0.678	0.603	9.44233e-07	IMR90-4 enriched genes	day30_oRGC	4
P4HA1	5.13034e-11	-0.288255	0.355	0.433	1.24744e-06	ASD3-28 enriched genes	day30_oRGC	10
PTN	7.52732e-11	0.872625	0.381	0.392	1.83027e-06	IMR90-4 enriched genes	day12_NCC	7
TUBB4B	1.30119e-10	0.298371	0.73	0.675	3.16385e-06	IMR90-4 enriched genes	day12_N. epi	9
PCLAF	2.00848e-10	0.313306	0.211	0.145	4.88361e-06	IMR90-4 enriched genes	day30_oRGC	#N/A
SFRP2	4.23762e-10	-0.539076	0.618	0.635	1.03038e-05	ASD3-28 enriched genes	day30_RGC	4
UBE2C	4.55031e-10	0.414745	0.457	0.381	1.10641e-05	IMR90-4 enriched genes	day12_N. epi	20
CKS1B	5.70227e-10	0.26546	0.681	0.638	1.38651e-05	IMR90-4 enriched genes	day12_N. epi	1
ACTA1	9.02664e-10	-0.326605	0.021	0.06	2.19483e-05	ASD3-28 enriched genes	day12_N. epi	1
FJX1	1.24694e-09	-0.38735	0.372	0.435	3.03193e-05	ASD3-28 enriched genes	day30_oRGC	11
PAX6	2.0463e-09	0.260083	0.352	0.288	4.97558e-05	IMR90-4 enriched genes	day30_oRGC	11
HERPUD1	6.15814e-09	0.350967	0.314	0.258	0.000149735	IMR90-4 enriched genes	day30_oRGC	16
ACTA2	7.35221e-09	-0.299957	0.073	0.127	0.000178769	ASD3-28 enriched genes	day12_N. epi	10
TYMS	3.62827e-08	-0.250957	0.528	0.6	0.000882213	ASD3-28 enriched genes	day12_N. epi	18
ZFP36L1	4.79251e-08	0.275273	0.67	0.717	0.0011653	IMR90-4 enriched genes	day12_NCC	14
TOP2A	6.45121e-08	0.317015	0.446	0.368	0.00156861	IMR90-4 enriched genes	day12_N. epi	17
KPNA2	7.28395e-08	0.287803	0.588	0.533	0.00177109	IMR90-4 enriched genes	day12_N. epi	17
BIRC5	1.3964e-06	-0.262807	0.294	0.344	0.0339535	ASD3-28 enriched genes	day30_RGC	17
NUSAP1	3.1983e-06	-0.279584	0.331	0.38	0.0777667	ASD3-28 enriched genes	day30_RGC	15
VIM	3.92906e-06	0.304425	0.998	0.995	0.0955351	IMR90-4 enriched genes	day12_NCC	10
TOP2A	5.83074e-06	-0.389919	0.353	0.4	0.141775	ASD3-28 enriched genes	day30_RGC	17
PTTG1	1.68781e-05	0.250027	0.49	0.427	0.410391	IMR90-4 enriched genes	day12_N. epi	5
MALAT1	2.36972e-05	-0.2545	1	1	0.576196	ASD3-28 enriched genes	day30_oRGC	11
PTN	5.83543e-05	-0.387674	0.374	0.43	1	ASD3-28 enriched genes	day30_RGC	7
ARL6IP1	0.000139171	0.253115	0.51	0.483	1	IMR90-4 enriched genes	day6_N. ect	16
CENPF	0.000153485	0.252177	0.594	0.564	1	IMR90-4 enriched genes	day12_N. epi	1
TMEM158	0.000354102	-0.265974	0.251	0.27	1	ASD3-28 enriched genes	day30_IP and CN	3
MEIS2	0.00546031	-0.530641	0.532	0.468	1	ASD3-28 enriched genes	day30_IP and CN	15
TPM1	0.00710299	-0.255777	0.986	0.988	1	ASD3-28 enriched genes	day6_N. ect	15
ISG15	0.00827688	0.431388	0.107	0.082	1	IMR90-4 enriched genes	day12_NCC	1
CCNB2	0.018344	0.271069	0.497	0.493	1	IMR90-4 enriched genes	day6_N. ect	15
