# Supplementary material for: Deficiency of FABP7 Triggers Premature Neural Differentiation in Idiopathic Normocephalic Autism Organoids
Source: Adv Sci (Weinh). 2024 Nov 18;12(2):2406849. doi: 10.1002/advs.202406849 (PMC11727249; doi:10.1002/advs.202406849)
Supplement: Supplementary file 2 — Supplemental Table 1‐13 [file ADVS-12-2406849-s001.zip › Table S8.xlsx]

## Sheet: Radial glia
Table S8. Gene set enrichment analysis of the RG cell between ASD and CTRL groups.
ID	Description	setSize	enrichmentScore	NES	pvalue	p.adjust	qvalues	rank	leading_edge	core_enrichment
GO:0016043	cellular component organization	590	0.386911	1.49912	0.000999001	0.0295859	0.0262621	384	tags=40%, list=34%, signal=56%	MKI67/CENPF/ASPM/NFIA/MIS18BP1/ADRA2A/TOP2A/SEMA3C/KNL1/CENPU/NUSAP1/CENPN/LEF1/PRRX1/NUCKS1/KIF11/KIF4A/ANP32E/DLGAP5/NFIB/SMC4/CENPE/BUB1B/BIRC5/TLE4/TPBG/HMGB1/EZH2/PRKDC/TENM4/BRCA2/TEX15/SMC2/CXCR4/NCAPH/AURKB/HMGB2/CENPW/LRRN1/FLRT3/MNS1/TTK/HSPA1A/TCF4/NDC80/MFAP2/TACC3/KIF20B/NUF2/ECT2/SGO2/PKIB/FBLN1/DEK/TMEM123/CIT/NCAPG/NASP/SPC25/TUBB6/CCNB1/CDH2/MDK/IGFBP5/CKAP2/TUBA1B/COL9A1/TMSB15A…
GO:0071840	cellular component organization or biogenesis	593	0.383702	1.48722	0.000999001	0.0295859	0.0262621	413	tags=43%, list=37%, signal=57%	MKI67/CENPF/ASPM/NFIA/MIS18BP1/ADRA2A/TOP2A/SEMA3C/KNL1/CENPU/NUSAP1/CENPN/LEF1/PRRX1/NUCKS1/KIF11/KIF4A/ANP32E/DLGAP5/NFIB/SMC4/CENPE/BUB1B/BIRC5/TLE4/TPBG/HMGB1/EZH2/PRKDC/TENM4/BRCA2/TEX15/SMC2/CXCR4/NCAPH/AURKB/HMGB2/CENPW/LRRN1/FLRT3/MNS1/TTK/HSPA1A/TCF4/NDC80/MFAP2/TACC3/KIF20B/NUF2/ECT2/SGO2/PKIB/FBLN1/DEK/TMEM123/CIT/NCAPG/NASP/SPC25/TUBB6/CCNB1/CDH2/MDK/IGFBP5/CKAP2/TUBA1B/COL9A1/TMSB15A…
GO:0006996	organelle organization	372	0.45256	1.74799	0.001	0.0295859	0.0262621	384	tags=47%, list=34%, signal=46%	MKI67/CENPF/ASPM/MIS18BP1/ADRA2A/TOP2A/KNL1/CENPU/NUSAP1/CENPN/LEF1/NUCKS1/KIF11/KIF4A/ANP32E/DLGAP5/SMC4/CENPE/BUB1B/BIRC5/HMGB1/EZH2/PRKDC/BRCA2/TEX15/SMC2/NCAPH/AURKB/HMGB2/CENPW/MNS1/TTK/HSPA1A/NDC80/TACC3/KIF20B/NUF2/ECT2/SGO2/PKIB/DEK/CIT/NCAPG/NASP/SPC25/TUBB6/CCNB1/CDH2/MDK/CKAP2/TUBA1B/TMSB15A/NAP1L1/PTTG1/CDCA8/AXIN2/CCNB2/NCAPD2/UBE2C/SGO1/MAD2L1/KIF2C/HMGN5/KIFC1/NEK2/BUB1/TPX2/SLIT2/…
GO:0044085	cellular component biogenesis	273	0.385972	1.48005	0.001001	0.0295859	0.0262621	324	tags=38%, list=29%, signal=35%	CENPF/ASPM/MIS18BP1/KNL1/CENPU/CENPN/LEF1/KIF11/KIF4A/DLGAP5/CENPE/BIRC5/TLE4/TPBG/HMGB1/PRKDC/TENM4/AURKB/HMGB2/CENPW/LRRN1/FLRT3/MNS1/HSPA1A/TCF4/ECT2/NASP/CCNB1/CDH2/TMSB15A/NAP1L1/AXIN2/UBE2C/KIFC1/NEK2/TPX2/SLIT2/HMGA2/PRC1/CDC20/KIF14/FZD1/CENPA/OIP5/HELLS/ARL6IP1/CDK5RAP2/RAD21/FBXO5/ITGB3BP/TUBB4B/RRM2/KIF23/CD9/GAP43/CENPH/MYBL2/INCENP/CTSC/PLK1/RACGAP1/CKAP5/BCL2/ANLN/HSP90B1/CEP78/PSIP…
GO:0007049	cell cycle	303	0.538997	2.07277	0.001002	0.0295859	0.0262621	369	tags=55%, list=33%, signal=51%	MKI67/CENPF/ASPM/KIF15/MIS18BP1/TOP2A/KNL1/NUSAP1/KIF11/KIF4A/DLGAP5/GTSE1/SMC4/CENPE/BUB1B/BIRC5/EZH2/PRKDC/BRCA2/TEX15/HMMR/SMC2/NCAPH/AURKB/CENPW/PRR11/MNS1/TTK/HSPA1A/NDC80/TACC3/KIF20B/NUF2/ECT2/SGO2/CIT/NCAPG/NASP/SPC25/TUBB6/CKS1B/CCNB1/FOXM1/CBX5/CKAP2/TUBA1B/PTTG1/CDCA2/CDCA8/AXIN2/CCNB2/NCAPD2/UBE2C/SGO1/MAD2L1/KIF2C/HMGN5/KIFC1/NEK2/BUB1/TPX2/DACH1/PRKCB/HMGA2/PRC1/GAS1/CDC20/KIF14/ORC…
GO:0022402	cell cycle process	244	0.551217	2.10336	0.00100604	0.0295859	0.0262621	369	tags=59%, list=33%, signal=50%	MKI67/CENPF/ASPM/TOP2A/KNL1/NUSAP1/KIF11/KIF4A/DLGAP5/GTSE1/SMC4/CENPE/BUB1B/BIRC5/EZH2/PRKDC/BRCA2/TEX15/HMMR/SMC2/NCAPH/AURKB/CENPW/PRR11/TTK/HSPA1A/NDC80/TACC3/KIF20B/NUF2/ECT2/SGO2/CIT/NCAPG/NASP/SPC25/CKS1B/CCNB1/FOXM1/CBX5/CKAP2/PTTG1/CDCA8/AXIN2/CCNB2/NCAPD2/UBE2C/SGO1/MAD2L1/KIF2C/HMGN5/KIFC1/NEK2/BUB1/TPX2/DACH1/PRKCB/HMGA2/PRC1/GAS1/CDC20/KIF14/ORC6/CENPA/CDK5RAP2/ZFP36L2/RAD21/FBXO5/TU…
GO:0000278	mitotic cell cycle	218	0.54731	2.07889	0.00100806	0.0295859	0.0262621	369	tags=59%, list=33%, signal=49%	MKI67/CENPF/KIF15/TOP2A/NUSAP1/KIF11/KIF4A/DLGAP5/GTSE1/SMC4/CENPE/BUB1B/BIRC5/EZH2/PRKDC/BRCA2/HMMR/SMC2/NCAPH/AURKB/CENPW/TTK/HSPA1A/NDC80/TACC3/KIF20B/NUF2/ECT2/SGO2/CIT/NCAPG/NASP/SPC25/TUBB6/CKS1B/CCNB1/FOXM1/CKAP2/TUBA1B/PTTG1/CDCA8/CCNB2/NCAPD2/UBE2C/SGO1/MAD2L1/KIF2C/KIFC1/NEK2/BUB1/TPX2/PRKCB/HMGA2/PRC1/GAS1/CDC20/KIF14/ORC6/CENPA/SKA3/CDK5RAP2/ZFP36L2/RAD21/FBXO5/TUBB4B/RRM2/KIF18A/ATAD…
GO:0007010	cytoskeleton organization	187	0.423441	1.58985	0.00100908	0.0295859	0.0262621	242	tags=35%, list=22%, signal=33%	ASPM/ADRA2A/NUSAP1/KIF11/KIF4A/DLGAP5/CENPE/BIRC5/BRCA2/AURKB/CENPW/TTK/HSPA1A/NDC80/TACC3/NUF2/ECT2/CIT/SPC25/TUBB6/CCNB1/MDK/CKAP2/TUBA1B/TMSB15A/SGO1/MAD2L1/KIF2C/KIFC1/NEK2/TPX2/SLIT2/PRC1/CDC20/CENPA/SKA3/GAS2L3/CDK5RAP2/FBXO5/TUBB4B/KIF18A/KIF23/CENPH/TUBA1C/PCLAF/MYBL2/INCENP/PLK1/RACGAP1/CKAP5/BCL2/ANLN/RND3/HSP90B1/FAT1/CEP135/BRCA1/EMP2/XPO1/FSIP2/CNTRL/CNTLN/ADD3/GJA1/SAPCD2
GO:0051726	regulation of cell cycle	191	0.471618	1.77457	0.00100908	0.0295859	0.0262621	369	tags=53%, list=33%, signal=43%	MKI67/CENPF/ASPM/TOP2A/NUSAP1/KIF11/DLGAP5/GTSE1/CENPE/BUB1B/EZH2/PRKDC/BRCA2/HMMR/AURKB/PRR11/TTK/HSPA1A/NDC80/TACC3/KIF20B/ECT2/CIT/CKS1B/CCNB1/FOXM1/CBX5/PTTG1/AXIN2/CCNB2/UBE2C/MAD2L1/HMGN5/NEK2/BUB1/TPX2/DACH1/HMGA2/PRC1/GAS1/CDC20/KIF14/CDK5RAP2/ZFP36L2/RAD21/FBXO5/TUBB4B/RRM2/ATAD5/PCNA/KIF23/JADE1/TIMELESS/FANCD2/PCLAF/MYBL2/INCENP/E2F8/PLK1/RACGAP1/CKAP5/BCL2/ANLN/CDC25C/CEP78/CEP135/BRC…
GO:1903047	mitotic cell cycle process	193	0.552284	2.08004	0.00101215	0.0295859	0.0262621	369	tags=61%, list=33%, signal=49%	MKI67/CENPF/TOP2A/NUSAP1/KIF11/KIF4A/DLGAP5/GTSE1/SMC4/CENPE/BUB1B/BIRC5/EZH2/PRKDC/BRCA2/HMMR/SMC2/NCAPH/AURKB/TTK/HSPA1A/NDC80/TACC3/KIF20B/NUF2/ECT2/SGO2/CIT/NCAPG/NASP/SPC25/CKS1B/CCNB1/FOXM1/CKAP2/PTTG1/CDCA8/CCNB2/NCAPD2/UBE2C/SGO1/MAD2L1/KIF2C/KIFC1/NEK2/BUB1/TPX2/PRKCB/HMGA2/PRC1/CDC20/KIF14/ORC6/CENPA/CDK5RAP2/ZFP36L2/RAD21/FBXO5/TUBB4B/RRM2/KIF18A/ATAD5/PCNA/CEP55/KIF23/JADE1/CENPH/FANC…
GO:0051301	cell division	147	0.586361	2.16704	0.00101523	0.0295859	0.0262621	349	tags=65%, list=31%, signal=51%	CENPF/ASPM/MIS18BP1/TOP2A/KNL1/NUSAP1/LEF1/KIF11/KIF4A/SMC4/CENPE/BUB1B/BIRC5/BRCA2/SMC2/NCAPH/AURKB/CENPW/NDC80/TACC3/KIF20B/NUF2/ECT2/SGO2/CIT/NCAPG/SPC25/CKS1B/CCNB1/MDK/CKAP2/TUBA1B/PTTG1/CDCA2/CDCA8/CCNB2/NCAPD2/UBE2C/SGO1/MAD2L1/KIF2C/KIFC1/NEK2/BUB1/TPX2/HMGA2/PRC1/CDC20/KIF14/ORC6/CENPA/OIP5/HELLS/CDCA3/SKA3/PTN/ZFP36L2/RAD21/FBXO5/ITGB3BP/CEP55/KIF23/TIMELESS/TUBA1C/INCENP/E2F8/PLK1/RACG…
GO:0010564	regulation of cell cycle process	135	0.543435	1.99308	0.00101937	0.0295859	0.0262621	369	tags=64%, list=33%, signal=49%	MKI67/CENPF/NUSAP1/KIF11/DLGAP5/GTSE1/CENPE/BUB1B/EZH2/PRKDC/BRCA2/HMMR/AURKB/TTK/HSPA1A/NDC80/TACC3/KIF20B/ECT2/CIT/CCNB1/FOXM1/CBX5/PTTG1/AXIN2/UBE2C/MAD2L1/HMGN5/NEK2/BUB1/TPX2/DACH1/HMGA2/PRC1/CDC20/KIF14/CDK5RAP2/ZFP36L2/RAD21/FBXO5/TUBB4B/RRM2/ATAD5/PCNA/KIF23/JADE1/INCENP/E2F8/PLK1/RACGAP1/CKAP5/BCL2/ANLN/CDC25C/CEP78/CEP135/BRCA1/XPO1/FAM83D/CNTRL/SOX4/MSX1/PLAGL1/WNT5A/CDCA5/FEN1/ID2/SPD…
GO:0051276	chromosome organization	155	0.605214	2.23999	0.00101937	0.0295859	0.0262621	369	tags=68%, list=33%, signal=53%	MKI67/CENPF/MIS18BP1/TOP2A/KNL1/CENPU/NUSAP1/CENPN/LEF1/NUCKS1/KIF4A/ANP32E/DLGAP5/SMC4/CENPE/BUB1B/HMGB1/EZH2/PRKDC/BRCA2/TEX15/SMC2/NCAPH/AURKB/HMGB2/CENPW/TTK/NDC80/TACC3/NUF2/SGO2/PKIB/DEK/NCAPG/NASP/CCNB1/NAP1L1/PTTG1/CDCA8/AXIN2/NCAPD2/UBE2C/SGO1/MAD2L1/KIF2C/HMGN5/KIFC1/NEK2/BUB1/PRKCB/HMGA2/PRC1/CDC20/KIF14/CENPA/OIP5/HELLS/CDK5RAP2/RAD21/SUPT16H/FBXO5/ITGB3BP/KIF18A/PCNA/KIF23/JADE1/CENP…
GO:0000003	reproduction	157	0.395926	1.46763	0.00102041	0.0295859	0.0262621	281	tags=41%, list=25%, signal=36%	ASPM/TOP2A/KNL1/LEF1/SMC4/BUB1B/PRKDC/BRCA2/TEX15/SMC2/NCAPH/HMGB2/HEY1/MNS1/TTK/NUF2/SGO2/FBLN1/NASP/CCNB1/MDK/IGFBP5/RSPO3/PTTG1/DSG2/NCAPD2/SGO1/KIFC1/NEK2/BUB1/DACH1/SLIT2/CDC20/DMRT3/PTN/RAD21/FBXO5/KIF18A/PCNA/COL9A3/CD9/FANCD2/CIP2A/INCENP/E2F8/PLK1/RACGAP1/BCL2/CDC25C/SPINT2/DMRTA2/EMP2/FSIP2/CITED2/GJA1/HTRA1/MSX1/SLIT3/CTSV/WNT5A/MND1/SMC1A/BRIP1/ZFPM2/RRM1
GO:0022414	reproductive process	157	0.395926	1.46763	0.00102041	0.0295859	0.0262621	281	tags=41%, list=25%, signal=36%	ASPM/TOP2A/KNL1/LEF1/SMC4/BUB1B/PRKDC/BRCA2/TEX15/SMC2/NCAPH/HMGB2/HEY1/MNS1/TTK/NUF2/SGO2/FBLN1/NASP/CCNB1/MDK/IGFBP5/RSPO3/PTTG1/DSG2/NCAPD2/SGO1/KIFC1/NEK2/BUB1/DACH1/SLIT2/CDC20/DMRT3/PTN/RAD21/FBXO5/KIF18A/PCNA/COL9A3/CD9/FANCD2/CIP2A/INCENP/E2F8/PLK1/RACGAP1/BCL2/CDC25C/SPINT2/DMRTA2/EMP2/FSIP2/CITED2/GJA1/HTRA1/MSX1/SLIT3/CTSV/WNT5A/MND1/SMC1A/BRIP1/ZFPM2/RRM1
GO:0033043	regulation of organelle organization	157	0.409662	1.51855	0.00102041	0.0295859	0.0262621	305	tags=39%, list=27%, signal=33%	MKI67/CENPF/TOP2A/NUSAP1/KIF11/DLGAP5/CENPE/BUB1B/AURKB/MNS1/TTK/HSPA1A/NDC80/TACC3/KIF20B/ECT2/PKIB/CCNB1/CDH2/MDK/CKAP2/TMSB15A/PTTG1/AXIN2/UBE2C/MAD2L1/NEK2/BUB1/TPX2/SLIT2/CDC20/SKA3/ARL6IP1/CDK5RAP2/RAD21/FBXO5/KIF18A/GAP43/PLK1/CKAP5/BCL2/ANLN/RND3/CDC25C/CEP135/BRCA1/XPO1/RIF1/CNTRL/DNMT1/ADD3/MSX1/CAPG/WNT5A/CDCA5/FEN1/SPDL1/TET1/EFNA5/CEP70/ANXA2/GPSM2
GO:0044770	cell cycle phase transition	130	0.450705	1.6497	0.00102564	0.0295859	0.0262621	359	tags=51%, list=32%, signal=39%	CENPF/DLGAP5/GTSE1/CENPE/BUB1B/EZH2/PRKDC/HMMR/AURKB/TTK/NDC80/TACC3/NASP/CKS1B/CCNB1/FOXM1/CCNB2/UBE2C/MAD2L1/NEK2/BUB1/TPX2/HMGA2/CDC20/KIF14/ORC6/CDK5RAP2/ZFP36L2/RAD21/FBXO5/TUBB4B/RRM2/ATAD5/PCNA/JADE1/TIMELESS/E2F8/PLK1/CKAP5/BCL2/ANLN/CDC25C/CEP78/CEP135/BRCA1/FAM83D/CNTRL/SOX4/CCNA2/PLAGL1/CDCA5/ID2/MELK/SPDL1/DBF4/CEP70/TYMS/RBBP8/BLM/CDK6/CDKN3/CLSPN/CDK1/BUB3/DTL/CHEK1
GO:0007017	microtubule-based process	121	0.540985	1.96669	0.00102775	0.0295859	0.0262621	385	tags=62%, list=34%, signal=46%	ASPM/RASGRP1/KIF15/NUSAP1/KIF11/KIF4A/DLGAP5/GTSE1/CENPE/BIRC5/BRCA2/AURKB/CENPW/TTK/HSPA1A/NDC80/TACC3/KIF20B/NUF2/SPC25/TUBB6/CCNB1/CKAP2/TUBA1B/SGO1/MAD2L1/KIF2C/KIFC1/NEK2/TPX2/PRC1/CDC20/KIF14/CENPA/SKA3/GAS2L3/CDK5RAP2/FBXO5/TUBB4B/KIF18A/KIF23/CENPH/TUBA1C/PCLAF/MYBL2/INCENP/PLK1/RACGAP1/CKAP5/CEP135/BRCA1/XPO1/FSIP2/CNTLN/GJA1/SAPCD2/SMC1A/SPDL1/KIF18B/EFNA5/CEP70/GPSM2/PSRC1/HSPA1B/SKA1/…
GO:0044772	mitotic cell cycle phase transition	122	0.463423	1.68737	0.00102881	0.0295859	0.0262621	355	tags=52%, list=32%, signal=40%	CENPF/DLGAP5/GTSE1/CENPE/BUB1B/EZH2/PRKDC/HMMR/AURKB/TTK/NDC80/TACC3/NASP/CKS1B/CCNB1/FOXM1/CCNB2/UBE2C/MAD2L1/NEK2/BUB1/TPX2/HMGA2/CDC20/KIF14/ORC6/CDK5RAP2/ZFP36L2/RAD21/FBXO5/TUBB4B/RRM2/ATAD5/PCNA/JADE1/E2F8/PLK1/CKAP5/BCL2/ANLN/CDC25C/CEP78/CEP135/BRCA1/CNTRL/SOX4/CCNA2/PLAGL1/CDCA5/ID2/MELK/SPDL1/DBF4/CEP70/TYMS/RBBP8/BLM/CDK6/CDKN3/CLSPN/CDK1/BUB3/DTL
GO:0007346	regulation of mitotic cell cycle	120	0.522156	1.89692	0.00102987	0.0295859	0.0262621	359	tags=57%, list=32%, signal=44%	MKI67/CENPF/TOP2A/NUSAP1/KIF11/DLGAP5/GTSE1/CENPE/BUB1B/EZH2/PRKDC/BRCA2/HMMR/AURKB/TTK/HSPA1A/NDC80/TACC3/KIF20B/CKS1B/CCNB1/PTTG1/UBE2C/MAD2L1/NEK2/BUB1/TPX2/HMGA2/GAS1/CDC20/KIF14/CDK5RAP2/ZFP36L2/RAD21/FBXO5/TUBB4B/ATAD5/PCNA/JADE1/FANCD2/INCENP/E2F8/PLK1/CKAP5/BCL2/ANLN/CDC25C/CEP78/CEP135/BRCA1/CNTRL/SOX4/PLAGL1/CDCA5/ID2/SPDL1/HES1/CEP70/GPSM2/BLM/PSRC1/CDK6/HSPA1B/CLSPN/CDK1/ZWINT/BUB3/DT…
GO:0006259	DNA metabolic process	113	0.459477	1.65928	0.00103093	0.0295859	0.0262621	368	tags=56%, list=33%, signal=42%	CENPF/TOP2A/LEF1/PRRX1/NUCKS1/HMGB1/EZH2/PRKDC/BRCA2/TEX15/AURKB/HMGB2/PKIB/DEK/FOXM1/PTTG1/AXIN2/RAD51AP1/NEK2/DACH1/USP1/HMGA2/ORC6/HELLS/RAD21/FANCI/SUPT16H/ATAD5/PCNA/TIMELESS/FANCD2/PCLAF/BRCA1/POLD3/RIF1/DNMT1/ESCO2/GJA1/MMS22L/MND1/SMC1A/CDCA5/FEN1/UBE2T/BRIP1/PARPBP/TET1/TYMS/RBBP8/LIG1/BLM/CHAF1A/GINS2/BCL11B/PIF1/HMGB3/CLSPN/CDK1/KIF22/DTL/CHEK1/RFC3/WDHD1
GO:0000226	microtubule cytoskeleton organization	108	0.547005	1.96836	0.00103627	0.0295859	0.0262621	380	tags=63%, list=34%, signal=46%	ASPM/NUSAP1/KIF11/KIF4A/DLGAP5/CENPE/BIRC5/BRCA2/AURKB/CENPW/TTK/HSPA1A/NDC80/TACC3/NUF2/SPC25/TUBB6/CCNB1/CKAP2/TUBA1B/SGO1/MAD2L1/KIF2C/KIFC1/NEK2/TPX2/PRC1/CDC20/CENPA/SKA3/GAS2L3/CDK5RAP2/FBXO5/TUBB4B/KIF18A/KIF23/CENPH/TUBA1C/PCLAF/MYBL2/INCENP/PLK1/RACGAP1/CKAP5/CEP135/BRCA1/XPO1/FSIP2/CNTLN/GJA1/SAPCD2/SMC1A/SPDL1/KIF18B/EFNA5/CEP70/GPSM2/PSRC1/HSPA1B/SKA1/CDK1/KIF20A/CHEK1/KNSTRN/CEP152/S…
GO:0045786	negative regulation of cell cycle	101	0.441589	1.58314	0.00103627	0.0295859	0.0262621	359	tags=50%, list=32%, signal=38%	CENPF/TOP2A/GTSE1/BUB1B/EZH2/PRKDC/AURKB/PRR11/TTK/NDC80/KIF20B/CCNB1/FOXM1/CBX5/PTTG1/MAD2L1/HMGN5/NEK2/BUB1/HMGA2/GAS1/CDC20/CDK5RAP2/ZFP36L2/RAD21/FBXO5/RRM2/PCNA/JADE1/TIMELESS/FANCD2/E2F8/PLK1/BCL2/CDC25C/BRCA1/SOX4/PLAGL1/ID2/BRIP1/SPDL1/RBBP8/BLM/CDK6/CDKN3/CLSPN/CDK1/ZWINT/BUB3/DTL/CHEK1
GO:0048285	organelle fission	99	0.631107	2.25657	0.00103842	0.0295859	0.0262621	369	tags=76%, list=33%, signal=56%	MKI67/CENPF/ASPM/TOP2A/NUSAP1/KIF11/KIF4A/DLGAP5/SMC4/CENPE/BUB1B/BIRC5/BRCA2/TEX15/SMC2/NCAPH/AURKB/TTK/HSPA1A/NDC80/TACC3/KIF20B/NUF2/SGO2/NCAPG/CCNB1/PTTG1/CDCA8/CCNB2/NCAPD2/UBE2C/SGO1/MAD2L1/KIF2C/KIFC1/NEK2/BUB1/TPX2/PRKCB/PRC1/CDC20/KIF14/CDK5RAP2/RAD21/FBXO5/KIF18A/KIF23/FANCD2/MYBL2/INCENP/PLK1/RACGAP1/ANLN/CDC25C/MSX1/WNT5A/MND1/SMC1A/CDCA5/BRIP1/SPDL1/KIF18B/CENPK/NCAPG2/PSRC1/HSPA1B/C…
GO:0000280	nuclear division	98	0.633579	2.26212	0.00104167	0.0295859	0.0262621	369	tags=77%, list=33%, signal=56%	MKI67/CENPF/ASPM/TOP2A/NUSAP1/KIF11/KIF4A/DLGAP5/SMC4/CENPE/BUB1B/BIRC5/BRCA2/TEX15/SMC2/NCAPH/AURKB/TTK/HSPA1A/NDC80/TACC3/KIF20B/NUF2/SGO2/NCAPG/CCNB1/PTTG1/CDCA8/CCNB2/NCAPD2/UBE2C/SGO1/MAD2L1/KIF2C/KIFC1/NEK2/BUB1/TPX2/PRKCB/PRC1/CDC20/KIF14/CDK5RAP2/RAD21/FBXO5/KIF18A/KIF23/FANCD2/MYBL2/INCENP/PLK1/RACGAP1/ANLN/CDC25C/MSX1/WNT5A/MND1/SMC1A/CDCA5/BRIP1/SPDL1/KIF18B/CENPK/NCAPG2/PSRC1/HSPA1B/C…
GO:1901987	regulation of cell cycle phase transition	91	0.499128	1.77886	0.00104167	0.0295859	0.0262621	392	tags=63%, list=35%, signal=44%	CENPF/DLGAP5/GTSE1/CENPE/BUB1B/EZH2/PRKDC/HMMR/AURKB/TTK/NDC80/CCNB1/UBE2C/MAD2L1/NEK2/BUB1/TPX2/HMGA2/CDC20/KIF14/CDK5RAP2/ZFP36L2/RAD21/FBXO5/TUBB4B/ATAD5/PCNA/JADE1/E2F8/PLK1/CKAP5/BCL2/ANLN/CDC25C/CEP78/CEP135/BRCA1/FAM83D/CNTRL/SOX4/PLAGL1/CDCA5/ID2/SPDL1/DBF4/CEP70/BLM/CDK6/CLSPN/CDK1/BUB3/DTL/CHEK1/CEP152/AURKA/ZFP36L1/PLK4
GO:0007059	chromosome segregation	84	0.690672	2.44242	0.00105152	0.0295859	0.0262621	298	tags=77%, list=27%, signal=61%	MKI67/CENPF/TOP2A/KNL1/NUSAP1/CENPN/KIF4A/DLGAP5/SMC4/CENPE/BUB1B/BIRC5/TEX15/SMC2/NCAPH/AURKB/CENPW/TTK/NDC80/TACC3/NUF2/ECT2/SGO2/NCAPG/SPC25/CCNB1/PTTG1/CDCA2/CDCA8/AXIN2/NCAPD2/UBE2C/SGO1/MAD2L1/KIF2C/KIFC1/NEK2/BUB1/PRC1/CDC20/KIF14/OIP5/SKA3/CDK5RAP2/RAD21/FBXO5/KIF18A/KIF23/CENPH/FANCD2/INCENP/PLK1/RACGAP1/BRCA1/FAM83D/ESCO2/HJURP/SMC1A/CDCA5/FEN1/BRIP1/SPDL1/KIF18B/CENPK/NCAPG2
GO:1901990	regulation of mitotic cell cycle phase transition	83	0.516782	1.82198	0.00105708	0.0295859	0.0262621	392	tags=65%, list=35%, signal=46%	CENPF/DLGAP5/GTSE1/CENPE/BUB1B/EZH2/PRKDC/HMMR/AURKB/TTK/NDC80/CCNB1/UBE2C/MAD2L1/NEK2/BUB1/TPX2/HMGA2/CDC20/KIF14/CDK5RAP2/ZFP36L2/RAD21/FBXO5/TUBB4B/ATAD5/PCNA/JADE1/E2F8/PLK1/CKAP5/BCL2/ANLN/CDC25C/CEP78/CEP135/BRCA1/CNTRL/SOX4/PLAGL1/CDCA5/ID2/SPDL1/CEP70/BLM/CDK6/CLSPN/CDK1/BUB3/DTL/CEP152/AURKA/ZFP36L1/PLK4
GO:0070925	organelle assembly	82	0.541842	1.90675	0.00105932	0.0295859	0.0262621	233	tags=45%, list=21%, signal=39%	CENPF/ASPM/KNL1/CENPN/KIF11/KIF4A/DLGAP5/CENPE/BIRC5/PRKDC/AURKB/CENPW/MNS1/HSPA1A/KIFC1/NEK2/TPX2/PRC1/CDC20/CENPA/CDK5RAP2/FBXO5/TUBB4B/KIF23/GAP43/CENPH/MYBL2/INCENP/PLK1/RACGAP1/CKAP5/ANLN/CEP78/CEP135/BRCA1/FSIP2/CNTRL
GO:0140014	mitotic nuclear division	82	0.648252	2.2812	0.00105932	0.0295859	0.0262621	210	tags=60%, list=19%, signal=52%	MKI67/CENPF/NUSAP1/KIF11/KIF4A/DLGAP5/SMC4/CENPE/BUB1B/BIRC5/SMC2/NCAPH/AURKB/TTK/HSPA1A/NDC80/TACC3/KIF20B/NUF2/SGO2/NCAPG/CCNB1/PTTG1/CDCA8/CCNB2/NCAPD2/UBE2C/SGO1/MAD2L1/KIF2C/KIFC1/NEK2/BUB1/TPX2/PRKCB/PRC1/CDC20/KIF14/CDK5RAP2/RAD21/FBXO5/KIF18A/KIF23/MYBL2/INCENP/PLK1/RACGAP1/ANLN/CDC25C
GO:0006325	chromatin organization	73	0.533553	1.84115	0.00106383	0.0295859	0.0262621	387	tags=66%, list=35%, signal=46%	MKI67/MIS18BP1/KNL1/CENPU/CENPN/LEF1/NUCKS1/ANP32E/HMGB1/EZH2/BRCA2/AURKB/HMGB2/CENPW/DEK/NASP/CCNB1/NAP1L1/HMGN5/PRKCB/HMGA2/CENPA/OIP5/HELLS/SUPT16H/ITGB3BP/JADE1/CENPH/INCENP/BRCA1/RIF1/DNMT1/ANP32B/HJURP/CCNA2/CENPK/TET1/REST/CHAF1A/CENPL/CDCA4/HMGB3/CDK1/VRK1/CHEK1/AURKA/ASF1B/CENPM
GO:0010948	negative regulation of cell cycle process	69	0.501638	1.71678	0.00107411	0.0295859	0.0262621	359	tags=58%, list=32%, signal=42%	CENPF/GTSE1/BUB1B/EZH2/PRKDC/AURKB/TTK/NDC80/CCNB1/CBX5/PTTG1/MAD2L1/HMGN5/NEK2/BUB1/HMGA2/CDC20/CDK5RAP2/ZFP36L2/RAD21/FBXO5/RRM2/PCNA/JADE1/E2F8/PLK1/BCL2/CDC25C/BRCA1/SOX4/PLAGL1/SPDL1/RBBP8/BLM/CDK6/CLSPN/CDK1/BUB3/DTL/CHEK1
GO:0051640	organelle localization	69	0.546072	1.86885	0.00107411	0.0295859	0.0262621	394	tags=65%, list=35%, signal=45%	CENPF/ASPM/RASGRP1/NUSAP1/DLGAP5/CENPE/AURKB/NDC80/NUF2/CCNB1/CDH2/CDCA8/MAD2L1/KIF2C/KIFC1/NEK2/KIF14/CENPA/CDK5RAP2/TUBB4B/KIF18A/KIF23/INCENP/CTSC/PLK1/CKAP5/CEP78/CEP135/XPO1/FAM83D/CNTRL/GJA1/SAPCD2/CDCA5/SPDL1/CEP70/GPSM2/PSRC1/CDK1/KIF22/CEP152/SPAG5/AURKA/PLK4/RAB3B
GO:0098813	nuclear chromosome segregation	71	0.679378	2.32495	0.00107991	0.0295859	0.0262621	298	tags=76%, list=27%, signal=60%	CENPF/TOP2A/KNL1/NUSAP1/KIF4A/DLGAP5/SMC4/CENPE/BUB1B/TEX15/SMC2/NCAPH/AURKB/TTK/NDC80/TACC3/NUF2/ECT2/SGO2/NCAPG/CCNB1/PTTG1/CDCA8/AXIN2/NCAPD2/UBE2C/SGO1/MAD2L1/KIF2C/KIFC1/NEK2/BUB1/PRC1/CDC20/KIF14/CDK5RAP2/RAD21/FBXO5/KIF18A/KIF23/FANCD2/INCENP/PLK1/RACGAP1/FAM83D/ESCO2/SMC1A/CDCA5/FEN1/BRIP1/SPDL1/KIF18B/CENPK/NCAPG2
GO:0006260	DNA replication	68	0.49552	1.69316	0.00108108	0.0295859	0.0262621	379	tags=59%, list=34%, signal=41%	NFIA/NUCKS1/NFIB/BRCA2/NASP/NAP1L1/DACH1/ORC6/FAM111B/SUPT16H/FBXO5/RRM2/ATAD5/PCNA/TIMELESS/PCLAF/E2F8/BRCA1/POLD3/ESCO2/MMS22L/CCNA2/FEN1/BRIP1/RRM1/DBF4/RBBP8/LIG1/BLM/CHAF1A/GINS2/PIF1/CLSPN/CDK1/DTL/RBMS1/CHEK1/RFC3/WDHD1/CST3
GO:0000070	mitotic sister chromatid segregation	57	0.676185	2.25116	0.00109649	0.0295859	0.0262621	201	tags=67%, list=18%, signal=58%	CENPF/NUSAP1/KIF4A/DLGAP5/SMC4/CENPE/BUB1B/SMC2/NCAPH/AURKB/TTK/NDC80/TACC3/NUF2/SGO2/NCAPG/CCNB1/PTTG1/CDCA8/NCAPD2/UBE2C/SGO1/MAD2L1/KIF2C/KIFC1/NEK2/BUB1/PRC1/CDC20/KIF14/CDK5RAP2/RAD21/FBXO5/KIF18A/KIF23/INCENP/PLK1/RACGAP1
GO:0000819	sister chromatid segregation	62	0.674035	2.27348	0.00109649	0.0295859	0.0262621	298	tags=77%, list=27%, signal=60%	CENPF/TOP2A/NUSAP1/KIF4A/DLGAP5/SMC4/CENPE/BUB1B/SMC2/NCAPH/AURKB/TTK/NDC80/TACC3/NUF2/SGO2/NCAPG/CCNB1/PTTG1/CDCA8/AXIN2/NCAPD2/UBE2C/SGO1/MAD2L1/KIF2C/KIFC1/NEK2/BUB1/PRC1/CDC20/KIF14/CDK5RAP2/RAD21/FBXO5/KIF18A/KIF23/INCENP/PLK1/RACGAP1/ESCO2/SMC1A/CDCA5/FEN1/SPDL1/KIF18B/CENPK/NCAPG2
GO:0071103	DNA conformation change	62	0.558067	1.88233	0.00109649	0.0295859	0.0262621	341	tags=63%, list=30%, signal=46%	MIS18BP1/TOP2A/KNL1/CENPU/NUSAP1/CENPN/SMC4/HMGB1/SMC2/NCAPH/HMGB2/CENPW/NCAPG/NASP/CCNB1/NAP1L1/NCAPD2/HMGA2/CENPA/OIP5/HELLS/ITGB3BP/CENPH/INCENP/DNMT1/ANP32B/HJURP/CDCA5/BRIP1/CENPK/TET1/NCAPG2/BLM/CHAF1A/CENPL/GINS2/PIF1/HMGB3/CDK1
GO:0033044	regulation of chromosome organization	48	0.599057	1.94679	0.00111982	0.0295859	0.0262621	296	tags=62%, list=26%, signal=48%	MKI67/CENPF/TOP2A/DLGAP5/CENPE/BUB1B/AURKB/TTK/NDC80/TACC3/PKIB/CCNB1/PTTG1/AXIN2/UBE2C/MAD2L1/NEK2/BUB1/CDC20/CDK5RAP2/RAD21/FBXO5/PLK1/BRCA1/RIF1/DNMT1/CDCA5/FEN1/SPDL1/TET1
GO:1902850	microtubule cytoskeleton organization involved in mitosis	46	0.619806	1.99688	0.00112486	0.0295859	0.0262621	242	tags=65%, list=22%, signal=53%	NUSAP1/KIF11/KIF4A/DLGAP5/CENPE/BIRC5/AURKB/TTK/HSPA1A/NDC80/TACC3/NUF2/SPC25/CCNB1/MAD2L1/KIFC1/NEK2/TPX2/PRC1/CDC20/CENPA/CDK5RAP2/KIF23/CENPH/MYBL2/PLK1/RACGAP1/CKAP5/GJA1/SAPCD2
GO:0051783	regulation of nuclear division	45	0.642822	2.0574	0.00113379	0.0295859	0.0262621	283	tags=67%, list=25%, signal=52%	MKI67/CENPF/NUSAP1/KIF11/DLGAP5/CENPE/BUB1B/AURKB/TTK/HSPA1A/NDC80/TACC3/KIF20B/CCNB1/PTTG1/UBE2C/MAD2L1/NEK2/BUB1/CDC20/CDK5RAP2/RAD21/FBXO5/PLK1/ANLN/CDC25C/MSX1/WNT5A/CDCA5/SPDL1
GO:0006323	DNA packaging	43	0.638415	2.02539	0.00113895	0.0295859	0.0262621	323	tags=74%, list=29%, signal=55%	MIS18BP1/TOP2A/KNL1/CENPU/NUSAP1/CENPN/SMC4/SMC2/NCAPH/HMGB2/CENPW/NCAPG/NASP/CCNB1/NAP1L1/NCAPD2/HMGA2/CENPA/OIP5/HELLS/ITGB3BP/CENPH/INCENP/DNMT1/ANP32B/HJURP/CDCA5/CENPK/TET1/NCAPG2/CHAF1A/CENPL
GO:0007051	spindle organization	43	0.67899	2.15411	0.00113895	0.0295859	0.0262621	202	tags=65%, list=18%, signal=55%	ASPM/KIF11/KIF4A/DLGAP5/CENPE/BIRC5/AURKB/CENPW/TTK/HSPA1A/NDC80/TACC3/NUF2/SPC25/CCNB1/KIFC1/NEK2/TPX2/PRC1/CDC20/FBXO5/KIF23/CENPH/MYBL2/INCENP/PLK1/RACGAP1/CKAP5
GO:0007088	regulation of mitotic nuclear division	41	0.68759	2.1746	0.00114286	0.0295859	0.0262621	210	tags=63%, list=19%, signal=53%	MKI67/CENPF/NUSAP1/KIF11/DLGAP5/CENPE/BUB1B/AURKB/TTK/HSPA1A/NDC80/TACC3/KIF20B/CCNB1/PTTG1/UBE2C/MAD2L1/NEK2/BUB1/CDC20/CDK5RAP2/RAD21/FBXO5/PLK1/ANLN/CDC25C
GO:1903046	meiotic cell cycle process	38	0.646466	2.01586	0.00114679	0.0295859	0.0262621	278	tags=71%, list=25%, signal=55%	ASPM/TOP2A/SMC4/BUB1B/BRCA2/TEX15/SMC2/NCAPH/TTK/NUF2/SGO2/PTTG1/NCAPD2/SGO1/BUB1/CDC20/RAD21/FBXO5/KIF18A/FANCD2/INCENP/PLK1/CDC25C/MSX1/WNT5A/MND1/BRIP1
GO:1902749	regulation of cell cycle G2/M phase transition	39	0.581262	1.82032	0.00115075	0.0295859	0.0262621	406	tags=79%, list=36%, signal=52%	CENPF/GTSE1/HMMR/AURKB/CCNB1/NEK2/TPX2/HMGA2/KIF14/CDK5RAP2/RAD21/FBXO5/TUBB4B/ATAD5/PLK1/CKAP5/CDC25C/CEP78/CEP135/BRCA1/CNTRL/CEP70/BLM/CLSPN/CDK1/DTL/CHEK1/CEP152/AURKA/PLK4/CDC25B
GO:0007052	mitotic spindle organization	35	0.689639	2.13025	0.00115607	0.0295859	0.0262621	202	tags=69%, list=18%, signal=58%	KIF11/KIF4A/DLGAP5/CENPE/BIRC5/AURKB/TTK/HSPA1A/NDC80/TACC3/NUF2/SPC25/CCNB1/KIFC1/NEK2/TPX2/PRC1/CDC20/KIF23/CENPH/MYBL2/PLK1/RACGAP1/CKAP5
GO:0051983	regulation of chromosome segregation	34	0.708907	2.18288	0.00116686	0.0295859	0.0262621	201	tags=71%, list=18%, signal=60%	MKI67/CENPF/DLGAP5/CENPE/BUB1B/AURKB/TTK/NDC80/TACC3/ECT2/CCNB1/PTTG1/AXIN2/UBE2C/MAD2L1/KIF2C/NEK2/BUB1/CDC20/CDK5RAP2/RAD21/FBXO5/PLK1/RACGAP1
GO:0140013	meiotic nuclear division	34	0.650546	2.00318	0.00116686	0.0295859	0.0262621	278	tags=74%, list=25%, signal=57%	ASPM/TOP2A/SMC4/BUB1B/BRCA2/TEX15/SMC2/NCAPH/TTK/NUF2/SGO2/PTTG1/SGO1/BUB1/CDC20/RAD21/FBXO5/KIF18A/FANCD2/INCENP/PLK1/MSX1/WNT5A/MND1/BRIP1
GO:0006333	chromatin assembly or disassembly	32	0.609297	1.84813	0.00118765	0.0295859	0.0262621	323	tags=69%, list=29%, signal=50%	MIS18BP1/KNL1/CENPU/CENPN/HMGB2/CENPW/NASP/NAP1L1/HMGA2/CENPA/OIP5/HELLS/SUPT16H/ITGB3BP/CENPH/DNMT1/ANP32B/HJURP/CENPK/TET1/CHAF1A/CENPL
GO:0000910	cytokinesis	30	0.650081	1.93257	0.00120919	0.0295859	0.0262621	205	tags=60%, list=18%, signal=50%	NUSAP1/KIF4A/BRCA2/AURKB/KIF20B/ECT2/CIT/CKAP2/PRC1/KIF14/CENPA/CEP55/KIF23/INCENP/E2F8/PLK1/RACGAP1/ANLN
GO:0033045	regulation of sister chromatid segregation	27	0.715144	2.09586	0.00121951	0.0295859	0.0262621	283	tags=81%, list=25%, signal=62%	CENPF/DLGAP5/CENPE/BUB1B/AURKB/TTK/NDC80/TACC3/CCNB1/PTTG1/AXIN2/UBE2C/MAD2L1/BUB1/CDC20/CDK5RAP2/RAD21/FBXO5/PLK1/CDCA5/FEN1/SPDL1
GO:0051304	chromosome separation	27	0.771113	2.25988	0.00121951	0.0295859	0.0262621	198	tags=78%, list=18%, signal=66%	CENPF/TOP2A/DLGAP5/CENPE/BUB1B/NCAPH/AURKB/TTK/NDC80/TACC3/CCNB1/PTTG1/NCAPD2/UBE2C/MAD2L1/BUB1/CDC20/CDK5RAP2/RAD21/FBXO5/PLK1
GO:0034508	centromere complex assembly	20	0.710244	1.96977	0.00123916	0.0295859	0.0262621	185	tags=70%, list=17%, signal=59%	CENPF/MIS18BP1/KNL1/CENPU/CENPN/DLGAP5/CENPE/CENPW/NASP/CENPA/OIP5/HELLS/ITGB3BP/CENPH
GO:0061640	cytoskeleton-dependent cytokinesis	20	0.738508	2.04815	0.00123916	0.0295859	0.0262621	205	tags=75%, list=18%, signal=62%	NUSAP1/KIF4A/AURKB/KIF20B/ECT2/CIT/CKAP2/PRC1/CENPA/CEP55/KIF23/INCENP/PLK1/RACGAP1/ANLN
GO:0030071	regulation of mitotic metaphase/anaphase transition	22	0.747116	2.11196	0.00124069	0.0295859	0.0262621	198	tags=73%, list=18%, signal=61%	CENPF/DLGAP5/CENPE/BUB1B/AURKB/TTK/NDC80/CCNB1/UBE2C/MAD2L1/BUB1/CDC20/CDK5RAP2/RAD21/FBXO5/PLK1
GO:0045839	negative regulation of mitotic nuclear division	22	0.694816	1.96412	0.00124069	0.0295859	0.0262621	198	tags=64%, list=18%, signal=53%	CENPF/BUB1B/AURKB/TTK/NDC80/CCNB1/PTTG1/MAD2L1/BUB1/CDC20/CDK5RAP2/RAD21/FBXO5/PLK1
GO:0050000	chromosome localization	22	0.640503	1.81058	0.00124069	0.0295859	0.0262621	369	tags=86%, list=33%, signal=59%	CENPF/DLGAP5/CENPE/AURKB/NDC80/NUF2/CCNB1/CDCA8/KIF2C/KIFC1/KIF14/KIF18A/INCENP/FAM83D/CDCA5/SPDL1/PSRC1/KIF22/SPAG5
GO:0051303	establishment of chromosome localization	22	0.640503	1.81058	0.00124069	0.0295859	0.0262621	369	tags=86%, list=33%, signal=59%	CENPF/DLGAP5/CENPE/AURKB/NDC80/NUF2/CCNB1/CDCA8/KIF2C/KIFC1/KIF14/KIF18A/INCENP/FAM83D/CDCA5/SPDL1/PSRC1/KIF22/SPAG5
GO:0051784	negative regulation of nuclear division	22	0.694816	1.96412	0.00124069	0.0295859	0.0262621	198	tags=64%, list=18%, signal=53%	CENPF/BUB1B/AURKB/TTK/NDC80/CCNB1/PTTG1/MAD2L1/BUB1/CDC20/CDK5RAP2/RAD21/FBXO5/PLK1
GO:1902099	regulation of metaphase/anaphase transition of cell cycle	22	0.747116	2.11196	0.00124069	0.0295859	0.0262621	198	tags=73%, list=18%, signal=61%	CENPF/DLGAP5/CENPE/BUB1B/AURKB/TTK/NDC80/CCNB1/UBE2C/MAD2L1/BUB1/CDC20/CDK5RAP2/RAD21/FBXO5/PLK1
GO:0006334	nucleosome assembly	25	0.619419	1.78684	0.00124844	0.0295859	0.0262621	323	tags=68%, list=29%, signal=49%	MIS18BP1/KNL1/CENPU/CENPN/HMGB2/CENPW/NASP/NAP1L1/CENPA/OIP5/ITGB3BP/CENPH/ANP32B/HJURP/CENPK/CHAF1A/CENPL
GO:0051225	spindle assembly	25	0.693879	2.00163	0.00124844	0.0295859	0.0262621	201	tags=72%, list=18%, signal=60%	ASPM/KIF11/KIF4A/BIRC5/AURKB/CENPW/HSPA1A/KIFC1/NEK2/TPX2/PRC1/CDC20/FBXO5/KIF23/MYBL2/INCENP/PLK1/RACGAP1
GO:0000281	mitotic cytokinesis	19	0.73073	1.99898	0.00125	0.0295859	0.0262621	205	tags=74%, list=18%, signal=61%	NUSAP1/KIF4A/KIF20B/ECT2/CIT/CKAP2/PRC1/CENPA/CEP55/KIF23/INCENP/PLK1/RACGAP1/ANLN
GO:0033046	negative regulation of sister chromatid segregation	19	0.744862	2.03764	0.00125	0.0295859	0.0262621	198	tags=74%, list=18%, signal=62%	CENPF/BUB1B/AURKB/TTK/NDC80/CCNB1/PTTG1/MAD2L1/BUB1/CDC20/CDK5RAP2/RAD21/FBXO5/PLK1
GO:0033048	negative regulation of mitotic sister chromatid segregation	19	0.744862	2.03764	0.00125	0.0295859	0.0262621	198	tags=74%, list=18%, signal=62%	CENPF/BUB1B/AURKB/TTK/NDC80/CCNB1/PTTG1/MAD2L1/BUB1/CDC20/CDK5RAP2/RAD21/FBXO5/PLK1
GO:0045132	meiotic chromosome segregation	19	0.751621	2.05613	0.00125	0.0295859	0.0262621	198	tags=79%, list=18%, signal=66%	TOP2A/SMC4/BUB1B/TEX15/SMC2/NCAPH/TTK/NUF2/SGO2/PTTG1/SGO1/BUB1/RAD21/FANCD2/PLK1
GO:0051985	negative regulation of chromosome segregation	19	0.744862	2.03764	0.00125	0.0295859	0.0262621	198	tags=74%, list=18%, signal=62%	CENPF/BUB1B/AURKB/TTK/NDC80/CCNB1/PTTG1/MAD2L1/BUB1/CDC20/CDK5RAP2/RAD21/FBXO5/PLK1
GO:1905819	negative regulation of chromosome separation	19	0.744862	2.03764	0.00125	0.0295859	0.0262621	198	tags=74%, list=18%, signal=62%	CENPF/BUB1B/AURKB/TTK/NDC80/CCNB1/PTTG1/MAD2L1/BUB1/CDC20/CDK5RAP2/RAD21/FBXO5/PLK1
GO:2000816	negative regulation of mitotic sister chromatid separation	19	0.744862	2.03764	0.00125	0.0295859	0.0262621	198	tags=74%, list=18%, signal=62%	CENPF/BUB1B/AURKB/TTK/NDC80/CCNB1/PTTG1/MAD2L1/BUB1/CDC20/CDK5RAP2/RAD21/FBXO5/PLK1
GO:0007091	metaphase/anaphase transition of mitotic cell cycle	23	0.752638	2.13267	0.00125156	0.0295859	0.0262621	198	tags=74%, list=18%, signal=62%	CENPF/DLGAP5/CENPE/BUB1B/AURKB/TTK/NDC80/TACC3/CCNB1/UBE2C/MAD2L1/BUB1/CDC20/CDK5RAP2/RAD21/FBXO5/PLK1
GO:0044784	metaphase/anaphase transition of cell cycle	23	0.752638	2.13267	0.00125156	0.0295859	0.0262621	198	tags=74%, list=18%, signal=62%	CENPF/DLGAP5/CENPE/BUB1B/AURKB/TTK/NDC80/TACC3/CCNB1/UBE2C/MAD2L1/BUB1/CDC20/CDK5RAP2/RAD21/FBXO5/PLK1
GO:0010965	regulation of mitotic sister chromatid separation	24	0.757162	2.16039	0.00125945	0.0295859	0.0262621	198	tags=75%, list=18%, signal=63%	CENPF/DLGAP5/CENPE/BUB1B/AURKB/TTK/NDC80/TACC3/CCNB1/PTTG1/UBE2C/MAD2L1/BUB1/CDC20/CDK5RAP2/RAD21/FBXO5/PLK1
GO:0033047	regulation of mitotic sister chromatid segregation	24	0.757162	2.16039	0.00125945	0.0295859	0.0262621	198	tags=75%, list=18%, signal=63%	CENPF/DLGAP5/CENPE/BUB1B/AURKB/TTK/NDC80/TACC3/CCNB1/PTTG1/UBE2C/MAD2L1/BUB1/CDC20/CDK5RAP2/RAD21/FBXO5/PLK1
GO:0043044	ATP-dependent chromatin remodeling	18	0.667703	1.80646	0.00125945	0.0295859	0.0262621	185	tags=61%, list=17%, signal=52%	MIS18BP1/KNL1/CENPU/CENPN/ANP32E/CENPW/NASP/CENPA/OIP5/ITGB3BP/CENPH
GO:0043486	histone exchange	18	0.667703	1.80646	0.00125945	0.0295859	0.0262621	185	tags=61%, list=17%, signal=52%	MIS18BP1/KNL1/CENPU/CENPN/ANP32E/CENPW/NASP/CENPA/OIP5/ITGB3BP/CENPH
GO:0045841	negative regulation of mitotic metaphase/anaphase transition	18	0.738513	1.99803	0.00125945	0.0295859	0.0262621	198	tags=72%, list=18%, signal=60%	CENPF/BUB1B/AURKB/TTK/NDC80/CCNB1/MAD2L1/BUB1/CDC20/CDK5RAP2/RAD21/FBXO5/PLK1
GO:0051306	mitotic sister chromatid separation	24	0.757162	2.16039	0.00125945	0.0295859	0.0262621	198	tags=75%, list=18%, signal=63%	CENPF/DLGAP5/CENPE/BUB1B/AURKB/TTK/NDC80/TACC3/CCNB1/PTTG1/UBE2C/MAD2L1/BUB1/CDC20/CDK5RAP2/RAD21/FBXO5/PLK1
GO:0090307	mitotic spindle assembly	18	0.733481	1.98442	0.00125945	0.0295859	0.0262621	201	tags=78%, list=18%, signal=65%	KIF11/KIF4A/BIRC5/AURKB/HSPA1A/KIFC1/NEK2/TPX2/PRC1/CDC20/KIF23/MYBL2/PLK1/RACGAP1
GO:1902100	negative regulation of metaphase/anaphase transition of cell cycle	18	0.738513	1.99803	0.00125945	0.0295859	0.0262621	198	tags=72%, list=18%, signal=60%	CENPF/BUB1B/AURKB/TTK/NDC80/CCNB1/MAD2L1/BUB1/CDC20/CDK5RAP2/RAD21/FBXO5/PLK1
GO:1905818	regulation of chromosome separation	24	0.757162	2.16039	0.00125945	0.0295859	0.0262621	198	tags=75%, list=18%, signal=63%	CENPF/DLGAP5/CENPE/BUB1B/AURKB/TTK/NDC80/TACC3/CCNB1/PTTG1/UBE2C/MAD2L1/BUB1/CDC20/CDK5RAP2/RAD21/FBXO5/PLK1
GO:0006282	regulation of DNA repair	17	0.713698	1.90233	0.00128041	0.0295859	0.0262621	226	tags=82%, list=20%, signal=67%	PRRX1/HMGB1/PRKDC/TEX15/DEK/FOXM1/AXIN2/RAD51AP1/USP1/HMGA2/PCNA/TIMELESS/BRCA1/RIF1
GO:0031055	chromatin remodeling at centromere	17	0.665922	1.77499	0.00128041	0.0295859	0.0262621	185	tags=65%, list=17%, signal=55%	MIS18BP1/KNL1/CENPU/CENPN/CENPW/NASP/CENPA/OIP5/HELLS/ITGB3BP/CENPH
GO:0007080	mitotic metaphase plate congression	16	0.663788	1.73784	0.0013089	0.0295859	0.0262621	350	tags=88%, list=31%, signal=61%	CENPE/AURKB/NDC80/NUF2/CCNB1/CDCA8/KIF2C/KIFC1/KIF14/KIF18A/CDCA5/SPDL1/PSRC1/KIF22
GO:0007094	mitotic spindle assembly checkpoint	16	0.725844	1.90031	0.0013089	0.0295859	0.0262621	198	tags=69%, list=18%, signal=57%	CENPF/BUB1B/AURKB/TTK/NDC80/CCNB1/MAD2L1/BUB1/CDC20/CDK5RAP2/PLK1
GO:0008608	attachment of spindle microtubules to kinetochore	16	0.706825	1.85051	0.0013089	0.0295859	0.0262621	124	tags=62%, list=11%, signal=56%	KNL1/CENPE/AURKB/NDC80/NUF2/ECT2/CCNB1/SGO1/KIF2C/NEK2
GO:0031577	spindle checkpoint	16	0.725844	1.90031	0.0013089	0.0295859	0.0262621	198	tags=69%, list=18%, signal=57%	CENPF/BUB1B/AURKB/TTK/NDC80/CCNB1/MAD2L1/BUB1/CDC20/CDK5RAP2/PLK1
GO:0071173	spindle assembly checkpoint	16	0.725844	1.90031	0.0013089	0.0295859	0.0262621	198	tags=69%, list=18%, signal=57%	CENPF/BUB1B/AURKB/TTK/NDC80/CCNB1/MAD2L1/BUB1/CDC20/CDK5RAP2/PLK1
GO:0071174	mitotic spindle checkpoint	16	0.725844	1.90031	0.0013089	0.0295859	0.0262621	198	tags=69%, list=18%, signal=57%	CENPF/BUB1B/AURKB/TTK/NDC80/CCNB1/MAD2L1/BUB1/CDC20/CDK5RAP2/PLK1
GO:0070192	chromosome organization involved in meiotic cell cycle	15	0.757346	1.94965	0.00131234	0.0295859	0.0262621	194	tags=80%, list=17%, signal=67%	SMC4/BUB1B/TEX15/SMC2/NCAPH/SGO2/NCAPD2/SGO1/BUB1/RAD21/FANCD2/INCENP
GO:0022607	cellular component assembly	268	0.388794	1.48704	0.00200401	0.0428851	0.0380672	324	tags=38%, list=29%, signal=35%	CENPF/ASPM/MIS18BP1/KNL1/CENPU/CENPN/LEF1/KIF11/KIF4A/DLGAP5/CENPE/BIRC5/TLE4/TPBG/HMGB1/PRKDC/TENM4/AURKB/HMGB2/CENPW/LRRN1/FLRT3/MNS1/HSPA1A/TCF4/ECT2/NASP/CCNB1/CDH2/TMSB15A/NAP1L1/AXIN2/UBE2C/KIFC1/NEK2/TPX2/SLIT2/HMGA2/PRC1/CDC20/KIF14/FZD1/CENPA/OIP5/HELLS/ARL6IP1/CDK5RAP2/RAD21/FBXO5/ITGB3BP/TUBB4B/RRM2/KIF23/CD9/GAP43/CENPH/MYBL2/INCENP/CTSC/PLK1/RACGAP1/CKAP5/BCL2/ANLN/HSP90B1/CEP78/PSIP…
GO:0034622	cellular protein-containing complex assembly	94	0.449288	1.60002	0.00209644	0.0428851	0.0380672	334	tags=44%, list=30%, signal=33%	CENPF/MIS18BP1/KNL1/CENPU/CENPN/DLGAP5/CENPE/HMGB1/PRKDC/HMGB2/CENPW/HSPA1A/TCF4/NASP/TMSB15A/NAP1L1/UBE2C/TPX2/SLIT2/CENPA/OIP5/HELLS/CDK5RAP2/FBXO5/ITGB3BP/CENPH/CKAP5/ANLN/PSIP1/ANP32B/ADD3/HJURP/CAPG/DMD/CENPK/EFNA5/CHAF1A/NSG1/CENPL/PSRC1/HSPA1B
GO:0045787	positive regulation of cell cycle	77	0.480139	1.67273	0.00212314	0.0428851	0.0380672	380	tags=58%, list=34%, signal=41%	NUSAP1/DLGAP5/GTSE1/EZH2/BRCA2/AURKB/NDC80/KIF20B/ECT2/CIT/CKS1B/CCNB1/UBE2C/MAD2L1/HMGN5/HMGA2/KIF14/RAD21/FBXO5/ATAD5/PCNA/KIF23/E2F8/RACGAP1/CDC25C/BRCA1/FAM83D/CITED2/SOX4/MSX1/PLAGL1/WNT5A/CDCA5/FEN1/ID2/DBF4/HES1/GPSM2/PSRC1/CDK1/MSX2/DTL/CHEK1/SPAG5/AURKA
GO:0006281	DNA repair	75	0.488505	1.69174	0.00212993	0.0428851	0.0380672	376	tags=61%, list=34%, signal=44%	PRRX1/NUCKS1/HMGB1/PRKDC/BRCA2/TEX15/HMGB2/DEK/FOXM1/PTTG1/AXIN2/RAD51AP1/USP1/HMGA2/RAD21/FANCI/SUPT16H/PCNA/TIMELESS/FANCD2/PCLAF/BRCA1/POLD3/RIF1/ESCO2/MMS22L/SMC1A/CDCA5/FEN1/UBE2T/BRIP1/PARPBP/RBBP8/LIG1/BLM/CHAF1A/GINS2/PIF1/CLSPN/CDK1/KIF22/DTL/CHEK1/RFC3/WDHD1/XRCC2
GO:0045930	negative regulation of mitotic cell cycle	65	0.502857	1.70619	0.00217628	0.0428851	0.0380672	359	tags=58%, list=32%, signal=42%	CENPF/TOP2A/GTSE1/BUB1B/EZH2/PRKDC/AURKB/TTK/NDC80/CCNB1/PTTG1/MAD2L1/BUB1/HMGA2/GAS1/CDC20/CDK5RAP2/ZFP36L2/RAD21/FBXO5/PCNA/JADE1/FANCD2/E2F8/PLK1/BCL2/CDC25C/BRCA1/SOX4/PLAGL1/SPDL1/BLM/CDK6/CLSPN/CDK1/ZWINT/BUB3/CHEK1
GO:0010639	negative regulation of organelle organization	57	0.519825	1.73061	0.00219298	0.0428851	0.0380672	296	tags=47%, list=26%, signal=37%	CENPF/TOP2A/BUB1B/AURKB/TTK/HSPA1A/NDC80/CCNB1/CKAP2/TMSB15A/PTTG1/MAD2L1/NEK2/BUB1/TPX2/SLIT2/CDC20/CDK5RAP2/RAD21/FBXO5/PLK1/BRCA1/DNMT1/ADD3/CAPG/SPDL1/TET1
GO:1901991	negative regulation of mitotic cell cycle phase transition	55	0.499758	1.65856	0.00219539	0.0428851	0.0380672	349	tags=58%, list=31%, signal=42%	CENPF/GTSE1/BUB1B/EZH2/PRKDC/AURKB/TTK/NDC80/CCNB1/MAD2L1/BUB1/HMGA2/CDC20/CDK5RAP2/ZFP36L2/RAD21/FBXO5/PCNA/JADE1/E2F8/PLK1/BCL2/CDC25C/BRCA1/SOX4/PLAGL1/SPDL1/BLM/CDK6/CLSPN/CDK1/BUB3
GO:1901988	negative regulation of cell cycle phase transition	58	0.497893	1.66238	0.00220022	0.0428851	0.0380672	386	tags=62%, list=34%, signal=43%	CENPF/GTSE1/BUB1B/EZH2/PRKDC/AURKB/TTK/NDC80/CCNB1/MAD2L1/BUB1/HMGA2/CDC20/CDK5RAP2/ZFP36L2/RAD21/FBXO5/PCNA/JADE1/E2F8/PLK1/BCL2/CDC25C/BRCA1/SOX4/PLAGL1/SPDL1/BLM/CDK6/CLSPN/CDK1/BUB3/DTL/CHEK1/AURKA/ZFP36L1
GO:0090068	positive regulation of cell cycle process	61	0.509917	1.71229	0.00220507	0.0428851	0.0380672	287	tags=52%, list=26%, signal=41%	NUSAP1/DLGAP5/GTSE1/EZH2/AURKB/NDC80/KIF20B/ECT2/CIT/CCNB1/UBE2C/MAD2L1/HMGA2/KIF14/RAD21/FBXO5/ATAD5/PCNA/KIF23/E2F8/RACGAP1/CDC25C/BRCA1/FAM83D/SOX4/MSX1/PLAGL1/WNT5A/CDCA5/FEN1/ID2/DBF4
GO:0000075	cell cycle checkpoint	52	0.498944	1.63619	0.00222222	0.0428851	0.0380672	359	tags=62%, list=32%, signal=44%	CENPF/TOP2A/GTSE1/BUB1B/PRKDC/AURKB/TTK/NDC80/CCNB1/MAD2L1/BUB1/HMGA2/CDC20/CDK5RAP2/PCNA/TIMELESS/FANCD2/E2F8/PLK1/CDC25C/BRCA1/SOX4/PLAGL1/BRIP1/SPDL1/BLM/CLSPN/CDK1/ZWINT/BUB3/DTL/CHEK1
GO:0007276	gamete generation	48	0.511253	1.66145	0.00223964	0.0428851	0.0380672	278	tags=52%, list=25%, signal=41%	ASPM/TOP2A/KNL1/BRCA2/TEX15/NCAPH/HMGB2/MNS1/TTK/CCNB1/MDK/PTTG1/KIFC1/PTN/FBXO5/KIF18A/FANCD2/CIP2A/PLK1/RACGAP1/BCL2/FSIP2/GJA1/CTSV/BRIP1
GO:0044839	cell cycle G2/M phase transition	48	0.568717	1.8482	0.00223964	0.0428851	0.0380672	406	tags=73%, list=36%, signal=49%	CENPF/GTSE1/HMMR/AURKB/CCNB1/FOXM1/CCNB2/NEK2/TPX2/HMGA2/KIF14/CDK5RAP2/RAD21/FBXO5/TUBB4B/ATAD5/PLK1/CKAP5/CDC25C/CEP78/CEP135/BRCA1/CNTRL/CCNA2/MELK/CEP70/BLM/CLSPN/CDK1/DTL/CHEK1/CEP152/AURKA/PLK4/CDC25B
GO:0051321	meiotic cell cycle	47	0.593353	1.91989	0.00223964	0.0428851	0.0380672	278	tags=64%, list=25%, signal=50%	ASPM/TOP2A/SMC4/BUB1B/BRCA2/TEX15/SMC2/NCAPH/MNS1/TTK/NUF2/SGO2/PTTG1/NCAPD2/SGO1/NEK2/BUB1/CDC20/RAD21/FBXO5/KIF18A/FANCD2/INCENP/PLK1/CDC25C/MSX1/WNT5A/MND1/SMC1A/BRIP1
GO:0051656	establishment of organelle localization	47	0.572988	1.854	0.00223964	0.0428851	0.0380672	283	tags=57%, list=25%, signal=45%	CENPF/RASGRP1/NUSAP1/DLGAP5/CENPE/AURKB/NDC80/NUF2/CCNB1/CDCA8/MAD2L1/KIF2C/KIFC1/KIF14/CENPA/CDK5RAP2/KIF18A/KIF23/INCENP/CTSC/PLK1/XPO1/FAM83D/GJA1/SAPCD2/CDCA5/SPDL1
GO:0071824	protein-DNA complex subunit organization	46	0.576395	1.85702	0.00224972	0.0428851	0.0380672	185	tags=43%, list=17%, signal=38%	CENPF/MIS18BP1/KNL1/CENPU/CENPN/ANP32E/DLGAP5/CENPE/HMGB1/HMGB2/CENPW/TCF4/NASP/NAP1L1/CENPA/OIP5/HELLS/SUPT16H/ITGB3BP/CENPH
GO:0065004	protein-DNA complex assembly	42	0.58054	1.8393	0.00227273	0.0428851	0.0380672	185	tags=43%, list=17%, signal=37%	CENPF/MIS18BP1/KNL1/CENPU/CENPN/DLGAP5/CENPE/HMGB1/HMGB2/CENPW/TCF4/NASP/NAP1L1/CENPA/OIP5/HELLS/ITGB3BP/CENPH
GO:0000086	G2/M transition of mitotic cell cycle	43	0.561632	1.78179	0.0022779	0.0428851	0.0380672	406	tags=74%, list=36%, signal=49%	CENPF/HMMR/AURKB/CCNB1/FOXM1/CCNB2/NEK2/TPX2/HMGA2/KIF14/CDK5RAP2/RAD21/FBXO5/TUBB4B/PLK1/CKAP5/CDC25C/CEP78/CEP135/BRCA1/CNTRL/CCNA2/MELK/CEP70/BLM/CLSPN/CDK1/DTL/CEP152/AURKA/PLK4/CDC25B
GO:0051052	regulation of DNA metabolic process	41	0.543408	1.71861	0.00228571	0.0428851	0.0380672	241	tags=51%, list=22%, signal=42%	PRRX1/NUCKS1/HMGB1/PRKDC/TEX15/AURKB/PKIB/DEK/FOXM1/AXIN2/RAD51AP1/NEK2/DACH1/USP1/HMGA2/ATAD5/PCNA/TIMELESS/BRCA1/RIF1/GJA1
GO:0010389	regulation of G2/M transition of mitotic cell cycle	34	0.574727	1.76972	0.00233372	0.0428851	0.0380672	406	tags=82%, list=36%, signal=54%	CENPF/HMMR/AURKB/CCNB1/NEK2/TPX2/HMGA2/KIF14/CDK5RAP2/RAD21/FBXO5/TUBB4B/PLK1/CKAP5/CDC25C/CEP78/CEP135/BRCA1/CNTRL/CEP70/BLM/CLSPN/CDK1/DTL/CEP152/AURKA/PLK4/CDC25B
GO:0031497	chromatin assembly	31	0.604511	1.81941	0.00238949	0.0428851	0.0380672	323	tags=68%, list=29%, signal=50%	MIS18BP1/KNL1/CENPU/CENPN/HMGB2/CENPW/NASP/NAP1L1/HMGA2/CENPA/OIP5/HELLS/ITGB3BP/CENPH/DNMT1/ANP32B/HJURP/CENPK/TET1/CHAF1A/CENPL
GO:0034728	nucleosome organization	28	0.607977	1.79665	0.00241546	0.0428851	0.0380672	323	tags=68%, list=29%, signal=50%	MIS18BP1/KNL1/CENPU/CENPN/ANP32E/HMGB2/CENPW/NASP/NAP1L1/CENPA/OIP5/SUPT16H/ITGB3BP/CENPH/ANP32B/HJURP/CENPK/CHAF1A/CENPL
GO:0006338	chromatin remodeling	30	0.597953	1.7776	0.00241838	0.0428851	0.0380672	338	tags=70%, list=30%, signal=50%	MIS18BP1/KNL1/CENPU/CENPN/ANP32E/HMGB1/HMGB2/CENPW/NASP/HMGA2/CENPA/OIP5/HELLS/ITGB3BP/CENPH/DNMT1/HJURP/CENPK/TET1/CENPL/HMGB3
GO:2001020	regulation of response to DNA damage stimulus	29	0.610823	1.80842	0.00242131	0.0428851	0.0380672	280	tags=66%, list=25%, signal=50%	PRRX1/HMGB1/PRKDC/TEX15/DEK/FOXM1/AXIN2/RAD51AP1/USP1/HMGA2/FBXO5/ATAD5/PCNA/TIMELESS/BCL2/BRCA1/RIF1/MSX1/PARPBP
GO:2001251	negative regulation of chromosome organization	29	0.608772	1.80235	0.00242131	0.0428851	0.0380672	234	tags=59%, list=21%, signal=48%	CENPF/TOP2A/BUB1B/AURKB/TTK/NDC80/CCNB1/PTTG1/MAD2L1/BUB1/CDC20/CDK5RAP2/RAD21/FBXO5/PLK1/BRCA1/DNMT1
GO:0051054	positive regulation of DNA metabolic process	20	0.638528	1.77087	0.00247831	0.0428851	0.0380672	226	tags=60%, list=20%, signal=49%	PRRX1/HMGB1/PRKDC/AURKB/PKIB/FOXM1/NEK2/ATAD5/PCNA/TIMELESS/BRCA1/RIF1
GO:0051310	metaphase plate congression	20	0.656474	1.82064	0.00247831	0.0428851	0.0380672	369	tags=90%, list=33%, signal=61%	CENPF/CENPE/AURKB/NDC80/NUF2/CCNB1/CDCA8/KIF2C/KIFC1/KIF14/KIF18A/INCENP/FAM83D/CDCA5/SPDL1/PSRC1/KIF22/SPAG5
GO:0032465	regulation of cytokinesis	19	0.626354	1.71345	0.0025	0.0428851	0.0380672	201	tags=63%, list=18%, signal=53%	BRCA2/AURKB/KIF20B/ECT2/CIT/PRC1/KIF14/KIF23/INCENP/E2F8/PLK1/RACGAP1
GO:0034724	DNA replication-independent nucleosome organization	18	0.641011	1.73424	0.00251889	0.0428851	0.0380672	185	tags=61%, list=17%, signal=52%	MIS18BP1/KNL1/CENPU/CENPN/CENPW/NASP/CENPA/OIP5/SUPT16H/ITGB3BP/CENPH
GO:0007292	female gamete generation	16	0.65252	1.70834	0.0026178	0.0428851	0.0380672	203	tags=69%, list=18%, signal=57%	ASPM/TOP2A/BRCA2/NCAPH/TTK/CCNB1/MDK/PTN/FBXO5/PLK1/BCL2
GO:0034080	CENP-A containing nucleosome assembly	16	0.656923	1.71987	0.0026178	0.0428851	0.0380672	323	tags=81%, list=29%, signal=59%	MIS18BP1/KNL1/CENPU/CENPN/CENPW/NASP/CENPA/OIP5/ITGB3BP/CENPH/HJURP/CENPK/CENPL
GO:0061641	CENP-A containing chromatin organization	16	0.656923	1.71987	0.0026178	0.0428851	0.0380672	323	tags=81%, list=29%, signal=59%	MIS18BP1/KNL1/CENPU/CENPN/CENPW/NASP/CENPA/OIP5/ITGB3BP/CENPH/HJURP/CENPK/CENPL
GO:0007062	sister chromatid cohesion	15	0.694897	1.78889	0.00262467	0.0428851	0.0380672	272	tags=80%, list=24%, signal=61%	BUB1B/SGO2/AXIN2/SGO1/BUB1/CDC20/RAD21/PLK1/ESCO2/SMC1A/CDCA5/FEN1
GO:0034502	protein localization to chromosome	15	0.696129	1.79206	0.00262467	0.0428851	0.0380672	349	tags=93%, list=31%, signal=65%	KNL1/EZH2/BRCA2/AURKB/TTK/NDC80/CENPA/RAD21/PLK1/ESCO2/CDCA5/SPDL1/CDK1/BUB3
GO:0051781	positive regulation of cell division	15	0.675016	1.73771	0.00262467	0.0428851	0.0380672	201	tags=60%, list=18%, signal=50%	AURKB/KIF20B/ECT2/CIT/MDK/KIF14/PTN/KIF23/RACGAP1
GO:0051383	kinetochore organization	14	0.775788	1.96465	0.00264201	0.0428851	0.0380672	185	tags=79%, list=17%, signal=66%	CENPF/CENPN/DLGAP5/SMC4/CENPE/SMC2/CENPW/NDC80/NUF2/CENPA/CENPH
GO:0007018	microtubule-based movement	31	0.561928	1.69124	0.00358423	0.0571421	0.0507224	230	tags=45%, list=21%, signal=37%	RASGRP1/KIF15/KIF11/KIF4A/DLGAP5/CENPE/KIF20B/KIF2C/KIFC1/KIF14/KIF18A/KIF23/RACGAP1/FSIP2
GO:0002042	cell migration involved in sprouting angiogenesis	10	-0.657337	-1.85969	0.00371747	0.0571421	0.0507224	143	tags=60%, list=13%, signal=53%	EFNB2/PLK2/CIB1/NR4A1/VEGFA/EGR3
GO:0007422	peripheral nervous system development	10	-0.675186	-1.91018	0.00371747	0.0571421	0.0507224	166	tags=60%, list=15%, signal=52%	NTRK2/ETV1/POU3F2/EGR2/EGR3/EDNRB
GO:0051893	regulation of focal adhesion assembly	10	-0.680131	-1.92417	0.00371747	0.0571421	0.0507224	106	tags=60%, list=9%, signal=55%	FAM107A/EPHA3/VEGFA/GPM6B/LIMCH1/SFRP1
GO:0090109	regulation of cell-substrate junction assembly	10	-0.680131	-1.92417	0.00371747	0.0571421	0.0507224	106	tags=60%, list=9%, signal=55%	FAM107A/EPHA3/VEGFA/GPM6B/LIMCH1/SFRP1
GO:0150116	regulation of cell-substrate junction organization	10	-0.680131	-1.92417	0.00371747	0.0571421	0.0507224	106	tags=60%, list=9%, signal=55%	FAM107A/EPHA3/VEGFA/GPM6B/LIMCH1/SFRP1
GO:2000379	positive regulation of reactive oxygen species metabolic process	10	-0.685993	-1.94076	0.00371747	0.0571421	0.0507224	122	tags=40%, list=11%, signal=36%	AIF1/CLU/CDKN1A/PTX3
GO:0035914	skeletal muscle cell differentiation	11	-0.607604	-1.7696	0.00380228	0.0571469	0.0507267	51	tags=36%, list=5%, signal=35%	BTG2/EGR2/FOS/EGR1
GO:0044242	cellular lipid catabolic process	11	-0.720081	-2.09718	0.00380228	0.0571469	0.0507267	140	tags=73%, list=13%, signal=64%	NEU1/SESN2/IRS2/MT3/INPP5F/FABP5/CROT/FABP7
GO:0048041	focal adhesion assembly	11	-0.608738	-1.7729	0.00380228	0.0571469	0.0507267	106	tags=55%, list=9%, signal=50%	FAM107A/EPHA3/VEGFA/GPM6B/LIMCH1/SFRP1
GO:0060412	ventricular septum morphogenesis	15	0.660679	1.7008	0.00393701	0.0585384	0.0519619	299	tags=67%, list=27%, signal=50%	HEY1/SLIT2/FZD1/CITED2/SOX4/SLIT3/WNT5A/ID2/ZFPM2/HES1
GO:0043407	negative regulation of MAP kinase activity	12	-0.689976	-2.07374	0.00395257	0.0585384	0.0519619	134	tags=42%, list=12%, signal=37%	DUSP1/SFRP2/DUSP4/SPRY2/SFRP1
GO:0032506	cytokinetic process	10	0.742294	1.73026	0.00409277	0.0585604	0.0519814	205	tags=70%, list=18%, signal=58%	AURKB/KIF20B/ECT2/CEP55/KIF23/RACGAP1/ANLN
GO:0001505	regulation of neurotransmitter levels	13	-0.633483	-1.95927	0.00409836	0.0585604	0.0519814	21	tags=23%, list=2%, signal=23%	GPM6B/MOXD1/SLC1A3
GO:0034340	response to type I interferon	13	-0.597211	-1.84709	0.00409836	0.0585604	0.0519814	132	tags=69%, list=12%, signal=62%	HLA-E/IFITM3/SAMHD1/STAT1/BST2/HLA-B/IFI6/ISG15/EGR1
GO:0060337	type I interferon signaling pathway	13	-0.597211	-1.84709	0.00409836	0.0585604	0.0519814	132	tags=69%, list=12%, signal=62%	HLA-E/IFITM3/SAMHD1/STAT1/BST2/HLA-B/IFI6/ISG15/EGR1
GO:0071357	cellular response to type I interferon	13	-0.597211	-1.84709	0.00409836	0.0585604	0.0519814	132	tags=69%, list=12%, signal=62%	HLA-E/IFITM3/SAMHD1/STAT1/BST2/HLA-B/IFI6/ISG15/EGR1
GO:0007093	mitotic cell cycle checkpoint	46	0.507924	1.63642	0.00449944	0.0628835	0.0558189	349	tags=61%, list=31%, signal=44%	CENPF/TOP2A/GTSE1/BUB1B/PRKDC/AURKB/TTK/NDC80/CCNB1/MAD2L1/BUB1/HMGA2/CDC20/CDK5RAP2/PCNA/FANCD2/E2F8/PLK1/CDC25C/BRCA1/SOX4/PLAGL1/SPDL1/BLM/CLSPN/CDK1/ZWINT/BUB3
GO:0005996	monosaccharide metabolic process	17	-0.558134	-1.89738	0.00452489	0.0628835	0.0558189	240	tags=53%, list=21%, signal=42%	PMAIP1/PGK1/PGAM1/ENO1/SESN2/IRS2/SLC2A1/SLC2A3/FABP5
GO:0008543	fibroblast growth factor receptor signaling pathway	17	-0.507878	-1.72654	0.00452489	0.0628835	0.0558189	74	tags=29%, list=7%, signal=28%	SHISA2/FGFR3/SPRY2/ANOS1/FGFBP3
GO:0046486	glycerolipid metabolic process	17	-0.560122	-1.90414	0.00452489	0.0628835	0.0558189	60	tags=47%, list=5%, signal=45%	PLSCR1/SOCS3/INSIG1/SERINC5/INSIG2/INPP5F/FABP5/FABP7
GO:0006310	DNA recombination	44	0.532278	1.69279	0.00457666	0.0631703	0.0560735	376	tags=64%, list=34%, signal=44%	TOP2A/LEF1/NUCKS1/HMGB1/PRKDC/BRCA2/TEX15/HMGB2/RAD51AP1/RAD21/ATAD5/TIMELESS/FANCD2/BRCA1/RIF1/MMS22L/MND1/FEN1/BRIP1/PARPBP/RBBP8/BLM/GINS2/BCL11B/PIF1/HMGB3/CHEK1/XRCC2
GO:0001952	regulation of cell-matrix adhesion	18	-0.482627	-1.66619	0.00480769	0.0647085	0.0574389	133	tags=44%, list=12%, signal=40%	JAG1/FAM107A/CIB1/EPHA3/VEGFA/GPM6B/LIMCH1/SFRP1
GO:0071774	response to fibroblast growth factor	24	-0.563093	-2.13354	0.00480769	0.0647085	0.0574389	74	tags=38%, list=7%, signal=36%	SHISA2/NR4A1/FGFR3/IER2/EGR3/SPRY2/SFRP1/ANOS1/FGFBP3
GO:1901216	positive regulation of neuron death	18	-0.59768	-2.06339	0.00480769	0.0647085	0.0574389	152	tags=44%, list=14%, signal=39%	CASP3/EFNB2/BAX/DDIT3/CLU/DDIT4/FOS/EGR1
GO:0021987	cerebral cortex development	27	0.569692	1.66958	0.00487805	0.0647085	0.0574389	148	tags=37%, list=13%, signal=33%	ASPM/TACC3/CDON/CDH2/MDK/EMX2/SLIT2/KIF14/CNTNAP2/EMX1
GO:0008202	steroid metabolic process	23	-0.518271	-1.93142	0.00492611	0.0647085	0.0574389	104	tags=30%, list=9%, signal=28%	FDXR/MT3/HMGCS1/MSMO1/LIMA1/CRH/EGR1
GO:0044344	cellular response to fibroblast growth factor stimulus	23	-0.539255	-2.00962	0.00492611	0.0647085	0.0574389	74	tags=35%, list=7%, signal=33%	SHISA2/NR4A1/FGFR3/EGR3/SPRY2/SFRP1/ANOS1/FGFBP3
GO:0006631	fatty acid metabolic process	19	-0.574947	-2.01764	0.0049505	0.0647085	0.0574389	263	tags=68%, list=24%, signal=53%	XBP1/SOX9/INSIG1/PTGR1/ACSS2/INSIG2/QKI/SESN2/IRS2/MSMO1/FABP5/CROT/PLP1
GO:0006869	lipid transport	25	-0.506409	-1.94348	0.00497512	0.0647085	0.0574389	126	tags=28%, list=11%, signal=25%	IRS2/SLC2A1/CLU/FABP5/CROT/LIMA1/CRH
GO:0062012	regulation of small molecule metabolic process	25	-0.418452	-1.60592	0.00497512	0.0647085	0.0574389	294	tags=64%, list=26%, signal=48%	SNCA/SQLE/NQO1/STARD4/SOX9/INSIG1/PMAIP1/INSIG2/PGAM1/ENO1/SESN2/IRS2/HMGCS1/FABP5/DDIT4/EGR1
GO:0043933	protein-containing complex subunit organization	160	0.37822	1.40509	0.00507099	0.0650321	0.057726	324	tags=38%, list=29%, signal=31%	CENPF/MIS18BP1/KNL1/CENPU/CENPN/LEF1/ANP32E/DLGAP5/CENPE/TLE4/HMGB1/PRKDC/HMGB2/CENPW/HSPA1A/TCF4/ECT2/NASP/CCNB1/CKAP2/TMSB15A/NAP1L1/AXIN2/UBE2C/KIF2C/TPX2/SLIT2/KIF14/FZD1/CENPA/OIP5/HELLS/CDK5RAP2/SUPT16H/FBXO5/ITGB3BP/RRM2/KIF18A/CENPH/CTSC/CKAP5/ANLN/PSIP1/ANP32B/ADD3/HJURP/WNT8B/CAPG/DMD/RRM1/KIF18B/CENPK/EFNA5/HES1/TRPM3/BLM/CHAF1A/NSG1/CENPL/PSRC1
GO:0051896	regulation of protein kinase B signaling	22	-0.475796	-1.7522	0.00510204	0.0650321	0.057726	166	tags=45%, list=15%, signal=39%	NTRK2/SEMA5A/IRS2/CIB1/DDIT3/INPP5F/FGFR3/PHLDA3/F3/SPRY2
GO:0006336	DNA replication-independent nucleosome assembly	17	0.633274	1.68797	0.00512164	0.0650321	0.057726	387	tags=88%, list=35%, signal=59%	MIS18BP1/KNL1/CENPU/CENPN/CENPW/NASP/CENPA/OIP5/ITGB3BP/CENPH/HJURP/CENPK/CENPL/ASF1B/CENPM
GO:0098657	import into cell	20	-0.482815	-1.72515	0.00512821	0.0650321	0.057726	161	tags=40%, list=14%, signal=35%	SLC3A2/EFNB2/IRS2/SLC1A5/SLC2A1/SLC2A3/GPM6B/SLC1A3
GO:2001252	positive regulation of chromosome organization	15	0.658083	1.69411	0.00524934	0.0659194	0.0585137	296	tags=73%, list=26%, signal=55%	DLGAP5/AURKB/PKIB/CCNB1/NEK2/RAD21/BRCA1/RIF1/DNMT1/FEN1/TET1
GO:0043491	protein kinase B signaling	26	-0.475789	-1.81707	0.00526316	0.0659194	0.0585137	166	tags=46%, list=15%, signal=40%	NTRK2/SEMA5A/SESN2/IRS2/CIB1/DDIT3/MT3/INPP5F/FGFR3/PHLDA3/F3/SPRY2
GO:0007611	learning or memory	27	-0.429302	-1.6501	0.00549451	0.0683948	0.060711	172	tags=41%, list=15%, signal=35%	MEIS2/NTRK2/CASP3/PLK2/B2M/ARF4/SHC3/BTG2/EGR2/CRH/FOS
GO:0072593	reactive oxygen species metabolic process	30	-0.475831	-1.87132	0.00571429	0.0706969	0.0627544	154	tags=40%, list=14%, signal=35%	HSPD1/SESN2/AIF1/ARF4/MT3/CLU/STK17A/IFI6/PREX1/CDKN1A/DDIT4/PTX3
GO:0051128	regulation of cellular component organization	267	0.351092	1.34258	0.00601805	0.0740038	0.0656899	272	tags=31%, list=24%, signal=31%	MKI67/CENPF/TOP2A/SEMA3C/NUSAP1/LEF1/PRRX1/KIF11/DLGAP5/CENPE/BUB1B/TPBG/HMGB1/EZH2/CXCR4/AURKB/LRRN1/FLRT3/MNS1/TTK/HSPA1A/NDC80/TACC3/KIF20B/ECT2/PKIB/CCNB1/CDH2/MDK/IGFBP5/CKAP2/TMSB15A/PTTG1/EPHA4/IGFBPL1/AXIN2/BCL11A/UBE2C/MAD2L1/NEK2/BUB1/TPX2/SLIT2/CDC20/KIF14/FZD1/RSPO1/SKA3/PTN/ARL6IP1/CDK5RAP2/RAD21/FBXO5/KIF18A/JADE1/GAP43/PLK1/CKAP5/BCL2/ANLN/RND3/GPC3/CDC25C/SACS/CEP135/BRCA1/XPO1/RI…
GO:0033673	negative regulation of kinase activity	33	-0.42893	-1.73427	0.00621118	0.0759186	0.0673895	152	tags=33%, list=14%, signal=30%	DUSP1/DNAJC3/CASP3/SFRP2/IRS2/CIB1/DUSP4/CDKN1A/CAMK2N1/SPRY2/SFRP1
GO:0030261	chromosome condensation	13	0.703881	1.75636	0.00659631	0.0801431	0.0711395	194	tags=77%, list=17%, signal=64%	TOP2A/NUSAP1/SMC4/SMC2/NCAPH/NCAPG/CCNB1/NCAPD2/HMGA2/INCENP
GO:0051302	regulation of cell division	37	0.520179	1.6143	0.00695249	0.0839679	0.0745345	201	tags=43%, list=18%, signal=37%	ASPM/BRCA2/AURKB/KIF20B/ECT2/CIT/MDK/PRC1/KIF14/ORC6/PTN/KIF23/INCENP/E2F8/PLK1/RACGAP1
GO:0008610	lipid biosynthetic process	36	-0.433097	-1.78904	0.00740741	0.0882193	0.0783083	64	tags=44%, list=6%, signal=43%	XBP1/STARD4/INSIG1/RBP1/SERINC5/ACSS2/INSIG2/QKI/FDXR/HMGCS1/MSMO1/INPP5F/FABP5/PLP1/CRH/EGR1
GO:0007622	rhythmic behavior	10	-0.615173	-1.7404	0.00743494	0.0882193	0.0783083	26	tags=30%, list=2%, signal=30%	EGR2/CRH/EGR1
GO:0090183	regulation of kidney development	10	-0.598594	-1.69349	0.00743494	0.0882193	0.0783083	132	tags=40%, list=12%, signal=36%	STAT1/MYC/VEGFA/EGR1
GO:0006820	anion transport	40	-0.374755	-1.61724	0.00757576	0.0893675	0.0793275	166	tags=30%, list=15%, signal=26%	NTRK2/SLC3A2/PDPN/SLC16A3/IRS2/SLC1A5/SLC2A1/CA12/TTYH1/FABP5/CROT/SLC1A3
GO:0032787	monocarboxylic acid metabolic process	41	-0.452157	-1.94763	0.00787402	0.0913128	0.0810543	263	tags=56%, list=24%, signal=45%	XBP1/STARD4/SOX9/INSIG1/RBP1/ASNS/MPC1/PTGR1/PGK1/ACSS2/INSIG2/QKI/PGAM1/ENO1/SLC16A3/SESN2/IRS2/MSMO1/FABP5/DDIT4/CROT/PLP1/SLC1A3
GO:2001022	positive regulation of response to DNA damage stimulus	13	0.699773	1.74611	0.00791557	0.0913128	0.0810543	248	tags=77%, list=22%, signal=61%	PRRX1/HMGB1/PRKDC/FOXM1/HMGA2/PCNA/TIMELESS/BRCA1/RIF1/MSX1
GO:0002495	antigen processing and presentation of peptide antigen via MHC class II	12	0.689708	1.67311	0.00801068	0.0913128	0.0810543	261	tags=75%, list=23%, signal=58%	KIF15/KIF11/KIF4A/CENPE/KIF2C/KIF18A/KIF23/RACGAP1/CTSV
GO:0002504	antigen processing and presentation of peptide or polysaccharide antigen via MHC class II	12	0.689708	1.67311	0.00801068	0.0913128	0.0810543	261	tags=75%, list=23%, signal=58%	KIF15/KIF11/KIF4A/CENPE/KIF2C/KIF18A/KIF23/RACGAP1/CTSV
GO:0006890	retrograde vesicle-mediated transport, Golgi to endoplasmic reticulum	12	0.681589	1.65341	0.00801068	0.0913128	0.0810543	201	tags=67%, list=18%, signal=55%	KIF15/KIF11/KIF4A/CENPE/KIF2C/KIF18A/KIF23/RACGAP1
GO:0019886	antigen processing and presentation of exogenous peptide antigen via MHC class II	12	0.689708	1.67311	0.00801068	0.0913128	0.0810543	261	tags=75%, list=23%, signal=58%	KIF15/KIF11/KIF4A/CENPE/KIF2C/KIF18A/KIF23/RACGAP1/CTSV
GO:0006694	steroid biosynthetic process	16	-0.510534	-1.71109	0.00840336	0.0947246	0.0840828	104	tags=31%, list=9%, signal=29%	FDXR/HMGCS1/MSMO1/CRH/EGR1
GO:0016042	lipid catabolic process	16	-0.510048	-1.70946	0.00840336	0.0947246	0.0840828	140	tags=50%, list=13%, signal=44%	NEU1/SESN2/IRS2/MT3/INPP5F/FABP5/CROT/FABP7
GO:0007098	centrosome cycle	28	0.552123	1.63159	0.00845411	0.0947701	0.0841232	392	tags=68%, list=35%, signal=45%	KIF11/BRCA2/NDC80/SGO1/NEK2/CDK5RAP2/PCLAF/PLK1/CKAP5/CEP135/BRCA1/XPO1/CNTLN/CDK1/CHEK1/CEP152/XRCC2/AURKA/PLK4
GO:0006302	double-strand break repair	38	0.508468	1.58554	0.00917431	0.102278	0.090788	327	tags=58%, list=29%, signal=42%	NUCKS1/PRKDC/BRCA2/TEX15/DEK/FOXM1/RAD51AP1/HMGA2/RAD21/TIMELESS/FANCD2/BRCA1/RIF1/ESCO2/MMS22L/CDCA5/FEN1/BRIP1/PARPBP/RBBP8/BLM/GINS2
GO:0071901	negative regulation of protein serine/threonine kinase activity	24	-0.430814	-1.63234	0.00961538	0.10661	0.0946329	152	tags=29%, list=14%, signal=26%	CASP3/SFRP2/CIB1/DUSP4/CDKN1A/SPRY2/SFRP1
GO:0007127	meiosis I	19	0.580837	1.58893	0.01	0.110272	0.0978833	442	tags=89%, list=39%, signal=55%	TOP2A/BRCA2/TEX15/SGO2/PTTG1/SGO1/RAD21/FBXO5/FANCD2/PLK1/MND1/BRIP1/AURKA/CDC25B/CKS2/CENPC/CCNA1
GO:0044255	cellular lipid metabolic process	54	-0.413148	-1.90834	0.010101	0.110784	0.0983376	193	tags=46%, list=17%, signal=40%	XBP1/STARD4/SOX9/INSIG1/RBP1/SERINC5/PTGR1/ACSS2/INSIG2/NEU1/ITGB8/QKI/SESN2/IRS2/BAX/MT3/HMGCS1/MSMO1/INPP5F/FGFR3/FABP5/CROT/PLP1/CRH/FABP7
GO:0015849	organic acid transport	26	-0.42178	-1.6108	0.0105263	0.114213	0.101382	166	tags=38%, list=15%, signal=34%	NTRK2/SLC3A2/PDPN/SLC16A3/IRS2/SLC1A5/SLC2A1/FABP5/CROT/SLC1A3
GO:0046942	carboxylic acid transport	26	-0.42178	-1.6108	0.0105263	0.114213	0.101382	166	tags=38%, list=15%, signal=34%	NTRK2/SLC3A2/PDPN/SLC16A3/IRS2/SLC1A5/SLC2A1/FABP5/CROT/SLC1A3
GO:0031023	microtubule organizing center organization	29	0.537336	1.59085	0.0108959	0.117584	0.104374	392	tags=66%, list=35%, signal=44%	KIF11/BRCA2/NDC80/SGO1/NEK2/CDK5RAP2/PCLAF/PLK1/CKAP5/CEP135/BRCA1/XPO1/CNTLN/CDK1/CHEK1/CEP152/XRCC2/AURKA/PLK4
GO:0019953	sexual reproduction	56	0.455814	1.5195	0.0109529	0.117584	0.104374	278	tags=46%, list=25%, signal=37%	ASPM/TOP2A/KNL1/BRCA2/TEX15/NCAPH/HMGB2/MNS1/TTK/CCNB1/MDK/PTTG1/KIFC1/PTN/FBXO5/KIF18A/CD9/FANCD2/CIP2A/PLK1/RACGAP1/BCL2/FSIP2/GJA1/CTSV/BRIP1
GO:0019752	carboxylic acid metabolic process	62	-0.374823	-1.77128	0.0111111	0.118015	0.104757	267	tags=53%, list=24%, signal=43%	NQO1/BCAT1/AHCY/SMS/XBP1/STARD4/SOX9/INSIG1/RBP1/ASNS/SERINC5/MPC1/PTGR1/PGK1/ACSS2/INSIG2/QKI/QPRT/PGAM1/ENO1/SLC16A3/SESN2/IRS2/CDO1/SLC2A1/MSMO1/SLC2A3/FABP5/DDIT4/CROT/DCT/PLP1/SLC1A3
GO:0040036	regulation of fibroblast growth factor receptor signaling pathway	10	-0.571253	-1.61614	0.0111524	0.118015	0.104757	74	tags=30%, list=7%, signal=28%	SHISA2/SPRY2/FGFBP3
GO:0065003	protein-containing complex assembly	139	0.381591	1.40472	0.0111675	0.118015	0.104757	324	tags=37%, list=29%, signal=30%	CENPF/MIS18BP1/KNL1/CENPU/CENPN/LEF1/DLGAP5/CENPE/TLE4/HMGB1/PRKDC/HMGB2/CENPW/HSPA1A/TCF4/ECT2/NASP/CCNB1/TMSB15A/NAP1L1/AXIN2/UBE2C/TPX2/SLIT2/KIF14/CENPA/OIP5/HELLS/CDK5RAP2/FBXO5/ITGB3BP/RRM2/CENPH/CTSC/CKAP5/ANLN/PSIP1/ANP32B/ADD3/HJURP/CAPG/DMD/RRM1/CENPK/EFNA5/HES1/TRPM3/BLM/CHAF1A/NSG1/CENPL/PSRC1
GO:0044283	small molecule biosynthetic process	56	-0.396823	-1.80573	0.011236	0.118123	0.104853	263	tags=46%, list=24%, signal=37%	XBP1/STARD4/INSIG1/RBP1/SAMHD1/ASNS/SERINC5/PGK1/ACSS2/INSIG2/PNP/QKI/PGAM1/ENO1/SESN2/PRPS1/APRT/CDO1/FDXR/HMGCS1/MSMO1/FABP5/PLP1/MOXD1/EGR1/SLC1A3
GO:0043436	oxoacid metabolic process	64	-0.372073	-1.75951	0.0113636	0.11885	0.105497	267	tags=52%, list=24%, signal=42%	NQO1/BCAT1/AHCY/SMS/XBP1/STARD4/SOX9/INSIG1/RBP1/ASNS/SERINC5/MPC1/PTGR1/PGK1/ACSS2/INSIG2/QKI/QPRT/PGAM1/ENO1/SLC16A3/SESN2/IRS2/CDO1/SLC2A1/MSMO1/SLC2A3/FABP5/DDIT4/CROT/DCT/PLP1/SLC1A3
GO:0006163	purine nucleotide metabolic process	28	-0.405509	-1.55997	0.0114943	0.118989	0.105621	241	tags=46%, list=22%, signal=37%	SAMHD1/MPC1/PGK1/ACSS2/PNP/ATP5MC1/PGAM1/ENO1/PRPS1/APRT/HMGCS1/DDIT4/CROT
GO:0050890	cognition	28	-0.445189	-1.71261	0.0114943	0.118989	0.105621	172	tags=43%, list=15%, signal=37%	MEIS2/NTRK2/CASP3/PLK2/B2M/ARF4/FAM107A/SHC3/BTG2/EGR2/CRH/FOS
GO:0006919	activation of cysteine-type endopeptidase activity involved in apoptotic process	12	-0.577537	-1.7358	0.0118577	0.121512	0.10786	154	tags=42%, list=14%, signal=36%	HSPD1/BBC3/BAX/F3/RPS27L
GO:0030316	osteoclast differentiation	12	-0.558929	-1.67988	0.0118577	0.121512	0.10786	27	tags=25%, list=2%, signal=25%	JUNB/SFRP1/FOS
GO:0006082	organic acid metabolic process	66	-0.385842	-1.83818	0.0120482	0.122229	0.108497	267	tags=53%, list=24%, signal=43%	NQO1/BCAT1/AHCY/SMS/XBP1/STARD4/SOX9/INSIG1/RBP1/ASNS/SERINC5/MPC1/PTGR1/PGK1/ACSS2/INSIG2/PNP/QKI/QPRT/PGAM1/ENO1/SLC16A3/SESN2/IRS2/PRPS1/CDO1/SLC2A1/MSMO1/SLC2A3/FABP5/DDIT4/CROT/DCT/PLP1/SLC1A3
GO:0019221	cytokine-mediated signaling pathway	66	-0.331051	-1.57715	0.0120482	0.122229	0.108497	132	tags=29%, list=12%, signal=27%	STAT1/IRS2/VIM/B2M/MYC/CIB1/BST2/MT3/HLA-B/LIFR/VEGFA/IFI6/CDKN1A/TIMP1/ISG15/F3/JUNB/FOS/EGR1
GO:0015718	monocarboxylic acid transport	13	-0.552949	-1.71019	0.0122951	0.123119	0.109287	148	tags=46%, list=13%, signal=41%	MPC1/SLC16A3/IRS2/SLC2A1/FABP5/CROT
GO:0061982	meiosis I cell cycle process	21	0.571598	1.60202	0.0124224	0.123119	0.109287	456	tags=90%, list=41%, signal=55%	TOP2A/BRCA2/TEX15/SGO2/PTTG1/SGO1/RAD21/FBXO5/FANCD2/PLK1/CDC25C/MND1/BRIP1/AURKA/CDC25B/CKS2/CENPC/CCNA1/MSH6
GO:0006469	negative regulation of protein kinase activity	32	-0.411681	-1.64647	0.0125	0.123119	0.109287	206	tags=31%, list=18%, signal=26%	DUSP1/DNAJC3/CASP3/SFRP2/CIB1/DUSP4/CDKN1A/CAMK2N1/SPRY2/SFRP1
GO:0006644	phospholipid metabolic process	15	-0.50644	-1.66095	0.0125	0.123119	0.109287	64	tags=27%, list=6%, signal=25%	HMGCS1/INPP5F/FGFR3/FABP5
GO:0007044	cell-substrate junction assembly	15	-0.52207	-1.71221	0.0125	0.123119	0.109287	106	tags=40%, list=9%, signal=37%	FAM107A/EPHA3/VEGFA/GPM6B/LIMCH1/SFRP1
GO:0150115	cell-substrate junction organization	15	-0.52207	-1.71221	0.0125	0.123119	0.109287	106	tags=40%, list=9%, signal=37%	FAM107A/EPHA3/VEGFA/GPM6B/LIMCH1/SFRP1
GO:0048609	multicellular organismal reproductive process	63	0.429832	1.45143	0.0131579	0.128973	0.114483	261	tags=44%, list=23%, signal=36%	ASPM/TOP2A/KNL1/BRCA2/TEX15/NCAPH/HMGB2/MNS1/TTK/CCNB1/MDK/PTTG1/DSG2/KIFC1/SLIT2/PTN/FBXO5/KIF18A/PCNA/FANCD2/CIP2A/PLK1/RACGAP1/BCL2/FSIP2/GJA1/SLIT3/CTSV
GO:0006974	cellular response to DNA damage stimulus	117	0.39246	1.41676	0.0134715	0.131412	0.116648	380	tags=52%, list=34%, signal=38%	TOP2A/PRRX1/NUCKS1/GTSE1/HMGB1/PRKDC/BRCA2/TEX15/HMGB2/DEK/CCNB1/FOXM1/CBX5/PTTG1/AXIN2/RAD51AP1/USP1/HMGA2/RAD21/FANCI/SUPT16H/FBXO5/ATAD5/PCNA/TIMELESS/FANCD2/PCLAF/E2F8/PLK1/BCL2/CDC25C/BRCA1/POLD3/RIF1/ESCO2/SOX4/MSX1/MMS22L/PLAGL1/SMC1A/CDCA5/FEN1/UBE2T/BRIP1/PARPBP/RBBP8/LIG1/BLM/CHAF1A/GINS2/PIF1/CLSPN/CDK1/KIF22/DTL/CHEK1/RFC3/WDHD1/XRCC2/PIK3R1/AURKA
GO:0006022	aminoglycan metabolic process	10	0.695277	1.62066	0.0136426	0.131813	0.117005	256	tags=50%, list=23%, signal=39%	B3GAT2/HMMR/GPC3/VCAN/GPC6
GO:0030203	glycosaminoglycan metabolic process	10	0.695277	1.62066	0.0136426	0.131813	0.117005	256	tags=50%, list=23%, signal=39%	B3GAT2/HMMR/GPC3/VCAN/GPC6
GO:0048232	male gamete generation	33	0.512076	1.55901	0.0142687	0.13721	0.121795	278	tags=48%, list=25%, signal=38%	ASPM/KNL1/BRCA2/TEX15/HMGB2/MNS1/CCNB1/PTTG1/KIFC1/KIF18A/CIP2A/RACGAP1/FSIP2/GJA1/CTSV/BRIP1
GO:0031145	anaphase-promoting complex-dependent catabolic process	13	0.653298	1.63014	0.0145119	0.13889	0.123286	198	tags=69%, list=18%, signal=58%	BUB1B/AURKB/CCNB1/PTTG1/UBE2C/MAD2L1/CDC20/FBXO5/PLK1
GO:0015711	organic anion transport	35	-0.3924	-1.61073	0.0145985	0.139063	0.12344	166	tags=31%, list=15%, signal=28%	NTRK2/SLC3A2/PDPN/SLC16A3/IRS2/SLC1A5/SLC2A1/CA12/FABP5/CROT/SLC1A3
GO:0050877	nervous system process	72	-0.290306	-1.43115	0.0147059	0.139431	0.123767	137	tags=22%, list=12%, signal=21%	PLK2/IGDCC3/B2M/ARF4/FAM107A/SHC3/BBS9/BTG2/FABP5/EGR2/EDNRB/SPRY2/CRH/FOS/SLC1A3/FABP7
GO:1901655	cellular response to ketone	10	-0.56682	-1.6036	0.0148699	0.14033	0.124565	41	tags=40%, list=4%, signal=39%	EIF4EBP1/DDIT4/SFRP1/CRH
GO:0051101	regulation of DNA binding	24	0.550404	1.57045	0.0151134	0.141968	0.126018	373	tags=54%, list=33%, signal=37%	LEF1/HMGB1/HMGB2/HEY1/NEK2/HMGA2/HJURP/MSX1/CDCA5/ID2/HES1/MSX2/TXN
GO:0007160	cell-matrix adhesion	22	-0.437254	-1.61026	0.0153061	0.143116	0.127037	133	tags=36%, list=12%, signal=33%	JAG1/FAM107A/CIB1/EPHA3/VEGFA/GPM6B/LIMCH1/SFRP1
GO:1901214	regulation of neuron death	38	-0.358843	-1.50055	0.0153846	0.14319	0.127103	166	tags=32%, list=15%, signal=28%	NTRK2/HSPD1/CASP3/EFNB2/BAX/DDIT3/MT3/CLU/BTG2/DDIT4/FOS/EGR1
GO:0006629	lipid metabolic process	76	-0.349207	-1.73605	0.015625	0.144763	0.1285	195	tags=30%, list=17%, signal=27%	FHL2/ACSS2/INSIG2/NEU1/ITGB8/QKI/SESN2/IRS2/FDXR/BAX/MT3/CLU/HMGCS1/MSMO1/INPP5F/FGFR3/FABP5/CROT/LIMA1/PLP1/CRH/EGR1/FABP7
GO:0021543	pallium development	37	0.502844	1.56051	0.0162225	0.149616	0.132807	148	tags=32%, list=13%, signal=29%	ASPM/LEF1/EZH2/TACC3/CDON/CDH2/MDK/EMX2/SLIT2/KIF14/CNTNAP2/EMX1
GO:0032970	regulation of actin filament-based process	42	-0.334399	-1.43076	0.0163934	0.150508	0.133599	173	tags=33%, list=15%, signal=29%	ARHGAP18/SEMA5A/PDPN/ANK2/FAM107A/EPHA3/BST2/IQGAP2/RHOB/PREX1/LIMA1/GPM6B/LIMCH1/SFRP1
GO:0019318	hexose metabolic process	15	-0.482537	-1.58256	0.0166667	0.150967	0.134007	240	tags=60%, list=21%, signal=48%	HK2/GPI/PMAIP1/PGK1/PGAM1/ENO1/SESN2/IRS2/FABP5
GO:1903825	organic acid transmembrane transport	15	-0.478381	-1.56893	0.0166667	0.150967	0.134007	161	tags=47%, list=14%, signal=40%	SLC3A2/PDPN/SLC16A3/IRS2/SLC1A5/SLC2A1/SLC1A3
GO:1905039	carboxylic acid transmembrane transport	15	-0.478381	-1.56893	0.0166667	0.150967	0.134007	161	tags=47%, list=14%, signal=40%	SLC3A2/PDPN/SLC16A3/IRS2/SLC1A5/SLC2A1/SLC1A3
GO:0010876	lipid localization	29	-0.426498	-1.66942	0.0170455	0.153712	0.136443	126	tags=24%, list=11%, signal=22%	IRS2/SLC2A1/CLU/FABP5/CROT/LIMA1/CRH
GO:0072521	purine-containing compound metabolic process	30	-0.378977	-1.49042	0.0171429	0.153906	0.136616	241	tags=43%, list=22%, signal=35%	SAMHD1/MPC1/PGK1/ACSS2/PNP/ATP5MC1/PGAM1/ENO1/PRPS1/APRT/HMGCS1/DDIT4/CROT
GO:0022406	membrane docking	20	0.557126	1.54511	0.0173482	0.155064	0.137643	477	tags=80%, list=43%, signal=47%	NEK2/CDK5RAP2/TUBB4B/PLK1/CKAP5/CEP78/CEP135/CNTRL/CEP70/CDK1/CEP152/PLK4/RAB3B/NDE1/SYT1/EZR
GO:0002833	positive regulation of response to biotic stimulus	11	0.676811	1.60566	0.0175913	0.156547	0.13896	49	tags=36%, list=4%, signal=35%	RASGRP1/HMGB1/PRKDC/HMGB2
GO:0072330	monocarboxylic acid biosynthetic process	17	-0.47695	-1.6214	0.0180995	0.160367	0.14235	263	tags=65%, list=24%, signal=50%	XBP1/STARD4/INSIG1/RBP1/ASNS/ACSS2/INSIG2/QKI/FABP5/PLP1/SLC1A3
GO:0003281	ventricular septum development	19	0.56453	1.54433	0.01875	0.163982	0.145559	299	tags=53%, list=27%, signal=39%	HEY1/SLIT2/FZD1/CITED2/SOX4/SLIT3/WNT5A/ID2/ZFPM2/HES1
GO:0032956	regulation of actin cytoskeleton organization	32	-0.400934	-1.60348	0.01875	0.163982	0.145559	106	tags=31%, list=9%, signal=29%	FAM107A/EPHA3/BST2/IQGAP2/RHOB/PREX1/LIMA1/GPM6B/LIMCH1/SFRP1
GO:0034976	response to endoplasmic reticulum stress	32	-0.384526	-1.53786	0.01875	0.163982	0.145559	269	tags=62%, list=24%, signal=49%	TSPYL2/XBP1/HSPA5/SDF2L1/PMAIP1/ASNS/P4HB/CREB3/PPP1R15A/DNAJC3/CCND1/SESN2/YIF1A/BBC3/BAX/DDIT3/HM13/FBXO17/CLU/HERPUD1
GO:0030968	endoplasmic reticulum unfolded protein response	18	-0.460522	-1.58987	0.0192308	0.166749	0.148016	269	tags=67%, list=24%, signal=51%	TSPYL2/XBP1/HSPA5/ASNS/CREB3/PPP1R15A/DNAJC3/CCND1/YIF1A/BAX/DDIT3/HERPUD1
GO:0051017	actin filament bundle assembly	18	-0.454744	-1.56993	0.0192308	0.166749	0.148016	122	tags=28%, list=11%, signal=25%	AIF1/FAM107A/LIMA1/LIMCH1/SFRP1
GO:0010942	positive regulation of cell death	86	-0.33762	-1.68854	0.0196078	0.168578	0.149639	154	tags=29%, list=14%, signal=27%	HSPD1/CASP3/EFNB2/SFRP2/CHCHD10/MYC/BBC3/BAX/DDIT3/ZMAT3/MT3/CLU/STK17A/RHOB/PREX1/CDKN1A/PHLDA3/DDIT4/F3/FRZB/RPS27L/SFRP1/CRH/FOS/EGR1
GO:0099537	trans-synaptic signaling	52	-0.324298	-1.48181	0.0196078	0.168578	0.149639	106	tags=19%, list=9%, signal=18%	FAM107A/SHC3/LGI1/FABP5/ETV5/EGR2/EGR3/PLP1/CRH/SLC1A3
GO:0061572	actin filament bundle organization	19	-0.428938	-1.50526	0.019802	0.169528	0.150483	122	tags=26%, list=11%, signal=24%	AIF1/FAM107A/LIMA1/LIMCH1/SFRP1
GO:0006066	alcohol metabolic process	25	-0.399077	-1.53156	0.0199005	0.169656	0.150596	104	tags=24%, list=9%, signal=22%	FDXR/MT3/HMGCS1/MSMO1/LIMA1/MOXD1
GO:0006952	defense response	88	-0.27556	-1.38054	0.02	0.169791	0.150716	139	tags=23%, list=12%, signal=22%	NEAT1/STAT1/AIF1/VIM/B2M/CDO1/BST2/HLA-B/CLU/IFI6/DDIT4/TIMP1/ISG15/F3/EDNRB/PLP1/PTX3/CRH/FOS/EGR1
GO:0043620	regulation of DNA-templated transcription in response to stress	14	-0.510303	-1.61962	0.0204082	0.171818	0.152515	174	tags=50%, list=16%, signal=43%	DNAJB1/SESN2/DDIT3/MT3/VEGFA/TCIM/EGR1
GO:0044262	cellular carbohydrate metabolic process	14	-0.50726	-1.60996	0.0204082	0.171818	0.152515	160	tags=57%, list=14%, signal=50%	HK2/SNCA/PMAIP1/PGAM1/SESN2/IRS2/SLC2A1/DDIT4
GO:0007519	skeletal muscle tissue development	17	-0.471523	-1.60295	0.0226244	0.188219	0.167074	51	tags=24%, list=5%, signal=23%	BTG2/EGR2/FOS/EGR1
GO:0060538	skeletal muscle organ development	17	-0.471523	-1.60295	0.0226244	0.188219	0.167074	51	tags=24%, list=5%, signal=23%	BTG2/EGR2/FOS/EGR1
GO:0036230	granulocyte activation	40	-0.323568	-1.39635	0.0227273	0.188219	0.167074	202	tags=38%, list=18%, signal=32%	CNN2/NEU1/DNAJC3/PNP/PGAM1/B2M/APRT/BST2/IQGAP2/HLA-B/PREX1/SLC2A3/FABP5/FTL/PTX3
GO:0042119	neutrophil activation	40	-0.323568	-1.39635	0.0227273	0.188219	0.167074	202	tags=38%, list=18%, signal=32%	CNN2/NEU1/DNAJC3/PNP/PGAM1/B2M/APRT/BST2/IQGAP2/HLA-B/PREX1/SLC2A3/FABP5/FTL/PTX3
GO:0006954	inflammatory response	41	-0.32146	-1.38466	0.023622	0.194834	0.172945	37	tags=29%, list=3%, signal=29%	HSPD1/NEAT1/AIF1/CDO1/CLU/TIMP1/F3/EDNRB/PLP1/PTX3/CRH/FOS
GO:0051607	defense response to virus	18	-0.434774	-1.50098	0.0240385	0.19667	0.174575	244	tags=61%, list=22%, signal=49%	IFITM3/BNIP3/SAMHD1/PMAIP1/SERINC5/DNAJC3/STAT1/BST2/IFI6/DDIT4/ISG15
GO:0098656	anion transmembrane transport	18	-0.443845	-1.5323	0.0240385	0.19667	0.174575	161	tags=44%, list=14%, signal=39%	SLC3A2/PDPN/SLC16A3/IRS2/SLC1A5/SLC2A1/TTYH1/SLC1A3
GO:0048193	Golgi vesicle transport	29	0.508625	1.50585	0.0242131	0.197303	0.175137	201	tags=34%, list=18%, signal=29%	KIF15/KIF11/KIF4A/CENPE/KIF2C/GAS1/KIF18A/KIF23/CTSC/RACGAP1
GO:0060411	cardiac septum morphogenesis	20	0.54585	1.51384	0.0247831	0.20114	0.178543	299	tags=55%, list=27%, signal=41%	SEMA3C/HEY1/SLIT2/FZD1/CITED2/SOX4/SLIT3/WNT5A/ID2/ZFPM2/HES1
GO:2000377	regulation of reactive oxygen species metabolic process	22	-0.404222	-1.48861	0.0255102	0.206216	0.183049	154	tags=36%, list=14%, signal=32%	HSPD1/AIF1/ARF4/MT3/CLU/STK17A/CDKN1A/PTX3
GO:0071345	cellular response to cytokine stimulus	99	-0.257833	-1.31544	0.025641	0.206451	0.183257	169	tags=27%, list=15%, signal=25%	MT2A/ZFP36/YBX3/HSPD1/CASP3/STAT1/IRS2/AIF1/VIM/B2M/MYC/CIB1/BST2/MT3/HLA-B/LIFR/VEGFA/IFI6/CDKN1A/TIMP1/ISG15/F3/JUNB/SPRY2/SFRP1/FOS/EGR1
GO:0006351	transcription, DNA-templated	287	0.329027	1.26433	0.026	0.206956	0.183706	342	tags=37%, list=31%, signal=34%	CENPF/NFIA/TOP2A/LEF1/PRRX1/NUCKS1/ZIC1/DLGAP5/NFIB/BIRC5/TLE4/TMPO/HMGB1/CDCA7/EZH2/PRKDC/BRCA2/AURKB/HMGB2/HEY1/IVNS1ABP/HSPA1A/TCF4/RTKN2/DEK/SP5/CDON/CKS1B/ZIC4/CCNB1/FOXM1/CBX5/MDK/CKAP2/EMX2/BCL11A/MXD3/HMGN5/DACH1/PRKCB/HMGA2/PAX3/FZD1/EMX1/HELLS/DMRT3/OTX1/CDK5RAP2/ZFP36L2/RAD21/SUPT16H/FBXO5/ITGB3BP/RRM2/NEUROG2/PCNA/TIMELESS/COL4A2/FANCD2/ZIC2/MYBL2/E2F8/PLK1/PSIP1/DMRTA2/BRCA1/ZNF503/X…
GO:0097659	nucleic acid-templated transcription	290	0.327843	1.26121	0.026	0.206956	0.183706	342	tags=37%, list=31%, signal=35%	CENPF/NFIA/TOP2A/LEF1/PRRX1/NUCKS1/ZIC1/DLGAP5/NFIB/BIRC5/TLE4/TMPO/HMGB1/CDCA7/EZH2/PRKDC/BRCA2/AURKB/HMGB2/HEY1/IVNS1ABP/HSPA1A/TCF4/RTKN2/DEK/SP5/CDON/CKS1B/ZIC4/CCNB1/FOXM1/CBX5/MDK/CKAP2/EMX2/BCL11A/MXD3/HMGN5/DACH1/PRKCB/HMGA2/PAX3/FZD1/EMX1/HELLS/DMRT3/OTX1/CDK5RAP2/ZFP36L2/RAD21/SUPT16H/FBXO5/ITGB3BP/RRM2/NEUROG2/PCNA/JADE1/TIMELESS/COL4A2/FANCD2/ZIC2/MYBL2/E2F8/PLK1/PSIP1/DMRTA2/BRCA1/ZN…
GO:0007283	spermatogenesis	32	0.501891	1.52234	0.0261283	0.206956	0.183706	278	tags=47%, list=25%, signal=36%	ASPM/KNL1/BRCA2/TEX15/HMGB2/MNS1/CCNB1/PTTG1/KIFC1/CIP2A/RACGAP1/FSIP2/GJA1/CTSV/BRIP1
GO:0022412	cellular process involved in reproduction in multicellular organism	31	0.507639	1.52785	0.0262843	0.206956	0.183706	278	tags=65%, list=25%, signal=50%	ASPM/TOP2A/KNL1/BRCA2/TEX15/NCAPH/HMGB2/TTK/CCNB1/MDK/SLIT2/PTN/FBXO5/KIF18A/CD9/PLK1/BCL2/FSIP2/SLIT3/BRIP1
GO:0019693	ribose phosphate metabolic process	26	-0.395688	-1.51116	0.0263158	0.206956	0.183706	231	tags=42%, list=21%, signal=34%	MPC1/PGK1/ACSS2/ATP5MC1/PGAM1/ENO1/PRPS1/APRT/HMGCS1/DDIT4/CROT
GO:0097190	apoptotic signaling pathway	70	-0.27463	-1.32219	0.0263158	0.206956	0.183706	168	tags=33%, list=15%, signal=30%	CREB3/PPP1R15A/TIMP3/RRM2B/YBX3/ENO1/CASP3/SFRP2/CHCHD10/CIB1/BBC3/BAX/DDIT3/CLU/HERPUD1/IFI6/CDKN1A/FGFR3/PHLDA3/DDIT4/RPS27L/SFRP1/CRH
GO:0097711	ciliary basal body-plasma membrane docking	14	0.612776	1.55183	0.0264201	0.206974	0.183722	392	tags=86%, list=35%, signal=56%	NEK2/CDK5RAP2/TUBB4B/PLK1/CKAP5/CEP78/CEP135/CNTRL/CEP70/CDK1/CEP152/PLK4
GO:2000779	regulation of double-strand break repair	11	0.664312	1.57601	0.0270636	0.209703	0.186144	280	tags=82%, list=25%, signal=62%	PRKDC/TEX15/DEK/FOXM1/RAD51AP1/HMGA2/TIMELESS/RIF1/PARPBP
GO:0032504	multicellular organism reproduction	65	0.415552	1.40996	0.0272035	0.209703	0.186144	261	tags=45%, list=23%, signal=36%	ASPM/TOP2A/KNL1/BRCA2/TEX15/NCAPH/HMGB2/MNS1/TTK/CCNB1/MDK/PTTG1/DSG2/KIFC1/SLIT2/PTN/FBXO5/KIF18A/PCNA/CD9/FANCD2/CIP2A/PLK1/RACGAP1/BCL2/FSIP2/GJA1/SLIT3/CTSV
GO:0010596	negative regulation of endothelial cell migration	10	0.660701	1.54007	0.0272851	0.209703	0.186144	129	tags=20%, list=12%, signal=18%	HMGB1/SLIT2
GO:0016572	histone phosphorylation	10	0.666366	1.55327	0.0272851	0.209703	0.186144	380	tags=100%, list=34%, signal=67%	AURKB/CCNB1/PRKCB/HMGA2/INCENP/CCNA2/CDK1/VRK1/CHEK1/AURKA
GO:0051785	positive regulation of nuclear division	10	0.664771	1.54956	0.0272851	0.209703	0.186144	380	tags=90%, list=34%, signal=60%	NUSAP1/DLGAP5/AURKB/UBE2C/MSX1/WNT5A/CDCA5/MSX2/AURKA
GO:0140056	organelle localization by membrane tethering	17	0.573094	1.52756	0.028169	0.215679	0.191449	394	tags=76%, list=35%, signal=50%	NEK2/CDK5RAP2/TUBB4B/PLK1/CKAP5/CEP78/CEP135/CNTRL/CEP70/CDK1/CEP152/PLK4/RAB3B
GO:1901615	organic hydroxy compound metabolic process	37	-0.330859	-1.3844	0.028777	0.219506	0.194845	104	tags=19%, list=9%, signal=18%	FDXR/MT3/HMGCS1/MSMO1/LIMA1/DCT/MOXD1
GO:0021537	telencephalon development	55	0.422366	1.40172	0.0296378	0.225225	0.199922	332	tags=42%, list=30%, signal=31%	ASPM/LEF1/NFIB/EZH2/CXCR4/TACC3/CDON/CDH2/MDK/EMX2/SLIT2/KIF14/CNTNAP2/EMX1/DMRTA2/WNT5A/ERBB4/ID2/ATP1A2/HES1/CDK6/BCL11B/IGF2BP1
GO:0051653	spindle localization	16	0.57497	1.50531	0.0301047	0.226881	0.201392	305	tags=69%, list=27%, signal=51%	ASPM/NUSAP1/NDC80/MAD2L1/CENPA/CDK5RAP2/PLK1/GJA1/SAPCD2/SPDL1/GPSM2
GO:0051129	negative regulation of cellular component organization	98	0.387297	1.3828	0.0302083	0.226881	0.201392	263	tags=34%, list=24%, signal=28%	CENPF/TOP2A/SEMA3C/BUB1B/HMGB1/AURKB/TTK/HSPA1A/NDC80/CCNB1/CKAP2/TMSB15A/PTTG1/EPHA4/BCL11A/MAD2L1/NEK2/BUB1/TPX2/SLIT2/CDC20/KIF14/PTN/CDK5RAP2/RAD21/FBXO5/PLK1/SACS/BRCA1/DNMT1/ADD3/CAPG/WNT5A
GO:0044281	small molecule metabolic process	112	-0.33744	-1.74106	0.030303	0.226881	0.201392	193	tags=29%, list=17%, signal=26%	ACSS2/INSIG2/PNP/ATP5MC1/RRM2B/QKI/QPRT/PGAM1/ENO1/NANS/SLC16A3/SESN2/IRS2/PRPS1/APRT/CDO1/FDXR/SLC2A1/CA12/MT3/HMGCS1/MSMO1/SLC2A3/FABP5/DDIT4/CROT/LIMA1/DCT/PLP1/MOXD1/EGR1/SLC1A3
GO:0099536	synaptic signaling	54	-0.317533	-1.46669	0.030303	0.226881	0.201392	106	tags=19%, list=9%, signal=18%	FAM107A/SHC3/LGI1/FABP5/ETV5/EGR2/EGR3/PLP1/CRH/SLC1A3
GO:0051348	negative regulation of transferase activity	38	-0.34173	-1.42899	0.0307692	0.229525	0.203739	181	tags=29%, list=16%, signal=25%	DNAJC3/ZFP36/CASP3/SFRP2/IRS2/CIB1/DUSP4/CDKN1A/CAMK2N1/SPRY2/SFRP1
GO:0090304	nucleic acid metabolic process	382	0.315968	1.22144	0.030969	0.229558	0.203769	342	tags=36%, list=31%, signal=38%	RPS4Y1/CENPF/NFIA/TOP2A/LEF1/PRRX1/NUCKS1/ZIC1/DLGAP5/NFIB/BIRC5/TLE4/TMPO/HMGB1/CDCA7/EZH2/PRKDC/BRCA2/TEX15/AURKB/HMGB2/HEY1/IVNS1ABP/HSPA1A/TCF4/RTKN2/PKIB/DEK/SP5/CDON/CKS1B/ZIC4/CCNB1/FOXM1/CBX5/MDK/CKAP2/PTTG1/EMX2/AXIN2/BCL11A/MXD3/RAD51AP1/HMGN5/NEK2/DACH1/USP1/PRKCB/HMGA2/PAX3/ORC6/FZD1/EMX1/HELLS/DMRT3/OTX1/CDK5RAP2/ZFP36L2/RAD21/FANCI/SUPT16H/FBXO5/ITGB3BP/RRM2/NEUROG2/ATAD5/PCNA/JADE1…
GO:0032774	RNA biosynthetic process	291	0.32716	1.25815	0.031	0.229558	0.203769	342	tags=37%, list=31%, signal=35%	CENPF/NFIA/TOP2A/LEF1/PRRX1/NUCKS1/ZIC1/DLGAP5/NFIB/BIRC5/TLE4/TMPO/HMGB1/CDCA7/EZH2/PRKDC/BRCA2/AURKB/HMGB2/HEY1/IVNS1ABP/HSPA1A/TCF4/RTKN2/DEK/SP5/CDON/CKS1B/ZIC4/CCNB1/FOXM1/CBX5/MDK/CKAP2/EMX2/BCL11A/MXD3/HMGN5/DACH1/PRKCB/HMGA2/PAX3/FZD1/EMX1/HELLS/DMRT3/OTX1/CDK5RAP2/ZFP36L2/RAD21/SUPT16H/FBXO5/ITGB3BP/RRM2/NEUROG2/PCNA/JADE1/TIMELESS/COL4A2/FANCD2/ZIC2/MYBL2/E2F8/PLK1/PSIP1/DMRTA2/BRCA1/ZN…
GO:0097305	response to alcohol	32	-0.365139	-1.46033	0.03125	0.230568	0.204665	135	tags=25%, list=12%, signal=23%	EIF4EBP1/CDO1/FOSB/HMGCS1/CDKN1A/SFRP1/CRH/FOS
GO:0051130	positive regulation of cellular component organization	119	0.366164	1.32884	0.031893	0.234397	0.208064	305	tags=34%, list=27%, signal=28%	NUSAP1/DLGAP5/TPBG/EZH2/CXCR4/AURKB/LRRN1/FLRT3/MNS1/HSPA1A/PKIB/CCNB1/MDK/EPHA4/UBE2C/NEK2/SLIT2/CDC20/FZD1/PTN/CDK5RAP2/RAD21/CKAP5/BCL2/ANLN/GPC3/CEP135/BRCA1/RIF1/DNMT1/CRABP2/MSX1/WNT5A/MAP4K4/CDCA5/FEN1/ROR1/TET1/EFNA5/ANXA2/GPSM2
GO:0070507	regulation of microtubule cytoskeleton organization	41	0.453759	1.43508	0.032	0.234397	0.208064	392	tags=56%, list=35%, signal=38%	KIF11/HSPA1A/TACC3/CKAP2/NEK2/TPX2/SKA3/CDK5RAP2/KIF18A/PLK1/CKAP5/BRCA1/XPO1/EFNA5/CEP70/GPSM2/PSRC1/HSPA1B/SKA1/CHEK1/SPAG5/AURKA/PLK4
GO:0006520	cellular amino acid metabolic process	14	-0.49751	-1.57902	0.0326531	0.237466	0.210788	111	tags=64%, list=10%, signal=59%	NQO1/BCAT1/AHCY/SMS/ASNS/SERINC5/CDO1/DCT/SLC1A3
GO:0016051	carbohydrate biosynthetic process	14	-0.496854	-1.57693	0.0326531	0.237466	0.210788	209	tags=64%, list=19%, signal=53%	GPI/SNCA/PGK1/PGAM1/ENO1/NANS/SESN2/IRS2/SLC2A1
GO:0070997	neuron death	42	-0.31559	-1.35029	0.0327869	0.237588	0.210896	166	tags=29%, list=15%, signal=25%	NTRK2/HSPD1/CASP3/EFNB2/BAX/DDIT3/MT3/CLU/BTG2/DDIT4/FOS/EGR1
GO:1901698	response to nitrogen compound	119	-0.238508	-1.27678	0.0333333	0.240688	0.213648	168	tags=26%, list=15%, signal=25%	RRM2B/NTRK2/SLC3A2/HSPD1/CASP3/SESN2/EIF4EBP1/JAG1/STAT1/IRS2/AIF1/VIM/APRT/CDO1/FOSB/SLC2A1/HM13/FBXO17/MT3/NR4A1/HMGCS1/HERPUD1/BTG2/CDKN1A/TIMP1/EGR2/EDNRB/SFRP1/CRH/FOS/EGR1
GO:0045143	homologous chromosome segregation	11	0.648885	1.53941	0.0338295	0.243404	0.216059	278	tags=73%, list=25%, signal=55%	TEX15/SGO2/PTTG1/SGO1/RAD21/FANCD2/PLK1/BRIP1
GO:0009790	embryo development	135	0.357989	1.31295	0.0346585	0.248304	0.220409	306	tags=37%, list=27%, signal=31%	TOP2A/SEMA3C/CENPU/LEF1/PRRX1/ZIC1/PRKDC/TENM4/BRCA2/HEY1/FLRT3/MFAP2/KIF20B/NASP/CDON/CCNB1/RSPO3/AXIN2/CCNB2/NEK2/WLS/HMGA2/FZD1/EMX1/OTX1/COL4A2/RSPO2/E2F8/RACGAP1/GPC3/FBN2/SPINT2/BRCA1/IRX1/CITED2/DNMT1/GJA1/SOX4/CRABP2/MSX1/WNT8B/RARRES2/WNT5A/ERBB4/ID2/ZFPM2/TET1/NCAPG2/HES1/RBBP8
GO:0002478	antigen processing and presentation of exogenous peptide antigen	19	0.54146	1.48122	0.035	0.248304	0.220409	201	tags=42%, list=18%, signal=35%	KIF15/KIF11/KIF4A/CENPE/KIF2C/KIF18A/KIF23/RACGAP1
GO:0019884	antigen processing and presentation of exogenous antigen	19	0.54146	1.48122	0.035	0.248304	0.220409	201	tags=42%, list=18%, signal=35%	KIF15/KIF11/KIF4A/CENPE/KIF2C/KIF18A/KIF23/RACGAP1
GO:0048002	antigen processing and presentation of peptide antigen	19	0.54146	1.48122	0.035	0.248304	0.220409	201	tags=42%, list=18%, signal=35%	KIF15/KIF11/KIF4A/CENPE/KIF2C/KIF18A/KIF23/RACGAP1
GO:0045088	regulation of innate immune response	16	0.564891	1.47892	0.0353403	0.249845	0.221776	49	tags=25%, list=4%, signal=24%	RASGRP1/HMGB1/PRKDC/HMGB2
GO:0043086	negative regulation of catalytic activity	83	-0.260051	-1.30891	0.0357143	0.251612	0.223345	134	tags=23%, list=12%, signal=22%	SFRP2/PCDH11X/IRS2/CIB1/BST2/MT3/IQGAP2/DUSP4/VEGFA/HERPUD1/IFI6/CDKN1A/CAMK2N1/TIMP1/EDNRB/PTX3/SPRY2/SFRP1/ANOS1
GO:0002200	somatic diversification of immune receptors	12	0.620562	1.50537	0.0360481	0.253085	0.224652	226	tags=50%, list=20%, signal=40%	LEF1/HMGB1/PRKDC/HMGB2/ATAD5/RIF1
GO:0007612	learning	13	-0.510294	-1.57827	0.0368852	0.25807	0.229077	172	tags=46%, list=15%, signal=40%	MEIS2/NTRK2/ARF4/BTG2/CRH/FOS
GO:0035924	cellular response to vascular endothelial growth factor stimulus	10	-0.541906	-1.53312	0.0371747	0.259201	0.230081	68	tags=40%, list=6%, signal=38%	NR4A1/VEGFA/EGR3/SPRY2
GO:0002274	myeloid leukocyte activation	49	-0.296059	-1.31839	0.0373832	0.259762	0.230579	187	tags=37%, list=17%, signal=32%	CNN2/NEU1/DNAJC3/PNP/PGAM1/HSPD1/AIF1/B2M/APRT/BST2/IQGAP2/HLA-B/CLU/PREX1/SLC2A3/FABP5/FTL/PTX3
GO:0002562	somatic diversification of immune receptors via germline recombination within a single locus	11	0.639792	1.51784	0.037889	0.261133	0.231796	226	tags=55%, list=20%, signal=44%	LEF1/HMGB1/PRKDC/HMGB2/ATAD5/RIF1
GO:0016444	somatic cell DNA recombination	11	0.639792	1.51784	0.037889	0.261133	0.231796	226	tags=55%, list=20%, signal=44%	LEF1/HMGB1/PRKDC/HMGB2/ATAD5/RIF1
GO:0007268	chemical synaptic transmission	50	-0.314384	-1.40893	0.0380952	0.261133	0.231796	28	tags=18%, list=3%, signal=18%	FAM107A/SHC3/LGI1/ETV5/EGR2/EGR3/PLP1/CRH/SLC1A3
GO:0098916	anterograde trans-synaptic signaling	50	-0.314384	-1.40893	0.0380952	0.261133	0.231796	28	tags=18%, list=3%, signal=18%	FAM107A/SHC3/LGI1/ETV5/EGR2/EGR3/PLP1/CRH/SLC1A3
GO:0007169	transmembrane receptor protein tyrosine kinase signaling pathway	68	-0.282815	-1.34671	0.038961	0.266168	0.236266	152	tags=26%, list=14%, signal=24%	CASP3/EFNB2/DOK5/EIF4EBP1/IRS2/ARF4/EPHA3/SHC3/MT3/SHISA2/VEGFA/IFI6/FGFR3/DDIT4/F3/SPRY2/ANOS1/FGFBP3
GO:0110053	regulation of actin filament organization	19	-0.424249	-1.4888	0.039604	0.269652	0.239358	81	tags=37%, list=7%, signal=35%	ARHGAP18/SEMA5A/IQGAP2/PREX1/LIMA1/LIMCH1/SFRP1
GO:0030902	hindbrain development	23	0.519892	1.47316	0.0400501	0.271778	0.241245	203	tags=39%, list=18%, signal=33%	LEF1/NFIB/EZH2/MDK/WLS/KIF14/PTN/OTX1/BCL2
GO:1901617	organic hydroxy compound biosynthetic process	22	-0.392705	-1.4462	0.0408163	0.27535	0.244416	64	tags=18%, list=6%, signal=17%	HMGCS1/MSMO1/DCT/MOXD1
GO:0006006	glucose metabolic process	13	-0.504361	-1.55991	0.0409836	0.27535	0.244416	240	tags=69%, list=21%, signal=55%	HK2/GPI/PMAIP1/PGK1/PGAM1/ENO1/SESN2/IRS2/FABP5
GO:0006090	pyruvate metabolic process	13	-0.50049	-1.54794	0.0409836	0.27535	0.244416	231	tags=62%, list=21%, signal=49%	HK2/GPI/MPC1/PGK1/PGAM1/ENO1/SLC16A3/DDIT4
GO:0007610	behavior	61	-0.297658	-1.39542	0.0421053	0.281952	0.250277	172	tags=28%, list=15%, signal=25%	MEIS2/NTRK2/CASP3/ETV1/PLK2/B2M/APRT/ARF4/SHC3/INPP5F/BTG2/ETV5/EGR2/CRH/FOS/EGR1/SLC1A3
GO:0051098	regulation of binding	46	0.43283	1.39448	0.0438695	0.2928	0.259906	303	tags=39%, list=27%, signal=30%	LEF1/NUCKS1/HMGB1/AURKB/HMGB2/HEY1/CDON/EPHA4/NEK2/HMGA2/PLK1/HJURP/MSX1/WNT5A/CDCA5/ID2/HES1/ANXA2
GO:0016569	covalent chromatin modification	31	0.487646	1.46768	0.0442055	0.293015	0.260096	380	tags=65%, list=34%, signal=44%	LEF1/EZH2/BRCA2/AURKB/CCNB1/PRKCB/HMGA2/HELLS/JADE1/INCENP/BRCA1/RIF1/DNMT1/CCNA2/TET1/REST/CDK1/VRK1/CHEK1/AURKA
GO:0032886	regulation of microtubule-based process	42	0.444303	1.40767	0.0443182	0.293015	0.260096	392	tags=55%, list=35%, signal=37%	KIF11/HSPA1A/TACC3/CKAP2/NEK2/TPX2/SKA3/CDK5RAP2/KIF18A/PLK1/CKAP5/BRCA1/XPO1/EFNA5/CEP70/GPSM2/PSRC1/HSPA1B/SKA1/CHEK1/SPAG5/AURKA/PLK4
GO:0006275	regulation of DNA replication	26	0.502817	1.46352	0.044335	0.293015	0.260096	379	tags=58%, list=34%, signal=39%	NUCKS1/BRCA2/DACH1/FBXO5/ATAD5/PCNA/TIMELESS/E2F8/ESCO2/CCNA2/DBF4/BLM/CDK1/RFC3/CST3
GO:0033135	regulation of peptidyl-serine phosphorylation	17	-0.435349	-1.47997	0.0452489	0.298084	0.264596	166	tags=41%, list=15%, signal=36%	NTRK2/SFRP2/BAX/VEGFA/INPP5F/DDIT4/SPRY2
GO:1901796	regulation of signal transduction by p53 class mediator	21	0.513437	1.43902	0.0459627	0.301807	0.267901	380	tags=62%, list=34%, signal=42%	AURKB/TPX2/SUPT16H/ATAD5/BCL2/BRCA1/MSX1/BRIP1/RBBP8/BLM/CHEK1/RFC3/AURKA
GO:0001836	release of cytochrome c from mitochondria	12	-0.505849	-1.52034	0.0474308	0.308696	0.274016	96	tags=50%, list=9%, signal=46%	BNIP3/PMAIP1/BBC3/BAX/CLU/IFI6
GO:0031109	microtubule polymerization or depolymerization	25	0.501768	1.44745	0.0474407	0.308696	0.274016	337	tags=52%, list=30%, signal=37%	HSPA1A/CKAP2/KIF2C/TPX2/SKA3/CDK5RAP2/FBXO5/KIF18A/CKAP5/KIF18B/PSRC1/HSPA1B/SKA1
GO:0034097	response to cytokine	105	-0.246698	-1.27785	0.047619	0.308696	0.274016	188	tags=29%, list=17%, signal=26%	TXNDC17/TIMP3/CCND1/MT2A/ZFP36/YBX3/HSPD1/CASP3/STAT1/IRS2/AIF1/VIM/B2M/MYC/CIB1/BST2/MT3/HLA-B/LIFR/VEGFA/IFI6/CDKN1A/TIMP1/ISG15/F3/JUNB/SPRY2/SFRP1/FOS/EGR1
GO:0009150	purine ribonucleotide metabolic process	24	-0.383082	-1.45149	0.0480769	0.308696	0.274016	231	tags=42%, list=21%, signal=34%	MPC1/PGK1/ACSS2/ATP5MC1/PGAM1/ENO1/APRT/HMGCS1/DDIT4/CROT
GO:0016053	organic acid biosynthetic process	24	-0.383368	-1.45257	0.0480769	0.308696	0.274016	263	tags=54%, list=24%, signal=42%	XBP1/STARD4/INSIG1/RBP1/ASNS/SERINC5/ACSS2/INSIG2/QKI/CDO1/FABP5/PLP1/SLC1A3
GO:0046394	carboxylic acid biosynthetic process	24	-0.383368	-1.45257	0.0480769	0.308696	0.274016	263	tags=54%, list=24%, signal=42%	XBP1/STARD4/INSIG1/RBP1/ASNS/SERINC5/ACSS2/INSIG2/QKI/CDO1/FABP5/PLP1/SLC1A3
GO:1901652	response to peptide	51	-0.27979	-1.25959	0.0480769	0.308696	0.274016	140	tags=29%, list=13%, signal=27%	SESN2/EIF4EBP1/JAG1/STAT1/IRS2/VIM/APRT/CDO1/SLC2A1/NR4A1/BTG2/TIMP1/EGR2/EDNRB/EGR1
GO:0046822	regulation of nucleocytoplasmic transport	14	0.567075	1.4361	0.0488771	0.312845	0.277698	378	tags=64%, list=34%, signal=43%	ZIC1/GTSE1/ECT2/XPO1/ANP32B/GAS6/CDK1/TXN/PIK3R1
GO:0051494	negative regulation of cytoskeleton organization	21	0.509903	1.42911	0.0496894	0.317044	0.281425	259	tags=43%, list=23%, signal=34%	CKAP2/TMSB15A/NEK2/TPX2/SLIT2/CDK5RAP2/BRCA1/ADD3/CAPG
GO:0042246	tissue regeneration	11	0.624692	1.48201	0.0500677	0.318455	0.282679	270	tags=64%, list=24%, signal=49%	EZH2/CCNB1/MDK/PTN/CD9/GAP43/ERBB4
GO:0016570	histone modification	29	0.488726	1.44694	0.0508475	0.322405	0.286184	380	tags=66%, list=34%, signal=44%	LEF1/EZH2/BRCA2/AURKB/CCNB1/PRKCB/HMGA2/JADE1/INCENP/BRCA1/RIF1/DNMT1/CCNA2/TET1/REST/CDK1/VRK1/CHEK1/AURKA
GO:0016052	carbohydrate catabolic process	12	-0.484934	-1.45748	0.0513834	0.324788	0.2883	209	tags=58%, list=19%, signal=48%	HK2/GPI/PGK1/NEU1/PGAM1/ENO1/DDIT4
GO:0044282	small molecule catabolic process	26	-0.370078	-1.41335	0.0526316	0.331644	0.294386	209	tags=38%, list=19%, signal=32%	PGK1/PNP/QPRT/PGAM1/ENO1/SESN2/IRS2/CDO1/MT3/CROT
GO:0002221	pattern recognition receptor signaling pathway	10	0.629	1.46618	0.053206	0.332623	0.295255	207	tags=50%, list=18%, signal=41%	HMGB1/RAB11FIP2/HSPA1A/COLEC12/HSP90B1
GO:0008203	cholesterol metabolic process	13	-0.478542	-1.48006	0.0532787	0.332623	0.295255	104	tags=46%, list=9%, signal=42%	INSIG2/FDXR/MT3/HMGCS1/MSMO1/LIMA1
GO:0098739	import across plasma membrane	13	-0.479871	-1.48417	0.0532787	0.332623	0.295255	161	tags=46%, list=14%, signal=40%	SLC3A2/IRS2/SLC1A5/SLC2A1/SLC2A3/SLC1A3
GO:1901861	regulation of muscle tissue development	25	0.496299	1.43167	0.0536829	0.334118	0.296582	279	tags=36%, list=25%, signal=28%	CENPF/LEF1/CDON/CCNB1/IGFBP5/BCL2/GJA1/ERBB4/ZFPM2
GO:0007167	enzyme linked receptor protein signaling pathway	107	-0.250258	-1.26622	0.0540541	0.33504	0.2974	143	tags=23%, list=13%, signal=23%	EFNB2/DOK5/HES5/EIF4EBP1/SFRP2/IRS2/VIM/ARF4/EPHA3/SHC3/MT3/SHISA2/RBPMS/LIFR/VEGFA/IFI6/FGFR3/DDIT4/F3/SPRY2/SFRP1/ANOS1/FGFBP3/FOS/EGR1
GO:0055017	cardiac muscle tissue growth	14	0.564357	1.42921	0.0541612	0.33504	0.2974	341	tags=43%, list=30%, signal=30%	TENM4/CCNB1/GJA1/ERBB4/ZFPM2/CDK1
GO:0009259	ribonucleotide metabolic process	25	-0.371549	-1.42592	0.0547264	0.337145	0.299269	231	tags=40%, list=21%, signal=32%	MPC1/PGK1/ACSS2/ATP5MC1/PGAM1/ENO1/APRT/HMGCS1/DDIT4/CROT
GO:0034645	cellular macromolecule biosynthetic process	388	0.307902	1.19056	0.055	0.337145	0.299269	407	tags=41%, list=36%, signal=40%	RPS4Y1/B3GAT2/CENPF/NFIA/TOP2A/LEF1/PRRX1/NUCKS1/ZIC1/DLGAP5/NFIB/BIRC5/TLE4/TMPO/HMGB1/CDCA7/EZH2/PRKDC/BRCA2/AURKB/HMGB2/HEY1/IVNS1ABP/HSPA1A/TCF4/RTKN2/PKIB/DEK/SP5/NASP/CDON/CKS1B/ZIC4/CCNB1/FOXM1/CBX5/MDK/IGFBP5/CKAP2/NAP1L1/EMX2/BCL11A/MXD3/HMGN5/NEK2/DACH1/PRKCB/HMGA2/PAX3/ORC6/FZD1/EMX1/HELLS/FAM111B/DMRT3/OTX1/CDK5RAP2/ZFP36L2/RAD21/SUPT16H/FBXO5/ITGB3BP/RRM2/NEUROG2/ATAD5/PCNA/TIMELESS/…
GO:1903506	regulation of nucleic acid-templated transcription	283	0.316482	1.21534	0.055	0.337145	0.299269	334	tags=35%, list=30%, signal=33%	CENPF/NFIA/TOP2A/LEF1/PRRX1/NUCKS1/ZIC1/DLGAP5/NFIB/BIRC5/TLE4/TMPO/HMGB1/CDCA7/EZH2/PRKDC/BRCA2/AURKB/HMGB2/HEY1/HSPA1A/TCF4/RTKN2/DEK/SP5/CDON/CKS1B/ZIC4/FOXM1/CBX5/MDK/CKAP2/EMX2/BCL11A/MXD3/HMGN5/DACH1/PRKCB/HMGA2/PAX3/FZD1/EMX1/HELLS/DMRT3/OTX1/CDK5RAP2/ZFP36L2/RAD21/SUPT16H/FBXO5/ITGB3BP/RRM2/NEUROG2/PCNA/JADE1/TIMELESS/FANCD2/ZIC2/MYBL2/E2F8/PLK1/PSIP1/DMRTA2/BRCA1/ZNF503/XPO1/RIF1/MAF/IRX…
GO:0046903	secretion	109	-0.237844	-1.21156	0.0555556	0.339525	0.301381	187	tags=27%, list=17%, signal=25%	NEU1/ARL4D/TIMP3/DNAJC3/PNP/CCND1/STXBP6/NTRK2/PGAM1/IRS2/SLC1A5/B2M/APRT/CDO1/SLC2A1/BST2/IQGAP2/HLA-B/CLU/VEGFA/SLC2A3/FABP5/TIMP1/FTL/EDNRB/PTX3/SFRP1/CRH/SLC1A3
GO:0015850	organic hydroxy compound transport	21	-0.388116	-1.39697	0.0558376	0.340223	0.302001	79	tags=24%, list=7%, signal=23%	SLC16A3/CLU/LIMA1/GPM6B/CRH
GO:0060038	cardiac muscle cell proliferation	13	0.570159	1.42269	0.0567282	0.344205	0.305536	341	tags=46%, list=30%, signal=32%	TENM4/CCNB1/GJA1/ERBB4/ZFPM2/CDK1
GO:0045931	positive regulation of mitotic cell cycle	29	0.483943	1.43278	0.0569007	0.344205	0.305536	210	tags=38%, list=19%, signal=32%	NUSAP1/DLGAP5/BRCA2/AURKB/NDC80/KIF20B/CCNB1/UBE2C/MAD2L1/FBXO5/CDC25C
GO:0006355	regulation of transcription, DNA-templated	280	0.317537	1.21876	0.057	0.344205	0.305536	334	tags=35%, list=30%, signal=33%	CENPF/NFIA/TOP2A/LEF1/PRRX1/NUCKS1/ZIC1/DLGAP5/NFIB/BIRC5/TLE4/TMPO/HMGB1/CDCA7/EZH2/PRKDC/BRCA2/AURKB/HMGB2/HEY1/HSPA1A/TCF4/RTKN2/DEK/SP5/CDON/CKS1B/ZIC4/FOXM1/CBX5/MDK/CKAP2/EMX2/BCL11A/MXD3/HMGN5/DACH1/PRKCB/HMGA2/PAX3/FZD1/EMX1/HELLS/DMRT3/OTX1/CDK5RAP2/ZFP36L2/RAD21/SUPT16H/FBXO5/ITGB3BP/RRM2/NEUROG2/PCNA/TIMELESS/FANCD2/ZIC2/MYBL2/E2F8/PLK1/PSIP1/DMRTA2/BRCA1/ZNF503/XPO1/RIF1/MAF/IRX1/CITE…
GO:0010718	positive regulation of epithelial to mesenchymal transition	12	0.593028	1.43858	0.0574099	0.344739	0.30601	109	tags=33%, list=10%, signal=30%	LEF1/EZH2/MDK/AXIN2
GO:2000177	regulation of neural precursor cell proliferation	25	0.493269	1.42293	0.0574282	0.344739	0.30601	285	tags=52%, list=25%, signal=40%	ASPM/CDON/CDH2/MDK/NAP1L1/EMX1/PTN/CIP2A/SPINT2/DMRTA2/WNT5A/ID2/SHCBP1
GO:0010243	response to organonitrogen compound	110	-0.244017	-1.23841	0.0588235	0.352074	0.31252	168	tags=26%, list=15%, signal=25%	RRM2B/NTRK2/HSPD1/CASP3/SESN2/EIF4EBP1/JAG1/STAT1/IRS2/AIF1/VIM/APRT/CDO1/FOSB/SLC2A1/HM13/FBXO17/NR4A1/HMGCS1/HERPUD1/BTG2/CDKN1A/TIMP1/EGR2/EDNRB/SFRP1/CRH/FOS/EGR1
GO:0030258	lipid modification	12	-0.473228	-1.4223	0.0592885	0.353813	0.314064	140	tags=58%, list=13%, signal=52%	SOCS3/STARD4/SOX9/SESN2/IRS2/INPP5F/CROT
GO:2001141	regulation of RNA biosynthetic process	284	0.315804	1.21349	0.06	0.357009	0.316901	334	tags=35%, list=30%, signal=33%	CENPF/NFIA/TOP2A/LEF1/PRRX1/NUCKS1/ZIC1/DLGAP5/NFIB/BIRC5/TLE4/TMPO/HMGB1/CDCA7/EZH2/PRKDC/BRCA2/AURKB/HMGB2/HEY1/HSPA1A/TCF4/RTKN2/DEK/SP5/CDON/CKS1B/ZIC4/FOXM1/CBX5/MDK/CKAP2/EMX2/BCL11A/MXD3/HMGN5/DACH1/PRKCB/HMGA2/PAX3/FZD1/EMX1/HELLS/DMRT3/OTX1/CDK5RAP2/ZFP36L2/RAD21/SUPT16H/FBXO5/ITGB3BP/RRM2/NEUROG2/PCNA/JADE1/TIMELESS/FANCD2/ZIC2/MYBL2/E2F8/PLK1/PSIP1/DMRTA2/BRCA1/ZNF503/XPO1/RIF1/MAF/IRX…
GO:0061351	neural precursor cell proliferation	42	0.433416	1.37317	0.0602273	0.357313	0.317171	285	tags=48%, list=25%, signal=37%	ASPM/LEF1/CDON/CDH2/MDK/NAP1L1/EMX2/KIF14/EMX1/PTN/CIP2A/RACGAP1/SPINT2/DMRTA2/ZNF503/WNT5A/ID2/RRM1/MELK/SHCBP1
GO:0070848	response to growth factor	95	-0.240268	-1.22649	0.0612245	0.362171	0.321483	82	tags=15%, list=7%, signal=15%	MT3/SHISA2/NR4A1/VEGFA/FGFR3/DDIT4/IER2/EGR3/SPRY2/SFRP1/ANOS1/FGFBP3/FOS/EGR1
GO:0022037	metencephalon development	15	0.545705	1.40482	0.0616798	0.362626	0.321887	203	tags=40%, list=18%, signal=33%	EZH2/MDK/KIF14/PTN/OTX1/BCL2
GO:0060419	heart growth	15	0.545659	1.4047	0.0616798	0.362626	0.321887	341	tags=40%, list=30%, signal=28%	TENM4/CCNB1/GJA1/ERBB4/ZFPM2/CDK1
GO:0050801	ion homeostasis	46	-0.288242	-1.28735	0.0619469	0.362626	0.321887	128	tags=28%, list=11%, signal=26%	ANK2/B2M/MYC/BAX/CA12/DDIT3/MT3/HERPUD1/IFI6/LPAR4/FTL/EDNRB/CRH
GO:0000724	double-strand break repair via homologous recombination	27	0.48417	1.41894	0.0621951	0.362626	0.321887	407	tags=63%, list=36%, signal=41%	NUCKS1/BRCA2/TEX15/RAD51AP1/RAD21/TIMELESS/BRCA1/RIF1/MMS22L/FEN1/PARPBP/RBBP8/BLM/GINS2/CHEK1/XRCC2/MCM3
GO:0000725	recombinational repair	27	0.48417	1.41894	0.0621951	0.362626	0.321887	407	tags=63%, list=36%, signal=41%	NUCKS1/BRCA2/TEX15/RAD51AP1/RAD21/TIMELESS/BRCA1/RIF1/MMS22L/FEN1/PARPBP/RBBP8/BLM/GINS2/CHEK1/XRCC2/MCM3
GO:0051293	establishment of spindle localization	15	0.545355	1.40392	0.0629921	0.366221	0.325078	305	tags=67%, list=27%, signal=49%	NUSAP1/NDC80/MAD2L1/CENPA/CDK5RAP2/PLK1/GJA1/SAPCD2/SPDL1/GPSM2
GO:0019882	antigen processing and presentation	21	0.505487	1.41673	0.063354	0.367272	0.326011	201	tags=38%, list=18%, signal=32%	KIF15/KIF11/KIF4A/CENPE/KIF2C/KIF18A/KIF23/RACGAP1
GO:0009059	macromolecule biosynthetic process	399	0.306796	1.18742	0.064	0.369601	0.328078	342	tags=34%, list=31%, signal=37%	RPS4Y1/B3GAT2/CENPF/NFIA/TOP2A/LEF1/PRRX1/NUCKS1/ZIC1/DLGAP5/NFIB/BIRC5/TLE4/TMPO/HMGB1/CDCA7/EZH2/PRKDC/BRCA2/AURKB/HMGB2/HEY1/IVNS1ABP/HSPA1A/TCF4/RTKN2/PKIB/DEK/SP5/NASP/CDON/CKS1B/ZIC4/CCNB1/FOXM1/CBX5/MDK/IGFBP5/CKAP2/NAP1L1/EMX2/BCL11A/MXD3/HMGN5/NEK2/DACH1/PRKCB/HMGA2/PAX3/ORC6/FZD1/EMX1/HELLS/FAM111B/DMRT3/OTX1/CDK5RAP2/ZFP36L2/RAD21/SUPT16H/FBXO5/ITGB3BP/RRM2/NEUROG2/ATAD5/PCNA/JADE1/TIM…
GO:0032272	negative regulation of protein polymerization	10	0.616217	1.43638	0.0641201	0.369601	0.328078	259	tags=40%, list=23%, signal=31%	TMSB15A/SLIT2/ADD3/CAPG
GO:0016125	sterol metabolic process	14	-0.47678	-1.51322	0.0653061	0.375371	0.3332	104	tags=43%, list=9%, signal=39%	INSIG2/FDXR/MT3/HMGCS1/MSMO1/LIMA1
GO:0003006	developmental process involved in reproduction	103	0.359987	1.29144	0.06639	0.380159	0.33745	281	tags=37%, list=25%, signal=30%	ASPM/KNL1/LEF1/PRKDC/BRCA2/TEX15/HMGB2/HEY1/MNS1/NASP/CCNB1/MDK/RSPO3/PTTG1/KIFC1/DACH1/SLIT2/DMRT3/PTN/FBXO5/KIF18A/COL9A3/CIP2A/E2F8/RACGAP1/BCL2/SPINT2/DMRTA2/FSIP2/CITED2/GJA1/HTRA1/SLIT3/CTSV/WNT5A/BRIP1/ZFPM2/RRM1
GO:1903829	positive regulation of cellular protein localization	38	0.443719	1.38364	0.0665138	0.380159	0.33745	341	tags=42%, list=30%, signal=30%	ZIC1/GTSE1/RAB11FIP2/NDC80/KIF20B/ECT2/PTN/PLK1/BCL2/ANP32B/ERBB4/DPP10/GPSM2/EPB41L2/GAS6/CDK1
GO:0043161	proteasome-mediated ubiquitin-dependent protein catabolic process	32	0.462379	1.4025	0.067696	0.385829	0.342483	224	tags=44%, list=20%, signal=36%	BUB1B/AURKB/HSPA1A/CCNB1/PTTG1/UBE2C/MAD2L1/CDC20/KIF14/FBXO5/PLK1/HSP90B1/PBK/XPO1
GO:0009991	response to extracellular stimulus	64	-0.270344	-1.27844	0.0681818	0.386409	0.342998	140	tags=20%, list=13%, signal=19%	SESN2/EIF4EBP1/SFRP2/STAT1/AIF1/FAM107A/SLC2A1/DDIT3/MT3/HMGCS1/CDKN1A/SFRP1/FOS
GO:0010810	regulation of cell-substrate adhesion	29	-0.341935	-1.33842	0.0681818	0.386409	0.342998	149	tags=34%, list=13%, signal=31%	PDPN/JAG1/FAM107A/CIB1/EPHA3/VEGFA/PREX1/GPM6B/LIMCH1/SFRP1
GO:0005975	carbohydrate metabolic process	30	-0.336839	-1.3247	0.0685714	0.386409	0.342998	209	tags=40%, list=19%, signal=33%	PGK1/NEU1/SLC3A2/PGAM1/ENO1/NANS/SESN2/IRS2/SLC2A1/SLC2A3/FABP5/DDIT4
GO:0000723	telomere maintenance	19	0.513557	1.40489	0.06875	0.386409	0.342998	390	tags=68%, list=35%, signal=45%	PRKDC/BRCA2/AURKB/PKIB/NEK2/PCNA/POLD3/RIF1/FEN1/BLM/PIF1/RFC3/DCP2
GO:0032200	telomere organization	19	0.513557	1.40489	0.06875	0.386409	0.342998	390	tags=68%, list=35%, signal=45%	PRKDC/BRCA2/AURKB/PKIB/NEK2/PCNA/POLD3/RIF1/FEN1/BLM/PIF1/RFC3/DCP2
GO:1902652	secondary alcohol metabolic process	14	-0.472711	-1.50031	0.0693878	0.388916	0.345224	104	tags=43%, list=9%, signal=39%	INSIG2/FDXR/MT3/HMGCS1/MSMO1/LIMA1
GO:0006836	neurotransmitter transport	13	-0.445759	-1.37867	0.0696721	0.389435	0.345684	21	tags=15%, list=2%, signal=15%	GPM6B/SLC1A3
GO:1902750	negative regulation of cell cycle G2/M phase transition	14	0.54875	1.38969	0.0713342	0.397065	0.352456	380	tags=79%, list=34%, signal=53%	AURKB/HMGA2/RAD21/PLK1/BRCA1/BLM/CLSPN/CDK1/DTL/CHEK1/AURKA
GO:0007565	female pregnancy	22	-0.374998	-1.38099	0.0714286	0.397065	0.352456	100	tags=32%, list=9%, signal=30%	FOSB/SLC2A1/VEGFA/TIMP1/JUNB/CRH/FOS
GO:0031102	neuron projection regeneration	11	0.592325	1.40523	0.0717185	0.397587	0.35292	203	tags=45%, list=18%, signal=38%	PRRX1/EPHA4/PTN/GAP43/BCL2
GO:0019079	viral genome replication	16	0.533198	1.39595	0.0719895	0.398002	0.353289	203	tags=38%, list=18%, signal=31%	NFIA/TOP2A/NUCKS1/DEK/HMGA2/BCL2
GO:0052548	regulation of endopeptidase activity	47	-0.280524	-1.25584	0.0733945	0.403982	0.358597	108	tags=26%, list=10%, signal=24%	MYC/BBC3/BAX/BST2/MT3/VEGFA/HERPUD1/IFI6/TIMP1/F3/RPS27L/ANOS1
GO:0046890	regulation of lipid biosynthetic process	14	-0.456006	-1.44729	0.0734694	0.403982	0.358597	64	tags=21%, list=6%, signal=20%	HMGCS1/FABP5/EGR1
GO:0043473	pigmentation	10	-0.507121	-1.43471	0.0743494	0.406325	0.360676	95	tags=30%, list=8%, signal=28%	BAX/DCT/EDNRB
GO:0008593	regulation of Notch signaling pathway	15	-0.428338	-1.4048	0.075	0.406325	0.360676	141	tags=33%, list=13%, signal=30%	HES5/JAG1/LFNG/DLK1/TCIM
GO:0090224	regulation of spindle organization	10	0.606739	1.41429	0.0750341	0.406325	0.360676	369	tags=80%, list=33%, signal=54%	HSPA1A/TACC3/TPX2/PLK1/GPSM2/PSRC1/HSPA1B/SPAG5
GO:0019219	regulation of nucleobase-containing compound metabolic process	326	0.308401	1.18929	0.0750751	0.406325	0.360676	334	tags=35%, list=30%, signal=34%	CENPF/NFIA/TOP2A/LEF1/PRRX1/NUCKS1/ZIC1/DLGAP5/NFIB/BIRC5/TLE4/TMPO/HMGB1/CDCA7/EZH2/PRKDC/BRCA2/TEX15/AURKB/HMGB2/HEY1/HSPA1A/TCF4/RTKN2/PKIB/DEK/SP5/CDON/CKS1B/ZIC4/CCNB1/FOXM1/CBX5/MDK/CKAP2/EMX2/AXIN2/BCL11A/MXD3/RAD51AP1/HMGN5/NEK2/DACH1/USP1/PRKCB/HMGA2/PAX3/FZD1/EMX1/HELLS/DMRT3/OTX1/CDK5RAP2/ZFP36L2/RAD21/SUPT16H/FBXO5/ITGB3BP/RRM2/NEUROG2/ATAD5/PCNA/JADE1/TIMELESS/FANCD2/ZIC2/MYBL2/E2F8/…
GO:0060491	regulation of cell projection assembly	13	0.556567	1.38878	0.0751979	0.406325	0.360676	218	tags=38%, list=19%, signal=31%	MNS1/SLIT2/GAP43/ANLN/CEP135
GO:0120032	regulation of plasma membrane bounded cell projection assembly	13	0.556567	1.38878	0.0751979	0.406325	0.360676	218	tags=38%, list=19%, signal=31%	MNS1/SLIT2/GAP43/ANLN/CEP135
GO:0040001	establishment of mitotic spindle localization	14	0.548363	1.38871	0.0752972	0.406325	0.360676	305	tags=71%, list=27%, signal=53%	NUSAP1/NDC80/MAD2L1/CENPA/CDK5RAP2/PLK1/GJA1/SAPCD2/SPDL1/GPSM2
GO:1903901	negative regulation of viral life cycle	11	-0.48055	-1.39956	0.0760456	0.408567	0.362667	85	tags=45%, list=8%, signal=42%	IFITM3/BTBD17/BST2/ISG15/PTX3
GO:0030705	cytoskeleton-dependent intracellular transport	15	0.537087	1.38263	0.0761155	0.408567	0.362667	188	tags=33%, list=17%, signal=28%	RASGRP1/KIF4A/TUBA1B/KIF23/TUBA1C
GO:0031099	regeneration	31	0.464383	1.39766	0.0764636	0.408578	0.362677	341	tags=48%, list=30%, signal=35%	PRRX1/EZH2/CCNB1/MDK/EPHA4/PTN/PCNA/CD9/GAP43/BCL2/CCNA2/ERBB4/TYMS/GAS6/CDK1
GO:0002521	leukocyte differentiation	55	-0.288285	-1.32347	0.0769231	0.408578	0.362677	115	tags=25%, list=10%, signal=24%	B2M/MYC/BAX/HLA-B/LFNG/CMTM7/VEGFA/PREX1/FZD8/JUNB/EGR3/SFRP1/FOS/EGR1
GO:0003008	system process	133	-0.217918	-1.20153	0.0769231	0.408578	0.362677	172	tags=23%, list=15%, signal=22%	MEIS2/RRM2B/NTRK2/ENO1/ACTA2/CASP3/PLK2/STAT1/IGDCC3/ANK2/AIF1/VIM/B2M/ARF4/FAM107A/SEMA3A/SHC3/VEGFA/BBS9/INPP5F/BTG2/FABP5/LIMA1/EGR2/EDNRB/SPRY2/CRH/FGFBP3/FOS/SLC1A3/FABP7
GO:0045321	leukocyte activation	106	-0.224572	-1.14349	0.0769231	0.408578	0.362677	126	tags=24%, list=11%, signal=23%	PGAM1/HSPD1/CASP3/EFNB2/IRS2/AIF1/B2M/APRT/BAX/BST2/IQGAP2/HLA-B/CLU/LFNG/CMTM7/PREX1/CDKN1A/SLC2A3/FABP5/FTL/FZD8/EGR3/PTX3/SFRP1/EGR1
GO:0030857	negative regulation of epithelial cell differentiation	14	-0.453906	-1.44063	0.077551	0.410005	0.363943	178	tags=50%, list=16%, signal=43%	CCND1/HES5/JAG1/STAT1/VEGFA/FRZB/SPRY2
GO:0048477	oogenesis	10	0.604637	1.40939	0.0777626	0.410005	0.363943	203	tags=70%, list=18%, signal=58%	ASPM/BRCA2/CCNB1/MDK/PTN/FBXO5/BCL2
GO:0043618	regulation of transcription from RNA polymerase II promoter in response to stress	13	-0.441474	-1.36541	0.0778689	0.410005	0.363943	174	tags=46%, list=16%, signal=39%	DNAJB1/SESN2/DDIT3/MT3/VEGFA/EGR1
GO:0034654	nucleobase-containing compound biosynthetic process	333	0.306157	1.18057	0.078	0.410005	0.363943	342	tags=35%, list=31%, signal=35%	CENPF/NFIA/TOP2A/LEF1/PRRX1/NUCKS1/ZIC1/DLGAP5/NFIB/BIRC5/TLE4/TMPO/HMGB1/CDCA7/EZH2/PRKDC/BRCA2/AURKB/HMGB2/HEY1/IVNS1ABP/HSPA1A/TCF4/RTKN2/PKIB/DEK/SP5/CDON/CKS1B/ZIC4/CCNB1/FOXM1/CBX5/MDK/CKAP2/EMX2/BCL11A/MXD3/HMGN5/NEK2/DACH1/PRKCB/HMGA2/PAX3/FZD1/EMX1/HELLS/DMRT3/OTX1/CDK5RAP2/ZFP36L2/RAD21/SUPT16H/FBXO5/ITGB3BP/RRM2/NEUROG2/PCNA/JADE1/TIMELESS/COL4A2/FANCD2/ZIC2/PCLAF/MYBL2/E2F8/PLK1/PSIP1…
GO:2000112	regulation of cellular macromolecule biosynthetic process	317	0.306764	1.18266	0.0800801	0.419562	0.372426	342	tags=35%, list=31%, signal=34%	CENPF/NFIA/TOP2A/LEF1/PRRX1/NUCKS1/ZIC1/DLGAP5/NFIB/BIRC5/TLE4/TMPO/HMGB1/CDCA7/EZH2/PRKDC/BRCA2/AURKB/HMGB2/HEY1/HSPA1A/TCF4/RTKN2/PKIB/DEK/SP5/CDON/CKS1B/ZIC4/FOXM1/CBX5/MDK/IGFBP5/CKAP2/EMX2/BCL11A/MXD3/HMGN5/NEK2/DACH1/PRKCB/HMGA2/PAX3/FZD1/EMX1/HELLS/DMRT3/OTX1/CDK5RAP2/ZFP36L2/RAD21/SUPT16H/FBXO5/ITGB3BP/RRM2/NEUROG2/ATAD5/PCNA/TIMELESS/FANCD2/ZIC2/MYBL2/E2F8/PLK1/BCL2/PSIP1/DMRTA2/BRCA1/ZN…
GO:0001707	mesoderm formation	10	0.599981	1.39853	0.0804911	0.419562	0.372426	263	tags=50%, list=24%, signal=39%	LEF1/WLS/HMGA2/GJA1/WNT5A
GO:0048332	mesoderm morphogenesis	10	0.599981	1.39853	0.0804911	0.419562	0.372426	263	tags=50%, list=24%, signal=39%	LEF1/WLS/HMGA2/GJA1/WNT5A
GO:0043434	response to peptide hormone	43	-0.29119	-1.26479	0.0806452	0.419562	0.372426	140	tags=30%, list=13%, signal=28%	SESN2/EIF4EBP1/STAT1/IRS2/APRT/CDO1/SLC2A1/NR4A1/BTG2/TIMP1/EGR2/EDNRB/EGR1
GO:0010558	negative regulation of macromolecule biosynthetic process	170	0.330191	1.2312	0.0809717	0.420183	0.372978	332	tags=35%, list=30%, signal=29%	CENPF/NFIA/LEF1/PRRX1/NFIB/BIRC5/TLE4/HMGB1/EZH2/BRCA2/AURKB/HMGB2/HEY1/HSPA1A/SP5/FOXM1/CBX5/IGFBP5/EMX2/BCL11A/MXD3/DACH1/HMGA2/FZD1/EMX1/HELLS/ZFP36L2/FBXO5/PCNA/TIMELESS/ZIC2/E2F8/PLK1/BRCA1/ZNF503/XPO1/RIF1/MAF/IRX1/CITED2/DNMT1/GJA1/MSX1/WNT5A/ID2/ZFPM2/NCL/TET1/HES1/TYMS/REST/RBBP8/DEPDC1/BLM/TGIF1/CDK6/PIF1/GAS6/IGF2BP1
GO:0006511	ubiquitin-dependent protein catabolic process	39	0.430032	1.34672	0.0817031	0.422897	0.375387	224	tags=38%, list=20%, signal=32%	BUB1B/AURKB/HSPA1A/CCNB1/PTTG1/UBE2C/MAD2L1/USP1/CDC20/KIF14/FBXO5/PLK1/HSP90B1/PBK/XPO1
GO:2000113	negative regulation of cellular macromolecule biosynthetic process	166	0.330787	1.23112	0.0831643	0.429365	0.381128	332	tags=35%, list=30%, signal=29%	CENPF/NFIA/LEF1/PRRX1/NFIB/BIRC5/TLE4/HMGB1/EZH2/BRCA2/AURKB/HMGB2/HEY1/HSPA1A/SP5/FOXM1/CBX5/IGFBP5/EMX2/BCL11A/MXD3/DACH1/HMGA2/FZD1/EMX1/HELLS/ZFP36L2/FBXO5/PCNA/TIMELESS/ZIC2/E2F8/PLK1/BRCA1/ZNF503/XPO1/RIF1/MAF/IRX1/CITED2/DNMT1/GJA1/MSX1/WNT5A/ID2/ZFPM2/NCL/TET1/HES1/TYMS/REST/DEPDC1/BLM/TGIF1/CDK6/PIF1/GAS6/IGF2BP1
GO:0051704	multi-organism process	79	0.369372	1.29087	0.0837752	0.431421	0.382953	241	tags=38%, list=22%, signal=32%	ASPM/TOP2A/KNL1/BRCA2/TEX15/CXCR4/NCAPH/HMGB2/MNS1/TTK/FBLN1/CCNB1/MDK/IGFBP5/PTTG1/DSG2/KIFC1/PTN/FBXO5/KIF18A/CD9/FANCD2/CIP2A/PLK1/RACGAP1/BCL2/EMP2/XPO1/FSIP2/GJA1
GO:0060021	roof of mouth development	14	0.541172	1.3705	0.0845443	0.434279	0.38549	263	tags=43%, list=24%, signal=33%	LEF1/PRRX1/FZD1/ANP32B/MSX1/WNT5A
GO:0046824	positive regulation of nucleocytoplasmic transport	11	0.582653	1.38228	0.0852503	0.4368	0.387728	378	tags=64%, list=34%, signal=43%	ZIC1/GTSE1/ECT2/ANP32B/GAS6/CDK1/PIK3R1
GO:0007163	establishment or maintenance of cell polarity	41	0.419942	1.32813	0.0857143	0.438071	0.388856	305	tags=44%, list=27%, signal=33%	RAB11FIP2/NDC80/KIF20B/MAD2L1/KIF2C/CENPA/CDK5RAP2/PLK1/CKAP5/RND3/FAT1/SPINT2/GJA1/SAPCD2/WNT5A/SPDL1/HES1/GPSM2
GO:0050773	regulation of dendrite development	17	0.514525	1.37144	0.0870679	0.443871	0.394005	157	tags=29%, list=14%, signal=26%	EZH2/EPHA4/BCL11A/CDC20/PTN
GO:0003231	cardiac ventricle development	26	0.474506	1.38111	0.0874384	0.444643	0.39469	299	tags=42%, list=27%, signal=32%	SEMA3C/HEY1/SLIT2/FZD1/CITED2/SOX4/SLIT3/WNT5A/ID2/ZFPM2/HES1
GO:1902532	negative regulation of intracellular signal transduction	55	-0.272112	-1.24922	0.0879121	0.445934	0.395836	206	tags=38%, list=18%, signal=33%	DUSP1/CREB3/FHL2/TIMP3/RRM2B/YBX3/ENO1/SESN2/SFRP2/STAT1/MYC/CIB1/DDIT3/CLU/DUSP4/HERPUD1/CAMK2N1/PHLDA3/DDIT4/SPRY2/SFRP1
GO:0019637	organophosphate metabolic process	53	-0.271379	-1.24928	0.0882353	0.446457	0.3963	241	tags=36%, list=22%, signal=30%	SAMHD1/SERINC5/MPC1/PGK1/ACSS2/PNP/ATP5MC1/RRM2B/QPRT/PGAM1/ENO1/PRPS1/APRT/HMGCS1/INPP5F/FGFR3/FABP5/DDIT4/CROT
GO:0018130	heterocycle biosynthetic process	335	0.304142	1.17323	0.089	0.449206	0.398741	342	tags=35%, list=31%, signal=35%	CENPF/NFIA/TOP2A/LEF1/PRRX1/NUCKS1/ZIC1/DLGAP5/NFIB/BIRC5/TLE4/TMPO/HMGB1/CDCA7/EZH2/PRKDC/BRCA2/AURKB/HMGB2/HEY1/IVNS1ABP/HSPA1A/TCF4/RTKN2/PKIB/DEK/SP5/CDON/CKS1B/ZIC4/CCNB1/FOXM1/CBX5/MDK/CKAP2/EMX2/BCL11A/MXD3/HMGN5/NEK2/DACH1/PRKCB/HMGA2/PAX3/FZD1/EMX1/HELLS/DMRT3/OTX1/CDK5RAP2/ZFP36L2/RAD21/SUPT16H/FBXO5/ITGB3BP/RRM2/NEUROG2/PCNA/JADE1/TIMELESS/COL4A2/FANCD2/ZIC2/PCLAF/MYBL2/E2F8/PLK1/PSIP1…
GO:0031110	regulation of microtubule polymerization or depolymerization	17	0.510834	1.36161	0.0896287	0.449798	0.399265	337	tags=53%, list=30%, signal=38%	HSPA1A/CKAP2/TPX2/SKA3/CDK5RAP2/CKAP5/PSRC1/HSPA1B/SKA1
GO:0044703	multi-organism reproductive process	72	0.376827	1.29448	0.0899358	0.449798	0.399265	241	tags=39%, list=22%, signal=33%	ASPM/TOP2A/KNL1/BRCA2/TEX15/NCAPH/HMGB2/MNS1/TTK/FBLN1/CCNB1/MDK/IGFBP5/PTTG1/DSG2/KIFC1/PTN/FBXO5/KIF18A/CD9/FANCD2/CIP2A/PLK1/RACGAP1/BCL2/EMP2/FSIP2/GJA1
GO:0002283	neutrophil activation involved in immune response	39	-0.301406	-1.2761	0.0902256	0.449798	0.399265	202	tags=36%, list=18%, signal=30%	CNN2/NEU1/DNAJC3/PNP/PGAM1/B2M/APRT/BST2/IQGAP2/HLA-B/SLC2A3/FABP5/FTL/PTX3
GO:0002446	neutrophil mediated immunity	39	-0.301406	-1.2761	0.0902256	0.449798	0.399265	202	tags=36%, list=18%, signal=30%	CNN2/NEU1/DNAJC3/PNP/PGAM1/B2M/APRT/BST2/IQGAP2/HLA-B/SLC2A3/FABP5/FTL/PTX3
GO:0043312	neutrophil degranulation	39	-0.301406	-1.2761	0.0902256	0.449798	0.399265	202	tags=36%, list=18%, signal=30%	CNN2/NEU1/DNAJC3/PNP/PGAM1/B2M/APRT/BST2/IQGAP2/HLA-B/SLC2A3/FABP5/FTL/PTX3
GO:0042981	regulation of apoptotic process	191	-0.202308	-1.10286	0.0909091	0.451484	0.400762	168	tags=23%, list=15%, signal=24%	RRM2B/NTRK2/ZFP36/YBX3/SEMA5A/ENO1/HSPD1/CASP3/PDPN/TP53I3/PLK2/SFRP2/STAT1/IRS2/CHCHD10/AIF1/MYC/ARF4/CIB1/BBC3/BAX/DDIT3/ZMAT3/MT3/CLU/VEGFA/STK17A/HERPUD1/RHOB/IFI6/PREX1/BTG2/CDKN1A/PHLDA3/TIMP1/F3/EGR3/EDNRB/FRZB/SPRY2/RPS27L/SFRP1/TCIM/EGR1
GO:0010638	positive regulation of organelle organization	63	0.383324	1.29439	0.0910088	0.451484	0.400762	392	tags=48%, list=35%, signal=33%	NUSAP1/DLGAP5/AURKB/MNS1/HSPA1A/PKIB/CCNB1/UBE2C/NEK2/CDK5RAP2/RAD21/CKAP5/BCL2/CEP135/BRCA1/RIF1/DNMT1/MSX1/WNT5A/CDCA5/FEN1/TET1/ANXA2/GPSM2/PSRC1/HSPA1B/MSX2/SPAG5/AURKA/PLK4
GO:0051438	regulation of ubiquitin-protein transferase activity	10	0.59157	1.37893	0.0914052	0.452344	0.401526	198	tags=50%, list=18%, signal=42%	UBE2C/MAD2L1/CDC20/FBXO5/PLK1
GO:0031327	negative regulation of cellular biosynthetic process	172	0.326184	1.21756	0.0919192	0.453781	0.402801	332	tags=34%, list=30%, signal=29%	CENPF/NFIA/LEF1/PRRX1/NFIB/BIRC5/TLE4/HMGB1/EZH2/BRCA2/AURKB/HMGB2/HEY1/HSPA1A/SP5/FOXM1/CBX5/IGFBP5/EMX2/BCL11A/MXD3/DACH1/HMGA2/FZD1/EMX1/HELLS/ZFP36L2/FBXO5/PCNA/TIMELESS/ZIC2/E2F8/PLK1/BRCA1/ZNF503/XPO1/RIF1/MAF/IRX1/CITED2/DNMT1/GJA1/MSX1/WNT5A/ID2/ZFPM2/NCL/TET1/HES1/TYMS/REST/RBBP8/DEPDC1/BLM/TGIF1/CDK6/PIF1/GAS6/IGF2BP1
GO:0021766	hippocampus development	15	0.526386	1.35509	0.0931759	0.458868	0.407317	139	tags=33%, list=12%, signal=30%	LEF1/EZH2/MDK/EMX2/KIF14
GO:0001659	temperature homeostasis	14	-0.437345	-1.38806	0.0938776	0.461205	0.409391	90	tags=36%, list=8%, signal=33%	DDIT3/VEGFA/FABP5/EDNRB/EGR1
GO:0019218	regulation of steroid metabolic process	10	-0.491789	-1.39133	0.0966543	0.472419	0.419345	64	tags=60%, list=6%, signal=57%	SQLE/STARD4/INSIG1/INSIG2/HMGCS1/EGR1
GO:0050810	regulation of steroid biosynthetic process	10	-0.491789	-1.39133	0.0966543	0.472419	0.419345	64	tags=60%, list=6%, signal=57%	SQLE/STARD4/INSIG1/INSIG2/HMGCS1/EGR1
GO:0043392	negative regulation of DNA binding	16	0.518343	1.35706	0.0968586	0.472419	0.419345	274	tags=38%, list=24%, signal=29%	LEF1/HEY1/NEK2/HMGA2/MSX1/ID2
GO:0042180	cellular ketone metabolic process	14	-0.431328	-1.36896	0.0979592	0.47571	0.422266	126	tags=64%, list=11%, signal=58%	NQO1/STARD4/SOX9/INSIG1/INSIG2/IRS2/FDXR/FABP5/EGR1
GO:0010556	regulation of macromolecule biosynthetic process	324	0.3028	1.16755	0.0980981	0.47571	0.422266	342	tags=35%, list=31%, signal=34%	CENPF/NFIA/TOP2A/LEF1/PRRX1/NUCKS1/ZIC1/DLGAP5/NFIB/BIRC5/TLE4/TMPO/HMGB1/CDCA7/EZH2/PRKDC/BRCA2/AURKB/HMGB2/HEY1/HSPA1A/TCF4/RTKN2/PKIB/DEK/SP5/CDON/CKS1B/ZIC4/FOXM1/CBX5/MDK/IGFBP5/CKAP2/EMX2/BCL11A/MXD3/HMGN5/NEK2/DACH1/PRKCB/HMGA2/PAX3/FZD1/EMX1/HELLS/DMRT3/OTX1/CDK5RAP2/ZFP36L2/RAD21/SUPT16H/FBXO5/ITGB3BP/RRM2/NEUROG2/ATAD5/PCNA/JADE1/TIMELESS/FANCD2/ZIC2/MYBL2/E2F8/PLK1/BCL2/PSIP1/DMRTA2/BR…
GO:0003279	cardiac septum development	24	0.474165	1.35292	0.0982368	0.47571	0.422266	299	tags=46%, list=27%, signal=34%	SEMA3C/HEY1/SLIT2/FZD1/CITED2/SOX4/SLIT3/WNT5A/ID2/ZFPM2/HES1
GO:0034341	response to interferon-gamma	19	-0.379749	-1.33264	0.0990099	0.477868	0.424182	294	tags=63%, list=26%, signal=47%	SNCA/VCAM1/SOCS3/HLA-E/IFITM3/MT2A/STAT1/AIF1/VIM/B2M/BST2/HLA-B
GO:0032147	activation of protein kinase activity	30	0.456314	1.35654	0.0991536	0.477868	0.424182	399	tags=50%, list=36%, signal=33%	ADRA2A/CXCR4/ECT2/TPX2/KIF14/EMP2/PBK/WNT5A/MAP4K4/EFNA5/GAS6/CLSPN/CDK1/TXN/WNT7B
GO:0009605	response to external stimulus	234	-0.247166	-1.44866	0.1	0.479669	0.425781	159	tags=24%, list=14%, signal=26%	SEMA5A/ENO1/ACTA2/HSPD1/CASP3/ETV1/PDPN/FOXG1/EFNB2/DOK5/SESN2/NEAT1/EIF4EBP1/SFRP2/STAT1/IRS2/AIF1/KIF5C/VIM/B2M/FAM107A/SEMA3A/FOSB/PALLD/SLC2A1/EPHA3/SHC3/LGI1/DDIT3/HMGA1/BST2/MT3/HLA-B/CLU/CMTM7/NR4A1/VEGFA/HMGCS1/INPP5F/IFI6/PREX1/BTG2/CDKN1A/DDIT4/ISG15/F3/EGR2/EGR3/EDNRB/PTX3/SFRP1/ANOS1/FOS/EGR1/SLC1A3/FABP7
GO:0046165	alcohol biosynthetic process	15	-0.409372	-1.3426	0.1	0.479669	0.425781	64	tags=20%, list=6%, signal=19%	HMGCS1/MSMO1/MOXD1
GO:0071277	cellular response to calcium ion	10	-0.487515	-1.37924	0.100372	0.480317	0.426356	100	tags=30%, list=9%, signal=28%	FOSB/JUNB/FOS
GO:0051963	regulation of synapse assembly	18	0.50287	1.36051	0.100756	0.481019	0.426979	353	tags=50%, list=32%, signal=35%	TPBG/LRRN1/FLRT3/FZD1/GAP43/GPC6/WNT5A/EFNA5/ADGRL3
GO:0022411	cellular component disassembly	52	0.391927	1.28525	0.101111	0.481583	0.42748	265	tags=40%, list=24%, signal=32%	TOP2A/HMGB1/HMGB2/CCNB1/CKAP2/EPHA4/CCNB2/KIF2C/TPX2/PRKCB/FZD1/SUPT16H/KIF18A/PLK1/CKAP5/ADD3/HTRA1/WNT8B/CAPG/CTSV/MAP4K4
GO:0043068	positive regulation of programmed cell death	79	-0.242312	-1.20105	0.101695	0.481886	0.427749	154	tags=24%, list=14%, signal=22%	HSPD1/CASP3/SFRP2/CHCHD10/MYC/BBC3/BAX/DDIT3/ZMAT3/CLU/STK17A/RHOB/PREX1/CDKN1A/PHLDA3/F3/FRZB/RPS27L/SFRP1
GO:0014909	smooth muscle cell migration	10	0.581854	1.35628	0.102319	0.481886	0.427749	203	tags=40%, list=18%, signal=33%	MDK/IGFBP5/SLIT2/BCL2
GO:0014910	regulation of smooth muscle cell migration	10	0.581854	1.35628	0.102319	0.481886	0.427749	203	tags=40%, list=18%, signal=33%	MDK/IGFBP5/SLIT2/BCL2
GO:0051648	vesicle localization	10	0.580927	1.35412	0.102319	0.481886	0.427749	196	tags=40%, list=18%, signal=33%	RASGRP1/CDH2/KIF23/CTSC
GO:0046785	microtubule polymerization	15	0.520435	1.33977	0.102362	0.481886	0.427749	334	tags=47%, list=30%, signal=33%	HSPA1A/TPX2/CDK5RAP2/FBXO5/CKAP5/PSRC1/HSPA1B
GO:0006633	fatty acid biosynthetic process	11	-0.469341	-1.36692	0.102662	0.48198	0.427832	263	tags=64%, list=24%, signal=49%	XBP1/INSIG1/ACSS2/INSIG2/QKI/FABP5/PLP1
GO:0007005	mitochondrion organization	30	-0.319706	-1.25732	0.102857	0.48198	0.427832	177	tags=30%, list=16%, signal=26%	ATP5MC1/HSPD1/SESN2/CHCHD10/BBC3/BAX/CLU/IFI6/CHCHD2
GO:0001775	cell activation	121	-0.221146	-1.19233	0.103448	0.482195	0.428023	160	tags=23%, list=14%, signal=22%	PGAM1/HSPD1/CASP3/PDPN/EFNB2/IRS2/AIF1/B2M/APRT/BAX/BST2/IQGAP2/HLA-B/CLU/LFNG/CMTM7/PREX1/CDKN1A/SLC2A3/FABP5/TIMP1/FTL/FZD8/EGR3/PTX3/SFRP1/TCIM/EGR1
GO:0051962	positive regulation of nervous system development	82	0.35735	1.25752	0.103814	0.482195	0.428023	304	tags=33%, list=27%, signal=26%	ASPM/TPBG/EZH2/TENM4/CXCR4/LRRN1/FLRT3/TCF4/KIF20B/ECT2/CDON/MDK/NAP1L1/EPHA4/SLIT2/CDC20/FZD1/PTN/BCL2/DMRTA2/CRABP2/WNT5A/ID2/ROR1/EFNA5/HES1/REST
GO:1901989	positive regulation of cell cycle phase transition	21	0.482441	1.35214	0.104348	0.482195	0.428023	355	tags=52%, list=32%, signal=36%	DLGAP5/EZH2/CCNB1/UBE2C/FBXO5/ATAD5/CDC25C/FAM83D/CDCA5/CDK1/DTL
GO:0016202	regulation of striated muscle tissue development	24	0.473109	1.34991	0.104534	0.482195	0.428023	279	tags=33%, list=25%, signal=26%	CENPF/LEF1/CDON/CCNB1/BCL2/GJA1/ERBB4/ZFPM2
GO:0048634	regulation of muscle organ development	24	0.473109	1.34991	0.104534	0.482195	0.428023	279	tags=33%, list=25%, signal=26%	CENPF/LEF1/CDON/CCNB1/BCL2/GJA1/ERBB4/ZFPM2
GO:0090329	regulation of DNA-dependent DNA replication	16	0.514012	1.34572	0.104712	0.482195	0.428023	511	tags=81%, list=46%, signal=45%	BRCA2/DACH1/FBXO5/PCNA/TIMELESS/E2F8/DBF4/BLM/RFC3/GMNN/E2F7/RFC2/RFC4
GO:0051346	negative regulation of hydrolase activity	43	-0.28121	-1.22144	0.104839	0.482195	0.428023	85	tags=23%, list=8%, signal=22%	BST2/MT3/IQGAP2/VEGFA/HERPUD1/IFI6/TIMP1/PTX3/SPRY2/ANOS1
GO:1901342	regulation of vasculature development	43	-0.279358	-1.2134	0.104839	0.482195	0.428023	171	tags=33%, list=15%, signal=29%	ITGB8/SEMA5A/EFNB2/PLK2/ADAMTS1/SFRP2/STAT1/CIB1/VEGFA/RHOB/F3/SPRY2/SFRP1/EGR1
GO:0014033	neural crest cell differentiation	16	-0.389886	-1.30673	0.105042	0.482195	0.428023	159	tags=38%, list=14%, signal=33%	SEMA5A/JAG1/SEMA3A/EDNRB/FRZB/SFRP1
GO:0044706	multi-multicellular organism process	24	-0.350879	-1.32947	0.105769	0.482786	0.428547	100	tags=29%, list=9%, signal=27%	FOSB/SLC2A1/VEGFA/TIMP1/JUNB/CRH/FOS
GO:0070482	response to oxygen levels	51	-0.268218	-1.20749	0.105769	0.482786	0.428547	158	tags=27%, list=14%, signal=25%	ENO1/HSPD1/CASP3/PDPN/EIF4EBP1/MYC/SLC2A1/MT3/VEGFA/CDKN1A/DDIT4/CHCHD2/SFRP1/EGR1
GO:0044786	cell cycle DNA replication	25	0.467293	1.348	0.106117	0.482786	0.428547	511	tags=72%, list=46%, signal=40%	BRCA2/DACH1/FBXO5/ATAD5/PCNA/E2F8/POLD3/FEN1/DBF4/LIG1/RFC3/MCM3/GMNN/MCM7/E2F7/RFC2/CDC45/RFC4
GO:0007229	integrin-mediated signaling pathway	14	-0.425336	-1.34995	0.106122	0.482786	0.428547	37	tags=36%, list=3%, signal=35%	ITGB8/ADAMTS1/TIMP1/ISG15/PLP1
GO:0019935	cyclic-nucleotide-mediated signaling	11	-0.468698	-1.36504	0.106464	0.483256	0.428964	24	tags=27%, list=2%, signal=27%	SOX9/EDNRB/CRH
GO:0043281	regulation of cysteine-type endopeptidase activity involved in apoptotic process	29	-0.325317	-1.27338	0.107955	0.488928	0.434	154	tags=38%, list=14%, signal=34%	HSPD1/SFRP2/MYC/BBC3/BAX/MT3/VEGFA/HERPUD1/IFI6/F3/RPS27L
GO:2001235	positive regulation of apoptotic signaling pathway	19	-0.376601	-1.3216	0.108911	0.491879	0.436619	243	tags=47%, list=22%, signal=38%	BNIP3/PMAIP1/TNFRSF12A/TIMP3/CHCHD10/BBC3/BAX/DDIT3/SFRP1
GO:2000116	regulation of cysteine-type endopeptidase activity	31	-0.312111	-1.23619	0.109091	0.491879	0.436619	154	tags=35%, list=14%, signal=31%	HSPD1/SFRP2/MYC/BBC3/BAX/MT3/VEGFA/HERPUD1/IFI6/F3/RPS27L
GO:1902679	negative regulation of RNA biosynthetic process	142	0.331736	1.2228	0.109756	0.492151	0.436861	331	tags=35%, list=30%, signal=28%	CENPF/NFIA/LEF1/PRRX1/NFIB/BIRC5/TLE4/HMGB1/EZH2/AURKB/HMGB2/HEY1/HSPA1A/SP5/FOXM1/CBX5/EMX2/BCL11A/MXD3/DACH1/HMGA2/FZD1/EMX1/HELLS/PCNA/TIMELESS/ZIC2/E2F8/PLK1/BRCA1/ZNF503/XPO1/RIF1/MAF/IRX1/CITED2/DNMT1/MSX1/WNT5A/ID2/ZFPM2/TET1/HES1/REST/RBBP8/DEPDC1/TGIF1/CDK6/GAS6
GO:1903507	negative regulation of nucleic acid-templated transcription	142	0.331736	1.2228	0.109756	0.492151	0.436861	331	tags=35%, list=30%, signal=28%	CENPF/NFIA/LEF1/PRRX1/NFIB/BIRC5/TLE4/HMGB1/EZH2/AURKB/HMGB2/HEY1/HSPA1A/SP5/FOXM1/CBX5/EMX2/BCL11A/MXD3/DACH1/HMGA2/FZD1/EMX1/HELLS/PCNA/TIMELESS/ZIC2/E2F8/PLK1/BRCA1/ZNF503/XPO1/RIF1/MAF/IRX1/CITED2/DNMT1/MSX1/WNT5A/ID2/ZFPM2/TET1/HES1/REST/RBBP8/DEPDC1/TGIF1/CDK6/GAS6
GO:0009890	negative regulation of biosynthetic process	176	0.320986	1.20275	0.109879	0.492151	0.436861	332	tags=34%, list=30%, signal=28%	CENPF/NFIA/LEF1/PRRX1/NFIB/BIRC5/TLE4/HMGB1/EZH2/BRCA2/AURKB/HMGB2/HEY1/HSPA1A/SP5/FOXM1/CBX5/IGFBP5/EMX2/BCL11A/MXD3/DACH1/HMGA2/FZD1/EMX1/HELLS/ZFP36L2/FBXO5/PCNA/TIMELESS/ZIC2/E2F8/PLK1/BRCA1/ZNF503/XPO1/RIF1/MAF/IRX1/CITED2/DNMT1/GJA1/MSX1/WNT5A/ID2/ZFPM2/NCL/TET1/HES1/TYMS/REST/RBBP8/DEPDC1/BLM/TGIF1/CDK6/PIF1/GAS6/IGF2BP1
GO:0045892	negative regulation of transcription, DNA-templated	139	0.33204	1.22231	0.11066	0.494557	0.438996	331	tags=35%, list=30%, signal=28%	CENPF/NFIA/LEF1/PRRX1/NFIB/BIRC5/TLE4/HMGB1/EZH2/AURKB/HMGB2/HEY1/HSPA1A/SP5/FOXM1/CBX5/EMX2/BCL11A/MXD3/DACH1/HMGA2/FZD1/EMX1/HELLS/PCNA/TIMELESS/ZIC2/E2F8/PLK1/BRCA1/ZNF503/XPO1/RIF1/MAF/IRX1/CITED2/DNMT1/MSX1/WNT5A/ID2/ZFPM2/TET1/HES1/REST/DEPDC1/TGIF1/CDK6/GAS6
GO:0097150	neuronal stem cell population maintenance	11	0.561314	1.33166	0.110961	0.494812	0.439222	332	tags=64%, list=30%, signal=45%	ASPM/PRRX1/CDH2/FANCD2/HES1/REST/IGF2BP1
GO:0071346	cellular response to interferon-gamma	15	-0.401655	-1.31729	0.1125	0.500262	0.44406	169	tags=60%, list=15%, signal=52%	VCAM1/SOCS3/HLA-E/MT2A/STAT1/AIF1/VIM/B2M/HLA-B
GO:0007498	mesoderm development	17	0.500465	1.33397	0.112676	0.500262	0.44406	279	tags=47%, list=25%, signal=36%	LEF1/WLS/HMGA2/MEST/CITED2/GJA1/WNT5A/ZFPM2
GO:0055114	oxidation-reduction process	64	-0.249395	-1.17937	0.113636	0.503424	0.446867	212	tags=31%, list=19%, signal=27%	PTGR1/P4HB/PGK1/ACSS2/VAT1L/TXNDC17/RRM2B/PGAM1/ENO1/SESN2/TP53I3/IRS2/CDO1/MYC/FDXR/MT3/MSMO1/CROT/DCT/MOXD1
GO:0051171	regulation of nitrogen compound metabolic process	479	0.294098	1.1379	0.113886	0.503431	0.446873	344	tags=34%, list=31%, signal=42%	CENPF/NFIA/RASGRP1/ADRA2A/TOP2A/LEF1/PRRX1/NUCKS1/ZIC1/DLGAP5/NFIB/CENPE/BIRC5/TLE4/TMPO/HMGB1/CDCA7/EZH2/PRKDC/BRCA2/TEX15/CXCR4/AURKB/HMGB2/HEY1/IVNS1ABP/TTK/HSPA1A/TCF4/RTKN2/ECT2/PKIB/FBLN1/DEK/SP5/CDON/CKS1B/ZIC4/CCNB1/FOXM1/CBX5/CDH2/MDK/IGFBP5/CKAP2/PTTG1/EPHA4/CDCA2/EMX2/AXIN2/BCL11A/CCNB2/MXD3/UBE2C/RAD51AP1/MAD2L1/HMGN5/NEK2/TPX2/DACH1/SLIT2/USP1/PRKCB/HMGA2/PAX3/GAS1/CDC20/KIF14/FZD1/R…
GO:0021846	cell proliferation in forebrain	13	-0.423629	-1.31022	0.114754	0.506165	0.4493	29	tags=23%, list=3%, signal=23%	POU3F2/DCT/FABP7
GO:0031589	cell-substrate adhesion	37	-0.300888	-1.25899	0.115108	0.506625	0.449708	149	tags=30%, list=13%, signal=27%	PDPN/JAG1/FAM107A/CIB1/EPHA3/TTYH1/VEGFA/PREX1/GPM6B/LIMCH1/SFRP1
GO:1901654	response to ketone	27	-0.337513	-1.29729	0.115385	0.506743	0.449813	50	tags=19%, list=4%, signal=18%	CDKN1A/DDIT4/SFRP1/CRH/FOS
GO:0051965	positive regulation of synapse assembly	10	0.569824	1.32824	0.115962	0.508178	0.451087	56	tags=30%, list=5%, signal=29%	TPBG/LRRN1/FLRT3
GO:0010498	proteasomal protein catabolic process	38	0.418672	1.30553	0.116972	0.509844	0.452565	224	tags=37%, list=20%, signal=31%	BUB1B/AURKB/HSPA1A/CCNB1/PTTG1/UBE2C/MAD2L1/CDC20/KIF14/FBXO5/PLK1/HSP90B1/PBK/XPO1
GO:0045740	positive regulation of DNA replication	10	0.56891	1.32611	0.117326	0.509844	0.452565	379	tags=60%, list=34%, signal=40%	ATAD5/PCNA/E2F8/DBF4/CDK1/CST3
GO:0061097	regulation of protein tyrosine kinase activity	10	0.569461	1.32739	0.117326	0.509844	0.452565	336	tags=50%, list=30%, signal=35%	ADRA2A/EPHA4/NCAPG2/GAS6/CD24
GO:1904018	positive regulation of vasculature development	22	-0.354453	-1.30533	0.117347	0.509844	0.452565	171	tags=45%, list=15%, signal=39%	ITGB8/SEMA5A/EFNB2/PLK2/SFRP2/CIB1/VEGFA/RHOB/F3/EGR1
GO:0051298	centrosome duplication	14	0.519518	1.31566	0.120211	0.521173	0.462622	224	tags=50%, list=20%, signal=40%	BRCA2/NDC80/CDK5RAP2/CKAP5/CEP135/BRCA1/XPO1
GO:0016032	viral process	91	0.35107	1.25119	0.120833	0.522752	0.464024	224	tags=24%, list=20%, signal=21%	RPS4Y1/NFIA/TOP2A/CENPU/LEF1/NUCKS1/HMGB1/CXCR4/IVNS1ABP/HSPA1A/FBLN1/DEK/CBX5/BUB1/HMGA2/CENPA/SUPT16H/PCNA/BCL2/CDC25C/PSIP1/XPO1
GO:0051092	positive regulation of NF-kappaB transcription factor activity	14	0.519107	1.31462	0.121532	0.524658	0.465715	334	tags=50%, list=30%, signal=36%	HSPA1A/RTKN2/PRKCB/WNT5A/ROR1/TRAF5/HSPA1B
GO:1903827	regulation of cellular protein localization	63	0.373511	1.26125	0.122807	0.528113	0.468783	378	tags=41%, list=34%, signal=29%	ZIC1/GTSE1/RAB11FIP2/NDC80/KIF20B/ECT2/CDH2/PTN/PLK1/BCL2/GPC3/XPO1/ANP32B/SAPCD2/GPC6/WNT5A/ERBB4/CDCA5/DPP10/GPSM2/EPB41L2/GAS6/CDK1/LYPD1/TXN/PIK3R1
GO:0014855	striated muscle cell proliferation	14	0.517773	1.31124	0.122853	0.528113	0.468783	410	tags=50%, list=37%, signal=32%	TENM4/CCNB1/GJA1/ERBB4/ZFPM2/CDK1/MEGF10
GO:0031668	cellular response to extracellular stimulus	35	-0.315863	-1.29656	0.124088	0.53154	0.471824	140	tags=23%, list=13%, signal=21%	SESN2/SFRP2/AIF1/FAM107A/SLC2A1/CDKN1A/SFRP1/FOS
GO:0030534	adult behavior	14	0.516836	1.30887	0.124174	0.53154	0.471824	277	tags=43%, list=25%, signal=33%	ZIC1/EPHA4/CNTNAP2/DMRT3/ID2/ATP1A2
GO:0055021	regulation of cardiac muscle tissue growth	13	0.5249	1.30976	0.12533	0.533374	0.473452	341	tags=38%, list=30%, signal=27%	CCNB1/GJA1/ERBB4/ZFPM2/CDK1
GO:0035107	appendage morphogenesis	26	0.449968	1.30969	0.125616	0.533374	0.473452	263	tags=38%, list=24%, signal=30%	SEMA3C/LEF1/PRRX1/RSPO2/GPC3/FBN2/SOX4/CRABP2/MSX1/WNT5A
GO:0035108	limb morphogenesis	26	0.449968	1.30969	0.125616	0.533374	0.473452	263	tags=38%, list=24%, signal=30%	SEMA3C/LEF1/PRRX1/RSPO2/GPC3/FBN2/SOX4/CRABP2/MSX1/WNT5A
GO:0090263	positive regulation of canonical Wnt signaling pathway	16	0.503193	1.31739	0.125654	0.533374	0.473452	246	tags=50%, list=22%, signal=40%	ASPM/RSPO3/AXIN2/WLS/RSPO1/RSPO2/GPC3/SOX4
GO:0016070	RNA metabolic process	327	0.29794	1.1484	0.126253	0.534794	0.474713	342	tags=34%, list=31%, signal=34%	RPS4Y1/CENPF/NFIA/TOP2A/LEF1/PRRX1/NUCKS1/ZIC1/DLGAP5/NFIB/BIRC5/TLE4/TMPO/HMGB1/CDCA7/EZH2/PRKDC/BRCA2/AURKB/HMGB2/HEY1/IVNS1ABP/HSPA1A/TCF4/RTKN2/DEK/SP5/CDON/CKS1B/ZIC4/CCNB1/FOXM1/CBX5/MDK/CKAP2/EMX2/AXIN2/BCL11A/MXD3/HMGN5/DACH1/PRKCB/HMGA2/PAX3/FZD1/EMX1/HELLS/DMRT3/OTX1/CDK5RAP2/ZFP36L2/RAD21/SUPT16H/FBXO5/ITGB3BP/RRM2/NEUROG2/PCNA/JADE1/TIMELESS/COL4A2/FANCD2/ZIC2/MYBL2/E2F8/PLK1/PSIP1/DM…
GO:0000122	negative regulation of transcription by RNA polymerase II	107	0.338405	1.21768	0.13057	0.548557	0.48693	234	tags=27%, list=21%, signal=24%	NFIA/LEF1/PRRX1/NFIB/TLE4/HMGB1/EZH2/AURKB/HEY1/HSPA1A/SP5/FOXM1/CBX5/EMX2/BCL11A/MXD3/DACH1/HMGA2/EMX1/PCNA/TIMELESS/E2F8/PLK1/XPO1/RIF1/MAF/IRX1/CITED2/DNMT1
GO:0036294	cellular response to decreased oxygen levels	29	-0.312926	-1.22488	0.130682	0.548557	0.48693	158	tags=28%, list=14%, signal=24%	ENO1/EIF4EBP1/MYC/MT3/VEGFA/CHCHD2/SFRP1/EGR1
GO:0071453	cellular response to oxygen levels	29	-0.312926	-1.22488	0.130682	0.548557	0.48693	158	tags=28%, list=14%, signal=24%	ENO1/EIF4EBP1/MYC/MT3/VEGFA/CHCHD2/SFRP1/EGR1
GO:0071456	cellular response to hypoxia	29	-0.312926	-1.22488	0.130682	0.548557	0.48693	158	tags=28%, list=14%, signal=24%	ENO1/EIF4EBP1/MYC/MT3/VEGFA/CHCHD2/SFRP1/EGR1
GO:1900182	positive regulation of protein localization to nucleus	10	0.554413	1.29232	0.130969	0.548557	0.48693	198	tags=40%, list=18%, signal=33%	ZIC1/GTSE1/ECT2/PLK1
GO:0051384	response to glucocorticoid	35	-0.305863	-1.25551	0.131387	0.548557	0.48693	178	tags=37%, list=16%, signal=32%	CCND1/ZFP36/HSPD1/CASP3/EIF4EBP1/AIF1/CDO1/FAM107A/FOSB/CDKN1A/DDIT4/CRH/FOS
GO:0051252	regulation of RNA metabolic process	304	0.29812	1.14636	0.131394	0.548557	0.48693	334	tags=34%, list=30%, signal=33%	CENPF/NFIA/TOP2A/LEF1/PRRX1/NUCKS1/ZIC1/DLGAP5/NFIB/BIRC5/TLE4/TMPO/HMGB1/CDCA7/EZH2/PRKDC/BRCA2/AURKB/HMGB2/HEY1/HSPA1A/TCF4/RTKN2/DEK/SP5/CDON/CKS1B/ZIC4/CCNB1/FOXM1/CBX5/MDK/CKAP2/EMX2/AXIN2/BCL11A/MXD3/HMGN5/DACH1/PRKCB/HMGA2/PAX3/FZD1/EMX1/HELLS/DMRT3/OTX1/CDK5RAP2/ZFP36L2/RAD21/SUPT16H/FBXO5/ITGB3BP/RRM2/NEUROG2/PCNA/JADE1/TIMELESS/FANCD2/ZIC2/MYBL2/E2F8/PLK1/PSIP1/DMRTA2/BRCA1/ZNF503/XPO1/…
GO:0019941	modification-dependent protein catabolic process	40	0.405511	1.27629	0.132184	0.549087	0.4874	224	tags=38%, list=20%, signal=31%	BUB1B/AURKB/HSPA1A/CCNB1/PTTG1/UBE2C/MAD2L1/USP1/CDC20/KIF14/FBXO5/PLK1/HSP90B1/PBK/XPO1
GO:0043632	modification-dependent macromolecule catabolic process	40	0.405511	1.27629	0.132184	0.549087	0.4874	224	tags=38%, list=20%, signal=31%	BUB1B/AURKB/HSPA1A/CCNB1/PTTG1/UBE2C/MAD2L1/USP1/CDC20/KIF14/FBXO5/PLK1/HSP90B1/PBK/XPO1
GO:0036473	cell death in response to oxidative stress	10	0.553036	1.28911	0.132333	0.549087	0.4874	385	tags=70%, list=34%, signal=46%	FZD1/BCL2/MELK/REST/STK26/TXN/HSPB1
GO:0045087	innate immune response	45	-0.265574	-1.18425	0.133333	0.55172	0.489737	132	tags=24%, list=12%, signal=22%	STAT1/AIF1/VIM/B2M/BST2/HLA-B/CLU/IFI6/ISG15/PTX3/EGR1
GO:0000018	regulation of DNA recombination	12	0.538769	1.30696	0.133511	0.55172	0.489737	462	tags=83%, list=41%, signal=49%	TEX15/RAD51AP1/ATAD5/TIMELESS/RIF1/PARPBP/BLM/CHEK1/MSH6/KPNA2
GO:0044260	cellular macromolecule metabolic process	610	0.28889	1.11907	0.134865	0.556182	0.493698	407	tags=39%, list=36%, signal=54%	RPS4Y1/B3GAT2/CENPF/NFIA/RASGRP1/ADRA2A/TOP2A/LEF1/PRRX1/NUCKS1/ZIC1/DLGAP5/NFIB/CENPE/BUB1B/BIRC5/TLE4/TMPO/HMGB1/CDCA7/EZH2/PRKDC/BRCA2/TEX15/CXCR4/AURKB/HMGB2/NNAT/HEY1/IVNS1ABP/TTK/HSPA1A/TCF4/AMBN/RTKN2/ECT2/PKIB/FBLN1/DEK/SP5/CIT/NASP/CDON/CKS1B/ZIC4/CCNB1/FOXM1/CBX5/CDH2/MDK/IGFBP5/IL17RD/CKAP2/NAP1L1/PTTG1/EPHA4/CDCA2/EMX2/AXIN2/BCL11A/CCNB2/MXD3/UBE2C/RAD51AP1/MAD2L1/HMGN5/NEK2/BUB1/TPX2…
GO:0051606	detection of stimulus	23	0.464596	1.31648	0.135169	0.556304	0.493806	511	tags=78%, list=46%, signal=43%	CXCR4/PIEZO2/DACH1/USP1/HMGA2/PCNA/TIMELESS/POLD3/SOX4/TRPM3/DTL/SERPINE2/RFC3/HLA-A/SYT1/RFC2/COL11A1/RFC4
GO:0044403	symbiotic process	93	0.343677	1.22337	0.135504	0.556555	0.494029	224	tags=24%, list=20%, signal=21%	RPS4Y1/NFIA/TOP2A/CENPU/LEF1/NUCKS1/HMGB1/CXCR4/IVNS1ABP/HSPA1A/FBLN1/DEK/CBX5/BUB1/HMGA2/CENPA/SUPT16H/PCNA/BCL2/CDC25C/PSIP1/XPO1
GO:0043406	positive regulation of MAP kinase activity	25	0.455224	1.31319	0.13608	0.55779	0.495125	103	tags=20%, list=9%, signal=19%	RASGRP1/ADRA2A/EZH2/CXCR4/EPHA4
GO:0002685	regulation of leukocyte migration	17	0.488648	1.30247	0.137004	0.559161	0.496342	263	tags=47%, list=24%, signal=37%	HMGB1/MDK/SLIT2/CD99/PTN/CD9/RARRES2/WNT5A
GO:0043534	blood vessel endothelial cell migration	21	-0.354431	-1.27572	0.137056	0.559161	0.496342	143	tags=29%, list=13%, signal=25%	EFNB2/PLK2/CIB1/NR4A1/VEGFA/EGR3
GO:0051253	negative regulation of RNA metabolic process	150	0.320437	1.18621	0.137335	0.559161	0.496342	332	tags=34%, list=30%, signal=28%	CENPF/NFIA/LEF1/PRRX1/NFIB/BIRC5/TLE4/HMGB1/EZH2/AURKB/HMGB2/HEY1/HSPA1A/SP5/FOXM1/CBX5/EMX2/AXIN2/BCL11A/MXD3/DACH1/HMGA2/FZD1/EMX1/HELLS/PCNA/TIMELESS/ZIC2/E2F8/PLK1/BRCA1/ZNF503/XPO1/RIF1/MAF/IRX1/CITED2/DNMT1/MSX1/WNT5A/ID2/ZFPM2/TET1/HES1/REST/RBBP8/DEPDC1/TGIF1/CDK6/GAS6/IGF2BP1
GO:0051445	regulation of meiotic cell cycle	12	0.536918	1.30247	0.137517	0.559161	0.496342	263	tags=58%, list=24%, signal=45%	ASPM/TTK/CDC20/FBXO5/CDC25C/MSX1/WNT5A
GO:0002285	lymphocyte activation involved in immune response	13	0.519875	1.29722	0.138522	0.559792	0.496903	226	tags=38%, list=20%, signal=31%	LEF1/HMGB1/MDK/ATAD5/RIF1
GO:1902905	positive regulation of supramolecular fiber organization	19	-0.363311	-1.27495	0.138614	0.559792	0.496903	81	tags=21%, list=7%, signal=20%	IQGAP2/CLU/LIMCH1/SFRP1
GO:0042176	regulation of protein catabolic process	38	0.406986	1.2691	0.138761	0.559792	0.496903	380	tags=53%, list=34%, signal=36%	ADRA2A/HSPA1A/EPHA4/MAD2L1/CDC20/CTSC/PLK1/GPC3/PBK/XPO1/FAM83D/GJA1/WNT5A/ANXA2/HSPA1B/NKD1/DTL/SERPINE2/CST3/AURKA
GO:1905897	regulation of response to endoplasmic reticulum stress	14	-0.403874	-1.28183	0.138776	0.559792	0.496903	263	tags=71%, list=24%, signal=55%	XBP1/HSPA5/PMAIP1/CREB3/PPP1R15A/DNAJC3/BAX/DDIT3/CLU/HERPUD1
GO:0031326	regulation of cellular biosynthetic process	327	0.295688	1.13972	0.139279	0.560663	0.497675	342	tags=35%, list=31%, signal=34%	CENPF/NFIA/TOP2A/LEF1/PRRX1/NUCKS1/ZIC1/DLGAP5/NFIB/BIRC5/TLE4/TMPO/HMGB1/CDCA7/EZH2/PRKDC/BRCA2/AURKB/HMGB2/HEY1/HSPA1A/TCF4/RTKN2/PKIB/DEK/SP5/CDON/CKS1B/ZIC4/FOXM1/CBX5/MDK/IGFBP5/CKAP2/EMX2/BCL11A/MXD3/HMGN5/NEK2/DACH1/PRKCB/HMGA2/PAX3/FZD1/EMX1/HELLS/DMRT3/OTX1/CDK5RAP2/ZFP36L2/RAD21/SUPT16H/FBXO5/ITGB3BP/RRM2/NEUROG2/ATAD5/PCNA/JADE1/TIMELESS/FANCD2/ZIC2/MYBL2/E2F8/PLK1/BCL2/PSIP1/DMRTA2/BR…
GO:0006811	ion transport	88	-0.233749	-1.17107	0.14	0.560663	0.497675	166	tags=24%, list=15%, signal=22%	NTRK2/SLC3A2/PDPN/SLC16A3/ANK2/IRS2/SLC1A5/B2M/SLC2A1/BAX/CA12/DDIT3/MT3/TTYH1/NKAIN4/FABP5/CROT/FTL/GPM6B/CRH/SLC1A3
GO:0071363	cellular response to growth factor stimulus	88	-0.234482	-1.17474	0.14	0.560663	0.497675	82	tags=15%, list=7%, signal=15%	MT3/SHISA2/NR4A1/VEGFA/FGFR3/DDIT4/EGR3/SPRY2/SFRP1/ANOS1/FGFBP3/FOS/EGR1
GO:0030010	establishment of cell polarity	28	0.440147	1.30069	0.140097	0.560663	0.497675	305	tags=46%, list=27%, signal=35%	RAB11FIP2/NDC80/KIF20B/MAD2L1/CENPA/CDK5RAP2/PLK1/GJA1/SAPCD2/WNT5A/SPDL1/HES1/GPSM2
GO:0030163	protein catabolic process	71	0.359647	1.23078	0.140389	0.560726	0.497731	380	tags=45%, list=34%, signal=32%	ADRA2A/BUB1B/AURKB/HSPA1A/CCNB1/PTTG1/EPHA4/UBE2C/MAD2L1/USP1/CDC20/KIF14/FBXO5/CTSC/PLK1/HSP90B1/GPC3/PBK/XPO1/FAM83D/GJA1/CTSV/WNT5A/ANXA2/HSPA1B/CDK1/NKD1/BUB3/DTL/SERPINE2/CST3/AURKA
GO:0031113	regulation of microtubule polymerization	11	0.546991	1.29768	0.140731	0.560987	0.497964	334	tags=45%, list=30%, signal=32%	HSPA1A/CDK5RAP2/CKAP5/PSRC1/HSPA1B
GO:0010941	regulation of cell death	205	-0.215802	-1.22527	0.142857	0.568347	0.504497	168	tags=23%, list=15%, signal=24%	RRM2B/NTRK2/ZFP36/YBX3/SEMA5A/ENO1/HSPD1/CASP3/PDPN/EFNB2/TP53I3/PLK2/SFRP2/STAT1/IRS2/CHCHD10/AIF1/MYC/ARF4/CIB1/BBC3/BAX/DDIT3/ZMAT3/MT3/CLU/VEGFA/STK17A/HERPUD1/RHOB/IFI6/PREX1/BTG2/CDKN1A/PHLDA3/DDIT4/TIMP1/F3/EGR3/EDNRB/FRZB/SPRY2/RPS27L/SFRP1/TCIM/CRH/FOS/EGR1
GO:0051603	proteolysis involved in cellular protein catabolic process	50	0.382897	1.25082	0.143813	0.570304	0.506234	224	tags=34%, list=20%, signal=28%	BUB1B/AURKB/HSPA1A/CCNB1/PTTG1/EPHA4/UBE2C/MAD2L1/USP1/CDC20/KIF14/FBXO5/CTSC/PLK1/HSP90B1/PBK/XPO1
GO:0031396	regulation of protein ubiquitination	21	0.462711	1.29684	0.144099	0.570304	0.506234	246	tags=48%, list=22%, signal=38%	IVNS1ABP/HSPA1A/UBE2C/MAD2L1/CDC20/FANCI/FBXO5/PLK1/BRCA1/SOX4
GO:0060043	regulation of cardiac muscle cell proliferation	12	0.532015	1.29057	0.144192	0.570304	0.506234	341	tags=42%, list=30%, signal=29%	CCNB1/GJA1/ERBB4/ZFPM2/CDK1
GO:0043280	positive regulation of cysteine-type endopeptidase activity involved in apoptotic process	17	-0.373115	-1.26841	0.144796	0.570632	0.506524	154	tags=35%, list=14%, signal=31%	HSPD1/MYC/BBC3/BAX/F3/RPS27L
GO:0000132	establishment of mitotic spindle orientation	13	0.516239	1.28815	0.145119	0.570632	0.506524	305	tags=69%, list=27%, signal=51%	NDC80/MAD2L1/CENPA/CDK5RAP2/PLK1/GJA1/SAPCD2/SPDL1/GPSM2
GO:0051294	establishment of spindle orientation	13	0.516239	1.28815	0.145119	0.570632	0.506524	305	tags=69%, list=27%, signal=51%	NDC80/MAD2L1/CENPA/CDK5RAP2/PLK1/GJA1/SAPCD2/SPDL1/GPSM2
GO:0007431	salivary gland development	10	0.547755	1.2768	0.145975	0.57289	0.508529	25	tags=20%, list=2%, signal=20%	SEMA3C/NFIB
GO:0043627	response to estrogen	14	-0.403053	-1.27922	0.146939	0.574969	0.510374	12	tags=29%, list=1%, signal=29%	CCND1/HSPD1/SFRP1/CRH
GO:1903036	positive regulation of response to wounding	10	0.545381	1.27126	0.14734	0.574969	0.510374	157	tags=40%, list=14%, signal=35%	ADRA2A/CXCR4/MDK/PTN
GO:0018205	peptidyl-lysine modification	18	0.479631	1.29763	0.147355	0.574969	0.510374	246	tags=56%, list=22%, signal=44%	LEF1/EZH2/BRCA2/NNAT/BCL11A/JADE1/BRCA1/RIF1/DNMT1/SOX4
GO:0031349	positive regulation of defense response	19	0.472276	1.29196	0.14875	0.578575	0.513575	263	tags=42%, list=24%, signal=33%	RASGRP1/HMGB1/PRKDC/HMGB2/MDK/CTSC/GJA1/WNT5A
GO:0010633	negative regulation of epithelial cell migration	11	0.542229	1.28638	0.14885	0.578575	0.513575	129	tags=18%, list=12%, signal=16%	HMGB1/SLIT2
GO:0009725	response to hormone	104	-0.226651	-1.15497	0.15	0.580638	0.515406	154	tags=25%, list=14%, signal=24%	HSPD1/CASP3/SESN2/EIF4EBP1/STAT1/IRS2/AIF1/APRT/CDO1/FAM107A/FOSB/SLC2A1/MT3/NR4A1/HMGCS1/LMO2/BTG2/CDKN1A/DDIT4/TIMP1/EGR2/EDNRB/SFRP1/CRH/FOS/EGR1
GO:0019438	aromatic compound biosynthetic process	336	0.294132	1.13452	0.15	0.580638	0.515406	342	tags=35%, list=31%, signal=35%	CENPF/NFIA/TOP2A/LEF1/PRRX1/NUCKS1/ZIC1/DLGAP5/NFIB/BIRC5/TLE4/TMPO/HMGB1/CDCA7/EZH2/PRKDC/BRCA2/AURKB/HMGB2/HEY1/IVNS1ABP/HSPA1A/TCF4/RTKN2/PKIB/DEK/SP5/CDON/CKS1B/ZIC4/CCNB1/FOXM1/CBX5/MDK/CKAP2/EMX2/BCL11A/MXD3/HMGN5/NEK2/DACH1/PRKCB/HMGA2/PAX3/FZD1/EMX1/HELLS/DMRT3/OTX1/CDK5RAP2/ZFP36L2/RAD21/SUPT16H/FBXO5/ITGB3BP/RRM2/NEUROG2/PCNA/JADE1/TIMELESS/COL4A2/FANCD2/ZIC2/PCLAF/MYBL2/E2F8/PLK1/PSIP1…
GO:0046605	regulation of centrosome cycle	13	0.512505	1.27883	0.150396	0.580638	0.515406	431	tags=69%, list=39%, signal=43%	KIF11/NEK2/CDK5RAP2/BRCA1/XPO1/CHEK1/AURKA/PLK4/CCNF
GO:1904951	positive regulation of establishment of protein localization	34	0.41035	1.26356	0.150525	0.580638	0.515406	246	tags=35%, list=22%, signal=28%	ZIC1/GTSE1/NNAT/KIF20B/ECT2/WLS/NMU/BCL2/CEP135/ANP32B/GJA1/SOX4
GO:0001906	cell killing	12	0.529226	1.28381	0.150868	0.580855	0.515599	222	tags=42%, list=20%, signal=34%	RASGRP1/HMGN2/TUBB4B/CTSC/EMP2
GO:0007626	locomotory behavior	21	-0.350166	-1.26037	0.152284	0.585198	0.519454	60	tags=19%, list=5%, signal=18%	INPP5F/ETV5/CRH/EGR1
GO:0043067	regulation of programmed cell death	194	-0.194092	-1.08753	0.153846	0.587328	0.521345	168	tags=23%, list=15%, signal=23%	RRM2B/NTRK2/ZFP36/YBX3/SEMA5A/ENO1/HSPD1/CASP3/PDPN/TP53I3/PLK2/SFRP2/STAT1/IRS2/CHCHD10/AIF1/MYC/ARF4/CIB1/BBC3/BAX/DDIT3/ZMAT3/MT3/CLU/VEGFA/STK17A/HERPUD1/RHOB/IFI6/PREX1/BTG2/CDKN1A/PHLDA3/TIMP1/F3/EGR3/EDNRB/FRZB/SPRY2/RPS27L/SFRP1/TCIM/EGR1
GO:0006984	ER-nucleus signaling pathway	12	-0.428367	-1.28747	0.15415	0.587328	0.521345	263	tags=67%, list=24%, signal=52%	XBP1/HSPA5/INSIG1/ASNS/PPP1R15A/INSIG2/DDIT3/HERPUD1
GO:0035019	somatic stem cell population maintenance	15	-0.386736	-1.26836	0.154167	0.587328	0.521345	150	tags=27%, list=13%, signal=23%	SALL4/MYC/DPPA4/SFRP1
GO:0042594	response to starvation	25	-0.322972	-1.23949	0.154229	0.587328	0.521345	266	tags=48%, list=24%, signal=37%	KLF10/XBP1/HSPA5/PMAIP1/ASNS/ZFP36/SESN2/EIF4EBP1/SLC2A1/DDIT3/CDKN1A/SFRP1
GO:0006261	DNA-dependent DNA replication	41	0.391226	1.23731	0.154286	0.587328	0.521345	511	tags=63%, list=46%, signal=36%	NUCKS1/BRCA2/DACH1/ORC6/FBXO5/ATAD5/PCNA/TIMELESS/E2F8/POLD3/MMS22L/FEN1/DBF4/LIG1/BLM/GINS2/RFC3/WDHD1/MCM3/GMNN/MCM7/E2F7/RFC2/GINS4/CDC45/RFC4
GO:0031960	response to corticosteroid	36	-0.300949	-1.24316	0.155556	0.591053	0.524651	178	tags=36%, list=16%, signal=31%	CCND1/ZFP36/HSPD1/CASP3/EIF4EBP1/AIF1/CDO1/FAM107A/FOSB/CDKN1A/DDIT4/CRH/FOS
GO:0021675	nerve development	10	-0.464686	-1.31465	0.156134	0.59177	0.525288	105	tags=30%, list=9%, signal=27%	SEMA3A/EGR2/SLC1A3
GO:0030177	positive regulation of Wnt signaling pathway	22	0.455285	1.28701	0.156328	0.59177	0.525288	263	tags=45%, list=24%, signal=35%	ASPM/RSPO3/DEPDC1B/AXIN2/WLS/RSPO1/RSPO2/GPC3/SOX4/WNT5A
GO:0002831	regulation of response to biotic stimulus	20	0.465857	1.29199	0.157373	0.593917	0.527194	49	tags=20%, list=4%, signal=19%	RASGRP1/HMGB1/PRKDC/HMGB2
GO:0048511	rhythmic process	41	-0.276648	-1.19164	0.15748	0.593917	0.527194	26	tags=12%, list=2%, signal=12%	EGR2/EGR3/PTX3/CRH/EGR1
GO:0031401	positive regulation of protein modification process	119	0.32781	1.18965	0.158436	0.59538	0.528493	341	tags=41%, list=30%, signal=32%	RASGRP1/ADRA2A/CENPE/HMGB1/EZH2/CXCR4/TTK/ECT2/CDON/CKS1B/CCNB1/CDH2/EPHA4/CDCA2/AXIN2/UBE2C/TPX2/HMGA2/CDC20/KIF14/FZD1/RSPO1/FANCI/INCENP/PLK1/BCL2/BRCA1/EMP2/PBK/RIF1/DNMT1/SOX4/RARRES2/WNT5A/MAP4K4/ERBB4/DBF4/ROR1/TET1/EFNA5/NCAPG2/HES1/ANXA2/TRAF5/PSRC1/GAS6/CD24/CLSPN/CDK1
GO:0010256	endomembrane system organization	25	0.442833	1.27744	0.158552	0.59538	0.528493	198	tags=28%, list=18%, signal=24%	KNL1/CXCR4/CCNB1/CCNB2/PRKCB/ARL6IP1/PLK1
GO:0031570	DNA integrity checkpoint	37	0.402765	1.24993	0.158749	0.59538	0.528493	380	tags=57%, list=34%, signal=39%	TOP2A/GTSE1/PRKDC/CCNB1/HMGA2/PCNA/TIMELESS/FANCD2/E2F8/PLK1/CDC25C/BRCA1/SOX4/PLAGL1/BRIP1/BLM/CLSPN/CDK1/DTL/CHEK1/AURKA
GO:0006096	glycolytic process	10	-0.455129	-1.28762	0.159851	0.59621	0.529229	209	tags=60%, list=19%, signal=49%	HK2/GPI/PGK1/PGAM1/ENO1/DDIT4
GO:0006757	ATP generation from ADP	10	-0.455129	-1.28762	0.159851	0.59621	0.529229	209	tags=60%, list=19%, signal=49%	HK2/GPI/PGK1/PGAM1/ENO1/DDIT4
GO:0031644	regulation of nervous system process	10	-0.45795	-1.2956	0.159851	0.59621	0.529229	45	tags=30%, list=4%, signal=29%	FABP5/EGR2/EDNRB
GO:0035966	response to topologically incorrect protein	28	-0.310139	-1.19309	0.16092	0.597037	0.529963	269	tags=57%, list=24%, signal=45%	TSPYL2/XBP1/HSPA5/SDF2L1/ASNS/CREB3/PPP1R15A/DNAJC3/CCND1/DNAJB1/HSPD1/YIF1A/BAX/DDIT3/CLU/HERPUD1
GO:1902751	positive regulation of cell cycle G2/M phase transition	10	0.540387	1.25962	0.160982	0.597037	0.529963	406	tags=70%, list=36%, signal=45%	CCNB1/FBXO5/ATAD5/CDC25C/CDK1/DTL/CDC25B
GO:0030326	embryonic limb morphogenesis	19	0.468413	1.28139	0.16125	0.597037	0.529963	263	tags=42%, list=24%, signal=33%	LEF1/PRRX1/RSPO2/GPC3/FBN2/CRABP2/MSX1/WNT5A
GO:0035113	embryonic appendage morphogenesis	19	0.468413	1.28139	0.16125	0.597037	0.529963	263	tags=42%, list=24%, signal=33%	LEF1/PRRX1/RSPO2/GPC3/FBN2/CRABP2/MSX1/WNT5A
GO:0060420	regulation of heart growth	14	0.502009	1.27132	0.162483	0.599477	0.532129	341	tags=36%, list=30%, signal=25%	CCNB1/GJA1/ERBB4/ZFPM2/CDK1
GO:0045471	response to ethanol	15	-0.382095	-1.25314	0.1625	0.599477	0.532129	178	tags=27%, list=16%, signal=23%	CCND1/EIF4EBP1/CDO1/CRH
GO:0072332	intrinsic apoptotic signaling pathway by p53 class mediator	13	-0.407802	-1.26127	0.163934	0.601426	0.533859	95	tags=38%, list=8%, signal=36%	BAX/CDKN1A/PHLDA3/DDIT4/RPS27L
GO:1900180	regulation of protein localization to nucleus	12	0.522764	1.26813	0.164219	0.601426	0.533859	69	tags=25%, list=6%, signal=24%	ZIC1/GTSE1/ECT2
GO:0045934	negative regulation of nucleobase-containing compound metabolic process	159	0.313826	1.16545	0.164634	0.601426	0.533859	332	tags=35%, list=30%, signal=28%	CENPF/NFIA/LEF1/PRRX1/NFIB/BIRC5/TLE4/HMGB1/EZH2/AURKB/HMGB2/HEY1/HSPA1A/SP5/FOXM1/CBX5/EMX2/AXIN2/BCL11A/MXD3/DACH1/HMGA2/FZD1/EMX1/HELLS/PCNA/TIMELESS/ZIC2/E2F8/PLK1/BRCA1/ZNF503/XPO1/RIF1/MAF/IRX1/CITED2/DNMT1/GJA1/MSX1/WNT5A/ID2/ZFPM2/PARPBP/TET1/HES1/REST/RBBP8/DEPDC1/BLM/TGIF1/CDK6/PIF1/GAS6/IGF2BP1
GO:0009887	animal organ morphogenesis	136	0.320103	1.17759	0.165314	0.601426	0.533859	299	tags=33%, list=27%, signal=28%	SEMA3C/LEF1/PRRX1/ZIC1/NFIB/HEY1/MFAP2/AMBN/SP5/CDON/CDH2/MDK/IGFBP5/RSPO3/COL9A1/EMX2/AXIN2/SLIT2/PAX3/FZD1/EMX1/DMRT3/PTN/OTX1/FJX1/RSPO2/FANCD2/BCL2/GPC3/FBN2/FAT1/IRX1/CITED2/SAPCD2/HTRA1/SOX4/MSX1/SLIT3/GPC6/WNT5A/ID2/ZFPM2/GCNT1/ROR1/HES1
GO:0045621	positive regulation of lymphocyte differentiation	13	0.504889	1.25982	0.166227	0.601426	0.533859	91	tags=31%, list=8%, signal=29%	RASGRP1/LEF1/PRKDC/MDK
GO:0071897	DNA biosynthetic process	26	0.436004	1.26905	0.166256	0.601426	0.533859	400	tags=62%, list=36%, signal=40%	CENPF/AURKB/PKIB/NEK2/DACH1/PCNA/PCLAF/POLD3/GJA1/TYMS/LIG1/PIF1/DTL/RFC3/DCP2/TK1
GO:0048598	embryonic morphogenesis	76	0.348874	1.21069	0.166311	0.601426	0.533859	274	tags=34%, list=24%, signal=28%	LEF1/PRRX1/ZIC1/TENM4/FLRT3/MFAP2/KIF20B/CDON/RSPO3/WLS/HMGA2/FZD1/OTX1/COL4A2/RSPO2/GPC3/FBN2/SPINT2/IRX1/GJA1/SOX4/CRABP2/MSX1/WNT8B/WNT5A/ID2
GO:0042769	DNA damage response, detection of DNA damage	10	0.537192	1.25217	0.166439	0.601426	0.533859	364	tags=70%, list=33%, signal=48%	USP1/HMGA2/PCNA/POLD3/SOX4/DTL/RFC3
GO:0001959	regulation of cytokine-mediated signaling pathway	15	0.491083	1.2642	0.166667	0.601426	0.533859	336	tags=53%, list=30%, signal=38%	CXCR4/HSPA1A/SLIT2/SLIT3/WNT5A/GAS6/HSPA1B/CD24
GO:0060759	regulation of response to cytokine stimulus	15	0.491083	1.2642	0.166667	0.601426	0.533859	336	tags=53%, list=30%, signal=38%	CXCR4/HSPA1A/SLIT2/SLIT3/WNT5A/GAS6/HSPA1B/CD24
GO:0007259	receptor signaling pathway via JAK-STAT	10	-0.451134	-1.27631	0.167286	0.601426	0.533859	141	tags=40%, list=13%, signal=35%	HES5/STAT1/INPP5F/FGFR3
GO:0090316	positive regulation of intracellular protein transport	20	0.462885	1.28375	0.167286	0.601426	0.533859	378	tags=45%, list=34%, signal=30%	ZIC1/GTSE1/KIF20B/ECT2/BCL2/ANP32B/GAS6/CDK1/PIK3R1
GO:0097696	receptor signaling pathway via STAT	10	-0.451134	-1.27631	0.167286	0.601426	0.533859	141	tags=40%, list=13%, signal=35%	HES5/STAT1/INPP5F/FGFR3
GO:0007173	epidermal growth factor receptor signaling pathway	11	-0.435321	-1.26784	0.1673	0.601426	0.533859	107	tags=64%, list=10%, signal=58%	SPRY1/SOX9/ERRFI1/ARF4/SHC3/IFI6/SPRY2
GO:0010565	regulation of cellular ketone metabolic process	13	-0.399385	-1.23524	0.168033	0.601426	0.533859	262	tags=62%, list=23%, signal=48%	NQO1/STARD4/SOX9/INSIG1/INSIG2/IRS2/FABP5/EGR1
GO:0071479	cellular response to ionizing radiation	13	-0.397673	-1.22994	0.168033	0.601426	0.533859	57	tags=31%, list=5%, signal=30%	RHOB/CDKN1A/SFRP1/EGR1
GO:0032880	regulation of protein localization	88	0.338503	1.20136	0.168067	0.601426	0.533859	343	tags=38%, list=31%, signal=28%	ADRA2A/ZIC1/GTSE1/NNAT/RAB11FIP2/NDC80/KIF20B/ECT2/CDH2/WLS/PTN/NMU/PLK1/BCL2/GPC3/CEP135/XPO1/ANP32B/GJA1/SAPCD2/SOX4/GPC6/WNT5A/ERBB4/CDCA5/DPP10/EFNA5/REST/GPSM2/EPB41L2/GAS6/CDK1/LYPD1
GO:0006091	generation of precursor metabolites and energy	31	-0.301062	-1.19243	0.169697	0.605111	0.53713	209	tags=39%, list=19%, signal=32%	PGK1/ACSS2/ATP5MC1/PGAM1/ENO1/IRS2/CHCHD10/MYC/FDXR/MT3/DDIT4/CROT
GO:0032388	positive regulation of intracellular transport	26	0.434528	1.26475	0.169951	0.605111	0.53713	378	tags=42%, list=34%, signal=29%	ZIC1/GTSE1/KIF20B/ECT2/BCL2/ANP32B/ANXA2/GAS6/CDK1/SPAG5/PIK3R1
GO:0048736	appendage development	28	0.428563	1.26645	0.17029	0.605111	0.53713	263	tags=36%, list=24%, signal=28%	SEMA3C/LEF1/PRRX1/RSPO2/GPC3/FBN2/SOX4/CRABP2/MSX1/WNT5A
GO:0060173	limb development	28	0.428563	1.26645	0.17029	0.605111	0.53713	263	tags=36%, list=24%, signal=28%	SEMA3C/LEF1/PRRX1/RSPO2/GPC3/FBN2/SOX4/CRABP2/MSX1/WNT5A
GO:0002181	cytoplasmic translation	10	-0.44855	-1.269	0.171004	0.606521	0.538382	222	tags=50%, list=20%, signal=40%	RPL17/RPS23/YBX3/EIF4EBP1/RPS26
GO:0031333	negative regulation of protein-containing complex assembly	18	0.46704	1.26357	0.171285	0.606521	0.538382	259	tags=33%, list=23%, signal=26%	HMGB1/TMSB15A/SLIT2/KIF14/ADD3/CAPG
GO:0014013	regulation of gliogenesis	22	0.450192	1.27261	0.172457	0.607641	0.539376	157	tags=36%, list=14%, signal=32%	EZH2/TENM4/CXCR4/CDH2/MDK/EPHA4/EMX1/PTN
GO:0051147	regulation of muscle cell differentiation	18	0.464867	1.25769	0.172544	0.607641	0.539376	274	tags=39%, list=24%, signal=30%	EZH2/CDON/CDH2/BCL2/DNMT1/MSX1/ID2
GO:1903522	regulation of blood circulation	18	0.465233	1.25868	0.172544	0.607641	0.539376	277	tags=39%, list=25%, signal=30%	ADRA2A/DSG2/ATP2B1/NMU/GJA1/DMD/ATP1A2
GO:2001056	positive regulation of cysteine-type endopeptidase activity	18	-0.352536	-1.21707	0.173077	0.607641	0.539376	154	tags=33%, list=14%, signal=29%	HSPD1/MYC/BBC3/BAX/F3/RPS27L
GO:0071248	cellular response to metal ion	22	-0.340933	-1.25554	0.173469	0.607641	0.539376	115	tags=23%, list=10%, signal=21%	B2M/FOSB/MT3/JUNB/FOS
GO:0043409	negative regulation of MAPK cascade	26	-0.317755	-1.21352	0.173684	0.607641	0.539376	134	tags=23%, list=12%, signal=21%	SFRP2/MYC/DUSP4/CAMK2N1/SPRY2/SFRP1
GO:0033260	nuclear DNA replication	22	0.449686	1.27118	0.173697	0.607641	0.539376	511	tags=68%, list=46%, signal=38%	BRCA2/DACH1/ATAD5/PCNA/POLD3/FEN1/DBF4/LIG1/RFC3/MCM3/GMNN/MCM7/RFC2/CDC45/RFC4
GO:0032103	positive regulation of response to external stimulus	31	0.418966	1.26097	0.174432	0.609163	0.540727	263	tags=35%, list=24%, signal=28%	RASGRP1/HMGB1/PRKDC/CXCR4/HMGB2/MDK/SLIT2/PTN/CTSC/RARRES2/WNT5A
GO:0051641	cellular localization	285	0.293158	1.12643	0.175	0.610095	0.541554	277	tags=28%, list=25%, signal=28%	RPS4Y1/CENPF/ASPM/RASGRP1/ADRA2A/KNL1/NUSAP1/ZIC1/KIF4A/DLGAP5/GTSE1/CENPE/HMGB1/EZH2/BRCA2/AURKB/RAB11FIP2/TTK/HSPA1A/NDC80/KIF20B/NUF2/ECT2/CCNB1/CDH2/TUBA1B/TMSB15A/CDCA8/AXIN2/MAD2L1/KIF2C/KIFC1/NEK2/WLS/PRKCB/GAS1/KIF14/CNTNAP2/CENPA/PTN/ARL6IP1/CDK5RAP2/RAD21/TUBB4B/KIF18A/KIF23/CD9/TUBA1C/INCENP/CTSC/PLK1/CKAP5/BCL2/HSP90B1/GPC3/CEP78/PSIP1/CEP135/EMP2/XPO1/FAM83D/FSIP2/CNTRL/ANP32B/CNTLN/…
GO:0050803	regulation of synapse structure or activity	31	0.418415	1.25931	0.175627	0.610184	0.541633	297	tags=39%, list=27%, signal=29%	TPBG/LRRN1/FLRT3/CDH2/EPHA4/CDC20/FZD1/PTN/GAP43/GPC6/WNT5A/EFNA5
GO:0050807	regulation of synapse organization	31	0.418415	1.25931	0.175627	0.610184	0.541633	297	tags=39%, list=27%, signal=29%	TPBG/LRRN1/FLRT3/CDH2/EPHA4/CDC20/FZD1/PTN/GAP43/GPC6/WNT5A/EFNA5
GO:1903035	negative regulation of response to wounding	10	0.53605	1.24951	0.175989	0.610396	0.541822	360	tags=60%, list=32%, signal=41%	MDK/EPHA4/CD9/GJA1/ANXA2/SERPINE2
GO:0060333	interferon-gamma-mediated signaling pathway	11	-0.429454	-1.25075	0.178707	0.616307	0.547068	290	tags=64%, list=26%, signal=48%	VCAM1/SOCS3/HLA-E/MT2A/STAT1/B2M/HLA-B
GO:0021549	cerebellum development	12	0.516495	1.25293	0.178905	0.616307	0.547068	157	tags=33%, list=14%, signal=29%	EZH2/MDK/KIF14/PTN
GO:0097549	chromatin organization involved in negative regulation of transcription	12	0.518212	1.25709	0.178905	0.616307	0.547068	296	tags=58%, list=26%, signal=43%	HMGB1/EZH2/HMGA2/HELLS/RIF1/DNMT1/TET1
GO:0007605	sensory perception of sound	14	-0.382915	-1.21531	0.179592	0.616307	0.547068	18	tags=21%, list=2%, signal=21%	CASP3/SPRY2/SLC1A3
GO:0009117	nucleotide metabolic process	37	-0.282183	-1.18073	0.179856	0.616307	0.547068	241	tags=41%, list=22%, signal=33%	SAMHD1/MPC1/PGK1/ACSS2/PNP/ATP5MC1/RRM2B/QPRT/PGAM1/ENO1/PRPS1/APRT/HMGCS1/DDIT4/CROT
GO:0098727	maintenance of cell number	30	0.417105	1.23998	0.180169	0.616307	0.547068	332	tags=50%, list=30%, signal=36%	ASPM/PRRX1/EZH2/CDH2/HMGA2/PTN/ZFP36L2/FANCD2/RIF1/SOX4/SMC1A/TET1/HES1/REST/IGF2BP1
GO:0043065	positive regulation of apoptotic process	78	-0.22844	-1.12638	0.180328	0.616307	0.547068	154	tags=23%, list=14%, signal=21%	HSPD1/CASP3/SFRP2/CHCHD10/MYC/BBC3/BAX/DDIT3/ZMAT3/CLU/STK17A/RHOB/PREX1/PHLDA3/F3/FRZB/RPS27L/SFRP1
GO:0071156	regulation of cell cycle arrest	27	0.427698	1.25344	0.180488	0.616307	0.547068	274	tags=44%, list=24%, signal=34%	GTSE1/CCNB1/FOXM1/HMGN5/HMGA2/PCNA/E2F8/CDC25C/BRCA1/SOX4/PLAGL1/ID2
GO:0033157	regulation of intracellular protein transport	26	0.428196	1.24632	0.181034	0.616307	0.547068	378	tags=42%, list=34%, signal=29%	ZIC1/GTSE1/KIF20B/ECT2/BCL2/XPO1/ANP32B/GAS6/CDK1/TXN/PIK3R1
GO:0044782	cilium organization	26	0.427652	1.24474	0.181034	0.616307	0.547068	392	tags=54%, list=35%, signal=36%	MNS1/NEK2/CDK5RAP2/TUBB4B/PLK1/CKAP5/CEP78/CEP135/FSIP2/CNTRL/CEP70/CDK1/CEP152/PLK4
GO:0060271	cilium assembly	26	0.427652	1.24474	0.181034	0.616307	0.547068	392	tags=54%, list=35%, signal=36%	MNS1/NEK2/CDK5RAP2/TUBB4B/PLK1/CKAP5/CEP78/CEP135/FSIP2/CNTRL/CEP70/CDK1/CEP152/PLK4
GO:1902115	regulation of organelle assembly	24	0.436339	1.245	0.18136	0.616382	0.547134	479	tags=58%, list=43%, signal=34%	MNS1/HSPA1A/CDK5RAP2/GAP43/PLK1/CEP135/BRCA1/GPSM2/HSPA1B/SPAG5/PLK4/KIF9/EZR/PTPRD
GO:0003206	cardiac chamber morphogenesis	27	0.426279	1.24929	0.181707	0.616529	0.547265	299	tags=41%, list=27%, signal=31%	SEMA3C/HEY1/SLIT2/FZD1/CITED2/SOX4/SLIT3/WNT5A/ID2/ZFPM2/HES1
GO:0007281	germ cell development	19	0.460031	1.25846	0.1825	0.618184	0.548735	230	tags=53%, list=21%, signal=43%	ASPM/KNL1/BRCA2/HMGB2/CCNB1/MDK/PTN/FBXO5/BCL2/FSIP2
GO:0060249	anatomical structure homeostasis	42	0.386427	1.2243	0.182955	0.618691	0.549185	390	tags=50%, list=35%, signal=34%	PRKDC/BRCA2/AURKB/PKIB/NEK2/ATP2B1/PCNA/BCL2/POLD3/RIF1/GJA1/DMD/NELL2/LSR/FEN1/BLM/PIF1/CALB1/RFC3/HSPB1/DCP2
GO:0006935	chemotaxis	77	-0.224989	-1.11341	0.183333	0.618941	0.549406	159	tags=29%, list=14%, signal=26%	SEMA5A/ETV1/FOXG1/EFNB2/DOK5/IRS2/AIF1/KIF5C/SEMA3A/PALLD/EPHA3/SHC3/LGI1/CMTM7/NR4A1/VEGFA/PREX1/F3/EGR2/EGR3/EDNRB/ANOS1
GO:2000179	positive regulation of neural precursor cell proliferation	15	0.482947	1.24326	0.187664	0.632259	0.561228	217	tags=40%, list=19%, signal=33%	ASPM/CDON/MDK/NAP1L1/CIP2A/DMRTA2
GO:0060688	regulation of morphogenesis of a branching structure	13	-0.387724	-1.19917	0.188525	0.632259	0.561228	67	tags=23%, list=6%, signal=22%	VEGFA/ETV5/SFRP1
GO:0071384	cellular response to corticosteroid stimulus	13	-0.388034	-1.20013	0.188525	0.632259	0.561228	165	tags=38%, list=15%, signal=33%	ZFP36/EIF4EBP1/FAM107A/DDIT4/CRH
GO:0071385	cellular response to glucocorticoid stimulus	13	-0.388034	-1.20013	0.188525	0.632259	0.561228	165	tags=38%, list=15%, signal=33%	ZFP36/EIF4EBP1/FAM107A/DDIT4/CRH
GO:0050673	epithelial cell proliferation	62	-0.242775	-1.14727	0.188889	0.632397	0.56135	165	tags=26%, list=15%, signal=23%	ZFP36/SEMA5A/EFNB2/HES5/SFRP2/STAT1/B2M/MYC/BAX/NR4A1/VEGFA/F3/EGR3/EDNRB/SFRP1/FABP7
GO:0032940	secretion by cell	101	-0.220216	-1.12748	0.189189	0.632397	0.56135	187	tags=26%, list=17%, signal=24%	NEU1/ARL4D/TIMP3/DNAJC3/PNP/STXBP6/NTRK2/PGAM1/IRS2/SLC1A5/B2M/APRT/SLC2A1/BST2/IQGAP2/HLA-B/CLU/VEGFA/SLC2A3/FABP5/TIMP1/FTL/PTX3/SFRP1/CRH/SLC1A3
GO:2000573	positive regulation of DNA biosynthetic process	10	0.532309	1.24079	0.189632	0.632833	0.561738	173	tags=40%, list=15%, signal=34%	AURKB/PKIB/NEK2/PCNA
GO:0072091	regulation of stem cell proliferation	17	0.465575	1.24097	0.190781	0.635624	0.564215	241	tags=41%, list=22%, signal=33%	ASPM/HMGB2/FBLN1/HMGA2/PTN/DMRTA2/GJA1
GO:0007416	synapse assembly	29	0.415302	1.22956	0.191283	0.636252	0.564773	297	tags=34%, list=27%, signal=26%	TPBG/LRRN1/FLRT3/CDH2/FZD1/GAP43/GPC6/WNT5A/ERBB4/EFNA5
GO:0045444	fat cell differentiation	36	-0.281749	-1.16385	0.192593	0.639559	0.567708	178	tags=28%, list=16%, signal=24%	CCND1/ZFP36/SFRP2/JAG1/DDIT3/NR4A1/BBS9/EGR2/FRZB/SFRP1
GO:0043603	cellular amide metabolic process	70	-0.231359	-1.11387	0.197368	0.653646	0.580212	235	tags=40%, list=21%, signal=34%	ASNS/MPC1/RPL17/ENC1/RPS6/RPL12/ACSS2/PPP1R15A/NEU1/DNAJC3/RPS23/ITGB8/NTRK2/ZFP36/YBX3/QKI/PGAM1/CASP3/SESN2/EIF4EBP1/VIM/HM13/CLU/HMGCS1/BTG2/RPS2/RPS26/RPS27L
GO:0014074	response to purine-containing compound	16	-0.366179	-1.22728	0.197479	0.653646	0.580212	154	tags=38%, list=14%, signal=33%	HSPD1/STAT1/CDO1/FOSB/HMGCS1/FOS
GO:0007166	cell surface receptor signaling pathway	265	-0.192166	-1.13525	0.2	0.659658	0.585549	143	tags=18%, list=13%, signal=21%	EFNB2/DOK5/HES5/ADAMTS1/EIF4EBP1/SFRP2/JAG1/STAT1/IRS2/VIM/B2M/MYC/ARF4/SEMA3A/CIB1/BAX/EPHA3/SHC3/DDIT3/BST2/MT3/HLA-B/LFNG/SHISA2/RBPMS/LIFR/VEGFA/INPP5F/IFI6/DLK1/CDKN1A/FGFR3/DDIT4/TIMP1/ISG15/F3/FZD8/JUNB/EDNRB/FRZB/PLP1/SPRY2/SFRP1/TCIM/CRH/ANOS1/FGFBP3/FOS/EGR1
GO:0071310	cellular response to organic substance	263	-0.185081	-1.12813	0.2	0.659658	0.585549	145	tags=19%, list=13%, signal=22%	POU3F2/DOK5/HES5/SESN2/EIF4EBP1/SFRP2/STAT1/IRS2/AIF1/VIM/YIF1A/B2M/APRT/MYC/FAM107A/CIB1/FOSB/BAX/EPHA3/DDIT3/BST2/MT3/HLA-B/CLU/SHISA2/LIFR/NR4A1/VEGFA/HMGCS1/FAM210B/HERPUD1/LMO2/IFI6/CDKN1A/FGFR3/DDIT4/TIMP1/ISG15/F3/JUNB/EGR2/EGR3/EDNRB/SPRY2/SFRP1/CRH/ANOS1/FGFBP3/FOS/EGR1
GO:0010927	cellular component assembly involved in morphogenesis	11	0.520176	1.23406	0.200271	0.659658	0.585549	179	tags=27%, list=16%, signal=23%	KNL1/TENM4/CD9
GO:0014812	muscle cell migration	11	0.519723	1.23299	0.201624	0.663038	0.58855	203	tags=36%, list=18%, signal=30%	MDK/IGFBP5/SLIT2/BCL2
GO:0035272	exocrine system development	12	0.502887	1.21991	0.202937	0.665557	0.590785	130	tags=25%, list=12%, signal=22%	SEMA3C/NFIB/WLS
GO:0050806	positive regulation of synaptic transmission	21	-0.338412	-1.21807	0.203046	0.665557	0.590785	166	tags=29%, list=15%, signal=25%	NTRK2/PLK2/FAM107A/LGI1/CRH/SLC1A3
GO:0080090	regulation of primary metabolic process	490	0.284104	1.09892	0.203796	0.66694	0.592012	344	tags=34%, list=31%, signal=42%	CENPF/NFIA/RASGRP1/ADRA2A/TOP2A/LEF1/PRRX1/NUCKS1/ZIC1/DLGAP5/NFIB/CENPE/BIRC5/TLE4/TMPO/HMGB1/CDCA7/EZH2/PRKDC/BRCA2/TEX15/CXCR4/AURKB/HMGB2/HEY1/IVNS1ABP/TTK/HSPA1A/TCF4/RTKN2/ECT2/PKIB/FBLN1/DEK/SP5/CDON/CKS1B/ZIC4/CCNB1/FOXM1/CBX5/CDH2/MDK/IGFBP5/CKAP2/PTTG1/EPHA4/CDCA2/EMX2/AXIN2/BCL11A/CCNB2/MXD3/UBE2C/RAD51AP1/MAD2L1/HMGN5/NEK2/TPX2/DACH1/SLIT2/USP1/PRKCB/HMGA2/PAX3/GAS1/CDC20/KIF14/FZD1/R…
GO:0008630	intrinsic apoptotic signaling pathway in response to DNA damage	16	-0.363244	-1.21744	0.205882	0.672673	0.597102	134	tags=44%, list=12%, signal=39%	SFRP2/BAX/CLU/CDKN1A/PHLDA3/DDIT4/RPS27L
GO:0051091	positive regulation of DNA-binding transcription factor activity	21	0.441095	1.23626	0.206211	0.672673	0.597102	334	tags=48%, list=30%, signal=34%	HSPA1A/RTKN2/PRKCB/FZD1/NEUROG2/ZIC2/WNT5A/ROR1/TRAF5/HSPA1B
GO:0042770	signal transduction in response to DNA damage	31	0.405346	1.21998	0.206691	0.673154	0.597529	257	tags=45%, list=23%, signal=36%	GTSE1/PRKDC/BRCA2/CCNB1/FOXM1/ATAD5/PCNA/E2F8/PLK1/CDC25C/BRCA1/SOX4/MSX1/PLAGL1
GO:0043170	macromolecule metabolic process	654	0.281663	1.0925	0.207792	0.675658	0.599751	407	tags=39%, list=36%, signal=59%	RPS4Y1/B3GAT2/CENPF/NFIA/RASGRP1/ADRA2A/TOP2A/LEF1/PRRX1/NUCKS1/ZIC1/DLGAP5/NFIB/CENPE/BUB1B/BIRC5/TLE4/TMPO/HMGB1/CDCA7/EZH2/PRKDC/BRCA2/TEX15/HMMR/CXCR4/AURKB/HMGB2/NNAT/HEY1/IVNS1ABP/TTK/HSPA1A/TCF4/AMBN/RTKN2/ECT2/PKIB/FBLN1/DEK/SP5/CIT/NASP/CDON/ECEL1/CKS1B/ZIC4/CCNB1/FOXM1/CBX5/CDH2/MDK/IGFBP5/IL17RD/CKAP2/NAP1L1/PTTG1/EPHA4/CDCA2/EMX2/AXIN2/BCL11A/CCNB2/MXD3/UBE2C/RAD51AP1/MAD2L1/HMGN5/NEK…
GO:0051592	response to calcium ion	15	-0.368364	-1.20811	0.208333	0.676333	0.600351	100	tags=33%, list=9%, signal=31%	DUSP1/CCND1/FOSB/JUNB/FOS
GO:0003018	vascular process in circulatory system	16	-0.361569	-1.21183	0.210084	0.680927	0.604429	67	tags=25%, list=6%, signal=24%	VEGFA/FABP5/EDNRB/FGFBP3
GO:0052547	regulation of peptidase activity	51	-0.249772	-1.12445	0.211538	0.683614	0.606814	108	tags=24%, list=10%, signal=22%	MYC/BBC3/BAX/BST2/MT3/VEGFA/HERPUD1/IFI6/TIMP1/F3/RPS27L/ANOS1
GO:0019083	viral transcription	18	0.452298	1.22368	0.211587	0.683614	0.606814	19	tags=17%, list=2%, signal=17%	RPS4Y1/LEF1/NUCKS1
GO:0060047	heart contraction	18	0.45199	1.22285	0.212846	0.685995	0.608927	277	tags=39%, list=25%, signal=30%	CXCR4/DSG2/ATP2B1/NMU/GJA1/DMD/ATP1A2
GO:0031323	regulation of cellular metabolic process	501	0.281528	1.09006	0.213	0.685995	0.608927	342	tags=33%, list=31%, signal=42%	CENPF/NFIA/RASGRP1/ADRA2A/TOP2A/KNL1/LEF1/PRRX1/NUCKS1/ZIC1/DLGAP5/NFIB/CENPE/BIRC5/TLE4/TMPO/HMGB1/CDCA7/EZH2/PRKDC/BRCA2/TEX15/CXCR4/AURKB/HMGB2/HEY1/IVNS1ABP/TTK/HSPA1A/TCF4/RTKN2/ECT2/PKIB/FBLN1/DEK/SP5/CDON/CKS1B/ZIC4/CCNB1/FOXM1/CBX5/CDH2/MDK/IGFBP5/CKAP2/PTTG1/EPHA4/CDCA2/EMX2/AXIN2/BCL11A/CCNB2/MXD3/UBE2C/RAD51AP1/MAD2L1/HMGN5/NEK2/TPX2/DACH1/SLIT2/USP1/PRKCB/HMGA2/PAX3/GAS1/CDC20/KIF14/F…
GO:0007043	cell-cell junction assembly	11	0.514327	1.22018	0.213802	0.686865	0.6097	269	tags=36%, list=24%, signal=28%	ECT2/CD9/GJA1/LSR
GO:0035967	cellular response to topologically incorrect protein	22	-0.335393	-1.23514	0.214286	0.686865	0.6097	269	tags=64%, list=24%, signal=49%	TSPYL2/XBP1/HSPA5/SDF2L1/ASNS/CREB3/PPP1R15A/DNAJC3/CCND1/HSPD1/YIF1A/BAX/DDIT3/HERPUD1
GO:0050679	positive regulation of epithelial cell proliferation	27	-0.306247	-1.17712	0.214286	0.686865	0.6097	108	tags=30%, list=10%, signal=27%	CCND1/SEMA5A/MYC/NR4A1/VEGFA/F3/EGR3/SFRP1
GO:0009889	regulation of biosynthetic process	336	0.285226	1.10016	0.215	0.687481	0.610247	342	tags=34%, list=31%, signal=34%	CENPF/NFIA/TOP2A/LEF1/PRRX1/NUCKS1/ZIC1/DLGAP5/NFIB/BIRC5/TLE4/TMPO/HMGB1/CDCA7/EZH2/PRKDC/BRCA2/AURKB/HMGB2/HEY1/HSPA1A/TCF4/RTKN2/PKIB/DEK/SP5/CDON/CKS1B/ZIC4/FOXM1/CBX5/MDK/IGFBP5/CKAP2/EMX2/BCL11A/MXD3/HMGN5/NEK2/DACH1/PRKCB/HMGA2/PAX3/FZD1/EMX1/HELLS/DMRT3/OTX1/CDK5RAP2/ZFP36L2/RAD21/SUPT16H/FBXO5/ITGB3BP/RRM2/NEUROG2/ATAD5/PCNA/JADE1/TIMELESS/FANCD2/ZIC2/MYBL2/E2F8/PLK1/BCL2/PSIP1/DMRTA2/BR…
GO:0022616	DNA strand elongation	11	0.512635	1.21617	0.215156	0.687481	0.610247	551	tags=100%, list=49%, signal=51%	NUCKS1/PCNA/POLD3/LIG1/GINS2/RFC3/MCM3/MCM7/GINS4/RFC4/MCM4
GO:0001525	angiogenesis	65	-0.238284	-1.11559	0.216867	0.690933	0.61331	143	tags=26%, list=13%, signal=24%	EFNB2/PLK2/ADAMTS1/SFRP2/JAG1/STAT1/THSD7A/CIB1/NR4A1/VEGFA/RHOB/SAT1/F3/FZD8/EGR3/SPRY2/SFRP1
GO:0008344	adult locomotory behavior	10	0.521825	1.21635	0.216917	0.690933	0.61331	277	tags=50%, list=25%, signal=38%	ZIC1/EPHA4/DMRT3/ID2/ATP1A2
GO:0010972	negative regulation of G2/M transition of mitotic cell cycle	10	0.521141	1.21476	0.219645	0.698527	0.620051	380	tags=80%, list=34%, signal=53%	AURKB/HMGA2/RAD21/BRCA1/BLM/CLSPN/CDK1/AURKA
GO:0051897	positive regulation of protein kinase B signaling	15	-0.362573	-1.18912	0.220833	0.699461	0.62088	159	tags=33%, list=14%, signal=29%	SEMA5A/IRS2/FGFR3/F3/SPRY2
GO:0006139	nucleobase-containing compound metabolic process	418	0.282348	1.09362	0.221221	0.699461	0.62088	342	tags=33%, list=31%, signal=37%	RPS4Y1/CENPF/NFIA/TOP2A/LEF1/PRRX1/NUCKS1/ZIC1/DLGAP5/NFIB/BIRC5/TLE4/TMPO/HMGB1/CDCA7/EZH2/PRKDC/BRCA2/TEX15/AURKB/HMGB2/HEY1/IVNS1ABP/HSPA1A/TCF4/RTKN2/PKIB/DEK/SP5/CDON/CKS1B/ZIC4/CCNB1/FOXM1/CBX5/MDK/CKAP2/PTTG1/EMX2/AXIN2/BCL11A/MXD3/RAD51AP1/HMGN5/NEK2/DACH1/USP1/PRKCB/HMGA2/PAX3/ORC6/FZD1/EMX1/HELLS/DMRT3/OTX1/CDK5RAP2/ZFP36L2/RAD21/FANCI/SUPT16H/FBXO5/ITGB3BP/RRM2/NEUROG2/ATAD5/PCNA/JADE1…
GO:0072395	signal transduction involved in cell cycle checkpoint	24	0.42069	1.20034	0.221662	0.699461	0.62088	380	tags=58%, list=34%, signal=39%	GTSE1/PRKDC/CCNB1/PCNA/E2F8/PLK1/CDC25C/BRCA1/SOX4/PLAGL1/CDK1/DTL/CHEK1/AURKA
GO:0072401	signal transduction involved in DNA integrity checkpoint	24	0.42069	1.20034	0.221662	0.699461	0.62088	380	tags=58%, list=34%, signal=39%	GTSE1/PRKDC/CCNB1/PCNA/E2F8/PLK1/CDC25C/BRCA1/SOX4/PLAGL1/CDK1/DTL/CHEK1/AURKA
GO:0072422	signal transduction involved in DNA damage checkpoint	24	0.42069	1.20034	0.221662	0.699461	0.62088	380	tags=58%, list=34%, signal=39%	GTSE1/PRKDC/CCNB1/PCNA/E2F8/PLK1/CDC25C/BRCA1/SOX4/PLAGL1/CDK1/DTL/CHEK1/AURKA
GO:0048666	neuron development	159	-0.198886	-1.09621	0.222222	0.699529	0.620941	152	tags=21%, list=14%, signal=22%	CASP3/ETV1/FOXG1/POU3F2/EFNB2/DOK5/HES5/PLK2/SFRP2/IRS2/KIF5C/VIM/B2M/STMN4/ARF4/SEMA3A/METRN/CIB1/PALLD/EPHA3/SHC3/LGI1/MT3/VEGFA/INPP5F/PREX1/BTG2/EGR2/EDNRB/GPM6B/PLP1/SFRP1/ANOS1/SLC1A3
GO:0031103	axon regeneration	10	0.520575	1.21344	0.222374	0.699529	0.620941	203	tags=40%, list=18%, signal=33%	EPHA4/PTN/GAP43/BCL2
GO:0009755	hormone-mediated signaling pathway	10	-0.421666	-1.19294	0.223048	0.700565	0.62186	12	tags=20%, list=1%, signal=20%	SFRP1/CRH
GO:0009057	macromolecule catabolic process	112	0.318529	1.1497	0.223942	0.702286	0.623387	391	tags=41%, list=35%, signal=30%	RPS4Y1/ADRA2A/BUB1B/HMGB1/HMMR/AURKB/HMGB2/HSPA1A/CCNB1/PTTG1/EPHA4/AXIN2/UBE2C/MAD2L1/USP1/CDC20/KIF14/ZFP36L2/FBXO5/CTSC/PLK1/HSP90B1/GPC3/VCAN/PBK/XPO1/FAM83D/GJA1/GPC6/CTSV/WNT5A/FEN1/ANXA2/IGF2BP1/HSPA1B/CDK1/NKD1/BUB3/DTL/SERPINE2/CST3/AURKA/HSPB1/ZFP36L1/DCP2/RPS17
GO:0072089	stem cell proliferation	31	0.399128	1.20126	0.224612	0.703298	0.624286	263	tags=32%, list=24%, signal=25%	ASPM/LEF1/HMGB2/FBLN1/HMGA2/PTN/RACGAP1/DMRTA2/GJA1/WNT5A
GO:0043547	positive regulation of GTPase activity	24	0.419372	1.19658	0.225441	0.704606	0.625447	265	tags=38%, list=24%, signal=29%	RASGRP1/EZH2/RAB11FIP2/ECT2/DEPDC1B/RACGAP1/ARHGAP11A/WNT5A/MAP4K4
GO:0008645	hexose transmembrane transport	10	-0.4211	-1.19134	0.226766	0.704606	0.625447	140	tags=50%, list=13%, signal=44%	SESN2/IRS2/SLC2A1/SLC2A3/FABP5
GO:0015749	monosaccharide transmembrane transport	10	-0.4211	-1.19134	0.226766	0.704606	0.625447	140	tags=50%, list=13%, signal=44%	SESN2/IRS2/SLC2A1/SLC2A3/FABP5
GO:0034219	carbohydrate transmembrane transport	10	-0.4211	-1.19134	0.226766	0.704606	0.625447	140	tags=50%, list=13%, signal=44%	SESN2/IRS2/SLC2A1/SLC2A3/FABP5
GO:1904659	glucose transmembrane transport	10	-0.4211	-1.19134	0.226766	0.704606	0.625447	140	tags=50%, list=13%, signal=44%	SESN2/IRS2/SLC2A1/SLC2A3/FABP5
GO:0032271	regulation of protein polymerization	23	0.423647	1.20044	0.229036	0.709806	0.630063	334	tags=39%, list=30%, signal=28%	HSPA1A/TMSB15A/SLIT2/CDK5RAP2/CKAP5/ADD3/CAPG/PSRC1/HSPA1B
GO:1901362	organic cyclic compound biosynthetic process	346	0.282788	1.09164	0.229229	0.709806	0.630063	342	tags=34%, list=31%, signal=34%	CENPF/NFIA/TOP2A/LEF1/PRRX1/NUCKS1/ZIC1/DLGAP5/NFIB/BIRC5/TLE4/TMPO/HMGB1/CDCA7/LBR/EZH2/PRKDC/BRCA2/AURKB/HMGB2/HEY1/IVNS1ABP/HSPA1A/TCF4/RTKN2/PKIB/DEK/SP5/CDON/CKS1B/ZIC4/CCNB1/FOXM1/CBX5/MDK/CKAP2/EMX2/BCL11A/MXD3/HMGN5/NEK2/DACH1/PRKCB/HMGA2/PAX3/FZD1/EMX1/HELLS/DMRT3/OTX1/CDK5RAP2/ZFP36L2/RAD21/SUPT16H/FBXO5/ITGB3BP/RRM2/NEUROG2/PCNA/JADE1/TIMELESS/COL4A2/FANCD2/ZIC2/PCLAF/MYBL2/E2F8/PLK1/P…
GO:0051222	positive regulation of protein transport	33	0.394235	1.20024	0.229489	0.709806	0.630063	246	tags=33%, list=22%, signal=27%	ZIC1/GTSE1/NNAT/KIF20B/ECT2/WLS/NMU/BCL2/ANP32B/GJA1/SOX4
GO:0009792	embryo development ending in birth or egg hatching	82	0.327722	1.15325	0.229873	0.709912	0.630157	306	tags=33%, list=27%, signal=26%	SEMA3C/CENPU/LEF1/PRRX1/PRKDC/BRCA2/HEY1/KIF20B/NASP/CCNB1/RSPO3/AXIN2/CCNB2/NEK2/FZD1/EMX1/E2F8/SPINT2/BRCA1/SOX4/MSX1/WNT5A/ZFPM2/TET1/NCAPG2/HES1/RBBP8
GO:0098542	defense response to other organism	55	-0.237256	-1.0892	0.230769	0.711597	0.631653	132	tags=22%, list=12%, signal=20%	STAT1/AIF1/VIM/B2M/BST2/HLA-B/CLU/IFI6/DDIT4/ISG15/PTX3/EGR1
GO:0043009	chordate embryonic development	81	0.328672	1.15367	0.231746	0.713525	0.633364	306	tags=33%, list=27%, signal=26%	SEMA3C/CENPU/LEF1/PRRX1/PRKDC/BRCA2/HEY1/KIF20B/NASP/CCNB1/RSPO3/AXIN2/CCNB2/NEK2/FZD1/EMX1/E2F8/SPINT2/BRCA1/SOX4/MSX1/WNT5A/ZFPM2/TET1/NCAPG2/HES1/RBBP8
GO:0002250	adaptive immune response	23	0.423014	1.19865	0.232791	0.715138	0.634796	226	tags=30%, list=20%, signal=25%	LEF1/HMGB1/PRKCB/ATAD5/CTSC/EMP2/RIF1
GO:0019058	viral life cycle	31	0.396023	1.19192	0.232975	0.715138	0.634796	73	tags=19%, list=7%, signal=19%	NFIA/TOP2A/NUCKS1/CXCR4/HSPA1A/DEK
GO:0002449	lymphocyte mediated immunity	20	0.439114	1.21782	0.234201	0.717815	0.637172	226	tags=35%, list=20%, signal=28%	RASGRP1/HMGB1/TUBB4B/ATAD5/CTSC/EMP2/RIF1
GO:0031346	positive regulation of cell projection organization	47	0.365816	1.18366	0.235162	0.718578	0.637849	297	tags=30%, list=27%, signal=23%	EZH2/CXCR4/MNS1/MDK/EPHA4/SLIT2/FZD1/PTN/ANLN/CEP135/CRABP2/WNT5A/ROR1/EFNA5
GO:0010950	positive regulation of endopeptidase activity	20	-0.327319	-1.16954	0.235897	0.718578	0.637849	154	tags=35%, list=14%, signal=31%	HSPD1/SFRP2/MYC/BBC3/BAX/F3/RPS27L
GO:0044257	cellular protein catabolic process	55	0.353013	1.17155	0.236004	0.718578	0.637849	224	tags=31%, list=20%, signal=26%	BUB1B/AURKB/HSPA1A/CCNB1/PTTG1/EPHA4/UBE2C/MAD2L1/USP1/CDC20/KIF14/FBXO5/CTSC/PLK1/HSP90B1/PBK/XPO1
GO:0043123	positive regulation of I-kappaB kinase/NF-kappaB signaling	13	0.482107	1.20298	0.236148	0.718578	0.637849	313	tags=46%, list=28%, signal=34%	ECT2/WLS/PRKCB/GJA1/ROR1/TRAF5
GO:0030099	myeloid cell differentiation	41	-0.263833	-1.13644	0.23622	0.718578	0.637849	172	tags=34%, list=15%, signal=30%	MEIS2/ZFP36/CASP3/JAG1/STAT1/B2M/MYC/CIB1/VEGFA/FAM210B/ISG15/JUNB/SFRP1/FOS
GO:0000187	activation of MAPK activity	11	0.502872	1.19301	0.236806	0.719282	0.638474	466	tags=55%, list=42%, signal=32%	CXCR4/PBK/WNT5A/CDK1/WNT7B/BMP2
GO:0000077	DNA damage checkpoint	32	0.390851	1.18554	0.23753	0.7204	0.639467	380	tags=59%, list=34%, signal=40%	GTSE1/PRKDC/CCNB1/HMGA2/PCNA/FANCD2/E2F8/PLK1/CDC25C/BRCA1/SOX4/PLAGL1/BRIP1/BLM/CLSPN/CDK1/DTL/CHEK1/AURKA
GO:0034620	cellular response to unfolded protein	21	-0.325127	-1.17025	0.238579	0.720683	0.639718	269	tags=62%, list=24%, signal=48%	TSPYL2/XBP1/HSPA5/ASNS/CREB3/PPP1R15A/DNAJC3/CCND1/HSPD1/YIF1A/BAX/DDIT3/HERPUD1
GO:0099175	regulation of postsynapse organization	15	0.464263	1.19516	0.238845	0.720683	0.639718	263	tags=33%, list=24%, signal=26%	CDH2/EPHA4/PTN/GAP43/WNT5A
GO:0007050	cell cycle arrest	44	0.368749	1.17272	0.23913	0.720683	0.639718	341	tags=41%, list=30%, signal=30%	GTSE1/PRR11/KIF20B/CCNB1/FOXM1/HMGN5/HMGA2/GAS1/PCNA/E2F8/CDC25C/BRCA1/SOX4/PLAGL1/ID2/CDK6/CDKN3/CDK1
GO:0021885	forebrain cell migration	11	0.501691	1.19021	0.239513	0.720683	0.639718	129	tags=27%, list=12%, signal=24%	CXCR4/EMX2/SLIT2
GO:1903050	regulation of proteolysis involved in cellular protein catabolic process	16	0.453902	1.18834	0.239529	0.720683	0.639718	224	tags=44%, list=20%, signal=35%	HSPA1A/EPHA4/CDC20/CTSC/PLK1/PBK/XPO1
GO:0006271	DNA strand elongation involved in DNA replication	10	0.512173	1.19386	0.240109	0.720683	0.639718	551	tags=100%, list=49%, signal=51%	PCNA/POLD3/LIG1/GINS2/RFC3/MCM3/MCM7/GINS4/RFC4/MCM4
GO:1901862	negative regulation of muscle tissue development	10	0.511975	1.19339	0.240109	0.720683	0.639718	241	tags=30%, list=22%, signal=24%	LEF1/IGFBP5/GJA1
GO:0003015	heart process	19	0.437023	1.19552	0.24125	0.721971	0.640861	277	tags=37%, list=25%, signal=28%	CXCR4/DSG2/ATP2B1/NMU/GJA1/DMD/ATP1A2
GO:0019080	viral gene expression	19	0.43741	1.19658	0.24125	0.721971	0.640861	19	tags=16%, list=2%, signal=16%	RPS4Y1/LEF1/NUCKS1
GO:0010970	transport along microtubule	12	0.488174	1.18422	0.241656	0.722119	0.640993	22	tags=17%, list=2%, signal=17%	RASGRP1/KIF4A
GO:0030856	regulation of epithelial cell differentiation	31	-0.289744	-1.1476	0.242424	0.723351	0.642086	178	tags=29%, list=16%, signal=25%	CCND1/MAFF/ZFP36/HES5/JAG1/STAT1/VEGFA/FRZB/SPRY2
GO:0035637	multicellular organismal signaling	15	0.462166	1.18976	0.242782	0.723355	0.64209	277	tags=40%, list=25%, signal=31%	DSG2/ATP2B1/CNTNAP2/DMRT3/GJA1/ATP1A2
GO:0048871	multicellular organismal homeostasis	36	-0.271222	-1.12036	0.244444	0.72724	0.645539	115	tags=22%, list=10%, signal=21%	B2M/SLC2A1/BAX/DDIT3/VEGFA/FABP5/EDNRB/EGR1
GO:0002244	hematopoietic progenitor cell differentiation	15	0.458226	1.17962	0.246719	0.732933	0.650592	325	tags=67%, list=29%, signal=48%	TOP2A/PRKDC/BCL2/ANLN/ESCO2/RBM47/SOX4/HES1/REST/CDK6
GO:0045216	cell-cell junction organization	22	0.423554	1.19731	0.248139	0.734081	0.651611	269	tags=32%, list=24%, signal=25%	ECT2/CDH2/EPHA4/DSG2/CD9/GJA1/LSR
GO:0030111	regulation of Wnt signaling pathway	48	0.362991	1.17963	0.2486	0.734081	0.651611	208	tags=29%, list=19%, signal=25%	ASPM/LEF1/TLE4/CDH2/MDK/RSPO3/DEPDC1B/AXIN2/WLS/FZD1/RSPO1/JADE1/RSPO2/GPC3
GO:0002761	regulation of myeloid leukocyte differentiation	14	-0.363463	-1.15357	0.24898	0.734081	0.651611	12	tags=21%, list=1%, signal=21%	MYC/SFRP1/FOS
GO:1903531	negative regulation of secretion by cell	12	-0.387886	-1.1658	0.249012	0.734081	0.651611	12	tags=25%, list=1%, signal=25%	STXBP6/SFRP1/CRH
GO:0015918	sterol transport	10	-0.413491	-1.16982	0.249071	0.734081	0.651611	79	tags=30%, list=7%, signal=28%	STARD4/CLU/LIMA1
GO:0035303	regulation of dephosphorylation	13	0.479321	1.19603	0.24934	0.734081	0.651611	207	tags=31%, list=18%, signal=25%	KNL1/CDCA2/PTN/HSP90B1
GO:0008637	apoptotic mitochondrial changes	18	-0.337253	-1.16431	0.25	0.734081	0.651611	154	tags=44%, list=14%, signal=39%	BNIP3/PMAIP1/HSPD1/CHCHD10/BBC3/BAX/CLU/IFI6
GO:0097193	intrinsic apoptotic signaling pathway	40	-0.262998	-1.13496	0.25	0.734081	0.651611	168	tags=45%, list=15%, signal=40%	P4HB/CREB3/PPP1R15A/RRM2B/YBX3/ENO1/CASP3/SFRP2/BBC3/BAX/DDIT3/CLU/HERPUD1/IFI6/CDKN1A/PHLDA3/DDIT4/RPS27L
GO:0045765	regulation of angiogenesis	37	-0.262527	-1.09848	0.251799	0.738294	0.65535	171	tags=32%, list=15%, signal=28%	ITGB8/SEMA5A/PLK2/ADAMTS1/SFRP2/STAT1/CIB1/VEGFA/RHOB/F3/SPRY2/SFRP1
GO:0042326	negative regulation of phosphorylation	60	-0.233833	-1.09828	0.252525	0.738745	0.655751	134	tags=22%, list=12%, signal=20%	CASP3/SFRP2/IRS2/MYC/CIB1/BAX/DUSP4/INPP5F/CDKN1A/CAMK2N1/DDIT4/SPRY2/SFRP1
GO:0019827	stem cell population maintenance	29	0.395935	1.17222	0.253027	0.738745	0.655751	332	tags=48%, list=30%, signal=35%	ASPM/PRRX1/CDH2/HMGA2/PTN/ZFP36L2/FANCD2/RIF1/SOX4/SMC1A/TET1/HES1/REST/IGF2BP1
GO:0007019	microtubule depolymerization	11	0.495137	1.17466	0.253045	0.738745	0.655751	289	tags=55%, list=26%, signal=41%	CKAP2/KIF2C/TPX2/KIF18A/CKAP5/KIF18B
GO:0046661	male sex differentiation	27	0.403278	1.18188	0.253659	0.739473	0.656397	281	tags=48%, list=25%, signal=37%	ASPM/HMGB2/NASP/DMRT3/KIF18A/COL9A3/BCL2/CITED2/CTSV/WNT5A/BRIP1/ZFPM2/RRM1
GO:0001708	cell fate specification	20	0.431966	1.198	0.254027	0.739485	0.656408	263	tags=25%, list=24%, signal=19%	TENM4/CDON/DMRT3/DMRTA2/WNT5A
GO:0002573	myeloid leukocyte differentiation	22	-0.323014	-1.18955	0.255102	0.740877	0.657643	108	tags=23%, list=10%, signal=21%	MYC/VEGFA/JUNB/SFRP1/FOS
GO:0045685	regulation of glial cell differentiation	16	0.443685	1.1616	0.255236	0.740877	0.657643	360	tags=56%, list=32%, signal=39%	TENM4/CXCR4/MDK/EPHA4/PTN/ID2/HES1/CDK1/SERPINE2
GO:0099177	regulation of trans-synaptic signaling	39	-0.265292	-1.1232	0.255639	0.740988	0.657742	106	tags=18%, list=9%, signal=17%	PLK2/FAM107A/LGI1/FABP5/EGR2/CRH/SLC1A3
GO:0032386	regulation of intracellular transport	35	0.376548	1.16313	0.257803	0.745208	0.661488	378	tags=40%, list=34%, signal=27%	ZIC1/GTSE1/KIF20B/ECT2/GAS1/BCL2/XPO1/ANP32B/ANXA2/GAS6/CDK1/SPAG5/TXN/PIK3R1
GO:0070585	protein localization to mitochondrion	13	-0.371135	-1.14787	0.258197	0.745208	0.661488	154	tags=38%, list=14%, signal=34%	PMAIP1/HSPD1/BBC3/BAX/DDIT3
GO:0072655	establishment of protein localization to mitochondrion	13	-0.371135	-1.14787	0.258197	0.745208	0.661488	154	tags=38%, list=14%, signal=34%	PMAIP1/HSPD1/BBC3/BAX/DDIT3
GO:0051056	regulation of small GTPase mediated signal transduction	24	0.410174	1.17034	0.259446	0.747749	0.663744	204	tags=38%, list=18%, signal=31%	RASGRP1/ECT2/CDON/FOXM1/DEPDC1B/SLIT2/KIF14/RACGAP1/ARHGAP11A
GO:2000736	regulation of stem cell differentiation	14	0.466957	1.18255	0.260238	0.748968	0.664825	325	tags=50%, list=29%, signal=36%	SEMA3C/PRKDC/PTN/ZFP36L2/HES1/REST/CDK6
GO:0045600	positive regulation of fat cell differentiation	12	-0.386872	-1.16276	0.26087	0.749723	0.665495	23	tags=33%, list=2%, signal=33%	ZFP36/SFRP2/FRZB/SFRP1
GO:0006753	nucleoside phosphate metabolic process	38	-0.264945	-1.1079	0.261538	0.750288	0.665997	241	tags=39%, list=22%, signal=32%	SAMHD1/MPC1/PGK1/ACSS2/PNP/ATP5MC1/RRM2B/QPRT/PGAM1/ENO1/PRPS1/APRT/HMGCS1/DDIT4/CROT
GO:0034250	positive regulation of cellular amide metabolic process	13	-0.370061	-1.14455	0.262295	0.750288	0.665997	190	tags=54%, list=17%, signal=45%	PPP1R15A/DNAJC3/YBX3/CASP3/VIM/CLU/RPS27L
GO:0042330	taxis	78	-0.219534	-1.08246	0.262295	0.750288	0.665997	159	tags=28%, list=14%, signal=26%	SEMA5A/ETV1/FOXG1/EFNB2/DOK5/IRS2/AIF1/KIF5C/SEMA3A/PALLD/EPHA3/SHC3/LGI1/CMTM7/NR4A1/VEGFA/PREX1/F3/EGR2/EGR3/EDNRB/ANOS1
GO:0007405	neuroblast proliferation	16	0.440974	1.1545	0.263089	0.750288	0.665997	217	tags=31%, list=19%, signal=26%	ASPM/LEF1/PTN/RACGAP1/DMRTA2
GO:0051347	positive regulation of transferase activity	87	0.321677	1.14	0.263158	0.750288	0.665997	341	tags=39%, list=30%, signal=29%	RASGRP1/ADRA2A/CENPE/EZH2/CXCR4/AURKB/ECT2/PKIB/CKS1B/CCNB1/EPHA4/UBE2C/NEK2/TPX2/HMGA2/CDC20/KIF14/PCNA/INCENP/PLK1/EMP2/PBK/WNT5A/MAP4K4/ERBB4/DBF4/ROR1/EFNA5/NCAPG2/PSRC1/GAS6/CD24/CLSPN/CDK1
GO:0098742	cell-cell adhesion via plasma-membrane adhesion molecules	28	0.396162	1.17071	0.263285	0.750288	0.665997	377	tags=39%, list=34%, signal=27%	TENM4/FLRT3/CDH2/DSG2/FAT3/FAT1/IGSF21/GPC6/EFNA5/ADGRL3/PCDH7
GO:0043525	positive regulation of neuron apoptotic process	10	-0.405323	-1.14671	0.263941	0.751101	0.666719	152	tags=50%, list=14%, signal=44%	CDK5R1/NQO1/CASP3/BAX/DDIT3
GO:0006650	glycerophospholipid metabolic process	12	-0.38319	-1.15169	0.264822	0.751502	0.667075	60	tags=42%, list=5%, signal=40%	PLSCR1/SOCS3/SERINC5/INPP5F/FABP5
GO:0038127	ERBB signaling pathway	12	-0.382414	-1.14936	0.264822	0.751502	0.667075	107	tags=33%, list=10%, signal=30%	ARF4/SHC3/IFI6/SPRY2
GO:1903708	positive regulation of hemopoiesis	27	0.398664	1.16835	0.268293	0.755705	0.670806	91	tags=26%, list=8%, signal=24%	RASGRP1/LEF1/HMGB1/PRKDC/HMGB2/HSPA1A/MDK
GO:0071560	cellular response to transforming growth factor beta stimulus	25	-0.300217	-1.15216	0.268657	0.755705	0.670806	18	tags=12%, list=2%, signal=12%	SPRY2/SFRP1/FOS
GO:0021510	spinal cord development	17	0.43704	1.16491	0.268886	0.755705	0.670806	365	tags=35%, list=33%, signal=24%	ZIC1/DMRT3/PTN/SOX4/DRAXIN/PHGDH
GO:0034401	chromatin organization involved in regulation of transcription	15	0.45159	1.16254	0.269029	0.755705	0.670806	403	tags=67%, list=36%, signal=43%	HMGB1/EZH2/HMGA2/HELLS/RIF1/DNMT1/TET1/CDCA4/CHEK1/ATAD2
GO:0045619	regulation of lymphocyte differentiation	22	0.41616	1.17641	0.269231	0.755705	0.670806	386	tags=64%, list=34%, signal=43%	RASGRP1/LEF1/HMGB1/PRKDC/MDK/ZFP36L2/FANCD2/SOX4/ID2/GAS6/HMGB3/SPINK5/CD83/ZFP36L1
GO:0002687	positive regulation of leukocyte migration	11	0.488579	1.1591	0.269283	0.755705	0.670806	331	tags=64%, list=30%, signal=45%	HMGB1/MDK/CD99/PTN/RARRES2/WNT5A/GAS6
GO:0031398	positive regulation of protein ubiquitination	11	0.489013	1.16013	0.269283	0.755705	0.670806	219	tags=45%, list=20%, signal=37%	UBE2C/CDC20/FANCI/PLK1/BRCA1
GO:1903322	positive regulation of protein modification by small protein conjugation or removal	11	0.489013	1.16013	0.269283	0.755705	0.670806	219	tags=45%, list=20%, signal=37%	UBE2C/CDC20/FANCI/PLK1/BRCA1
GO:0021988	olfactory lobe development	14	0.463709	1.17433	0.270806	0.756366	0.671392	277	tags=43%, list=25%, signal=33%	SLIT2/KIF14/WNT5A/ERBB4/ID2/ATP1A2
GO:0070588	calcium ion transmembrane transport	19	0.428174	1.17131	0.27125	0.756366	0.671392	331	tags=47%, list=30%, signal=34%	ADRA2A/CACHD1/ATP2B1/MCUB/DMD/ATP1A2/ANXA2/TRPM3/GAS6
GO:0008154	actin polymerization or depolymerization	17	-0.342866	-1.16558	0.271493	0.756366	0.671392	173	tags=41%, list=15%, signal=35%	ARHGAP18/SEMA5A/AIF1/FAM107A/IQGAP2/PREX1/LIMA1
GO:0060048	cardiac muscle contraction	13	0.474498	1.18399	0.271768	0.756366	0.671392	277	tags=38%, list=25%, signal=29%	CXCR4/DSG2/GJA1/DMD/ATP1A2
GO:0051248	negative regulation of protein metabolic process	123	-0.201285	-1.07611	0.272727	0.756366	0.671392	108	tags=18%, list=10%, signal=18%	MYC/CIB1/BAX/BST2/MT3/CLU/DUSP4/VEGFA/HERPUD1/INPP5F/IFI6/BTG2/CDKN1A/CAMK2N1/DDIT4/TIMP1/ISG15/EDNRB/PTX3/SPRY2/SFRP1/ANOS1
GO:0046483	heterocycle metabolic process	423	0.276923	1.07228	0.273273	0.756366	0.671392	342	tags=33%, list=31%, signal=37%	RPS4Y1/CENPF/NFIA/TOP2A/LEF1/PRRX1/NUCKS1/ZIC1/DLGAP5/NFIB/BIRC5/TLE4/TMPO/HMGB1/CDCA7/EZH2/PRKDC/BRCA2/TEX15/AURKB/HMGB2/HEY1/IVNS1ABP/HSPA1A/TCF4/RTKN2/PKIB/DEK/SP5/CDON/CKS1B/ZIC4/CCNB1/FOXM1/CBX5/MDK/CKAP2/PTTG1/EMX2/AXIN2/BCL11A/MXD3/RAD51AP1/HMGN5/NEK2/DACH1/USP1/PRKCB/HMGA2/PAX3/ORC6/FZD1/EMX1/HELLS/DMRT3/OTX1/CDK5RAP2/ZFP36L2/RAD21/FANCI/SUPT16H/FBXO5/ITGB3BP/RRM2/NEUROG2/ATAD5/PCNA/JADE1…
GO:0045844	positive regulation of striated muscle tissue development	14	0.463197	1.17303	0.273448	0.756366	0.671392	341	tags=43%, list=30%, signal=30%	CDON/CCNB1/BCL2/ERBB4/ZFPM2/CDK1
GO:0048636	positive regulation of muscle organ development	14	0.463197	1.17303	0.273448	0.756366	0.671392	341	tags=43%, list=30%, signal=30%	CDON/CCNB1/BCL2/ERBB4/ZFPM2/CDK1
GO:1901863	positive regulation of muscle tissue development	14	0.463197	1.17303	0.273448	0.756366	0.671392	341	tags=43%, list=30%, signal=30%	CDON/CCNB1/BCL2/ERBB4/ZFPM2/CDK1
GO:0032868	response to insulin	24	-0.294387	-1.11542	0.274038	0.756366	0.671392	140	tags=33%, list=13%, signal=30%	SESN2/EIF4EBP1/STAT1/IRS2/APRT/SLC2A1/EGR2/EGR1
GO:0048729	tissue morphogenesis	90	0.315216	1.12108	0.274059	0.756366	0.671392	299	tags=33%, list=27%, signal=27%	SEMA3C/LEF1/CXCR4/HEY1/FLRT3/KIF20B/MDK/IGFBP5/RSPO3/EPHA4/SLIT2/WLS/HMGA2/FZD1/TIMELESS/RSPO2/BCL2/GPC3/SPINT2/IRX1/GJA1/SAPCD2/SOX4/MSX1/GPC6/WNT5A/ZFPM2/GCNT1/ROR1/HES1
GO:0060828	regulation of canonical Wnt signaling pathway	38	0.370389	1.15497	0.274083	0.756366	0.671392	263	tags=37%, list=24%, signal=29%	ASPM/TLE4/CDH2/MDK/RSPO3/AXIN2/WLS/FZD1/RSPO1/JADE1/RSPO2/GPC3/SOX4/WNT5A
GO:0010720	positive regulation of cell development	82	0.320908	1.12928	0.274364	0.756366	0.671392	304	tags=30%, list=27%, signal=24%	ASPM/SEMA3C/EZH2/PRKDC/TENM4/CXCR4/TCF4/KIF20B/ECT2/CDON/MDK/NAP1L1/EPHA4/SLIT2/FZD1/PTN/BCL2/DMRTA2/CRABP2/WNT5A/ID2/ROR1/EFNA5/HES1/REST
GO:0046686	response to cadmium ion	10	-0.401642	-1.13629	0.275093	0.757345	0.672262	169	tags=40%, list=15%, signal=34%	MT2A/B2M/MT3/FOS
GO:0045580	regulation of T cell differentiation	14	0.462674	1.1717	0.27609	0.758473	0.673262	246	tags=43%, list=22%, signal=34%	RASGRP1/LEF1/HMGB1/MDK/FANCD2/SOX4
GO:0006937	regulation of muscle contraction	19	0.426069	1.16555	0.27625	0.758473	0.673262	277	tags=32%, list=25%, signal=24%	ADRA2A/DSG2/ATP2B1/NMU/DMD/ATP1A2
GO:0060341	regulation of cellular localization	92	0.315933	1.12378	0.279119	0.765313	0.679334	394	tags=40%, list=35%, signal=28%	ADRA2A/ZIC1/GTSE1/AURKB/RAB11FIP2/NDC80/KIF20B/ECT2/CDH2/PRKCB/GAS1/PTN/PLK1/BCL2/GPC3/XPO1/ANP32B/SAPCD2/GPC6/DMD/WNT5A/ERBB4/CDCA5/DPP10/ATP1A2/EFNA5/ANXA2/GPSM2/EPB41L2/GAS6/CDK1/LYPD1/SPAG5/TXN/PIK3R1/ZFP36L1/RAB3B
GO:0002237	response to molecule of bacterial origin	22	-0.311696	-1.14787	0.280612	0.766054	0.679992	165	tags=32%, list=15%, signal=28%	ZFP36/HSPD1/CASP3/VIM/B2M/EDNRB/FOS
GO:0006914	autophagy	22	-0.312858	-1.15215	0.280612	0.766054	0.679992	152	tags=32%, list=14%, signal=28%	CASP3/SESN2/PLK2/LIX1/DDIT3/MT3/CLU
GO:0061919	process utilizing autophagic mechanism	22	-0.312858	-1.15215	0.280612	0.766054	0.679992	152	tags=32%, list=14%, signal=28%	CASP3/SESN2/PLK2/LIX1/DDIT3/MT3/CLU
GO:0002696	positive regulation of leukocyte activation	35	0.369659	1.14185	0.282081	0.766054	0.679992	378	tags=46%, list=34%, signal=31%	RASGRP1/LEF1/HMGB1/PRKDC/MDK/ATAD5/CTSC/BCL2/RIF1/SOX4/WNT5A/HES1/GAS6/CD24/CD83/PIK3R1
GO:0050769	positive regulation of neurogenesis	74	0.325245	1.12192	0.282353	0.766054	0.679992	304	tags=31%, list=27%, signal=24%	ASPM/EZH2/TENM4/CXCR4/TCF4/KIF20B/ECT2/CDON/MDK/NAP1L1/EPHA4/SLIT2/FZD1/PTN/BCL2/DMRTA2/CRABP2/WNT5A/ID2/ROR1/EFNA5/HES1/REST
GO:0050808	synapse organization	56	0.341679	1.13902	0.282585	0.766054	0.679992	304	tags=29%, list=27%, signal=22%	NFIA/TPBG/LRRN1/FLRT3/CDH2/EPHA4/CDC20/FZD1/PTN/GAP43/IGSF21/GPC6/WNT5A/ERBB4/EFNA5/REST
GO:0018107	peptidyl-threonine phosphorylation	14	0.457162	1.15774	0.282695	0.766054	0.679992	359	tags=71%, list=32%, signal=49%	PRKDC/TTK/CIT/PRKCB/PLK1/BCL2/WNT5A/CDK1/VRK1/CHEK1
GO:0018210	peptidyl-threonine modification	14	0.457162	1.15774	0.282695	0.766054	0.679992	359	tags=71%, list=32%, signal=49%	PRKDC/TTK/CIT/PRKCB/PLK1/BCL2/WNT5A/CDK1/VRK1/CHEK1
GO:0051591	response to cAMP	13	-0.364738	-1.12808	0.282787	0.766054	0.679992	132	tags=38%, list=12%, signal=34%	DUSP1/STAT1/CDO1/FOSB/FOS
GO:0071559	response to transforming growth factor beta	26	-0.293933	-1.12255	0.284211	0.768884	0.682504	18	tags=12%, list=2%, signal=12%	SPRY2/SFRP1/FOS
GO:0007596	blood coagulation	25	0.399164	1.15147	0.285893	0.771378	0.684718	415	tags=52%, list=37%, signal=33%	ADRA2A/FBLN1/CBX5/PRKCB/CD9/ANXA5/ZFPM2/ANXA2/GAS6/SERPINE2/PIK3R1/HSPB1/FN1
GO:0050817	coagulation	25	0.399164	1.15147	0.285893	0.771378	0.684718	415	tags=52%, list=37%, signal=33%	ADRA2A/FBLN1/CBX5/PRKCB/CD9/ANXA5/ZFPM2/ANXA2/GAS6/SERPINE2/PIK3R1/HSPB1/FN1
GO:0045069	regulation of viral genome replication	13	0.467929	1.1676	0.287599	0.772627	0.685827	203	tags=31%, list=18%, signal=25%	TOP2A/NUCKS1/HMGA2/BCL2
GO:0051258	protein polymerization	33	0.373975	1.13856	0.287753	0.772627	0.685827	334	tags=36%, list=30%, signal=26%	HSPA1A/TMSB15A/UBE2C/TPX2/SLIT2/CDK5RAP2/FBXO5/CKAP5/ADD3/CAPG/PSRC1/HSPA1B
GO:0051146	striated muscle cell differentiation	30	0.384726	1.14372	0.287787	0.772627	0.685827	262	tags=30%, list=23%, signal=24%	EZH2/CDON/CCNB1/CDH2/IGFBP5/CD9/BCL2/MSX1/DMD
GO:0030336	negative regulation of cell migration	40	-0.25591	-1.10437	0.287879	0.772627	0.685827	134	tags=22%, list=12%, signal=21%	SFRP2/JAG1/AIF1/SEMA3A/BST2/RHOB/TIMP1/LIMCH1/SFRP1
GO:0055023	positive regulation of cardiac muscle tissue growth	10	0.500139	1.1658	0.289222	0.773165	0.686304	341	tags=40%, list=30%, signal=28%	CCNB1/ERBB4/ZFPM2/CDK1
GO:0060045	positive regulation of cardiac muscle cell proliferation	10	0.500139	1.1658	0.289222	0.773165	0.686304	341	tags=40%, list=30%, signal=28%	CCNB1/ERBB4/ZFPM2/CDK1
GO:0060421	positive regulation of heart growth	10	0.500139	1.1658	0.289222	0.773165	0.686304	341	tags=40%, list=30%, signal=28%	CCNB1/ERBB4/ZFPM2/CDK1
GO:0070373	negative regulation of ERK1 and ERK2 cascade	16	-0.336149	-1.12663	0.289916	0.773999	0.687045	73	tags=44%, list=7%, signal=41%	SPRY1/ERRFI1/DUSP1/TIMP3/DUSP4/CAMK2N1/SPRY2
GO:1903034	regulation of response to wounding	21	0.413125	1.15787	0.291925	0.777386	0.690051	241	tags=33%, list=22%, signal=27%	ADRA2A/CXCR4/MDK/EPHA4/PTN/CD9/GJA1
GO:0090342	regulation of cell aging	10	0.497855	1.16048	0.291951	0.777386	0.690051	165	tags=40%, list=15%, signal=34%	PRKDC/FOXM1/HMGA2/FBXO5
GO:0007569	cell aging	19	0.421167	1.15214	0.29375	0.781106	0.693353	359	tags=53%, list=32%, signal=36%	PRKDC/BRCA2/FOXM1/HMGA2/FBXO5/BCL2/ID2/CDK6/CDK1/CHEK1
GO:0071158	positive regulation of cell cycle arrest	23	0.404791	1.14701	0.294118	0.781106	0.693353	274	tags=43%, list=24%, signal=34%	GTSE1/CCNB1/HMGA2/PCNA/E2F8/CDC25C/BRCA1/SOX4/PLAGL1/ID2
GO:0007599	hemostasis	26	0.393563	1.14552	0.295567	0.783927	0.695857	415	tags=50%, list=37%, signal=32%	ADRA2A/FBLN1/CBX5/PRKCB/CD9/ANXA5/ZFPM2/ANXA2/GAS6/SERPINE2/PIK3R1/HSPB1/FN1
GO:0060429	epithelium development	155	0.295639	1.09421	0.297655	0.788437	0.69986	392	tags=39%, list=35%, signal=30%	SEMA3C/LEF1/NFIB/EZH2/PRKDC/BRCA2/CXCR4/HEY1/FLRT3/KIF20B/CDH2/MDK/IGFBP5/RSPO3/EPHA4/AXIN2/DSG2/SLIT2/FZD1/EMX1/PTN/PCNA/TIMELESS/RSPO2/E2F8/BCL2/GPC3/FAT1/SPINT2/MAF/IRX1/CITED2/GJA1/SAPCD2/SOX4/MSX1/GPC6/CTSV/WNT5A/ERBB4/ID2/ROR1/HES1/TYMS/CDK6/BCL11B/CALB1/CD24/CDK1/NKD1/APOLD1/SPINK5/MSX2/CNFN/SERPINE2/PHGDH/CEP152/XRCC2/CST3/ZFP36L1/PLK4
GO:0090257	regulation of muscle system process	24	0.400698	1.1433	0.298489	0.789613	0.700905	277	tags=29%, list=25%, signal=22%	ADRA2A/IGFBP5/DSG2/ATP2B1/NMU/DMD/ATP1A2
GO:0002688	regulation of leukocyte chemotaxis	12	0.465321	1.12879	0.299065	0.789885	0.701145	331	tags=58%, list=30%, signal=42%	HMGB1/MDK/SLIT2/PTN/RARRES2/WNT5A/GAS6
GO:0018193	peptidyl-amino acid modification	85	0.314741	1.11431	0.29937	0.789885	0.701145	380	tags=44%, list=34%, signal=31%	ADRA2A/LEF1/EZH2/PRKDC/BRCA2/AURKB/NNAT/TTK/CIT/CCNB1/EPHA4/BCL11A/PRKCB/HMGA2/JADE1/PLK1/BCL2/BRCA1/RIF1/DNMT1/SOX4/DMD/WNT5A/ERBB4/MELK/ROR1/EFNA5/NCAPG2/HES1/GAS6/CD24/CLSPN/CDK1/VRK1/CHEK1/TXN/AURKA
GO:0071702	organic substance transport	176	-0.191099	-1.04545	0.3	0.790519	0.701709	166	tags=22%, list=15%, signal=22%	NTRK2/ZFP36/QKI/SLC3A2/HSPD1/PDPN/SLC16A3/EFNB2/SESN2/ANK2/IRS2/SLC1A5/KIF5C/YIF1A/ARF4/CIB1/SLC2A1/BBC3/BAX/CA12/HM13/ZMAT3/CLU/BBS9/HERPUD1/RHOB/CDKN1A/SLC2A3/FABP5/RPS2/CROT/LIMA1/EGR2/RPS26/GPM6B/SFRP1/CRH/SLC1A3
GO:0070059	intrinsic apoptotic signaling pathway in response to endoplasmic reticulum stress	10	-0.393897	-1.11438	0.301115	0.792429	0.703404	263	tags=80%, list=24%, signal=62%	XBP1/PMAIP1/CREB3/PPP1R15A/BBC3/BAX/DDIT3/HERPUD1
GO:0050794	regulation of cellular process	819	0.27415	1.05463	0.302697	0.793299	0.704176	347	tags=32%, list=31%, signal=82%	MKI67/CENPF/ASPM/NFIA/RASGRP1/ADRA2A/TOP2A/SEMA3C/KNL1/NUSAP1/LEF1/PRRX1/NUCKS1/KIF11/ZIC1/ANP32E/DLGAP5/NFIB/GTSE1/CENPE/BUB1B/BIRC5/TLE4/TMPO/TPBG/HMGB1/CDCA7/EZH2/PRKDC/TENM4/BRCA2/TEX15/HMMR/CXCR4/AURKB/HMGB2/PRR11/NNAT/LRRN1/HEY1/IVNS1ABP/FLRT3/RAB11FIP2/MNS1/TTK/HSPA1A/TCF4/NDC80/AMBN/RTKN2/TACC3/KIF20B/ECT2/PKIB/FBLN1/DEK/SP5/CIT/LMNB1/CDON/ECEL1/CKS1B/ZIC4/CCNB1/FOXM1/CBX5/CDH2/MDK/COLEC1…
GO:0045582	positive regulation of T cell differentiation	10	0.495051	1.15394	0.302865	0.793299	0.704176	91	tags=30%, list=8%, signal=28%	RASGRP1/LEF1/MDK
GO:0006816	calcium ion transport	28	0.382513	1.13037	0.30314	0.793299	0.704176	331	tags=46%, list=30%, signal=34%	ADRA2A/CXCR4/CACHD1/PRKCB/ATP2B1/MCUB/BCL2/GJA1/DMD/ATP1A2/ANXA2/TRPM3/GAS6
GO:0099111	microtubule-based transport	13	0.461821	1.15236	0.30343	0.793299	0.704176	22	tags=15%, list=2%, signal=15%	RASGRP1/KIF4A
GO:0051960	regulation of nervous system development	141	0.296968	1.0946	0.303862	0.793299	0.704176	203	tags=22%, list=18%, signal=21%	ASPM/SEMA3C/PRRX1/TPBG/EZH2/TENM4/CXCR4/HMGB2/LRRN1/HEY1/FLRT3/TCF4/KIF20B/ECT2/CDON/CDH2/MDK/NAP1L1/EPHA4/BCL11A/SLIT2/CDC20/KIF14/FZD1/EMX1/PTN/CDK5RAP2/PRTG/GAP43/CTSC/BCL2
GO:0007507	heart development	82	0.315373	1.1098	0.304025	0.793299	0.704176	351	tags=33%, list=31%, signal=24%	SEMA3C/PRKDC/TENM4/HEY1/FLRT3/CCNB1/AXIN2/DSG2/SLIT2/FZD1/PTN/PCNA/GPC3/CITED2/GJA1/SOX4/MSX1/SLIT3/WNT5A/ERBB4/ID2/ZFPM2/HES1/REST/FBN1/CDK1/MSX2
GO:0008643	carbohydrate transport	11	-0.388621	-1.13183	0.304183	0.793299	0.704176	140	tags=45%, list=13%, signal=40%	SESN2/IRS2/SLC2A1/SLC2A3/FABP5
GO:0040007	growth	133	0.297366	1.08856	0.305328	0.794143	0.704925	386	tags=38%, list=34%, signal=29%	ASPM/SEMA3C/LEF1/EZH2/PRKDC/TENM4/BRCA2/CXCR4/FLRT3/HSPA1A/CCNB1/MDK/IGFBP5/IGFBPL1/BCL11A/CCNB2/SLIT2/HMGA2/GAS1/KIF14/EMX1/PTN/JADE1/CD9/GAP43/RSPO2/BCL2/GPC3/GJA1/CRABP2/MSX1/SLIT3/WNT5A/ERBB4/ZFPM2/EFNA5/NCAPG2/TYMS/DRAXIN/PSRC1/GAS6/HSPA1B/CDK1/NKD1/MSX2/SERPINE2/LMX1A/XRCC2/AURKA/SEMA6A/ZFP36L1
GO:0031056	regulation of histone modification	10	0.493284	1.14983	0.305593	0.794143	0.704925	359	tags=60%, list=32%, signal=41%	CCNB1/BRCA1/RIF1/DNMT1/TET1/CHEK1
GO:0001934	positive regulation of protein phosphorylation	101	0.306872	1.10016	0.305699	0.794143	0.704925	341	tags=40%, list=30%, signal=30%	RASGRP1/ADRA2A/CENPE/HMGB1/EZH2/CXCR4/TTK/ECT2/CDON/CKS1B/CCNB1/CDH2/EPHA4/AXIN2/TPX2/HMGA2/KIF14/FZD1/RSPO1/INCENP/PLK1/BCL2/EMP2/PBK/RARRES2/WNT5A/MAP4K4/ERBB4/DBF4/ROR1/EFNA5/NCAPG2/HES1/ANXA2/TRAF5/PSRC1/GAS6/CD24/CLSPN/CDK1
GO:1902107	positive regulation of leukocyte differentiation	20	0.410958	1.13974	0.306072	0.794143	0.704925	91	tags=25%, list=8%, signal=23%	RASGRP1/LEF1/HMGB1/PRKDC/MDK
GO:0001909	leukocyte mediated cytotoxicity	10	0.492976	1.14911	0.306958	0.79441	0.705162	222	tags=40%, list=20%, signal=32%	RASGRP1/TUBB4B/CTSC/EMP2
GO:0051148	negative regulation of muscle cell differentiation	10	0.492444	1.14787	0.306958	0.79441	0.705162	274	tags=40%, list=24%, signal=30%	EZH2/DNMT1/MSX1/ID2
GO:0042475	odontogenesis of dentin-containing tooth	16	0.428699	1.12236	0.307592	0.795036	0.705718	472	tags=69%, list=42%, signal=40%	LEF1/AMBN/DMRT3/RSPO2/HTRA1/MSX1/BCL11B/MSX2/BMP2/PERP/APCDD1
GO:0042476	odontogenesis	19	0.416681	1.13987	0.30875	0.797015	0.707475	351	tags=47%, list=31%, signal=33%	LEF1/AMBN/AXIN2/DMRT3/RSPO2/HTRA1/MSX1/BCL11B/MSX2
GO:0001568	blood vessel development	98	-0.210621	-1.07626	0.309524	0.797997	0.708346	171	tags=27%, list=15%, signal=25%	ITGB8/NTRK2/QKI/SEMA5A/ACTA2/EFNB2/PLK2/ADAMTS1/SFRP2/JAG1/STAT1/THSD7A/CIB1/BAX/DDIT3/NR4A1/VEGFA/RHOB/SAT1/F3/FZD8/JUNB/EGR3/SPRY2/SFRP1/EGR1
GO:0043410	positive regulation of MAPK cascade	46	0.349779	1.12691	0.310461	0.799398	0.70959	103	tags=17%, list=9%, signal=16%	RASGRP1/ADRA2A/HMGB1/EZH2/CXCR4/CDON/CDH2/EPHA4
GO:0031214	biomineral tissue development	24	0.395206	1.12763	0.312343	0.802206	0.712083	209	tags=38%, list=19%, signal=31%	HEY1/AMBN/AXIN2/ATP2B1/PTN/FBXO5/RSPO2/GPC3/FBN2
GO:0110148	biomineralization	24	0.395206	1.12763	0.312343	0.802206	0.712083	209	tags=38%, list=19%, signal=31%	HEY1/AMBN/AXIN2/ATP2B1/PTN/FBXO5/RSPO2/GPC3/FBN2
GO:0007623	circadian rhythm	27	-0.288389	-1.10847	0.313187	0.803358	0.713105	25	tags=11%, list=2%, signal=11%	EGR3/CRH/EGR1
GO:0055086	nucleobase-containing small molecule metabolic process	43	-0.247386	-1.07453	0.314516	0.805322	0.714848	241	tags=37%, list=22%, signal=30%	SAMHD1/MPC1/PGK1/ACSS2/PNP/ATP5MC1/RRM2B/QPRT/PGAM1/ENO1/NANS/PRPS1/APRT/HMGCS1/DDIT4/CROT
GO:0051100	negative regulation of binding	24	0.394116	1.12452	0.314861	0.805322	0.714848	133	tags=21%, list=12%, signal=19%	LEF1/AURKB/HEY1/NEK2/HMGA2
GO:0032091	negative regulation of protein binding	10	0.488391	1.13842	0.315143	0.805322	0.714848	47	tags=20%, list=4%, signal=19%	LEF1/AURKB
GO:1901992	positive regulation of mitotic cell cycle phase transition	17	0.424852	1.13242	0.316261	0.805764	0.71524	406	tags=53%, list=36%, signal=34%	DLGAP5/CCNB1/UBE2C/FBXO5/CDC25C/CDCA5/CDK1/DTL/CDC25B
GO:0019932	second-messenger-mediated signaling	22	-0.296075	-1.09035	0.316327	0.805764	0.71524	128	tags=23%, list=11%, signal=21%	ANK2/CIB1/VEGFA/EDNRB/CRH
GO:0030866	cortical actin cytoskeleton organization	10	0.487954	1.1374	0.316508	0.805764	0.71524	307	tags=50%, list=27%, signal=37%	ECT2/KIF23/RACGAP1/ANLN/EPB41L2
GO:0051048	negative regulation of secretion	14	-0.340668	-1.08122	0.318367	0.809288	0.718369	12	tags=21%, list=1%, signal=21%	STXBP6/SFRP1/CRH
GO:0045727	positive regulation of translation	10	-0.387368	-1.09591	0.319703	0.809288	0.718369	190	tags=50%, list=17%, signal=42%	PPP1R15A/DNAJC3/YBX3/VIM/RPS27L
GO:0009101	glycoprotein biosynthetic process	21	0.405808	1.13736	0.320497	0.809288	0.718369	446	tags=43%, list=40%, signal=26%	B3GAT2/BCL2/VCAN/GALNT12/GCNT1/TET1/ITM2B/GXYLT1/STT3B
GO:0008585	female gonad development	17	-0.328971	-1.11834	0.321267	0.809288	0.718369	152	tags=41%, list=14%, signal=36%	CASP3/ADAMTS1/BAX/LFNG/VEGFA/PTX3/SFRP1
GO:0070301	cellular response to hydrogen peroxide	11	0.472753	1.12155	0.322057	0.809288	0.718369	379	tags=64%, list=34%, signal=43%	EZH2/ECT2/PCNA/CDK1/STK26/TXN/CST3
GO:0050865	regulation of cell activation	54	0.337161	1.11149	0.322259	0.809288	0.718369	386	tags=44%, list=34%, signal=31%	RASGRP1/LEF1/HMGB1/PRKDC/MDK/ZFP36L2/ATAD5/CD9/FANCD2/CTSC/BCL2/RIF1/SOX4/WNT5A/ID2/HES1/GAS6/CD24/HMGB3/SPINK5/SERPINE2/CD83/PIK3R1/ZFP36L1
GO:0030168	platelet activation	14	0.444785	1.1264	0.322325	0.809288	0.718369	415	tags=50%, list=37%, signal=32%	ADRA2A/PRKCB/CD9/SERPINE2/PIK3R1/HSPB1/FN1
GO:0001938	positive regulation of endothelial cell proliferation	14	-0.339548	-1.07767	0.322449	0.809288	0.718369	68	tags=29%, list=6%, signal=27%	NR4A1/VEGFA/F3/EGR3
GO:0003205	cardiac chamber development	31	0.373049	1.12277	0.322581	0.809288	0.718369	299	tags=35%, list=27%, signal=27%	SEMA3C/HEY1/SLIT2/FZD1/CITED2/SOX4/SLIT3/WNT5A/ID2/ZFPM2/HES1
GO:0002275	myeloid cell activation involved in immune response	41	-0.253623	-1.09246	0.322835	0.809288	0.718369	202	tags=34%, list=18%, signal=29%	CNN2/NEU1/DNAJC3/PNP/PGAM1/B2M/APRT/BST2/IQGAP2/HLA-B/SLC2A3/FABP5/FTL/PTX3
GO:0043299	leukocyte degranulation	41	-0.253623	-1.09246	0.322835	0.809288	0.718369	202	tags=34%, list=18%, signal=29%	CNN2/NEU1/DNAJC3/PNP/PGAM1/B2M/APRT/BST2/IQGAP2/HLA-B/SLC2A3/FABP5/FTL/PTX3
GO:0050778	positive regulation of immune response	30	0.375293	1.11568	0.322854	0.809288	0.718369	263	tags=30%, list=24%, signal=24%	RASGRP1/HMGB1/PRKDC/HMGB2/PRKCB/ATAD5/BCL2/RIF1/WNT5A
GO:0032496	response to lipopolysaccharide	20	-0.309669	-1.10648	0.323077	0.809288	0.718369	165	tags=30%, list=15%, signal=26%	ZFP36/HSPD1/CASP3/VIM/EDNRB/FOS
GO:0060070	canonical Wnt signaling pathway	46	0.346078	1.11499	0.32396	0.809946	0.718953	263	tags=35%, list=24%, signal=28%	ASPM/LEF1/TLE4/CDH2/MDK/RSPO3/AXIN2/WLS/FZD1/RSPO1/JADE1/RSPO2/GPC3/SOX4/WNT8B/WNT5A
GO:0007264	small GTPase mediated signal transduction	40	0.354464	1.11563	0.324138	0.809946	0.718953	265	tags=35%, list=24%, signal=28%	RASGRP1/ADRA2A/ECT2/CDON/FOXM1/DEPDC1B/SLIT2/KIF14/RACGAP1/ARHGAP11A/RND3/DNMT1/CCNA2/MAP4K4
GO:0008283	cell population proliferation	255	0.28014	1.06935	0.325956	0.810616	0.719548	304	tags=31%, list=27%, signal=29%	ASPM/RASGRP1/ADRA2A/LEF1/PRRX1/NFIB/BIRC5/HMGB1/CDCA7/EZH2/PRKDC/TENM4/BRCA2/AURKB/HMGB2/TTK/HSPA1A/AMBN/RTKN2/TACC3/KIF20B/FBLN1/CDON/CKS1B/CCNB1/FOXM1/CDH2/MDK/IGFBP5/NAP1L1/EMX2/AXIN2/HMGN5/BUB1/DACH1/HMGA2/PRC1/CDC20/KIF14/EMX1/HELLS/PTN/FBXO5/ATAD5/CD9/CIP2A/E2F8/RACGAP1/BCL2/GPC3/CDC25C/SPINT2/DMRTA2/BRCA1/ZNF503/EMP2/FAM83D/CITED2/DNMT1/GJA1/SAPCD2/HTRA1/SOX4/MSX1/CCNA2/SLIT3/WNT5A/ERBB4/I…
GO:0044774	mitotic DNA integrity checkpoint	28	0.377744	1.11628	0.326087	0.810616	0.719548	341	tags=50%, list=30%, signal=36%	TOP2A/GTSE1/PRKDC/CCNB1/HMGA2/PCNA/FANCD2/E2F8/CDC25C/SOX4/PLAGL1/BLM/CLSPN/CDK1
GO:0055074	calcium ion homeostasis	32	0.36619	1.11073	0.326603	0.810616	0.719548	336	tags=44%, list=30%, signal=32%	HMGB1/CXCR4/PRKCB/ATP2B1/MCUB/NMU/BCL2/HSP90B1/GJA1/DMD/WNT5A/ATP1A2/CALB1/CD24
GO:0001666	response to hypoxia	49	-0.238467	-1.06192	0.327103	0.810616	0.719548	158	tags=24%, list=14%, signal=22%	ENO1/HSPD1/CASP3/EIF4EBP1/MYC/SLC2A1/MT3/VEGFA/DDIT4/CHCHD2/SFRP1/EGR1
GO:0036293	response to decreased oxygen levels	49	-0.238467	-1.06192	0.327103	0.810616	0.719548	158	tags=24%, list=14%, signal=22%	ENO1/HSPD1/CASP3/EIF4EBP1/MYC/SLC2A1/MT3/VEGFA/DDIT4/CHCHD2/SFRP1/EGR1
GO:0045860	positive regulation of protein kinase activity	61	0.328419	1.10283	0.327453	0.810616	0.719548	341	tags=41%, list=30%, signal=30%	RASGRP1/ADRA2A/CENPE/EZH2/CXCR4/ECT2/CKS1B/CCNB1/EPHA4/TPX2/HMGA2/KIF14/INCENP/EMP2/PBK/WNT5A/MAP4K4/DBF4/EFNA5/NCAPG2/PSRC1/GAS6/CD24/CLSPN/CDK1
GO:0043903	regulation of symbiotic process	25	0.386165	1.11397	0.32834	0.810616	0.719548	45	tags=16%, list=4%, signal=16%	TOP2A/LEF1/NUCKS1/CXCR4
GO:0050792	regulation of viral process	25	0.386165	1.11397	0.32834	0.810616	0.719548	45	tags=16%, list=4%, signal=16%	TOP2A/LEF1/NUCKS1/CXCR4
GO:0008584	male gonad development	26	0.384379	1.11879	0.328818	0.810616	0.719548	281	tags=46%, list=25%, signal=35%	ASPM/HMGB2/NASP/KIF18A/COL9A3/BCL2/CITED2/CTSV/WNT5A/BRIP1/ZFPM2/RRM1
GO:0046546	development of primary male sexual characteristics	26	0.384379	1.11879	0.328818	0.810616	0.719548	281	tags=46%, list=25%, signal=35%	ASPM/HMGB2/NASP/KIF18A/COL9A3/BCL2/CITED2/CTSV/WNT5A/BRIP1/ZFPM2/RRM1
GO:0009953	dorsal/ventral pattern formation	15	-0.332484	-1.09043	0.329167	0.810616	0.719548	229	tags=33%, list=20%, signal=27%	LHX2/PAX6/FOXG1/DDIT3/SFRP1
GO:0010951	negative regulation of endopeptidase activity	27	-0.284957	-1.09528	0.32967	0.810616	0.719548	85	tags=26%, list=8%, signal=25%	BST2/MT3/VEGFA/HERPUD1/IFI6/TIMP1/ANOS1
GO:0048640	negative regulation of developmental growth	21	-0.300242	-1.08068	0.329949	0.810616	0.719548	159	tags=33%, list=14%, signal=29%	SEMA5A/SFRP2/SEMA3A/MT3/CDKN1A/FGFR3/SFRP1
GO:0007178	transmembrane receptor protein serine/threonine kinase signaling pathway	41	-0.25034	-1.07832	0.330709	0.810616	0.719548	18	tags=20%, list=2%, signal=20%	HES5/SFRP2/VIM/RBPMS/SPRY2/SFRP1/FOS/EGR1
GO:0090130	tissue migration	41	-0.252216	-1.0864	0.330709	0.810616	0.719548	159	tags=24%, list=14%, signal=22%	SEMA5A/ACTA2/EFNB2/PLK2/SEMA3A/CIB1/NR4A1/VEGFA/RHOB/EGR3
GO:0030850	prostate gland development	11	-0.383051	-1.1156	0.330798	0.810616	0.719548	12	tags=36%, list=1%, signal=36%	SERPINF1/SOX9/ID4/SFRP1
GO:0010463	mesenchymal cell proliferation	16	0.421517	1.10356	0.332461	0.811925	0.720709	263	tags=38%, list=24%, signal=29%	PRRX1/NFIB/PTN/GPC3/MSX1/WNT5A
GO:0001890	placenta development	26	0.382755	1.11406	0.332512	0.811925	0.720709	431	tags=54%, list=39%, signal=34%	LEF1/HEY1/RSPO3/PTN/E2F8/SPINT2/GJA1/HTRA1/CTSV/HES1/ZFP36L1/PLK4/WNT7B/CCNF
GO:0009411	response to UV	23	0.39435	1.11743	0.332916	0.811925	0.720709	378	tags=57%, list=34%, signal=38%	BRCA2/AURKB/USP1/PTN/PCNA/PCLAF/BCL2/PBK/POLD3/FEN1/DTL/CHEK1/PIK3R1
GO:0031345	negative regulation of cell projection organization	28	-0.282397	-1.08636	0.333333	0.811925	0.720709	159	tags=36%, list=14%, signal=31%	SEMA5A/EFNB2/PLK2/VIM/B2M/SEMA3A/CIB1/MT3/INPP5F/SPRY2
GO:0048878	chemical homeostasis	81	-0.211574	-1.06095	0.333333	0.811925	0.720709	140	tags=23%, list=13%, signal=22%	SESN2/STAT1/ANK2/IRS2/B2M/MYC/BAX/CA12/DDIT3/MT3/VEGFA/HERPUD1/IFI6/LPAR4/FABP5/LIMA1/FTL/EDNRB/CRH
GO:0050919	negative chemotaxis	13	0.451319	1.12615	0.333773	0.811941	0.720724	297	tags=46%, list=27%, signal=34%	SEMA3C/FLRT3/SLIT2/SLIT3/WNT5A/EFNA5
GO:0048872	homeostasis of number of cells	29	0.373269	1.10511	0.33414	0.811941	0.720724	391	tags=52%, list=35%, signal=35%	HMGB1/EZH2/PRKDC/HMGB2/HSPA1A/CDH2/CCNB2/EMX1/BCL2/ID2/NCAPG2/CDK6/HSPA1B/ZFP36L1/RPS17
GO:0042752	regulation of circadian rhythm	14	0.441787	1.11881	0.335535	0.813943	0.722501	183	tags=36%, list=16%, signal=30%	TOP2A/EZH2/PRKDC/NMU/TIMELESS
GO:0034248	regulation of cellular amide metabolic process	35	-0.261381	-1.07292	0.335766	0.813943	0.722501	190	tags=40%, list=17%, signal=34%	PPP1R15A/DNAJC3/NTRK2/ZFP36/YBX3/QKI/PGAM1/CASP3/SESN2/EIF4EBP1/VIM/CLU/BTG2/RPS27L
GO:0001704	formation of primary germ layer	18	0.412847	1.11695	0.337531	0.814867	0.723321	263	tags=33%, list=24%, signal=26%	LEF1/WLS/HMGA2/COL4A2/GJA1/WNT5A
GO:0001819	positive regulation of cytokine production	31	0.367263	1.10536	0.338112	0.814867	0.723321	91	tags=23%, list=8%, signal=21%	RASGRP1/ADRA2A/HMGB1/PRKDC/HMGB2/HSPA1A/MDK
GO:0045732	positive regulation of protein catabolic process	25	0.384257	1.10847	0.338327	0.814867	0.723321	380	tags=48%, list=34%, signal=32%	ADRA2A/HSPA1A/CDC20/CTSC/PLK1/GPC3/GJA1/WNT5A/HSPA1B/NKD1/DTL/AURKA
GO:0014065	phosphatidylinositol 3-kinase signaling	14	0.4407	1.11606	0.339498	0.814867	0.723321	386	tags=50%, list=34%, signal=33%	RASGRP1/CEP55/ERBB4/ROR1/SERPINE2/PIK3R1/ZFP36L1
GO:0002377	immunoglobulin production	11	0.467314	1.10865	0.339648	0.814867	0.723321	226	tags=27%, list=20%, signal=22%	PRKDC/ATAD5/RIF1
GO:0007548	sex differentiation	42	0.34714	1.09983	0.339773	0.814867	0.723321	281	tags=43%, list=25%, signal=33%	ASPM/BRCA2/HMGB2/NASP/DACH1/SLIT2/DMRT3/KIF18A/COL9A3/BCL2/DMRTA2/CITED2/SLIT3/CTSV/WNT5A/BRIP1/ZFPM2/RRM1
GO:0010001	glial cell differentiation	45	0.345292	1.10513	0.340136	0.814867	0.723321	365	tags=42%, list=33%, signal=30%	LEF1/NFIB/TENM4/CXCR4/CDH2/MDK/EPHA4/EMX1/PTN/CD9/GAP43/SOX4/ID2/ROR1/HES1/CDK6/CDK1/SERPINE2/PHGDH
GO:2000027	regulation of animal organ morphogenesis	45	0.345325	1.10524	0.340136	0.814867	0.723321	299	tags=38%, list=27%, signal=29%	SEMA3C/NFIB/MDK/RSPO3/FZD1/DMRT3/PTN/RSPO2/BCL2/GPC3/CITED2/SAPCD2/MSX1/GPC6/WNT5A/ROR1/HES1
GO:0016054	organic acid catabolic process	13	-0.349912	-1.08223	0.340164	0.814867	0.723321	162	tags=38%, list=14%, signal=33%	QPRT/SESN2/IRS2/CDO1/CROT
GO:0046395	carboxylic acid catabolic process	13	-0.349912	-1.08223	0.340164	0.814867	0.723321	162	tags=38%, list=14%, signal=33%	QPRT/SESN2/IRS2/CDO1/CROT
GO:0033002	muscle cell proliferation	30	0.370952	1.10277	0.340992	0.815887	0.724226	279	tags=30%, list=25%, signal=23%	PRKDC/TENM4/CCNB1/IGFBP5/DNMT1/GJA1/ERBB4/ID2/ZFPM2
GO:0007613	memory	10	0.480398	1.11979	0.342428	0.817729	0.725861	361	tags=50%, list=32%, signal=34%	MDK/PTN/FEN1/CALB1/LMX1A
GO:0006874	cellular calcium ion homeostasis	31	0.366587	1.10332	0.342891	0.817729	0.725861	336	tags=45%, list=30%, signal=33%	HMGB1/CXCR4/PRKCB/ATP2B1/MCUB/NMU/BCL2/HSP90B1/GJA1/DMD/WNT5A/ATP1A2/CALB1/CD24
GO:0000083	regulation of transcription involved in G1/S transition of mitotic cell cycle	13	0.447154	1.11576	0.343008	0.817729	0.725861	555	tags=77%, list=50%, signal=39%	FBXO5/RRM2/PCNA/ID2/TYMS/CCNA1/E2F7/DHFR/CDC45/CDC6
GO:0008104	protein localization	214	0.280817	1.06723	0.343373	0.817729	0.725861	307	tags=29%, list=27%, signal=26%	RPS4Y1/CENPF/ADRA2A/KNL1/ZIC1/GTSE1/BIRC5/HMGB1/EZH2/BRCA2/AURKB/NNAT/RAB11FIP2/TTK/NDC80/KIF20B/ECT2/NASP/CDH2/TMSB15A/AXIN2/WLS/PRKCB/KIF14/CNTNAP2/CENPA/PTN/ARL6IP1/RAD21/KIF18A/CEP55/NMU/PLK1/BCL2/HSP90B1/GPC3/FBN2/CEP135/EMP2/XPO1/FAM83D/FSIP2/ANP32B/CNTLN/ESCO2/GJA1/SAPCD2/SOX4/MSX1/GPC6/ARL4C/DMD/WNT5A/LSR/ERBB4/CDCA5/DPP10/SPDL1/EFNA5/ANXA2/REST/GPSM2/EPB41L2
GO:1902904	negative regulation of supramolecular fiber organization	18	0.411216	1.11254	0.343829	0.817853	0.725971	259	tags=33%, list=23%, signal=26%	CKAP2/TMSB15A/TPX2/SLIT2/ADD3/CAPG
GO:0002444	myeloid leukocyte mediated immunity	42	-0.249236	-1.06638	0.344262	0.817925	0.726036	202	tags=33%, list=18%, signal=28%	CNN2/NEU1/DNAJC3/PNP/PGAM1/B2M/APRT/BST2/IQGAP2/HLA-B/SLC2A3/FABP5/FTL/PTX3
GO:0007369	gastrulation	23	0.391767	1.11011	0.346683	0.822422	0.730027	263	tags=39%, list=24%, signal=31%	LEF1/TENM4/WLS/HMGA2/COL4A2/GPC3/GJA1/WNT8B/WNT5A
GO:0001756	somitogenesis	13	0.445575	1.11182	0.346966	0.822422	0.730027	109	tags=31%, list=10%, signal=28%	SEMA3C/LEF1/PRKDC/AXIN2
GO:0090090	negative regulation of canonical Wnt signaling pathway	25	-0.278401	-1.06844	0.348259	0.824524	0.731893	23	tags=16%, list=2%, signal=16%	DDIT3/FRZB/SFRP1/EGR1
GO:0030330	DNA damage response, signal transduction by p53 class mediator	26	0.378448	1.10153	0.349754	0.826855	0.733962	257	tags=42%, list=23%, signal=33%	GTSE1/BRCA2/CCNB1/FOXM1/PCNA/E2F8/CDC25C/BRCA1/SOX4/MSX1/PLAGL1
GO:0031347	regulation of defense response	34	0.352865	1.08655	0.350058	0.826855	0.733962	263	tags=32%, list=24%, signal=26%	RASGRP1/HMGB1/PRKDC/HMGB2/MDK/FANCD2/CTSC/PBK/GJA1/HTRA1/WNT5A
GO:0071902	positive regulation of protein serine/threonine kinase activity	40	0.348533	1.09696	0.350575	0.827112	0.73419	341	tags=38%, list=30%, signal=27%	RASGRP1/ADRA2A/EZH2/CXCR4/CKS1B/CCNB1/EPHA4/HMGA2/INCENP/PBK/WNT5A/DBF4/PSRC1/CD24/CDK1
GO:0098754	detoxification	14	-0.336652	-1.06848	0.35102	0.827201	0.73427	748	tags=43%, list=67%, signal=14%	PRDX1/NQO1/TXNDC17/MT2A/SESN2/MT3
GO:0120031	plasma membrane bounded cell projection assembly	47	0.337264	1.09127	0.352744	0.829257	0.736094	233	tags=30%, list=21%, signal=25%	MNS1/NEK2/SLIT2/CDK5RAP2/TUBB4B/GAP43/PLK1/CKAP5/ANLN/CEP78/CEP135/EMP2/FSIP2/CNTRL
GO:0050867	positive regulation of cell activation	36	0.356099	1.10201	0.352941	0.829257	0.736094	378	tags=44%, list=34%, signal=30%	RASGRP1/LEF1/HMGB1/PRKDC/MDK/ATAD5/CTSC/BCL2/RIF1/SOX4/WNT5A/HES1/GAS6/CD24/CD83/PIK3R1
GO:0006366	transcription by RNA polymerase II	219	0.279849	1.0644	0.353119	0.829257	0.736094	342	tags=34%, list=31%, signal=30%	NFIA/TOP2A/LEF1/PRRX1/NUCKS1/ZIC1/DLGAP5/NFIB/TLE4/HMGB1/EZH2/PRKDC/AURKB/HMGB2/HEY1/HSPA1A/TCF4/DEK/SP5/CDON/ZIC4/CCNB1/FOXM1/CBX5/CKAP2/EMX2/BCL11A/MXD3/DACH1/PRKCB/HMGA2/PAX3/EMX1/DMRT3/OTX1/ZFP36L2/RAD21/SUPT16H/NEUROG2/PCNA/TIMELESS/ZIC2/MYBL2/E2F8/PLK1/PSIP1/DMRTA2/BRCA1/XPO1/RIF1/MAF/IRX1/CITED2/DNMT1/SOX4/MSX1/PLAGL1/WNT5A/ID2/BRIP1/ZFPM2/NCL/TET1/NCAPG2/HES1/REST/RBBP8/DMRTA1/POU3F4/TGIF…
GO:0002706	regulation of lymphocyte mediated immunity	12	0.452697	1.09816	0.353805	0.829908	0.736672	226	tags=33%, list=20%, signal=27%	RASGRP1/HMGB1/ATAD5/RIF1
GO:0043069	negative regulation of programmed cell death	120	-0.192673	-1.03913	0.354839	0.831372	0.737971	168	tags=24%, list=15%, signal=23%	RRM2B/NTRK2/YBX3/SEMA5A/ENO1/HSPD1/CASP3/PDPN/PLK2/SFRP2/IRS2/AIF1/MYC/ARF4/CIB1/BAX/MT3/CLU/VEGFA/HERPUD1/IFI6/BTG2/CDKN1A/TIMP1/EGR3/EDNRB/SPRY2/SFRP1/TCIM
GO:0099504	synaptic vesicle cycle	11	0.459332	1.08971	0.355886	0.83234	0.738831	132	tags=18%, list=12%, signal=16%	CDH2/PRKCB
GO:0045666	positive regulation of neuron differentiation	56	0.32665	1.08892	0.35816	0.83234	0.738831	304	tags=29%, list=27%, signal=22%	EZH2/CXCR4/TCF4/ECT2/CDON/MDK/EPHA4/SLIT2/FZD1/PTN/BCL2/CRABP2/WNT5A/ROR1/EFNA5/REST
GO:0001701	in utero embryonic development	49	0.337358	1.09918	0.358659	0.83234	0.738831	399	tags=45%, list=36%, signal=30%	LEF1/BRCA2/HEY1/NASP/CCNB1/RSPO3/CCNB2/NEK2/EMX1/E2F8/SPINT2/MSX1/ZFPM2/TET1/NCAPG2/HES1/RBBP8/XRCC2/ASF1B/ZFP36L1/PLK4/WNT7B
GO:0072413	signal transduction involved in mitotic cell cycle checkpoint	20	0.391259	1.08511	0.359356	0.83234	0.738831	257	tags=40%, list=23%, signal=31%	GTSE1/PRKDC/CCNB1/PCNA/E2F8/CDC25C/SOX4/PLAGL1
GO:0072431	signal transduction involved in mitotic G1 DNA damage checkpoint	20	0.391259	1.08511	0.359356	0.83234	0.738831	257	tags=40%, list=23%, signal=31%	GTSE1/PRKDC/CCNB1/PCNA/E2F8/CDC25C/SOX4/PLAGL1
GO:1902400	intracellular signal transduction involved in G1 DNA damage checkpoint	20	0.391259	1.08511	0.359356	0.83234	0.738831	257	tags=40%, list=23%, signal=31%	GTSE1/PRKDC/CCNB1/PCNA/E2F8/CDC25C/SOX4/PLAGL1
GO:1902402	signal transduction involved in mitotic DNA damage checkpoint	20	0.391259	1.08511	0.359356	0.83234	0.738831	257	tags=40%, list=23%, signal=31%	GTSE1/PRKDC/CCNB1/PCNA/E2F8/CDC25C/SOX4/PLAGL1
GO:1902403	signal transduction involved in mitotic DNA integrity checkpoint	20	0.391259	1.08511	0.359356	0.83234	0.738831	257	tags=40%, list=23%, signal=31%	GTSE1/PRKDC/CCNB1/PCNA/E2F8/CDC25C/SOX4/PLAGL1
GO:0002694	regulation of leukocyte activation	48	0.335336	1.08976	0.359462	0.83234	0.738831	386	tags=46%, list=34%, signal=31%	RASGRP1/LEF1/HMGB1/PRKDC/MDK/ZFP36L2/ATAD5/FANCD2/CTSC/BCL2/RIF1/SOX4/WNT5A/ID2/HES1/GAS6/CD24/HMGB3/SPINK5/CD83/PIK3R1/ZFP36L1
GO:1905952	regulation of lipid localization	12	-0.356136	-1.07038	0.359684	0.83234	0.738831	126	tags=17%, list=11%, signal=15%	IRS2/CRH
GO:0072331	signal transduction by p53 class mediator	46	0.33938	1.09341	0.359955	0.83234	0.738831	380	tags=50%, list=34%, signal=34%	GTSE1/BRCA2/AURKB/CCNB1/FOXM1/TPX2/SUPT16H/ATAD5/PCNA/E2F8/BCL2/CDC25C/BRCA1/SOX4/MSX1/PLAGL1/BRIP1/RBBP8/BLM/CDK1/CHEK1/RFC3/AURKA
GO:0060284	regulation of cell development	142	0.289135	1.06577	0.360772	0.83234	0.738831	160	tags=19%, list=14%, signal=19%	ASPM/SEMA3C/PRRX1/EZH2/PRKDC/TENM4/CXCR4/HMGB2/HEY1/TCF4/KIF20B/ECT2/FBLN1/CDON/CDH2/MDK/NAP1L1/EPHA4/AXIN2/BCL11A/SLIT2/CDC20/KIF14/FZD1/EMX1/PTN/CDK5RAP2
GO:0007015	actin filament organization	39	-0.246461	-1.04347	0.360902	0.83234	0.738831	122	tags=21%, list=11%, signal=19%	AIF1/FAM107A/IQGAP2/RHOB/PREX1/LIMA1/LIMCH1/SFRP1
GO:0035821	modulation of process of other organism	12	0.450646	1.09319	0.361816	0.83234	0.738831	304	tags=42%, list=27%, signal=31%	LEF1/NUCKS1/HMGA2/ANXA2/REST
GO:0046330	positive regulation of JNK cascade	12	0.450921	1.09385	0.361816	0.83234	0.738831	103	tags=25%, list=9%, signal=23%	RASGRP1/HMGB1/EPHA4
GO:0051817	modulation of process of other organism involved in symbiotic interaction	12	0.450646	1.09319	0.361816	0.83234	0.738831	304	tags=42%, list=27%, signal=31%	LEF1/NUCKS1/HMGA2/ANXA2/REST
GO:2000026	regulation of multicellular organismal development	266	0.274273	1.04835	0.36245	0.832855	0.739288	361	tags=36%, list=32%, signal=32%	CENPF/ASPM/RASGRP1/SEMA3C/LEF1/PRRX1/NFIB/TPBG/HMGB1/EZH2/PRKDC/TENM4/BRCA2/CXCR4/HMGB2/LRRN1/HEY1/FLRT3/HSPA1A/TCF4/KIF20B/ECT2/CDON/CCNB1/CDH2/MDK/IL17RD/RSPO3/NAP1L1/EPHA4/AXIN2/BCL11A/SLIT2/PRKCB/HMGA2/ATP2B1/CDC20/KIF14/FZD1/EMX1/DMRT3/PTN/CDK5RAP2/ZFP36L2/FBXO5/ATAD5/PRTG/GAP43/COL4A2/RSPO2/FANCD2/CTSC/RACGAP1/BCL2/GPC3/FBN2/DMRTA2/BRCA1/EMP2/RIF1/MAF/CITED2/DNMT1/GJA1/SAPCD2/SOX4/CRABP2/MS…
GO:0033555	multicellular organismal response to stress	12	-0.355181	-1.06751	0.363636	0.833539	0.739895	24	tags=25%, list=2%, signal=25%	VWA1/EDNRB/CRH
GO:0008037	cell recognition	24	0.379398	1.08253	0.36398	0.833539	0.739895	215	tags=29%, list=19%, signal=24%	CXCR4/COLEC12/EPHA4/CNTNAP2/CD9/GAP43/VCAN
GO:0051261	protein depolymerization	18	0.40209	1.08785	0.36398	0.833539	0.739895	289	tags=44%, list=26%, signal=34%	CKAP2/KIF2C/TPX2/KIF18A/CKAP5/ADD3/CAPG/KIF18B
GO:0044093	positive regulation of molecular function	176	0.284061	1.06439	0.364919	0.833992	0.740298	341	tags=34%, list=30%, signal=28%	RASGRP1/ADRA2A/CENPE/HMGB1/EZH2/CXCR4/NCAPH/AURKB/HMGB2/RAB11FIP2/HSPA1A/RTKN2/ECT2/PKIB/FBLN1/CKS1B/CCNB1/EPHA4/DEPDC1B/UBE2C/NEK2/TPX2/PRKCB/HMGA2/CDC20/KIF14/FZD1/NEUROG2/PCNA/ZIC2/INCENP/PLK1/RACGAP1/BCL2/ARHGAP11A/EMP2/PBK/ANP32B/DMD/WNT5A/DNAJC9/MAP4K4/ERBB4/CDCA5/DBF4/ROR1/EFNA5/NCAPG2/HES1/ANXA2/REST/TRAF5/DEPDC1/UACA/PSRC1/GAS6/HSPA1B/CD24/CLSPN/CDK1
GO:0006725	cellular aromatic compound metabolic process	428	0.269557	1.0433	0.365	0.833992	0.740298	342	tags=33%, list=31%, signal=37%	RPS4Y1/CENPF/NFIA/TOP2A/LEF1/PRRX1/NUCKS1/ZIC1/DLGAP5/NFIB/BIRC5/TLE4/TMPO/HMGB1/CDCA7/EZH2/PRKDC/BRCA2/TEX15/AURKB/HMGB2/HEY1/IVNS1ABP/HSPA1A/TCF4/RTKN2/PKIB/DEK/SP5/CDON/CKS1B/ZIC4/CCNB1/FOXM1/CBX5/MDK/CKAP2/PTTG1/EMX2/AXIN2/BCL11A/MXD3/RAD51AP1/HMGN5/NEK2/DACH1/USP1/PRKCB/HMGA2/PAX3/ORC6/FZD1/EMX1/HELLS/DMRT3/OTX1/CDK5RAP2/ZFP36L2/RAD21/FANCI/SUPT16H/FBXO5/ITGB3BP/RRM2/NEUROG2/ATAD5/PCNA/JADE1…
GO:0043066	negative regulation of apoptotic process	119	-0.195395	-1.04598	0.366667	0.836773	0.742766	168	tags=24%, list=15%, signal=23%	RRM2B/NTRK2/YBX3/SEMA5A/ENO1/HSPD1/CASP3/PDPN/PLK2/SFRP2/IRS2/AIF1/MYC/ARF4/CIB1/BAX/MT3/CLU/VEGFA/HERPUD1/IFI6/BTG2/CDKN1A/TIMP1/EGR3/EDNRB/SPRY2/SFRP1/TCIM
GO:0017145	stem cell division	12	0.448965	1.08911	0.367156	0.836773	0.742766	17	tags=17%, list=2%, signal=17%	ASPM/LEF1
GO:1902275	regulation of chromatin organization	15	0.423407	1.08998	0.367454	0.836773	0.742766	403	tags=53%, list=36%, signal=35%	MKI67/CCNB1/BRCA1/RIF1/DNMT1/TET1/CHEK1/ATAD2
GO:0001944	vasculature development	102	-0.205227	-1.05592	0.368421	0.838034	0.743885	171	tags=26%, list=15%, signal=25%	ITGB8/NTRK2/QKI/SEMA5A/ACTA2/PDPN/EFNB2/PLK2/ADAMTS1/SFRP2/JAG1/STAT1/THSD7A/CIB1/BAX/DDIT3/NR4A1/VEGFA/RHOB/SAT1/F3/FZD8/JUNB/EGR3/SPRY2/SFRP1/EGR1
GO:0051090	regulation of DNA-binding transcription factor activity	40	0.344717	1.08495	0.370115	0.840553	0.746121	351	tags=40%, list=31%, signal=28%	EZH2/HSPA1A/RTKN2/PRKCB/FZD1/NEUROG2/FANCD2/ZIC2/WNT5A/ID2/ROR1/HES1/TRAF5/GAS6/HSPA1B/MSX2
GO:1902903	regulation of supramolecular fiber organization	36	-0.254509	-1.05132	0.37037	0.840553	0.746121	101	tags=19%, list=9%, signal=18%	CIB1/IQGAP2/CLU/PREX1/LIMA1/LIMCH1/SFRP1
GO:0051053	negative regulation of DNA metabolic process	11	0.456597	1.08323	0.370771	0.840553	0.746121	390	tags=73%, list=35%, signal=48%	DACH1/HMGA2/RIF1/GJA1/PARPBP/BLM/PIF1/DCP2
GO:0007156	homophilic cell adhesion via plasma membrane adhesion molecules	18	0.398949	1.07935	0.372796	0.84073	0.746279	229	tags=28%, list=20%, signal=22%	CDH2/DSG2/FAT3/FAT1/IGSF21
GO:0050731	positive regulation of peptidyl-tyrosine phosphorylation	16	0.410244	1.07405	0.373037	0.84073	0.746279	336	tags=50%, list=30%, signal=35%	ADRA2A/EPHA4/ERBB4/EFNA5/NCAPG2/HES1/GAS6/CD24
GO:0003002	regionalization	66	0.313294	1.0646	0.373232	0.84073	0.746279	263	tags=29%, list=24%, signal=23%	SEMA3C/LEF1/PRKDC/HEY1/MNS1/CDON/EMX2/AXIN2/WLS/EMX1/DMRT3/OTX1/GPC3/DMRTA2/IRX1/CITED2/MSX1/WNT8B/WNT5A
GO:0001523	retinoid metabolic process	11	0.455782	1.08129	0.373478	0.84073	0.746279	301	tags=45%, list=27%, signal=34%	GPC3/CRABP2/RARRES2/GPC6/CRABP1
GO:0032870	cellular response to hormone stimulus	65	-0.220127	-1.03059	0.373494	0.84073	0.746279	135	tags=23%, list=12%, signal=22%	EIF4EBP1/STAT1/IRS2/AIF1/APRT/FAM107A/FOSB/MT3/NR4A1/HMGCS1/LMO2/DDIT4/SFRP1/CRH/FOS
GO:0002263	cell activation involved in immune response	54	-0.227433	-1.05052	0.373737	0.84073	0.746279	115	tags=30%, list=10%, signal=28%	NEU1/DNAJC3/PNP/PGAM1/HSPD1/B2M/APRT/BST2/IQGAP2/HLA-B/LFNG/SLC2A3/FABP5/FTL/PTX3/TCIM
GO:0010717	regulation of epithelial to mesenchymal transition	19	0.396709	1.08524	0.37375	0.84073	0.746279	109	tags=26%, list=10%, signal=24%	LEF1/EZH2/MDK/IL17RD/AXIN2
GO:0042100	B cell proliferation	13	0.438045	1.09303	0.37467	0.841324	0.746806	203	tags=31%, list=18%, signal=25%	RASGRP1/LEF1/ATAD5/BCL2
GO:0140352	export from cell	104	-0.205495	-1.04716	0.375	0.841324	0.746806	126	tags=25%, list=11%, signal=24%	NEU1/ARL4D/TIMP3/DNAJC3/PNP/STXBP6/NTRK2/PGAM1/IRS2/SLC1A5/B2M/APRT/SLC2A1/BST2/IQGAP2/HLA-B/CLU/VEGFA/SLC2A3/FABP5/TIMP1/FTL/PTX3/SFRP1/CRH/SLC1A3
GO:0030865	cortical cytoskeleton organization	13	0.436726	1.08974	0.375989	0.841324	0.746806	206	tags=38%, list=18%, signal=32%	ECT2/KIF23/RACGAP1/ANLN/RND3
GO:0001933	negative regulation of protein phosphorylation	58	-0.230372	-1.0589	0.376344	0.841324	0.746806	108	tags=17%, list=10%, signal=16%	MYC/CIB1/BAX/DUSP4/INPP5F/CDKN1A/CAMK2N1/DDIT4/SPRY2/SFRP1
GO:0006479	protein methylation	12	0.446695	1.0836	0.376502	0.841324	0.746806	438	tags=67%, list=39%, signal=41%	EZH2/BRCA1/RIF1/DNMT1/TET1/RAB3B/MECOM/FEZF2
GO:0008213	protein alkylation	12	0.446695	1.0836	0.376502	0.841324	0.746806	438	tags=67%, list=39%, signal=41%	EZH2/BRCA1/RIF1/DNMT1/TET1/RAB3B/MECOM/FEZF2
GO:0045687	positive regulation of glial cell differentiation	10	0.466101	1.08646	0.377899	0.842645	0.747978	360	tags=70%, list=32%, signal=48%	TENM4/CXCR4/MDK/PTN/ID2/HES1/SERPINE2
GO:0048706	embryonic skeletal system development	13	0.435923	1.08774	0.378628	0.842645	0.747978	624	tags=85%, list=56%, signal=38%	PRRX1/WNT5A/SULF2/SULF1/COL11A1/RDH10/COL2A1/BMP7/GLI3/MDFI/FGFR2
GO:0043087	regulation of GTPase activity	33	0.352606	1.07351	0.37931	0.842645	0.747978	314	tags=39%, list=28%, signal=29%	RASGRP1/EZH2/RAB11FIP2/ECT2/EPHA4/DEPDC1B/SLIT2/RACGAP1/ARHGAP11A/WNT5A/MAP4K4/EFNA5/DEPDC1
GO:0030031	cell projection assembly	49	0.333089	1.08528	0.379888	0.842645	0.747978	621	tags=78%, list=55%, signal=36%	MNS1/NEK2/SLIT2/CDK5RAP2/TUBB4B/GAP43/PLK1/CKAP5/ANLN/CEP78/CEP135/EMP2/FSIP2/CNTRL/CAPG/CEP70/CDK1/STK26/CEP152/PLK4/SHTN1/DPYSL3/NDE1/EZR/RHOU/FOXJ1/GPM6A/RPGR/CFAP298/MYLK/VCL/FXR1/CEP126/SYNE2/ITGA6/ZMYND8/GSN/WWTR1
GO:0048844	artery morphogenesis	13	0.435597	1.08692	0.379947	0.842645	0.747978	91	tags=23%, list=8%, signal=21%	PRRX1/HEY1/MDK
GO:0002252	immune effector process	85	-0.206997	-1.03241	0.38	0.842645	0.747978	133	tags=20%, list=12%, signal=19%	JAG1/STAT1/B2M/APRT/BST2/IQGAP2/HLA-B/CLU/LFNG/IFI6/SLC2A3/FABP5/DDIT4/ISG15/FTL/PTX3/TCIM
GO:0002460	adaptive immune response based on somatic recombination of immune receptors built from immunoglobulin superfamily domains	19	0.394799	1.08001	0.38	0.842645	0.747978	226	tags=32%, list=20%, signal=26%	LEF1/HMGB1/ATAD5/CTSC/EMP2/RIF1
GO:0046620	regulation of organ growth	16	0.409311	1.0716	0.38089	0.843481	0.748721	341	tags=31%, list=30%, signal=22%	CCNB1/GJA1/ERBB4/ZFPM2/CDK1
GO:0001736	establishment of planar polarity	13	0.434049	1.08306	0.382586	0.843481	0.748721	344	tags=62%, list=31%, signal=43%	RSPO3/FZD1/GPC3/SAPCD2/GPC6/WNT5A/ROR1/NKD1
GO:0007164	establishment of tissue polarity	13	0.434049	1.08306	0.382586	0.843481	0.748721	344	tags=62%, list=31%, signal=43%	RSPO3/FZD1/GPC3/SAPCD2/GPC6/WNT5A/ROR1/NKD1
GO:0090175	regulation of establishment of planar polarity	13	0.434049	1.08306	0.382586	0.843481	0.748721	344	tags=62%, list=31%, signal=43%	RSPO3/FZD1/GPC3/SAPCD2/GPC6/WNT5A/ROR1/NKD1
GO:0001889	liver development	24	0.375388	1.07108	0.382872	0.843481	0.748721	302	tags=42%, list=27%, signal=31%	EZH2/MDK/PTN/PCNA/E2F8/CITED2/AK4/LSR/HES1/TYMS
GO:0061008	hepaticobiliary system development	24	0.375388	1.07108	0.382872	0.843481	0.748721	302	tags=42%, list=27%, signal=31%	EZH2/MDK/PTN/PCNA/E2F8/CITED2/AK4/LSR/HES1/TYMS
GO:0042327	positive regulation of phosphorylation	108	0.291517	1.049	0.384456	0.845014	0.750081	341	tags=37%, list=30%, signal=29%	RASGRP1/ADRA2A/CENPE/HMGB1/EZH2/CXCR4/TTK/ECT2/CDON/CKS1B/CCNB1/CDH2/EPHA4/AXIN2/TPX2/HMGA2/KIF14/FZD1/RSPO1/INCENP/PLK1/BCL2/EMP2/PBK/RARRES2/WNT5A/MAP4K4/ERBB4/DBF4/ROR1/EFNA5/NCAPG2/HES1/ANXA2/TRAF5/PSRC1/GAS6/CD24/CLSPN/CDK1
GO:0023061	signal release	31	0.352929	1.06222	0.384707	0.845014	0.750081	304	tags=35%, list=27%, signal=27%	ADRA2A/HMGB1/NNAT/RAB11FIP2/WLS/PRKCB/NMU/GJA1/SOX4/EFNA5/REST
GO:2000278	regulation of DNA biosynthetic process	16	0.407898	1.0679	0.384817	0.845014	0.750081	390	tags=56%, list=35%, signal=37%	AURKB/PKIB/NEK2/DACH1/PCNA/GJA1/PIF1/RFC3/DCP2
GO:0010562	positive regulation of phosphorus metabolic process	112	0.291427	1.05188	0.385965	0.845634	0.750632	341	tags=37%, list=30%, signal=28%	RASGRP1/ADRA2A/CENPE/HMGB1/EZH2/CXCR4/TTK/ECT2/CDON/CKS1B/CCNB1/CDH2/EPHA4/CDCA2/AXIN2/TPX2/HMGA2/KIF14/FZD1/RSPO1/INCENP/PLK1/BCL2/EMP2/PBK/RARRES2/WNT5A/MAP4K4/ERBB4/DBF4/ROR1/EFNA5/NCAPG2/HES1/ANXA2/TRAF5/PSRC1/GAS6/CD24/CLSPN/CDK1
GO:0045937	positive regulation of phosphate metabolic process	112	0.291427	1.05188	0.385965	0.845634	0.750632	341	tags=37%, list=30%, signal=28%	RASGRP1/ADRA2A/CENPE/HMGB1/EZH2/CXCR4/TTK/ECT2/CDON/CKS1B/CCNB1/CDH2/EPHA4/CDCA2/AXIN2/TPX2/HMGA2/KIF14/FZD1/RSPO1/INCENP/PLK1/BCL2/EMP2/PBK/RARRES2/WNT5A/MAP4K4/ERBB4/DBF4/ROR1/EFNA5/NCAPG2/HES1/ANXA2/TRAF5/PSRC1/GAS6/CD24/CLSPN/CDK1
GO:1902807	negative regulation of cell cycle G1/S phase transition	31	0.351764	1.05871	0.387097	0.845634	0.750632	257	tags=35%, list=23%, signal=28%	GTSE1/EZH2/PRKDC/CCNB1/PCNA/JADE1/E2F8/BCL2/CDC25C/SOX4/PLAGL1
GO:2000134	negative regulation of G1/S transition of mitotic cell cycle	31	0.351764	1.05871	0.387097	0.845634	0.750632	257	tags=35%, list=23%, signal=28%	GTSE1/EZH2/PRKDC/CCNB1/PCNA/JADE1/E2F8/BCL2/CDC25C/SOX4/PLAGL1
GO:2001237	negative regulation of extrinsic apoptotic signaling pathway	12	0.443805	1.07659	0.387183	0.845634	0.750632	219	tags=33%, list=20%, signal=27%	HMGB2/HSPA1A/BCL2/BRCA1
GO:0030178	negative regulation of Wnt signaling pathway	30	-0.266532	-1.0482	0.388571	0.8459	0.750868	90	tags=17%, list=8%, signal=16%	DDIT3/SHISA2/FRZB/SFRP1/EGR1
GO:1901565	organonitrogen compound catabolic process	94	0.2959	1.05377	0.388889	0.8459	0.750868	382	tags=39%, list=34%, signal=28%	ADRA2A/BUB1B/HMMR/AURKB/HSPA1A/CCNB1/PTTG1/EPHA4/UBE2C/MAD2L1/USP1/CDC20/KIF14/FBXO5/CTSC/PLK1/HSP90B1/GPC3/VCAN/PBK/XPO1/FAM83D/GJA1/GPC6/CTSV/WNT5A/TET1/ANXA2/HSPA1B/CDK1/NKD1/BUB3/DTL/SERPINE2/CST3/AURKA/GLDC
GO:0021772	olfactory bulb development	13	0.433278	1.08114	0.389182	0.8459	0.750868	274	tags=38%, list=24%, signal=29%	SLIT2/KIF14/WNT5A/ERBB4/ID2
GO:0006357	regulation of transcription by RNA polymerase II	213	0.276754	1.05051	0.390342	0.8459	0.750868	329	tags=33%, list=29%, signal=29%	NFIA/TOP2A/LEF1/PRRX1/NUCKS1/ZIC1/DLGAP5/NFIB/TLE4/HMGB1/EZH2/PRKDC/AURKB/HMGB2/HEY1/HSPA1A/TCF4/DEK/SP5/CDON/ZIC4/FOXM1/CBX5/CKAP2/EMX2/BCL11A/MXD3/DACH1/PRKCB/HMGA2/PAX3/EMX1/DMRT3/OTX1/ZFP36L2/RAD21/SUPT16H/NEUROG2/PCNA/TIMELESS/ZIC2/MYBL2/E2F8/PLK1/PSIP1/DMRTA2/BRCA1/XPO1/RIF1/MAF/IRX1/CITED2/DNMT1/SOX4/MSX1/PLAGL1/WNT5A/ID2/BRIP1/ZFPM2/NCL/TET1/HES1/REST/RBBP8/DMRTA1/POU3F4/TGIF1/CDK6/BCL11B
GO:1903320	regulation of protein modification by small protein conjugation or removal	22	0.379024	1.07143	0.390819	0.8459	0.750868	246	tags=45%, list=22%, signal=36%	IVNS1ABP/HSPA1A/UBE2C/MAD2L1/CDC20/FANCI/FBXO5/PLK1/BRCA1/SOX4
GO:0070838	divalent metal ion transport	29	0.359596	1.06463	0.391041	0.8459	0.750868	331	tags=45%, list=30%, signal=32%	ADRA2A/CXCR4/CACHD1/PRKCB/ATP2B1/MCUB/BCL2/GJA1/DMD/ATP1A2/ANXA2/TRPM3/GAS6
GO:0072511	divalent inorganic cation transport	29	0.359596	1.06463	0.391041	0.8459	0.750868	331	tags=45%, list=30%, signal=32%	ADRA2A/CXCR4/CACHD1/PRKCB/ATP2B1/MCUB/BCL2/GJA1/DMD/ATP1A2/ANXA2/TRPM3/GAS6
GO:0043542	endothelial cell migration	33	-0.260514	-1.05332	0.391304	0.8459	0.750868	159	tags=24%, list=14%, signal=21%	SEMA5A/EFNB2/PLK2/CIB1/NR4A1/VEGFA/RHOB/EGR3
GO:0014066	regulation of phosphatidylinositol 3-kinase signaling	13	0.430899	1.0752	0.391821	0.8459	0.750868	378	tags=46%, list=34%, signal=31%	RASGRP1/CEP55/ERBB4/ROR1/SERPINE2/PIK3R1
GO:0007389	pattern specification process	75	0.305784	1.05896	0.391906	0.8459	0.750868	270	tags=28%, list=24%, signal=23%	SEMA3C/LEF1/ZIC1/PRKDC/HEY1/MNS1/CDON/EMX2/AXIN2/WLS/EMX1/DMRT3/OTX1/GPC3/DMRTA2/IRX1/CITED2/MSX1/WNT8B/WNT5A/ERBB4
GO:0097191	extrinsic apoptotic signaling pathway	29	-0.272905	-1.06822	0.392045	0.8459	0.750868	152	tags=28%, list=14%, signal=24%	TIMP3/CASP3/SFRP2/CIB1/BAX/IFI6/FGFR3/SFRP1
GO:0050804	modulation of chemical synaptic transmission	38	-0.247267	-1.03398	0.392308	0.8459	0.750868	26	tags=21%, list=2%, signal=21%	PCDH17/NTRK2/PLK2/FAM107A/LGI1/EGR2/CRH/SLC1A3
GO:0048645	animal organ formation	19	0.390611	1.06855	0.39375	0.848109	0.752829	624	tags=74%, list=56%, signal=33%	AXIN2/CITED2/WNT5A/HES1/SULF1/BMP2/RDH10/LRP2/BMP7/WNT2B/GLI3/PIM1/ROBO2/FGFR2
GO:0002690	positive regulation of leukocyte chemotaxis	10	0.459631	1.07138	0.395634	0.850483	0.754936	331	tags=60%, list=30%, signal=43%	HMGB1/MDK/PTN/RARRES2/WNT5A/GAS6
GO:0043624	cellular protein complex disassembly	19	0.390166	1.06734	0.39625	0.850483	0.754936	289	tags=42%, list=26%, signal=32%	CKAP2/KIF2C/TPX2/KIF18A/CKAP5/ADD3/CAPG/KIF18B
GO:0006941	striated muscle contraction	14	0.422642	1.07032	0.396301	0.850483	0.754936	277	tags=36%, list=25%, signal=27%	CXCR4/DSG2/GJA1/DMD/ATP1A2
GO:0032273	positive regulation of protein polymerization	12	0.442091	1.07243	0.396529	0.850483	0.754936	334	tags=42%, list=30%, signal=30%	HSPA1A/CDK5RAP2/CKAP5/PSRC1/HSPA1B
GO:0033365	protein localization to organelle	93	0.292996	1.04296	0.398109	0.852971	0.757144	283	tags=27%, list=25%, signal=22%	RPS4Y1/KNL1/ZIC1/GTSE1/EZH2/BRCA2/AURKB/TTK/NDC80/KIF20B/ECT2/CENPA/RAD21/PLK1/BCL2/XPO1/FAM83D/FSIP2/CNTLN/ESCO2/GJA1/MSX1/GPC6/CDCA5/SPDL1
GO:0031016	pancreas development	11	0.447293	1.06115	0.399188	0.85438	0.758395	325	tags=45%, list=29%, signal=33%	WLS/SOX4/WNT5A/HES1/CDK6
GO:0060255	regulation of macromolecule metabolic process	515	0.265152	1.02697	0.402597	0.859616	0.763043	344	tags=33%, list=31%, signal=42%	RPS4Y1/CENPF/NFIA/RASGRP1/ADRA2A/TOP2A/LEF1/PRRX1/NUCKS1/ZIC1/DLGAP5/NFIB/CENPE/BIRC5/TLE4/TMPO/HMGB1/CDCA7/EZH2/PRKDC/BRCA2/TEX15/CXCR4/AURKB/HMGB2/HEY1/IVNS1ABP/TTK/HSPA1A/TCF4/RTKN2/ECT2/PKIB/FBLN1/DEK/SP5/CDON/CKS1B/ZIC4/CCNB1/FOXM1/CBX5/CDH2/MDK/IGFBP5/CKAP2/PTTG1/EPHA4/CDCA2/EMX2/AXIN2/BCL11A/CCNB2/MXD3/UBE2C/RAD51AP1/MAD2L1/HMGN5/NEK2/TPX2/DACH1/SLIT2/USP1/PRKCB/HMGA2/PAX3/ATP2B1/GAS1/CDC2…
GO:0048146	positive regulation of fibroblast proliferation	14	0.419951	1.06351	0.402906	0.859616	0.763043	331	tags=50%, list=30%, signal=36%	PRKDC/CCNB1/CCNA2/WNT5A/ANXA2/CDK6/GAS6
GO:0016358	dendrite development	24	0.369131	1.05323	0.403023	0.859616	0.763043	157	tags=21%, list=14%, signal=18%	EZH2/EPHA4/BCL11A/CDC20/PTN
GO:0008016	regulation of heart contraction	17	0.399821	1.06571	0.403329	0.859616	0.763043	277	tags=35%, list=25%, signal=27%	DSG2/ATP2B1/NMU/GJA1/DMD/ATP1A2
GO:0006812	cation transport	59	-0.225696	-1.04975	0.40404	0.860229	0.763587	128	tags=20%, list=11%, signal=19%	ANK2/SLC1A5/B2M/BAX/DDIT3/MT3/TTYH1/NKAIN4/FTL/GPM6B/CRH/SLC1A3
GO:0072522	purine-containing compound biosynthetic process	14	-0.324017	-1.02838	0.408163	0.867109	0.769694	231	tags=50%, list=21%, signal=40%	MPC1/ACSS2/PNP/ATP5MC1/ENO1/PRPS1/APRT
GO:0033674	positive regulation of kinase activity	70	0.308203	1.0551	0.409287	0.867109	0.769694	341	tags=39%, list=30%, signal=29%	RASGRP1/ADRA2A/CENPE/EZH2/CXCR4/ECT2/CKS1B/CCNB1/EPHA4/TPX2/HMGA2/KIF14/INCENP/EMP2/PBK/WNT5A/MAP4K4/ERBB4/DBF4/ROR1/EFNA5/NCAPG2/PSRC1/GAS6/CD24/CLSPN/CDK1
GO:0034109	homotypic cell-cell adhesion	17	0.398019	1.0609	0.409731	0.867109	0.769694	571	tags=71%, list=51%, signal=35%	DSG2/CD99/CD9/SERPINE2/HSPB1/MEGF10/FN1/PLPP3/MYL12A/DSC2/DSP/VCL
GO:0018105	peptidyl-serine phosphorylation	31	0.347394	1.04556	0.409797	0.867109	0.769694	380	tags=52%, list=34%, signal=35%	PRKDC/AURKB/TTK/CCNB1/PRKCB/HMGA2/PLK1/BCL2/DMD/WNT5A/GAS6/CLSPN/CDK1/VRK1/TXN/AURKA
GO:0018209	peptidyl-serine modification	31	0.347394	1.04556	0.409797	0.867109	0.769694	380	tags=52%, list=34%, signal=35%	PRKDC/AURKB/TTK/CCNB1/PRKCB/HMGA2/PLK1/BCL2/DMD/WNT5A/GAS6/CLSPN/CDK1/VRK1/TXN/AURKA
GO:0006865	amino acid transport	13	-0.337807	-1.04479	0.409836	0.867109	0.769694	166	tags=38%, list=15%, signal=33%	NTRK2/SLC3A2/PDPN/SLC1A5/SLC1A3
GO:0051251	positive regulation of lymphocyte activation	33	0.345404	1.05158	0.411415	0.869193	0.771543	378	tags=42%, list=34%, signal=29%	RASGRP1/LEF1/HMGB1/PRKDC/MDK/ATAD5/BCL2/RIF1/SOX4/HES1/GAS6/CD24/CD83/PIK3R1
GO:0009791	post-embryonic development	13	0.42394	1.05784	0.412929	0.869193	0.771543	339	tags=46%, list=30%, signal=33%	SEMA3C/MFAP2/EMX1/BCL2/BCL11B/FBN1
GO:0071241	cellular response to inorganic substance	25	-0.26581	-1.02012	0.412935	0.869193	0.771543	115	tags=20%, list=10%, signal=18%	B2M/FOSB/MT3/JUNB/FOS
GO:0045814	negative regulation of gene expression, epigenetic	10	0.45307	1.05609	0.41337	0.869193	0.771543	234	tags=40%, list=21%, signal=32%	HMGB1/EZH2/RIF1/DNMT1
GO:0043122	regulation of I-kappaB kinase/NF-kappaB signaling	20	0.376921	1.04534	0.413879	0.869193	0.771543	313	tags=35%, list=28%, signal=26%	ECT2/WLS/PRKCB/GJA1/WNT5A/ROR1/TRAF5
GO:0016567	protein ubiquitination	44	0.331685	1.05485	0.414188	0.869193	0.771543	246	tags=32%, list=22%, signal=26%	PRKDC/IVNS1ABP/HSPA1A/UBE2C/MAD2L1/CDC20/CDCA3/FANCI/FBXO5/PCNA/PLK1/BCL2/BRCA1/SOX4
GO:0006606	protein import into nucleus	13	0.423317	1.05628	0.414248	0.869193	0.771543	69	tags=15%, list=6%, signal=15%	ZIC1/ECT2
GO:0051170	import into nucleus	13	0.423317	1.05628	0.414248	0.869193	0.771543	69	tags=15%, list=6%, signal=15%	ZIC1/ECT2
GO:0003170	heart valve development	12	0.43649	1.05885	0.41522	0.869434	0.771758	254	tags=33%, list=23%, signal=26%	HEY1/SLIT2/SOX4/SLIT3
GO:0003179	heart valve morphogenesis	12	0.43649	1.05885	0.41522	0.869434	0.771758	254	tags=33%, list=23%, signal=26%	HEY1/SLIT2/SOX4/SLIT3
GO:0061024	membrane organization	70	0.306398	1.04892	0.415767	0.869681	0.771977	358	tags=33%, list=32%, signal=24%	CXCR4/AURKB/HSPA1A/CCNB1/CDH2/CCNB2/PRKCB/CNTNAP2/PTN/ARL6IP1/CEP55/CD9/CTSC/PLK1/BCL2/EMP2/WNT5A/ANXA2/GAS6/CD24/CDK1/VRK1/KIF20A
GO:0044773	mitotic DNA damage checkpoint	26	0.355812	1.03564	0.416256	0.869808	0.77209	341	tags=50%, list=30%, signal=36%	GTSE1/PRKDC/CCNB1/HMGA2/PCNA/FANCD2/E2F8/CDC25C/SOX4/PLAGL1/BLM/CLSPN/CDK1
GO:0002443	leukocyte mediated immunity	55	-0.2226	-1.02192	0.417582	0.870391	0.772607	187	tags=29%, list=17%, signal=25%	NEU1/DNAJC3/PNP/PGAM1/HSPD1/JAG1/B2M/APRT/BST2/IQGAP2/HLA-B/CLU/SLC2A3/FABP5/FTL/PTX3
GO:0097237	cellular response to toxic substance	13	-0.336347	-1.04027	0.418033	0.870391	0.772607	748	tags=92%, list=67%, signal=31%	DHFR/BMP7/PRDX6/PIM1/MGST1/GSTP1/APOE/PRDX1/NQO1/TXNDC17/SESN2/MT3
GO:1990748	cellular detoxification	13	-0.336347	-1.04027	0.418033	0.870391	0.772607	748	tags=92%, list=67%, signal=31%	DHFR/BMP7/PRDX6/PIM1/MGST1/GSTP1/APOE/PRDX1/NQO1/TXNDC17/SESN2/MT3
GO:0033138	positive regulation of peptidyl-serine phosphorylation	11	-0.357766	-1.04196	0.418251	0.870391	0.772607	166	tags=36%, list=15%, signal=31%	NTRK2/SFRP2/VEGFA/SPRY2
GO:0044419	interspecies interaction between organisms	148	0.28094	1.03878	0.419715	0.871751	0.773814	253	tags=24%, list=23%, signal=21%	RPS4Y1/NFIA/RASGRP1/TOP2A/CENPU/LEF1/NUCKS1/NFIB/HMGN2/HMGB1/PRKDC/CXCR4/HMGB2/IVNS1ABP/HSPA1A/FBLN1/DEK/CBX5/COLEC12/BUB1/HMGA2/CENPA/SUPT16H/TUBB4B/IFI44/PCNA/BCL2/GPC3/CDC25C/PSIP1/XPO1/GJA1/HTRA1/CCNA2/RARRES2
GO:0007249	I-kappaB kinase/NF-kappaB signaling	21	0.371181	1.04031	0.419876	0.871751	0.773814	313	tags=33%, list=28%, signal=24%	ECT2/WLS/PRKCB/GJA1/WNT5A/ROR1/TRAF5
GO:0010469	regulation of signaling receptor activity	13	0.420886	1.05022	0.420844	0.871751	0.773814	35	tags=15%, list=3%, signal=15%	ADRA2A/HMGB1
GO:0031100	animal organ regeneration	13	0.42194	1.05285	0.420844	0.871751	0.773814	426	tags=62%, list=38%, signal=39%	EZH2/PCNA/CCNA2/TYMS/GAS6/CDK1/AURKA/SULF2
GO:0006986	response to unfolded protein	26	-0.271877	-1.03831	0.421053	0.871751	0.773814	269	tags=54%, list=24%, signal=42%	TSPYL2/XBP1/HSPA5/ASNS/CREB3/PPP1R15A/DNAJC3/CCND1/DNAJB1/HSPD1/YIF1A/BAX/DDIT3/HERPUD1
GO:0046631	alpha-beta T cell activation	12	0.434403	1.05378	0.421896	0.872095	0.77412	437	tags=50%, list=39%, signal=31%	LEF1/HMGB1/BCL2/BCL11B/CD83/HLA-A
GO:0048589	developmental growth	98	0.289264	1.03278	0.422917	0.872095	0.77412	386	tags=37%, list=34%, signal=26%	ASPM/SEMA3C/EZH2/PRKDC/TENM4/BRCA2/CXCR4/FLRT3/CCNB1/MDK/BCL11A/SLIT2/GAS1/EMX1/PTN/CD9/GAP43/RSPO2/BCL2/GJA1/CRABP2/SLIT3/WNT5A/ERBB4/ZFPM2/EFNA5/NCAPG2/TYMS/DRAXIN/CDK1/NKD1/MSX2/XRCC2/AURKA/SEMA6A/ZFP36L1
GO:0031399	regulation of protein modification process	195	0.27467	1.03529	0.42366	0.872095	0.77412	341	tags=35%, list=30%, signal=29%	RASGRP1/ADRA2A/CENPE/HMGB1/EZH2/PRKDC/CXCR4/IVNS1ABP/TTK/HSPA1A/ECT2/PKIB/FBLN1/CDON/CKS1B/CCNB1/FOXM1/CDH2/EPHA4/CDCA2/AXIN2/CCNB2/UBE2C/MAD2L1/TPX2/SLIT2/HMGA2/CDC20/KIF14/FZD1/RSPO1/PTN/FANCI/FBXO5/INCENP/PLK1/BCL2/HSP90B1/CDC25C/BRCA1/EMP2/PBK/RIF1/FAM83D/DNMT1/SOX4/CCNA2/RARRES2/DMD/WNT5A/MAP4K4/ERBB4/DBF4/ROR1/TET1/EFNA5/NCAPG2/HES1/ANXA2/TRAF5/BLM/PSRC1/CDKN3/GAS6/HSPA1B/CD24/CLSPN/CDK1
GO:0044265	cellular macromolecule catabolic process	91	0.289728	1.03257	0.423958	0.872095	0.77412	391	tags=40%, list=35%, signal=28%	RPS4Y1/BUB1B/HMGB1/AURKB/HMGB2/HSPA1A/CCNB1/PTTG1/EPHA4/AXIN2/UBE2C/MAD2L1/USP1/CDC20/KIF14/ZFP36L2/FBXO5/CTSC/PLK1/HSP90B1/PBK/XPO1/CTSV/FEN1/ANXA2/IGF2BP1/HSPA1B/CDK1/BUB3/DTL/CST3/AURKA/HSPB1/ZFP36L1/DCP2/RPS17
GO:0051493	regulation of cytoskeleton organization	71	0.304809	1.04311	0.424406	0.872095	0.77412	392	tags=45%, list=35%, signal=31%	KIF11/HSPA1A/TACC3/ECT2/MDK/CKAP2/TMSB15A/NEK2/TPX2/SLIT2/SKA3/CDK5RAP2/KIF18A/PLK1/CKAP5/RND3/BRCA1/XPO1/CNTRL/ADD3/CAPG/EFNA5/CEP70/GPSM2/PSRC1/HSPA1B/SKA1/CHEK1/SPAG5/PIK3R1/AURKA/PLK4
GO:0045637	regulation of myeloid cell differentiation	32	-0.256363	-1.02529	0.425	0.872095	0.77412	133	tags=34%, list=12%, signal=31%	MEIS2/ZFP36/JAG1/STAT1/B2M/MYC/CIB1/FAM210B/ISG15/SFRP1/FOS
GO:0060840	artery development	17	0.392381	1.04588	0.425096	0.872095	0.77412	91	tags=18%, list=8%, signal=16%	PRRX1/HEY1/MDK
GO:0051099	positive regulation of binding	19	0.378412	1.03518	0.42625	0.872095	0.77412	466	tags=58%, list=42%, signal=34%	HMGB1/HMGB2/EPHA4/WNT5A/CDCA5/HES1/ANXA2/TXN/GMNN/EPB41/BMP2
GO:0003007	heart morphogenesis	41	0.331398	1.04809	0.426286	0.872095	0.77412	299	tags=32%, list=27%, signal=24%	SEMA3C/HEY1/AXIN2/SLIT2/FZD1/CITED2/SOX4/MSX1/SLIT3/WNT5A/ID2/ZFPM2/HES1
GO:0031334	positive regulation of protein-containing complex assembly	21	-0.283234	-1.01946	0.426396	0.872095	0.77412	95	tags=24%, list=8%, signal=22%	BAX/DDB2/IQGAP2/CLU/VEGFA
GO:2001243	negative regulation of intrinsic apoptotic signaling pathway	15	0.406067	1.04535	0.426509	0.872095	0.77412	203	tags=33%, list=18%, signal=28%	IVNS1ABP/HSPA1A/RTKN2/ATAD5/BCL2
GO:0010822	positive regulation of mitochondrion organization	12	-0.345272	-1.03773	0.426877	0.872095	0.77412	243	tags=42%, list=22%, signal=33%	BNIP3/PMAIP1/CHCHD10/BBC3/BAX
GO:0050921	positive regulation of chemotaxis	18	0.382572	1.03504	0.426952	0.872095	0.77412	263	tags=39%, list=24%, signal=30%	HMGB1/CXCR4/MDK/SLIT2/PTN/RARRES2/WNT5A
GO:0001578	microtubule bundle formation	12	0.433019	1.05043	0.427236	0.872095	0.77412	358	tags=50%, list=32%, signal=34%	PRC1/CDK5RAP2/PLK1/FSIP2/PSRC1/KIF20A
GO:0035567	non-canonical Wnt signaling pathway	16	-0.311146	-1.04283	0.428571	0.873941	0.775758	30	tags=19%, list=3%, signal=19%	FZD8/FRZB/SFRP1
GO:0042698	ovulation cycle	12	-0.34379	-1.03327	0.43083	0.87655	0.778074	19	tags=33%, list=2%, signal=33%	CASP3/ADAMTS1/PTX3/EGR1
GO:0010466	negative regulation of peptidase activity	28	-0.268926	-1.03454	0.431034	0.87655	0.778074	85	tags=25%, list=8%, signal=24%	BST2/MT3/VEGFA/HERPUD1/IFI6/TIMP1/ANOS1
GO:0019725	cellular homeostasis	68	0.303911	1.03844	0.431351	0.87655	0.778074	378	tags=41%, list=34%, signal=29%	ADRA2A/NUCKS1/HMGB1/CXCR4/RAB11FIP2/UBE2C/PRKCB/ATP2B1/MCUB/PCNA/NMU/BCL2/HSP90B1/POLD3/GJA1/SOX4/DMD/WNT5A/NELL2/FEN1/ATP1A2/EFNA5/GAS6/CALB1/CD24/RFC3/TXN/PIK3R1
GO:0007219	Notch signaling pathway	26	-0.270731	-1.03394	0.431579	0.87655	0.778074	141	tags=27%, list=13%, signal=24%	HES5/JAG1/STAT1/MYC/LFNG/DLK1/TCIM
GO:1901605	alpha-amino acid metabolic process	11	-0.352401	-1.02634	0.43346	0.879044	0.780288	285	tags=64%, list=25%, signal=48%	BCAT1/AHCY/SMS/ASNS/SERINC5/CDO1/DCT
GO:0032270	positive regulation of cellular protein metabolic process	158	0.278216	1.03181	0.433673	0.879044	0.780288	341	tags=36%, list=30%, signal=29%	RASGRP1/ADRA2A/CENPE/HMGB1/EZH2/PRKDC/CXCR4/TTK/HSPA1A/ECT2/FBLN1/CDON/CKS1B/CCNB1/CDH2/EPHA4/CDCA2/AXIN2/UBE2C/TPX2/HMGA2/CDC20/KIF14/FZD1/RSPO1/FANCI/INCENP/CTSC/PLK1/BCL2/BRCA1/EMP2/PBK/RIF1/DNMT1/ANP32B/SOX4/RARRES2/WNT5A/MAP4K4/ERBB4/DBF4/ROR1/TET1/EFNA5/NCAPG2/HES1/ANXA2/REST/TRAF5/UACA/PSRC1/GAS6/HSPA1B/CD24/CLSPN/CDK1
GO:0010771	negative regulation of cell morphogenesis involved in differentiation	15	0.403683	1.03921	0.434383	0.879535	0.780724	317	tags=40%, list=28%, signal=29%	SEMA3C/FBLN1/SLIT2/WNT5A/EFNA5/DRAXIN
GO:1903362	regulation of cellular protein catabolic process	21	0.366179	1.02629	0.434783	0.879535	0.780724	380	tags=48%, list=34%, signal=32%	HSPA1A/EPHA4/CDC20/CTSC/PLK1/PBK/XPO1/ANXA2/HSPA1B/AURKA
GO:0045639	positive regulation of myeloid cell differentiation	15	0.40366	1.03915	0.435696	0.880504	0.781584	60	tags=27%, list=5%, signal=26%	LEF1/PRKDC/HMGB2/HSPA1A
GO:0032869	cellular response to insulin stimulus	19	0.375146	1.02625	0.43625	0.880748	0.7818	136	tags=21%, list=12%, signal=19%	NUCKS1/PRKDC/PRKCB/ATP2B1
GO:0070201	regulation of establishment of protein localization	52	0.317883	1.04243	0.437778	0.881676	0.782624	389	tags=40%, list=35%, signal=28%	ADRA2A/ZIC1/GTSE1/NNAT/KIF20B/ECT2/WLS/NMU/BCL2/CEP135/XPO1/ANP32B/GJA1/SOX4/EFNA5/REST/GAS6/CDK1/TXN/PIK3R1/TRH
GO:0051172	negative regulation of nitrogen compound metabolic process	248	0.267527	1.0218	0.438632	0.881676	0.782624	334	tags=32%, list=30%, signal=29%	CENPF/NFIA/LEF1/PRRX1/NFIB/BIRC5/TLE4/HMGB1/EZH2/PRKDC/AURKB/HMGB2/HEY1/IVNS1ABP/HSPA1A/PKIB/FBLN1/SP5/CCNB1/FOXM1/CBX5/IGFBP5/PTTG1/EPHA4/EMX2/AXIN2/BCL11A/MXD3/MAD2L1/DACH1/SLIT2/HMGA2/GAS1/FZD1/EMX1/HELLS/PTN/ARL6IP1/ZFP36L2/FBXO5/PCNA/TIMELESS/ZIC2/E2F8/PLK1/GPC3/SPINT2/BRCA1/ZNF503/PBK/XPO1/RIF1/MAF/IRX1/CITED2/DNMT1/GJA1/SOX4/MSX1/DMD/WNT5A/ID2/PCSK1N/ZFPM2/PARPBP/NCL/TET1/HES1/TYMS/ANXA2/R…
GO:1990778	protein localization to cell periphery	34	0.336647	1.03661	0.43874	0.881676	0.782624	394	tags=44%, list=35%, signal=29%	RAB11FIP2/CDH2/PLK1/EMP2/SAPCD2/GPC6/DPP10/ANXA2/GPSM2/EPB41L2/NSG1/GAS6/LYPD1/PIK3R1/RAB3B
GO:0010631	epithelial cell migration	40	-0.236288	-1.01969	0.439394	0.881676	0.782624	159	tags=22%, list=14%, signal=20%	SEMA5A/EFNB2/PLK2/SEMA3A/CIB1/NR4A1/VEGFA/RHOB/EGR3
GO:0090132	epithelium migration	40	-0.236288	-1.01969	0.439394	0.881676	0.782624	159	tags=22%, list=14%, signal=20%	SEMA5A/EFNB2/PLK2/SEMA3A/CIB1/NR4A1/VEGFA/RHOB/EGR3
GO:0033036	macromolecule localization	241	0.269206	1.02631	0.439638	0.881676	0.782624	394	tags=37%, list=35%, signal=30%	RPS4Y1/CENPF/ADRA2A/KNL1/ZIC1/GTSE1/BIRC5/HMGB1/EZH2/BRCA2/AURKB/NNAT/RAB11FIP2/TTK/NDC80/KIF20B/ECT2/NASP/CDH2/TMSB15A/AXIN2/WLS/PRKCB/KIF14/CNTNAP2/CENPA/PTN/ARL6IP1/RAD21/KIF18A/CEP55/NMU/PLK1/CKAP5/BCL2/HSP90B1/GPC3/FBN2/CEP135/MEST/EMP2/XPO1/FAM83D/FSIP2/ANP32B/CNTLN/ESCO2/GJA1/SAPCD2/SOX4/MSX1/GPC6/ARL4C/DMD/WNT5A/LSR/ERBB4/CDCA5/DPP10/SPDL1/EFNA5/ANXA2/REST/GPSM2/EPB41L2/NSG1/GAS6/IGF2BP1/…
GO:0002697	regulation of immune effector process	21	0.36573	1.02504	0.439752	0.881676	0.782624	263	tags=33%, list=24%, signal=26%	RASGRP1/HMGB1/PRKDC/ATAD5/RIF1/HTRA1/WNT5A
GO:0061458	reproductive system development	72	0.299848	1.03004	0.441113	0.882866	0.78368	311	tags=36%, list=28%, signal=28%	ASPM/LEF1/BRCA2/HMGB2/HEY1/NASP/RSPO3/SLIT2/PTN/KIF18A/COL9A3/E2F8/BCL2/SPINT2/CITED2/GJA1/HTRA1/PLEKHA5/SLIT3/CTSV/WNT5A/BRIP1/ZFPM2/RRM1/HES1/DMRTA1
GO:0001678	cellular glucose homeostasis	14	0.409215	1.03632	0.441215	0.882866	0.78368	57	tags=21%, list=5%, signal=21%	ADRA2A/NUCKS1/RAB11FIP2
GO:0051480	regulation of cytosolic calcium ion concentration	22	0.363573	1.02775	0.441687	0.88294	0.783746	336	tags=50%, list=30%, signal=36%	HMGB1/CXCR4/ATP2B1/NMU/BCL2/GJA1/DMD/WNT5A/ATP1A2/CALB1/CD24
GO:0046545	development of primary female sexual characteristics	18	-0.294107	-1.01535	0.442308	0.883309	0.784074	152	tags=39%, list=14%, signal=34%	CASP3/ADAMTS1/BAX/LFNG/VEGFA/PTX3/SFRP1
GO:0032943	mononuclear cell proliferation	25	0.353658	1.0202	0.444444	0.884443	0.785081	203	tags=24%, list=18%, signal=20%	RASGRP1/LEF1/HMGB1/HELLS/ATAD5/BCL2
GO:0046651	lymphocyte proliferation	25	0.353658	1.0202	0.444444	0.884443	0.785081	203	tags=24%, list=18%, signal=20%	RASGRP1/LEF1/HMGB1/HELLS/ATAD5/BCL2
GO:0060326	cell chemotaxis	25	0.354455	1.0225	0.444444	0.884443	0.785081	157	tags=28%, list=14%, signal=25%	LEF1/HMGB1/CXCR4/HMGB2/MDK/SLIT2/PTN
GO:2000243	positive regulation of reproductive process	14	-0.318025	-1.00936	0.444898	0.884443	0.785081	105	tags=36%, list=9%, signal=33%	SEMA3A/CIB1/LFNG/VEGFA/EDNRB
GO:0006605	protein targeting	27	-0.267275	-1.02732	0.445055	0.884443	0.785081	222	tags=37%, list=20%, signal=30%	RPL17/RPS6/RPL12/RPS23/HSPD1/CIB1/CLU/RPS2/CROT/RPS26
GO:0070849	response to epidermal growth factor	12	0.428356	1.03912	0.445928	0.884974	0.785552	448	tags=50%, list=40%, signal=30%	ZFP36L2/ERBB4/NCL/KNSTRN/ZFP36L1/MCM7
GO:0048771	tissue remodeling	15	0.400251	1.03037	0.446194	0.884974	0.785552	157	tags=33%, list=14%, signal=29%	SEMA3C/MDK/IGFBP5/RSPO3/PTN
GO:0007417	central nervous system development	163	0.276428	1.0275	0.448731	0.888087	0.788315	365	tags=36%, list=33%, signal=28%	CENPF/ASPM/LEF1/ZIC1/NFIB/EZH2/PRKDC/TENM4/BRCA2/CXCR4/NNAT/TACC3/CDON/ZIC4/CDH2/MDK/EPHA4/EMX2/SLIT2/WLS/ATP2B1/KIF14/CNTNAP2/FZD1/EMX1/DMRT3/PTN/OTX1/CDK5RAP2/CD9/FANCD2/ZIC2/BCL2/VCAN/DMRTA2/ANP32B/AK4/SOX4/MSX1/CAPG/WNT5A/LSR/ERBB4/ID2/ATP1A2/RRM1/ROR1/HES1/POU3F4/DRAXIN/CDK6/BCL11B/IGF2BP1/SPINK5/ADGRL3/SERPINE2/LMX1A/PHGDH
GO:0031648	protein destabilization	10	0.443496	1.03377	0.44884	0.888087	0.788315	198	tags=20%, list=18%, signal=17%	PRKDC/PLK1
GO:0048525	negative regulation of viral process	16	-0.306701	-1.02793	0.44958	0.888087	0.788315	165	tags=44%, list=15%, signal=38%	IFITM3/BTBD17/ZFP36/STAT1/BST2/ISG15/PTX3
GO:0090559	regulation of membrane permeability	10	-0.356511	-1.00861	0.449814	0.888087	0.788315	125	tags=60%, list=11%, signal=54%	BNIP3/PMAIP1/CHCHD10/BBC3/BAX/MT3
GO:0001837	epithelial to mesenchymal transition	30	0.343232	1.02036	0.451028	0.888087	0.788315	263	tags=33%, list=24%, signal=26%	LEF1/EZH2/HEY1/MDK/IL17RD/AXIN2/HMGA2/FAM83D/MSX1/WNT5A
GO:0072503	cellular divalent inorganic cation homeostasis	33	0.332731	1.013	0.451843	0.888087	0.788315	336	tags=42%, list=30%, signal=31%	HMGB1/CXCR4/PRKCB/ATP2B1/MCUB/NMU/BCL2/HSP90B1/GJA1/DMD/WNT5A/ATP1A2/CALB1/CD24
GO:0009266	response to temperature stimulus	18	-0.291329	-1.00576	0.451923	0.888087	0.788315	50	tags=33%, list=4%, signal=32%	DNAJC3/DNAJB1/HSPD1/CDKN1A/TCIM/FOS
GO:0001892	embryonic placenta development	18	0.374884	1.01424	0.452141	0.888087	0.788315	399	tags=50%, list=36%, signal=33%	LEF1/HEY1/RSPO3/E2F8/SPINT2/HES1/ZFP36L1/PLK4/WNT7B
GO:0050870	positive regulation of T cell activation	24	0.358242	1.02216	0.452141	0.888087	0.788315	91	tags=17%, list=8%, signal=16%	RASGRP1/LEF1/HMGB1/MDK
GO:1903039	positive regulation of leukocyte cell-cell adhesion	24	0.358242	1.02216	0.452141	0.888087	0.788315	91	tags=17%, list=8%, signal=16%	RASGRP1/LEF1/HMGB1/MDK
GO:0016050	vesicle organization	18	0.373504	1.01051	0.453401	0.889201	0.789304	360	tags=33%, list=32%, signal=23%	KNL1/FBXO5/CTSC/BCL2/ANXA2/SERPINE2
GO:0048565	digestive tract development	16	-0.305775	-1.02483	0.453782	0.889201	0.789304	50	tags=25%, list=4%, signal=24%	SFRP2/CDKN1A/EDNRB/SFRP1
GO:0021700	developmental maturation	40	0.325545	1.02461	0.454023	0.889201	0.789304	351	tags=40%, list=31%, signal=28%	NFIA/BRCA2/CCNB1/BCL11A/CDC20/KIF14/CNTNAP2/FBXO5/BCL2/IGSF21/WNT5A/ID2/HES1/TYMS/SPINK5/MSX2
GO:0071364	cellular response to epidermal growth factor stimulus	11	0.432665	1.02645	0.454668	0.889607	0.789664	448	tags=55%, list=40%, signal=33%	ZFP36L2/ERBB4/NCL/KNSTRN/ZFP36L1/MCM7
GO:0008285	negative regulation of cell population proliferation	90	-0.204102	-1.01728	0.456522	0.8923	0.792055	152	tags=21%, list=14%, signal=20%	CASP3/PDPN/EFNB2/ADAMTS1/SFRP2/STAT1/AIF1/B2M/MYC/CIB1/BAX/HMGA1/BTG2/CDKN1A/CAMK2N1/FRZB/SPRY2/SFRP1/FABP7
GO:0016055	Wnt signaling pathway	60	0.305028	1.01895	0.457364	0.8923	0.792055	263	tags=30%, list=24%, signal=24%	ASPM/LEF1/TLE4/CDH2/MDK/RSPO3/DEPDC1B/AXIN2/WLS/FZD1/RSPO1/JADE1/RSPO2/GPC3/SOX4/WNT8B/GPC6/WNT5A
GO:0198738	cell-cell signaling by wnt	60	0.305028	1.01895	0.457364	0.8923	0.792055	263	tags=30%, list=24%, signal=24%	ASPM/LEF1/TLE4/CDH2/MDK/RSPO3/DEPDC1B/AXIN2/WLS/FZD1/RSPO1/JADE1/RSPO2/GPC3/SOX4/WNT8B/GPC6/WNT5A
GO:1904375	regulation of protein localization to cell periphery	16	0.387002	1.0132	0.458115	0.892362	0.79211	378	tags=56%, list=34%, signal=38%	RAB11FIP2/PLK1/SAPCD2/GPC6/DPP10/GPSM2/EPB41L2/LYPD1/PIK3R1
GO:0040017	positive regulation of locomotion	61	0.3028	1.0168	0.458655	0.892362	0.79211	165	tags=21%, list=15%, signal=19%	ADRA2A/SEMA3C/LEF1/GTSE1/HMGB1/CXCR4/KIF20B/MDK/IGFBP5/SLIT2/CD99/PTN/FBXO5
GO:0007186	G protein-coupled receptor signaling pathway	47	-0.226398	-1.01353	0.458716	0.892362	0.79211	81	tags=15%, list=7%, signal=14%	IQGAP2/RHOB/LPAR4/PREX1/FZD8/EDNRB/CRH
GO:0048592	eye morphogenesis	25	0.349227	1.00741	0.459426	0.892888	0.792577	344	tags=44%, list=31%, signal=31%	MFAP2/CDON/PTN/FJX1/BCL2/FBN2/FAT1/WNT5A/CALB1/FBN1/NKD1
GO:0030001	metal ion transport	46	-0.228112	-1.0188	0.460177	0.893492	0.793113	128	tags=22%, list=11%, signal=20%	ANK2/B2M/BAX/DDIT3/MT3/TTYH1/NKAIN4/FTL/CRH/SLC1A3
GO:0044087	regulation of cellular component biogenesis	100	0.281637	1.00853	0.463136	0.897807	0.796943	305	tags=31%, list=27%, signal=25%	TPBG/HMGB1/LRRN1/FLRT3/MNS1/HSPA1A/ECT2/TMSB15A/SLIT2/KIF14/FZD1/CDK5RAP2/GAP43/PLK1/CKAP5/ANLN/SACS/CEP135/BRCA1/DNMT1/ADD3/GJA1/HJURP/GPC6/CAPG/WNT5A/MAP4K4/TET1/EFNA5/REST/GPSM2
GO:0031324	negative regulation of cellular metabolic process	263	0.265899	1.01643	0.464393	0.897807	0.796943	334	tags=32%, list=30%, signal=29%	CENPF/NFIA/KNL1/LEF1/PRRX1/NFIB/BIRC5/TLE4/HMGB1/EZH2/PRKDC/BRCA2/AURKB/HMGB2/HEY1/IVNS1ABP/HSPA1A/PKIB/FBLN1/SP5/CCNB1/FOXM1/CBX5/IGFBP5/PTTG1/EPHA4/EMX2/AXIN2/BCL11A/MXD3/MAD2L1/DACH1/SLIT2/HMGA2/GAS1/FZD1/EMX1/HELLS/PTN/ARL6IP1/ZFP36L2/FBXO5/PCNA/TIMELESS/ZIC2/E2F8/PLK1/BCL2/GPC3/SPINT2/BRCA1/ZNF503/PBK/XPO1/RIF1/MAF/IRX1/CITED2/DNMT1/GJA1/SOX4/MSX1/DMD/WNT5A/ID2/PCSK1N/ZFPM2/PARPBP/NCL/TET1/H…
GO:0001738	morphogenesis of a polarized epithelium	15	0.393497	1.01299	0.464567	0.897807	0.796943	344	tags=53%, list=31%, signal=37%	RSPO3/FZD1/GPC3/SAPCD2/GPC6/WNT5A/ROR1/NKD1
GO:0007589	body fluid secretion	10	-0.350152	-0.990624	0.464684	0.897807	0.796943	178	tags=50%, list=16%, signal=42%	XBP1/CCND1/APRT/CDO1/VEGFA
GO:0072507	divalent inorganic cation homeostasis	35	0.329651	1.01827	0.46474	0.897807	0.796943	336	tags=40%, list=30%, signal=29%	HMGB1/CXCR4/PRKCB/ATP2B1/MCUB/NMU/BCL2/HSP90B1/GJA1/DMD/WNT5A/ATP1A2/CALB1/CD24
GO:0080135	regulation of cellular response to stress	91	0.284517	1.014	0.465625	0.897807	0.796943	385	tags=40%, list=34%, signal=28%	RASGRP1/PRRX1/HMGB1/PRKDC/TEX15/HSPA1A/DEK/FOXM1/EPHA4/AXIN2/RAD51AP1/USP1/HMGA2/FZD1/PTN/FBXO5/ATAD5/PCNA/TIMELESS/BCL2/BRCA1/PBK/RIF1/MSX1/WNT5A/MAP4K4/PARPBP/REST/TRAF5/CDK6/HSPA1B/CHEK1/STK26/TXN/PIK3R1/HSPB1
GO:0007600	sensory perception	33	-0.250164	-1.01147	0.465839	0.897807	0.796943	65	tags=15%, list=6%, signal=15%	BBS9/FABP5/EDNRB/SPRY2/SLC1A3
GO:0061053	somite development	16	0.385355	1.00888	0.465969	0.897807	0.796943	109	tags=25%, list=10%, signal=23%	SEMA3C/LEF1/PRKDC/AXIN2
GO:0010811	positive regulation of cell-substrate adhesion	16	-0.29964	-1.00427	0.466387	0.897807	0.796943	101	tags=25%, list=9%, signal=23%	CIB1/VEGFA/PREX1/SFRP1
GO:0071383	cellular response to steroid hormone stimulus	21	-0.279642	-1.00653	0.467005	0.897807	0.796943	41	tags=29%, list=4%, signal=28%	ZFP36/EIF4EBP1/FAM107A/DDIT4/SFRP1/CRH
GO:0006289	nucleotide-excision repair	10	0.439093	1.02351	0.46794	0.897807	0.796943	364	tags=60%, list=33%, signal=41%	BRCA2/PCNA/POLD3/BRIP1/LIG1/RFC3
GO:0006486	protein glycosylation	13	0.409465	1.02172	0.468338	0.897807	0.796943	296	tags=31%, list=26%, signal=23%	B3GAT2/GALNT12/GCNT1/TET1
GO:0043413	macromolecule glycosylation	13	0.409465	1.02172	0.468338	0.897807	0.796943	296	tags=31%, list=26%, signal=23%	B3GAT2/GALNT12/GCNT1/TET1
GO:0071496	cellular response to external stimulus	44	-0.226068	-1.00082	0.46875	0.897807	0.796943	140	tags=18%, list=13%, signal=17%	SESN2/SFRP2/AIF1/FAM107A/SLC2A1/CDKN1A/SFRP1/FOS
GO:2000045	regulation of G1/S transition of mitotic cell cycle	38	0.327623	1.02162	0.469037	0.897807	0.796943	274	tags=34%, list=24%, signal=27%	GTSE1/EZH2/PRKDC/CCNB1/KIF14/PCNA/JADE1/E2F8/BCL2/CDC25C/SOX4/PLAGL1/ID2
GO:0009952	anterior/posterior pattern specification	41	0.322904	1.02123	0.469714	0.898257	0.797342	397	tags=44%, list=35%, signal=29%	SEMA3C/LEF1/PRKDC/HEY1/CDON/EMX2/AXIN2/WLS/OTX1/GPC3/MSX1/WNT5A/HES1/NKD1/MSX2/XRCC2/AURKA/OTX2
GO:0098869	cellular oxidant detoxification	12	-0.336043	-1.00999	0.470356	0.898636	0.797679	748	tags=42%, list=67%, signal=14%	PRDX1/NQO1/TXNDC17/SESN2/MT3
GO:0043279	response to alkaloid	13	-0.325497	-1.00672	0.471311	0.898882	0.797897	154	tags=38%, list=14%, signal=34%	HSPD1/CASP3/AIF1/FOSB/CRH
GO:0008284	positive regulation of cell population proliferation	134	0.275885	1.01004	0.47137	0.898882	0.797897	303	tags=32%, list=27%, signal=27%	ASPM/ADRA2A/LEF1/PRRX1/BIRC5/HMGB1/EZH2/PRKDC/HMGB2/TTK/RTKN2/KIF20B/CDON/CCNB1/FOXM1/MDK/IGFBP5/NAP1L1/HMGN5/HMGA2/PRC1/CDC20/KIF14/PTN/FBXO5/ATAD5/CIP2A/BCL2/DMRTA2/EMP2/DNMT1/GJA1/SAPCD2/HTRA1/SOX4/CCNA2/WNT5A/ERBB4/ID2/ZFPM2/TET1/HES1/ANXA2
GO:0042098	T cell proliferation	16	0.38395	1.00521	0.472513	0.899484	0.798432	35	tags=12%, list=3%, signal=12%	RASGRP1/HMGB1
GO:0046777	protein autophosphorylation	22	0.35764	1.01098	0.472705	0.899484	0.798432	380	tags=41%, list=34%, signal=28%	AURKB/TTK/EPHA4/NEK2/ERBB4/MELK/VRK1/STK26/AURKA
GO:0030900	forebrain development	81	0.28759	1.00946	0.473016	0.899484	0.798432	332	tags=35%, list=30%, signal=26%	ASPM/LEF1/NFIB/EZH2/CXCR4/TACC3/CDON/CDH2/MDK/EMX2/SLIT2/KIF14/CNTNAP2/EMX1/PTN/OTX1/DMRTA2/MSX1/WNT5A/ERBB4/ID2/ATP1A2/RRM1/HES1/DRAXIN/CDK6/BCL11B/IGF2BP1
GO:0051249	regulation of lymphocyte activation	45	0.318756	1.0202	0.473923	0.900365	0.799214	386	tags=44%, list=34%, signal=30%	RASGRP1/LEF1/HMGB1/PRKDC/MDK/ZFP36L2/ATAD5/FANCD2/BCL2/RIF1/SOX4/ID2/HES1/GAS6/CD24/HMGB3/SPINK5/CD83/PIK3R1/ZFP36L1
GO:0051247	positive regulation of protein metabolic process	168	0.271759	1.01266	0.475177	0.901903	0.800579	344	tags=36%, list=31%, signal=29%	RASGRP1/ADRA2A/CENPE/HMGB1/EZH2/PRKDC/CXCR4/TTK/HSPA1A/ECT2/FBLN1/CDON/CKS1B/CCNB1/CDH2/EPHA4/CDCA2/AXIN2/UBE2C/TPX2/HMGA2/CDC20/KIF14/FZD1/RSPO1/FANCI/INCENP/CTSC/PLK1/BCL2/GPC3/BRCA1/EMP2/PBK/RIF1/DNMT1/ANP32B/GJA1/SOX4/RARRES2/WNT5A/MAP4K4/ERBB4/DBF4/ROR1/TET1/EFNA5/NCAPG2/HES1/ANXA2/REST/TRAF5/UACA/PSRC1/GAS6/HSPA1B/CD24/CLSPN/CDK1/NKD1
GO:0010817	regulation of hormone levels	34	-0.244599	-1.00136	0.475862	0.902359	0.800984	12	tags=18%, list=1%, signal=18%	IRS2/FDXR/SLC2A1/SFRP1/CRH/EGR1
GO:0017157	regulation of exocytosis	10	0.436274	1.01694	0.47749	0.903756	0.802224	132	tags=20%, list=12%, signal=18%	ADRA2A/PRKCB
GO:1900407	regulation of cellular response to oxidative stress	10	0.436305	1.01701	0.47749	0.903756	0.802224	559	tags=80%, list=50%, signal=40%	FZD1/REST/STK26/TXN/HSPB1/DHFR/BMP7/PAWR
GO:0030279	negative regulation of ossification	14	0.39513	1.00065	0.478203	0.904264	0.802674	325	tags=43%, list=29%, signal=31%	MDK/IGFBP5/AXIN2/BCL2/ID2/CDK6
GO:2001234	negative regulation of apoptotic signaling pathway	27	0.334804	0.981202	0.479268	0.904794	0.803145	219	tags=26%, list=20%, signal=21%	HMGB2/IVNS1ABP/HSPA1A/RTKN2/ATAD5/BCL2/BRCA1
GO:0055082	cellular chemical homeostasis	50	0.309523	1.01113	0.479376	0.904794	0.803145	336	tags=40%, list=30%, signal=29%	ADRA2A/NUCKS1/HMGB1/CXCR4/RAB11FIP2/PRKCB/ATP2B1/MCUB/NMU/BCL2/HSP90B1/GJA1/SOX4/DMD/WNT5A/ATP1A2/EFNA5/GAS6/CALB1/CD24
GO:0043085	positive regulation of catalytic activity	145	0.273424	1.00942	0.480691	0.906433	0.8046	341	tags=34%, list=30%, signal=27%	RASGRP1/ADRA2A/CENPE/HMGB1/EZH2/CXCR4/NCAPH/AURKB/HMGB2/RAB11FIP2/HSPA1A/ECT2/PKIB/FBLN1/CKS1B/CCNB1/EPHA4/DEPDC1B/UBE2C/NEK2/TPX2/HMGA2/CDC20/KIF14/PCNA/INCENP/PLK1/RACGAP1/BCL2/ARHGAP11A/EMP2/PBK/ANP32B/WNT5A/DNAJC9/MAP4K4/ERBB4/DBF4/ROR1/EFNA5/NCAPG2/REST/DEPDC1/UACA/PSRC1/GAS6/CD24/CLSPN/CDK1
GO:0048663	neuron fate commitment	14	0.394517	0.999099	0.482166	0.907801	0.805814	342	tags=43%, list=31%, signal=30%	PRRX1/DMRT3/DMRTA2/ID2/BCL11B/ZNF521
GO:0010952	positive regulation of peptidase activity	23	-0.265027	-0.987666	0.482759	0.907801	0.805814	154	tags=30%, list=14%, signal=27%	HSPD1/SFRP2/MYC/BBC3/BAX/F3/RPS27L
GO:0045137	development of primary sexual characteristics	40	0.319928	1.00693	0.482759	0.907801	0.805814	281	tags=40%, list=25%, signal=31%	ASPM/BRCA2/HMGB2/NASP/DACH1/SLIT2/KIF18A/COL9A3/BCL2/CITED2/SLIT3/CTSV/WNT5A/BRIP1/ZFPM2/RRM1
GO:0060322	head development	136	0.272351	1.00192	0.483773	0.908497	0.806432	281	tags=29%, list=25%, signal=24%	CENPF/ASPM/LEF1/ZIC1/NFIB/EZH2/PRKDC/BRCA2/CXCR4/NNAT/FLRT3/TACC3/CDON/CDH2/MDK/EMX2/SLIT2/WLS/ATP2B1/KIF14/CNTNAP2/FZD1/EMX1/PTN/OTX1/CDK5RAP2/CD9/FANCD2/ZIC2/BCL2/DMRTA2/ANP32B/AK4/MSX1/WNT5A/ERBB4/ID2/ATP1A2/RRM1
GO:0007179	transforming growth factor beta receptor signaling pathway	17	-0.29654	-1.00809	0.484163	0.908497	0.806432	18	tags=12%, list=2%, signal=12%	SPRY2/FOS
GO:0090407	organophosphate biosynthetic process	33	-0.247246	-0.999676	0.484472	0.908497	0.806432	193	tags=39%, list=17%, signal=34%	SERINC5/MPC1/ACSS2/PNP/ATP5MC1/RRM2B/QPRT/ENO1/PRPS1/APRT/HMGCS1/INPP5F/FABP5
GO:0050920	regulation of chemotaxis	27	0.333089	0.976176	0.485366	0.909333	0.807174	157	tags=22%, list=14%, signal=20%	SEMA3C/HMGB1/CXCR4/MDK/SLIT2/PTN
GO:1990138	neuron projection extension	30	0.334927	0.995674	0.486094	0.909857	0.80764	504	tags=57%, list=45%, signal=32%	SEMA3C/CXCR4/FLRT3/BCL11A/SLIT2/EMX1/SLIT3/WNT5A/DRAXIN/AURKA/SEMA6A/FN1/SHTN1/SYT1/OLFM1/MAP1B/DCLK1
GO:0051153	regulation of striated muscle cell differentiation	10	0.433969	1.01157	0.48704	0.910596	0.808295	248	tags=30%, list=22%, signal=24%	EZH2/BCL2/MSX1
GO:0045935	positive regulation of nucleobase-containing compound metabolic process	191	0.268643	1.01083	0.487386	0.910596	0.808295	329	tags=31%, list=29%, signal=27%	NFIA/TOP2A/LEF1/PRRX1/NUCKS1/ZIC1/DLGAP5/NFIB/HMGB1/PRKDC/BRCA2/AURKB/HMGB2/HEY1/HSPA1A/TCF4/PKIB/CDON/CCNB1/FOXM1/MDK/CKAP2/HMGN5/NEK2/PRKCB/HMGA2/PAX3/FZD1/OTX1/CDK5RAP2/ZFP36L2/SUPT16H/ATAD5/PCNA/JADE1/TIMELESS/ZIC2/MYBL2/E2F8/BRCA1/RIF1/MAF/CITED2/SOX4/MSX1/CCNA2/PLAGL1/WNT5A/ERBB4/ID2/ZFPM2/NCL/TET1/HES1/REST/BLM/POU3F4/PSRC1/CDCA4/BCL11B
GO:0051223	regulation of protein transport	51	0.307722	1.00742	0.488864	0.911778	0.809344	389	tags=39%, list=35%, signal=27%	ADRA2A/ZIC1/GTSE1/NNAT/KIF20B/ECT2/WLS/NMU/BCL2/XPO1/ANP32B/GJA1/SOX4/EFNA5/REST/GAS6/CDK1/TXN/PIK3R1/TRH
GO:0010921	regulation of phosphatase activity	12	0.415828	1.00872	0.489987	0.911778	0.809344	207	tags=25%, list=18%, signal=21%	KNL1/PTN/HSP90B1
GO:0010332	response to gamma radiation	11	-0.334487	-0.974166	0.490494	0.911778	0.809344	108	tags=36%, list=10%, signal=33%	MYC/BAX/CDKN1A/EGR1
GO:0010976	positive regulation of neuron projection development	41	0.318897	1.00856	0.491429	0.911778	0.809344	297	tags=27%, list=27%, signal=20%	EZH2/CXCR4/MDK/EPHA4/SLIT2/FZD1/PTN/CRABP2/WNT5A/ROR1/EFNA5
GO:0006464	cellular protein modification process	304	0.26219	1.0082	0.491474	0.911778	0.809344	341	tags=32%, list=30%, signal=31%	B3GAT2/RASGRP1/ADRA2A/LEF1/CENPE/BUB1B/BIRC5/HMGB1/EZH2/PRKDC/BRCA2/CXCR4/AURKB/NNAT/IVNS1ABP/TTK/HSPA1A/AMBN/ECT2/PKIB/FBLN1/CIT/CDON/CKS1B/CCNB1/FOXM1/CDH2/IGFBP5/IL17RD/EPHA4/CDCA2/AXIN2/BCL11A/CCNB2/UBE2C/MAD2L1/NEK2/BUB1/TPX2/SLIT2/USP1/PRKCB/HMGA2/CDC20/KIF14/FZD1/RSPO1/CDCA3/PTN/ZFP36L2/FANCI/FBXO5/PCNA/JADE1/INCENP/PLK1/BCL2/HSP90B1/GPC3/CDC25C/VCAN/BRCA1/EMP2/PBK/RIF1/FAM83D/DNMT1/GALNT1…
GO:0036211	protein modification process	304	0.26219	1.0082	0.491474	0.911778	0.809344	341	tags=32%, list=30%, signal=31%	B3GAT2/RASGRP1/ADRA2A/LEF1/CENPE/BUB1B/BIRC5/HMGB1/EZH2/PRKDC/BRCA2/CXCR4/AURKB/NNAT/IVNS1ABP/TTK/HSPA1A/AMBN/ECT2/PKIB/FBLN1/CIT/CDON/CKS1B/CCNB1/FOXM1/CDH2/IGFBP5/IL17RD/EPHA4/CDCA2/AXIN2/BCL11A/CCNB2/UBE2C/MAD2L1/NEK2/BUB1/TPX2/SLIT2/USP1/PRKCB/HMGA2/CDC20/KIF14/FZD1/RSPO1/CDCA3/PTN/ZFP36L2/FANCI/FBXO5/PCNA/JADE1/INCENP/PLK1/BCL2/HSP90B1/GPC3/CDC25C/VCAN/BRCA1/EMP2/PBK/RIF1/FAM83D/DNMT1/GALNT1…
GO:0032501	multicellular organismal process	614	0.259113	1.00356	0.491508	0.911778	0.809344	282	tags=27%, list=25%, signal=44%	RPS4Y1/CENPF/ASPM/NFIA/RASGRP1/ADRA2A/TOP2A/SEMA3C/KNL1/CENPU/LEF1/PRRX1/ZIC1/NFIB/CENPE/BIRC5/TPBG/HMGB1/LBR/EZH2/PRKDC/TENM4/BRCA2/TEX15/CXCR4/NCAPH/AURKB/HMGB2/NNAT/LRRN1/HEY1/FLRT3/RAB11FIP2/MNS1/TTK/HSPA1A/TCF4/MFAP2/AMBN/RTKN2/TACC3/KIF20B/ECT2/FBLN1/SP5/CIT/NASP/CDON/ECEL1/ZIC4/CCNB1/FOXM1/CBX5/CDH2/MDK/IGFBP5/IL17RD/RSPO3/COL9A1/NAP1L1/PTTG1/EPHA4/EMX2/AXIN2/DSG2/BCL11A/CCNB2/PIEZO2/KIFC1…
GO:1905114	cell surface receptor signaling pathway involved in cell-cell signaling	66	0.295187	1.00307	0.491839	0.911778	0.809344	263	tags=27%, list=24%, signal=22%	ASPM/LEF1/TLE4/CDH2/MDK/RSPO3/DEPDC1B/AXIN2/WLS/FZD1/RSPO1/JADE1/RSPO2/GPC3/SOX4/WNT8B/GPC6/WNT5A
GO:0002703	regulation of leukocyte mediated immunity	13	0.403244	1.00619	0.492084	0.911778	0.809344	226	tags=31%, list=20%, signal=25%	RASGRP1/HMGB1/ATAD5/RIF1
GO:0032874	positive regulation of stress-activated MAPK cascade	15	0.384764	0.990504	0.493438	0.911778	0.809344	103	tags=20%, list=9%, signal=18%	RASGRP1/HMGB1/EPHA4
GO:0070304	positive regulation of stress-activated protein kinase signaling cascade	15	0.384764	0.990504	0.493438	0.911778	0.809344	103	tags=20%, list=9%, signal=18%	RASGRP1/HMGB1/EPHA4
GO:0042692	muscle cell differentiation	41	0.317392	1.0038	0.493714	0.911778	0.809344	299	tags=32%, list=27%, signal=24%	EZH2/HEY1/CDON/CCNB1/CDH2/IGFBP5/CD9/BCL2/DNMT1/MSX1/DMD/ID2/HES1
GO:0048704	embryonic skeletal system morphogenesis	10	0.430574	1.00365	0.493861	0.911778	0.809344	624	tags=80%, list=56%, signal=36%	PRRX1/COL11A1/RDH10/COL2A1/BMP7/GLI3/MDFI/FGFR2
GO:0021761	limbic system development	24	0.347902	0.992659	0.494962	0.912151	0.809675	141	tags=25%, list=13%, signal=22%	LEF1/EZH2/MDK/EMX2/KIF14/CNTNAP2
GO:0032984	protein-containing complex disassembly	28	0.332188	0.981657	0.495169	0.912151	0.809675	289	tags=39%, list=26%, signal=30%	CKAP2/KIF2C/TPX2/FZD1/SUPT16H/KIF18A/CKAP5/ADD3/WNT8B/CAPG/KIF18B
GO:0001763	morphogenesis of a branching structure	37	0.320214	0.993738	0.495944	0.912151	0.809675	214	tags=30%, list=19%, signal=25%	SEMA3C/LEF1/MDK/RSPO3/BCL11A/SLIT2/TIMELESS/RSPO2/BCL2/GPC3/SPINT2
GO:0051924	regulation of calcium ion transport	18	0.363633	0.983803	0.496222	0.912151	0.809675	277	tags=39%, list=25%, signal=30%	ADRA2A/CXCR4/ATP2B1/BCL2/GJA1/DMD/ATP1A2
GO:0060711	labyrinthine layer development	12	0.410962	0.996921	0.496662	0.912151	0.809675	399	tags=58%, list=36%, signal=38%	LEF1/HEY1/RSPO3/SPINT2/HES1/ZFP36L1/WNT7B
GO:0048608	reproductive structure development	71	0.291809	0.998622	0.49676	0.912151	0.809675	311	tags=35%, list=28%, signal=27%	ASPM/LEF1/BRCA2/HMGB2/HEY1/NASP/RSPO3/SLIT2/PTN/KIF18A/COL9A3/E2F8/BCL2/SPINT2/CITED2/GJA1/HTRA1/SLIT3/CTSV/WNT5A/BRIP1/ZFPM2/RRM1/HES1/DMRTA1
GO:0070972	protein localization to endoplasmic reticulum	17	-0.294444	-1.00097	0.497738	0.913119	0.810535	255	tags=65%, list=23%, signal=51%	HSPA5/INSIG1/RPL17/RPS6/RPL12/PPP1R15A/INSIG2/RPS23/ANK2/RPS2/RPS26
GO:0010033	response to organic substance	327	-0.172558	-1.0331	0.5	0.913141	0.810555	145	tags=18%, list=13%, signal=22%	POU3F2/DOK5/HES5/SESN2/EIF4EBP1/SFRP2/JAG1/STAT1/ANK2/IRS2/AIF1/VIM/YIF1A/B2M/APRT/CDO1/MYC/FAM107A/CIB1/FOSB/SLC2A1/BAX/EPHA3/DDIT3/HM13/BST2/FBXO17/MT3/HLA-B/CLU/SHISA2/LIFR/NR4A1/VEGFA/HMGCS1/FAM210B/HERPUD1/LMO2/IFI6/BTG2/CDKN1A/FGFR3/DDIT4/TIMP1/IER2/ISG15/F3/JUNB/EGR2/EGR3/EDNRB/SPRY2/SFRP1/CRH/ANOS1/FGFBP3/FOS/EGR1
GO:0031175	neuron projection development	146	-0.184053	-1.00278	0.5	0.913141	0.810555	152	tags=22%, list=14%, signal=22%	CASP3/ETV1/FOXG1/POU3F2/EFNB2/DOK5/HES5/PLK2/SFRP2/IRS2/KIF5C/VIM/B2M/STMN4/ARF4/SEMA3A/METRN/CIB1/PALLD/EPHA3/SHC3/LGI1/MT3/VEGFA/INPP5F/PREX1/BTG2/EGR2/GPM6B/PLP1/SFRP1/ANOS1
GO:0042063	gliogenesis	53	0.304163	1.00113	0.5	0.913141	0.810555	181	tags=23%, list=16%, signal=20%	LEF1/NFIB/EZH2/TENM4/CXCR4/CDH2/MDK/EPHA4/EMX1/PTN/CD9/GAP43
GO:0042221	response to chemical	398	-0.181557	-1.0263	0.5	0.913141	0.810555	169	tags=21%, list=15%, signal=27%	MT2A/RRM2B/NTRK2/ZFP36/YBX3/SLC3A2/SEMA5A/ENO1/HSPD1/CASP3/ETV1/FOXG1/POU3F2/EFNB2/DOK5/HES5/SESN2/EIF4EBP1/SFRP2/JAG1/STAT1/ANK2/IRS2/AIF1/KIF5C/VIM/YIF1A/B2M/APRT/CDO1/MYC/FAM107A/SEMA3A/CIB1/FOSB/PALLD/SLC2A1/BAX/EPHA3/SHC3/LGI1/DDIT3/HM13/BST2/FBXO17/MT3/HLA-B/CLU/SHISA2/LIFR/CMTM7/NR4A1/VEGFA/HMGCS1/FAM210B/HERPUD1/LMO2/RHOB/IFI6/PREX1/BTG2/CDKN1A/FGFR3/DDIT4/TIMP1/CHCHD2/IER2/ISG15/F3/ETV5/…
GO:0048514	blood vessel morphogenesis	85	-0.197571	-0.985402	0.5	0.913141	0.810555	171	tags=27%, list=15%, signal=25%	ITGB8/NTRK2/QKI/SEMA5A/EFNB2/PLK2/ADAMTS1/SFRP2/JAG1/STAT1/THSD7A/CIB1/BAX/NR4A1/VEGFA/RHOB/SAT1/F3/FZD8/JUNB/EGR3/SPRY2/SFRP1
GO:0000082	G1/S transition of mitotic cell cycle	65	0.293356	0.995353	0.501632	0.915298	0.812469	341	tags=35%, list=30%, signal=26%	GTSE1/EZH2/PRKDC/NASP/CCNB1/KIF14/ORC6/FBXO5/RRM2/PCNA/JADE1/E2F8/BCL2/CDC25C/SOX4/PLAGL1/ID2/DBF4/TYMS/RBBP8/CDK6/CDKN3/CDK1
GO:0090087	regulation of peptide transport	52	0.302886	0.993255	0.503333	0.917167	0.814128	389	tags=38%, list=35%, signal=26%	ADRA2A/ZIC1/GTSE1/NNAT/KIF20B/ECT2/WLS/NMU/BCL2/XPO1/ANP32B/GJA1/SOX4/EFNA5/REST/GAS6/CDK1/TXN/PIK3R1/TRH
GO:0051093	negative regulation of developmental process	143	0.269774	0.994555	0.503561	0.917167	0.814128	386	tags=38%, list=34%, signal=28%	ASPM/SEMA3C/LEF1/NFIB/HMGB1/EZH2/PRKDC/BRCA2/HEY1/FBLN1/FOXM1/MDK/IGFBP5/IL17RD/EPHA4/AXIN2/BCL11A/SLIT2/HMGA2/PTN/CDK5RAP2/ZFP36L2/FBXO5/PRTG/COL4A2/RSPO2/CTSC/BCL2/DNMT1/ANP32B/GJA1/MSX1/WNT5A/ERBB4/ID2/ZFPM2/EFNA5/NCAPG2/HES1/ANXA2/REST/DRAXIN/CDK6/GAS6/HMGB3/FBN1/NKD1/SPINK5/MSX2/LMX1A/PIK3R1/CST3/SEMA6A/ZFP36L1
GO:0010464	regulation of mesenchymal cell proliferation	12	0.409024	0.992218	0.504673	0.917854	0.814738	157	tags=25%, list=14%, signal=22%	PRRX1/NFIB/PTN
GO:0051495	positive regulation of cytoskeleton organization	22	-0.264775	-0.975078	0.505102	0.917854	0.814738	13	tags=14%, list=1%, signal=14%	IQGAP2/LIMCH1/SFRP1
GO:0048469	cell maturation	23	0.348452	0.987373	0.505632	0.917854	0.814738	302	tags=43%, list=27%, signal=32%	BRCA2/CCNB1/BCL11A/KIF14/CNTNAP2/FBXO5/BCL2/ID2/HES1/TYMS
GO:0072006	nephron development	28	-0.255038	-0.981114	0.505747	0.917854	0.814738	156	tags=25%, list=14%, signal=22%	ACTA2/HES5/JAG1/STAT1/MYC/VEGFA/EGR1
GO:0065007	biological regulation	868	0.260196	0.996584	0.506494	0.918387	0.815211	381	tags=35%, list=34%, signal=102%	RPS4Y1/MKI67/CENPF/ASPM/NFIA/RASGRP1/ADRA2A/TOP2A/SEMA3C/KNL1/NUSAP1/LEF1/PRRX1/NUCKS1/KIF11/ZIC1/ANP32E/DLGAP5/NFIB/GTSE1/CENPE/BUB1B/BIRC5/TLE4/TMPO/TPBG/HMGB1/CDCA7/EZH2/PRKDC/TENM4/BRCA2/TEX15/HMMR/CXCR4/NCAPH/AURKB/HMGB2/PRR11/NNAT/LRRN1/HEY1/IVNS1ABP/FLRT3/RAB11FIP2/MNS1/TTK/HSPA1A/TCF4/NDC80/MFAP2/AMBN/RTKN2/TACC3/KIF20B/ECT2/PKIB/FBLN1/DEK/SP5/TMEM123/CIT/LMNB1/CDON/ECEL1/CKS1B/ZIC4/CCNB1…
GO:0060071	Wnt signaling pathway, planar cell polarity pathway	12	0.408135	0.990063	0.507343	0.919106	0.81585	344	tags=58%, list=31%, signal=41%	RSPO3/FZD1/GPC3/GPC6/WNT5A/ROR1/NKD1
GO:0040008	regulation of growth	92	0.279082	0.992702	0.50787	0.91924	0.815968	361	tags=36%, list=32%, signal=26%	SEMA3C/LEF1/PRKDC/CXCR4/HSPA1A/CCNB1/IGFBP5/IGFBPL1/BCL11A/CCNB2/SLIT2/HMGA2/KIF14/JADE1/GAP43/BCL2/GPC3/GJA1/CRABP2/MSX1/SLIT3/WNT5A/ERBB4/ZFPM2/EFNA5/DRAXIN/PSRC1/GAS6/HSPA1B/CDK1/NKD1/SERPINE2/LMX1A
GO:0034284	response to monosaccharide	24	-0.253464	-0.960367	0.509615	0.920611	0.817185	10	tags=21%, list=1%, signal=21%	CASP3/SESN2/IRS2/CRH/EGR1
GO:0033209	tumor necrosis factor-mediated signaling pathway	11	0.41872	0.993367	0.510149	0.920611	0.817185	334	tags=36%, list=30%, signal=26%	HSPA1A/TRAF5/GAS6/HSPA1B
GO:0002009	morphogenesis of an epithelium	74	0.289096	0.997222	0.51016	0.920611	0.817185	263	tags=30%, list=24%, signal=24%	SEMA3C/LEF1/CXCR4/FLRT3/KIF20B/MDK/IGFBP5/RSPO3/EPHA4/SLIT2/FZD1/TIMELESS/RSPO2/BCL2/GPC3/SPINT2/IRX1/GJA1/SAPCD2/SOX4/GPC6/WNT5A
GO:0050789	regulation of biological process	846	0.259401	0.995013	0.51049	0.920611	0.817185	373	tags=34%, list=33%, signal=93%	RPS4Y1/MKI67/CENPF/ASPM/NFIA/RASGRP1/ADRA2A/TOP2A/SEMA3C/KNL1/NUSAP1/LEF1/PRRX1/NUCKS1/KIF11/ZIC1/ANP32E/DLGAP5/NFIB/GTSE1/CENPE/BUB1B/BIRC5/TLE4/TMPO/TPBG/HMGB1/CDCA7/EZH2/PRKDC/TENM4/BRCA2/TEX15/HMMR/CXCR4/AURKB/HMGB2/PRR11/NNAT/LRRN1/HEY1/IVNS1ABP/FLRT3/RAB11FIP2/MNS1/TTK/HSPA1A/TCF4/NDC80/MFAP2/AMBN/RTKN2/TACC3/KIF20B/ECT2/PKIB/FBLN1/DEK/SP5/CIT/LMNB1/CDON/ECEL1/CKS1B/ZIC4/CCNB1/FOXM1/CBX5/CD…
GO:1903037	regulation of leukocyte cell-cell adhesion	29	0.328671	0.973075	0.510896	0.920611	0.817185	91	tags=14%, list=8%, signal=13%	RASGRP1/LEF1/HMGB1/MDK
GO:0055025	positive regulation of cardiac muscle tissue development	11	0.418028	0.991726	0.511502	0.920885	0.817429	341	tags=36%, list=30%, signal=26%	CCNB1/ERBB4/ZFPM2/CDK1
GO:0034754	cellular hormone metabolic process	11	-0.327695	-0.954387	0.513308	0.921371	0.817859	104	tags=18%, list=9%, signal=17%	FDXR/EGR1
GO:0099173	postsynapse organization	20	0.348795	0.967336	0.51425	0.921371	0.817859	263	tags=25%, list=24%, signal=19%	CDH2/EPHA4/PTN/GAP43/WNT5A
GO:0031667	response to nutrient levels	59	-0.215183	-1.00085	0.515152	0.921371	0.817859	140	tags=37%, list=13%, signal=34%	AHCY/KLF10/XBP1/DAD1/HSPA5/BNIP3/PMAIP1/IGFBP2/ASNS/CCND1/ZFP36/SESN2/EIF4EBP1/SFRP2/STAT1/FAM107A/SLC2A1/DDIT3/MT3/HMGCS1/CDKN1A/SFRP1
GO:0035150	regulation of tube size	11	0.416379	0.987814	0.515562	0.921371	0.817859	277	tags=36%, list=25%, signal=28%	ADRA2A/ATP2B1/GJA1/ATP1A2
GO:0035296	regulation of tube diameter	11	0.416379	0.987814	0.515562	0.921371	0.817859	277	tags=36%, list=25%, signal=28%	ADRA2A/ATP2B1/GJA1/ATP1A2
GO:0097746	regulation of blood vessel diameter	11	0.416379	0.987814	0.515562	0.921371	0.817859	277	tags=36%, list=25%, signal=28%	ADRA2A/ATP2B1/GJA1/ATP1A2
GO:0002040	sprouting angiogenesis	17	-0.288159	-0.979601	0.515837	0.921371	0.817859	159	tags=41%, list=14%, signal=36%	SEMA5A/EFNB2/PLK2/CIB1/NR4A1/VEGFA/EGR3
GO:0050954	sensory perception of mechanical stimulus	17	-0.287092	-0.975971	0.515837	0.921371	0.817859	18	tags=12%, list=2%, signal=12%	SPRY2/SLC1A3
GO:1903311	regulation of mRNA metabolic process	28	0.327612	0.968133	0.516908	0.921371	0.817859	390	tags=43%, list=35%, signal=29%	HSPA1A/CCNB1/AXIN2/ZFP36L2/XPO1/NCL/REST/IGF2BP1/RBFOX1/HSPB1/ZFP36L1/DCP2
GO:0048709	oligodendrocyte differentiation	21	0.34575	0.969037	0.518012	0.921371	0.817859	299	tags=33%, list=27%, signal=25%	TENM4/CXCR4/MDK/PTN/CD9/ID2/HES1
GO:0044271	cellular nitrogen compound biosynthetic process	375	0.258991	1.0008	0.518482	0.921371	0.817859	342	tags=32%, list=31%, signal=34%	RPS4Y1/CENPF/NFIA/TOP2A/LEF1/PRRX1/NUCKS1/ZIC1/DLGAP5/NFIB/BIRC5/TLE4/TMPO/HMGB1/CDCA7/EZH2/PRKDC/BRCA2/AURKB/HMGB2/HEY1/IVNS1ABP/HSPA1A/TCF4/RTKN2/PKIB/DEK/SP5/CDON/CKS1B/ZIC4/CCNB1/FOXM1/CBX5/MDK/IGFBP5/CKAP2/EMX2/BCL11A/MXD3/HMGN5/NEK2/DACH1/PRKCB/HMGA2/PAX3/FZD1/EMX1/HELLS/DMRT3/OTX1/CDK5RAP2/ZFP36L2/RAD21/SUPT16H/FBXO5/ITGB3BP/RRM2/NEUROG2/PCNA/JADE1/TIMELESS/COL4A2/FANCD2/ZIC2/PCLAF/MYBL2/E…
GO:0050767	regulation of neurogenesis	130	0.269141	0.985127	0.518974	0.921371	0.817859	160	tags=18%, list=14%, signal=17%	ASPM/SEMA3C/PRRX1/EZH2/TENM4/CXCR4/HMGB2/HEY1/TCF4/KIF20B/ECT2/CDON/CDH2/MDK/NAP1L1/EPHA4/BCL11A/SLIT2/CDC20/FZD1/EMX1/PTN/CDK5RAP2
GO:0086001	cardiac muscle cell action potential	10	0.421738	0.983055	0.519782	0.921371	0.817859	277	tags=40%, list=25%, signal=30%	DSG2/GJA1/DMD/ATP1A2
GO:0009746	response to hexose	22	-0.262823	-0.967888	0.520408	0.921371	0.817859	10	tags=23%, list=1%, signal=23%	CASP3/SESN2/IRS2/CRH/EGR1
GO:0009749	response to glucose	22	-0.262823	-0.967888	0.520408	0.921371	0.817859	10	tags=23%, list=1%, signal=23%	CASP3/SESN2/IRS2/CRH/EGR1
GO:0003208	cardiac ventricle morphogenesis	14	0.387247	0.980689	0.520476	0.921371	0.817859	54	tags=14%, list=5%, signal=14%	SEMA3C/HEY1
GO:0009135	purine nucleoside diphosphate metabolic process	11	-0.327438	-0.953638	0.520913	0.921371	0.817859	209	tags=55%, list=19%, signal=45%	HK2/GPI/PGK1/PGAM1/ENO1/DDIT4
GO:0009179	purine ribonucleoside diphosphate metabolic process	11	-0.327438	-0.953638	0.520913	0.921371	0.817859	209	tags=55%, list=19%, signal=45%	HK2/GPI/PGK1/PGAM1/ENO1/DDIT4
GO:0009185	ribonucleoside diphosphate metabolic process	11	-0.327438	-0.953638	0.520913	0.921371	0.817859	209	tags=55%, list=19%, signal=45%	HK2/GPI/PGK1/PGAM1/ENO1/DDIT4
GO:0046031	ADP metabolic process	11	-0.327438	-0.953638	0.520913	0.921371	0.817859	209	tags=55%, list=19%, signal=45%	HK2/GPI/PGK1/PGAM1/ENO1/DDIT4
GO:0007420	brain development	132	0.269807	0.987363	0.522051	0.921371	0.817859	332	tags=33%, list=30%, signal=27%	CENPF/ASPM/LEF1/ZIC1/NFIB/EZH2/PRKDC/BRCA2/CXCR4/NNAT/TACC3/CDON/CDH2/MDK/EMX2/SLIT2/WLS/ATP2B1/KIF14/CNTNAP2/FZD1/EMX1/PTN/OTX1/CDK5RAP2/CD9/FANCD2/ZIC2/BCL2/DMRTA2/ANP32B/AK4/MSX1/WNT5A/ERBB4/ID2/ATP1A2/RRM1/HES1/POU3F4/DRAXIN/CDK6/BCL11B/IGF2BP1
GO:1901360	organic cyclic compound metabolic process	440	0.257012	0.996136	0.522478	0.921371	0.817859	342	tags=32%, list=31%, signal=37%	RPS4Y1/CENPF/NFIA/TOP2A/LEF1/PRRX1/NUCKS1/ZIC1/DLGAP5/NFIB/BIRC5/TLE4/TMPO/HMGB1/CDCA7/LBR/EZH2/PRKDC/BRCA2/TEX15/AURKB/HMGB2/HEY1/IVNS1ABP/HSPA1A/TCF4/RTKN2/PKIB/DEK/SP5/CDON/CKS1B/ZIC4/CCNB1/FOXM1/CBX5/MDK/CKAP2/PTTG1/EMX2/AXIN2/BCL11A/MXD3/RAD51AP1/HMGN5/NEK2/DACH1/USP1/PRKCB/HMGA2/PAX3/ORC6/FZD1/EMX1/HELLS/DMRT3/OTX1/CDK5RAP2/ZFP36L2/RAD21/FANCI/SUPT16H/FBXO5/ITGB3BP/RRM2/NEUROG2/ATAD5/PCNA/J…
GO:0003151	outflow tract morphogenesis	19	0.354042	0.968515	0.5225	0.921371	0.817859	351	tags=37%, list=31%, signal=26%	SEMA3C/FZD1/CITED2/WNT5A/ZFPM2/HES1/MSX2
GO:0043488	regulation of mRNA stability	18	0.35802	0.968618	0.52267	0.921371	0.817859	390	tags=44%, list=35%, signal=29%	HSPA1A/AXIN2/ZFP36L2/XPO1/IGF2BP1/HSPB1/ZFP36L1/DCP2
GO:0030501	positive regulation of bone mineralization	11	-0.325144	-0.946957	0.528517	0.930685	0.826128	33	tags=27%, list=3%, signal=27%	PKDCC/ISG15/GPM6B
GO:0030595	leukocyte chemotaxis	15	0.37477	0.964778	0.528871	0.930685	0.826128	263	tags=47%, list=24%, signal=36%	HMGB1/CXCR4/MDK/SLIT2/PTN/RARRES2/WNT5A
GO:0061041	regulation of wound healing	16	0.367745	0.96278	0.530105	0.931384	0.826748	360	tags=38%, list=32%, signal=26%	ADRA2A/CXCR4/CD9/GJA1/ANXA2/SERPINE2
GO:0048568	embryonic organ development	55	0.294106	0.976056	0.530187	0.931384	0.826748	316	tags=33%, list=28%, signal=25%	LEF1/PRRX1/ZIC1/HEY1/MFAP2/RSPO3/OTX1/E2F8/FBN2/SPINT2/CITED2/MSX1/RARRES2/WNT5A/ID2/ZFPM2/HES1/POU3F4
GO:0051702	interaction with symbiont	12	0.402822	0.977175	0.531375	0.932282	0.827545	304	tags=42%, list=27%, signal=31%	LEF1/NUCKS1/HMGA2/ANXA2/REST
GO:0043487	regulation of RNA stability	19	0.352389	0.963993	0.5325	0.932282	0.827545	390	tags=42%, list=35%, signal=28%	HSPA1A/AXIN2/ZFP36L2/XPO1/IGF2BP1/HSPB1/ZFP36L1/DCP2
GO:0048644	muscle organ morphogenesis	12	0.401776	0.974638	0.53271	0.932282	0.827545	624	tags=83%, list=56%, signal=37%	FZD1/WNT5A/ZFPM2/BMP2/COL11A1/LRP2/DSP/MYLK/HEY2/FGFR2
GO:0060415	muscle tissue morphogenesis	12	0.401776	0.974638	0.53271	0.932282	0.827545	624	tags=83%, list=56%, signal=37%	FZD1/WNT5A/ZFPM2/BMP2/COL11A1/LRP2/DSP/MYLK/HEY2/FGFR2
GO:0009267	cellular response to starvation	21	-0.271261	-0.976365	0.532995	0.932282	0.827545	140	tags=43%, list=13%, signal=38%	KLF10/XBP1/HSPA5/PMAIP1/ASNS/SESN2/SLC2A1/CDKN1A/SFRP1
GO:0030500	regulation of bone mineralization	12	-0.315996	-0.949737	0.533597	0.932531	0.827766	33	tags=25%, list=3%, signal=25%	PKDCC/ISG15/GPM6B
GO:0002253	activation of immune response	17	0.360334	0.960455	0.535211	0.933484	0.828612	203	tags=24%, list=18%, signal=20%	HMGB1/PRKDC/PRKCB/BCL2
GO:0048584	positive regulation of response to stimulus	183	0.264188	0.990231	0.535354	0.933484	0.828612	270	tags=26%, list=24%, signal=24%	ASPM/RASGRP1/ADRA2A/PRRX1/NUCKS1/HMGB1/EZH2/PRKDC/CXCR4/HMGB2/TTK/HSPA1A/RTKN2/ECT2/CDON/FOXM1/CDH2/MDK/IGFBP5/RSPO3/EPHA4/DEPDC1B/AXIN2/SLIT2/WLS/PRKCB/HMGA2/RSPO1/PTN/ATAD5/PCNA/TIMELESS/RSPO2/CTSC/BCL2/GPC3/BRCA1/EMP2/PBK/RIF1/CITED2/GJA1/SOX4/MSX1/RARRES2/WNT5A/MAP4K4/ERBB4
GO:0007568	aging	38	0.310216	0.967339	0.53555	0.933484	0.828612	359	tags=45%, list=32%, signal=31%	PRKDC/BRCA2/AURKB/FOXM1/IGFBP5/HMGA2/ATP2B1/FBXO5/COL4A2/CTSC/BCL2/CTSV/ID2/TYMS/CDK6/CDK1/CHEK1
GO:0051345	positive regulation of hydrolase activity	69	0.285674	0.977675	0.535983	0.933484	0.828612	105	tags=16%, list=9%, signal=15%	RASGRP1/HMGB1/EZH2/NCAPH/HMGB2/RAB11FIP2/HSPA1A/ECT2/FBLN1/EPHA4/DEPDC1B
GO:0010821	regulation of mitochondrion organization	18	-0.277947	-0.959564	0.538462	0.936194	0.831018	125	tags=39%, list=11%, signal=35%	SQSTM1/BNIP3/PMAIP1/CHCHD10/BBC3/BAX/CLU
GO:0048167	regulation of synaptic plasticity	18	-0.277409	-0.957705	0.538462	0.936194	0.831018	166	tags=28%, list=15%, signal=24%	NTRK2/PLK2/FAM107A/EGR2/CRH
GO:0071322	cellular response to carbohydrate stimulus	14	0.381785	0.966856	0.540291	0.938514	0.833077	331	tags=50%, list=30%, signal=36%	ADRA2A/RAB11FIP2/COLEC12/PRKCB/SOX4/EFNA5/GAS6
GO:0034332	adherens junction organization	12	0.399902	0.970091	0.540721	0.938514	0.833077	103	tags=17%, list=9%, signal=15%	CDH2/EPHA4
GO:0045638	negative regulation of myeloid cell differentiation	15	-0.292481	-0.959239	0.541667	0.939352	0.833821	172	tags=33%, list=15%, signal=29%	MEIS2/ZFP36/MYC/CIB1/SFRP1
GO:0046649	lymphocyte activation	66	-0.203967	-0.971715	0.542169	0.93942	0.833881	154	tags=24%, list=14%, signal=22%	HSPD1/CASP3/EFNB2/IRS2/AIF1/B2M/BAX/BST2/LFNG/CMTM7/PREX1/CDKN1A/FZD8/EGR3/SFRP1/EGR1
GO:0019216	regulation of lipid metabolic process	30	-0.246534	-0.969556	0.542857	0.93981	0.834227	64	tags=13%, list=6%, signal=13%	HMGCS1/FGFR3/FABP5/EGR1
GO:0048588	developmental cell growth	39	0.308941	0.967504	0.544304	0.941252	0.835507	504	tags=49%, list=45%, signal=28%	SEMA3C/CXCR4/FLRT3/BCL11A/SLIT2/EMX1/CRABP2/SLIT3/WNT5A/EFNA5/DRAXIN/AURKA/SEMA6A/FN1/SHTN1/SYT1/OLFM1/MAP1B/DCLK1
GO:0002699	positive regulation of immune effector process	13	0.387777	0.967601	0.544855	0.941252	0.835507	263	tags=31%, list=24%, signal=24%	RASGRP1/ATAD5/RIF1/WNT5A
GO:0050678	regulation of epithelial cell proliferation	59	-0.213269	-0.991951	0.545455	0.941252	0.835507	165	tags=27%, list=15%, signal=24%	CCND1/ZFP36/SEMA5A/EFNB2/HES5/SFRP2/STAT1/B2M/MYC/BAX/NR4A1/VEGFA/F3/EGR3/EDNRB/SFRP1
GO:0043412	macromolecule modification	311	0.257419	0.990543	0.545546	0.941252	0.835507	341	tags=32%, list=30%, signal=31%	B3GAT2/RASGRP1/ADRA2A/LEF1/CENPE/BUB1B/BIRC5/HMGB1/EZH2/PRKDC/BRCA2/CXCR4/AURKB/NNAT/IVNS1ABP/TTK/HSPA1A/AMBN/ECT2/PKIB/FBLN1/CIT/CDON/CKS1B/CCNB1/FOXM1/CDH2/IGFBP5/IL17RD/EPHA4/CDCA2/AXIN2/BCL11A/CCNB2/UBE2C/MAD2L1/NEK2/BUB1/TPX2/SLIT2/USP1/PRKCB/HMGA2/CDC20/KIF14/FZD1/RSPO1/HELLS/CDCA3/PTN/ZFP36L2/FANCI/FBXO5/PCNA/JADE1/INCENP/PLK1/BCL2/HSP90B1/GPC3/CDC25C/VCAN/BRCA1/EMP2/PBK/RIF1/FAM83D/DNMT1/…
GO:0090596	sensory organ morphogenesis	40	0.30598	0.963029	0.547126	0.942054	0.836219	344	tags=40%, list=31%, signal=29%	PRRX1/ZIC1/MFAP2/CDON/PTN/OTX1/FJX1/BCL2/FBN2/FAT1/MSX1/WNT5A/POU3F4/CALB1/FBN1/NKD1
GO:0051173	positive regulation of nitrogen compound metabolic process	316	0.257242	0.991692	0.547548	0.942054	0.836219	344	tags=33%, list=31%, signal=32%	NFIA/RASGRP1/ADRA2A/TOP2A/LEF1/PRRX1/NUCKS1/ZIC1/DLGAP5/NFIB/CENPE/HMGB1/EZH2/PRKDC/BRCA2/CXCR4/AURKB/HMGB2/HEY1/TTK/HSPA1A/TCF4/ECT2/PKIB/FBLN1/CDON/CKS1B/CCNB1/FOXM1/CDH2/MDK/CKAP2/EPHA4/CDCA2/AXIN2/UBE2C/HMGN5/NEK2/TPX2/PRKCB/HMGA2/PAX3/CDC20/KIF14/FZD1/RSPO1/OTX1/CDK5RAP2/ZFP36L2/FANCI/SUPT16H/ATAD5/PCNA/JADE1/TIMELESS/ZIC2/MYBL2/INCENP/CTSC/E2F8/PLK1/BCL2/GPC3/BRCA1/EMP2/PBK/RIF1/MAF/CITED2/…
GO:0044843	cell cycle G1/S phase transition	69	0.284317	0.973029	0.547798	0.942054	0.836219	341	tags=36%, list=30%, signal=27%	GTSE1/EZH2/PRKDC/NASP/CCNB1/KIF14/ORC6/FBXO5/RRM2/PCNA/JADE1/E2F8/BCL2/CDC25C/FAM83D/SOX4/CCNA2/PLAGL1/ID2/DBF4/TYMS/RBBP8/CDK6/CDKN3/CDK1
GO:0071692	protein localization to extracellular region	33	0.31402	0.956031	0.550535	0.942054	0.836219	394	tags=42%, list=35%, signal=28%	ADRA2A/HMGB1/NNAT/RAB11FIP2/WLS/NMU/FBN2/GJA1/SOX4/EFNA5/REST/FBN1/TRH/RAB3B
GO:1901137	carbohydrate derivative biosynthetic process	48	0.296016	0.961984	0.550952	0.942054	0.836219	454	tags=42%, list=41%, signal=26%	B3GAT2/RRM2/BCL2/GPC3/VCAN/GALNT12/AK4/GPC6/RRM1/GCNT1/TET1/TYMS/DTYMK/ITM2B/TK1/GXYLT1/UGP2/SCD/STT3B/SLC25A13
GO:0035051	cardiocyte differentiation	21	0.337336	0.945455	0.551553	0.942054	0.836219	86	tags=14%, list=8%, signal=13%	SEMA3C/TENM4/CCNB1
GO:1904705	regulation of vascular associated smooth muscle cell proliferation	11	0.407157	0.965934	0.552097	0.942054	0.836219	241	tags=27%, list=22%, signal=22%	IGFBP5/DNMT1/GJA1
GO:1990874	vascular associated smooth muscle cell proliferation	11	0.407157	0.965934	0.552097	0.942054	0.836219	241	tags=27%, list=22%, signal=22%	IGFBP5/DNMT1/GJA1
GO:0051649	establishment of localization in cell	218	0.260243	0.988503	0.552419	0.942054	0.836219	262	tags=24%, list=23%, signal=23%	RPS4Y1/CENPF/RASGRP1/ADRA2A/NUSAP1/ZIC1/KIF4A/DLGAP5/GTSE1/CENPE/HMGB1/AURKB/RAB11FIP2/HSPA1A/NDC80/KIF20B/NUF2/ECT2/CCNB1/CDH2/TUBA1B/CDCA8/MAD2L1/KIF2C/KIFC1/WLS/PRKCB/GAS1/KIF14/CENPA/ARL6IP1/CDK5RAP2/TUBB4B/KIF18A/KIF23/CD9/TUBA1C/INCENP/CTSC/PLK1/BCL2/HSP90B1/PSIP1/EMP2/XPO1/FAM83D/ANP32B/GJA1/SAPCD2/RARRES2/ANXA5/ARL4C/DMD
GO:0006913	nucleocytoplasmic transport	24	0.334508	0.954442	0.552897	0.942054	0.836219	378	tags=38%, list=34%, signal=25%	ZIC1/GTSE1/ECT2/XPO1/ANP32B/GAS6/CDK1/TXN/PIK3R1
GO:0071219	cellular response to molecule of bacterial origin	11	0.406562	0.964524	0.553451	0.942054	0.836219	49	tags=18%, list=4%, signal=18%	HMGB1/HMGB2
GO:0071222	cellular response to lipopolysaccharide	11	0.406562	0.964524	0.553451	0.942054	0.836219	49	tags=18%, list=4%, signal=18%	HMGB1/HMGB2
GO:0043405	regulation of MAP kinase activity	36	0.30839	0.954361	0.553633	0.942054	0.836219	103	tags=14%, list=9%, signal=13%	RASGRP1/ADRA2A/EZH2/CXCR4/EPHA4
GO:0002790	peptide secretion	30	0.317485	0.943823	0.553809	0.942054	0.836219	304	tags=33%, list=27%, signal=25%	ADRA2A/HMGB1/NNAT/RAB11FIP2/WLS/NMU/GJA1/SOX4/EFNA5/REST
GO:0009306	protein secretion	30	0.317485	0.943823	0.553809	0.942054	0.836219	304	tags=33%, list=27%, signal=25%	ADRA2A/HMGB1/NNAT/RAB11FIP2/WLS/NMU/GJA1/SOX4/EFNA5/REST
GO:0035592	establishment of protein localization to extracellular region	30	0.317485	0.943823	0.553809	0.942054	0.836219	304	tags=33%, list=27%, signal=25%	ADRA2A/HMGB1/NNAT/RAB11FIP2/WLS/NMU/GJA1/SOX4/EFNA5/REST
GO:0009408	response to heat	10	-0.328639	-0.929759	0.553903	0.942054	0.836219	174	tags=40%, list=16%, signal=34%	DNAJB1/HSPD1/CDKN1A/TCIM
GO:0034504	protein localization to nucleus	26	0.324357	0.944084	0.55665	0.944361	0.838267	378	tags=35%, list=34%, signal=23%	ZIC1/GTSE1/ECT2/PLK1/XPO1/MSX1/CDK1/TXN/PIK3R1
GO:0060401	cytosolic calcium ion transport	12	0.393078	0.953537	0.556742	0.944361	0.838267	277	tags=42%, list=25%, signal=32%	ATP2B1/MCUB/BCL2/DMD/ATP1A2
GO:0043393	regulation of protein binding	22	0.336844	0.952195	0.557072	0.944361	0.838267	103	tags=18%, list=9%, signal=17%	LEF1/AURKB/CDON/EPHA4
GO:0051169	nuclear transport	26	0.324156	0.943502	0.557882	0.944361	0.838267	378	tags=38%, list=34%, signal=26%	ZIC1/GTSE1/ECT2/PSIP1/XPO1/ANP32B/GAS6/CDK1/TXN/PIK3R1
GO:0033500	carbohydrate homeostasis	25	0.324891	0.937213	0.558052	0.944361	0.838267	94	tags=16%, list=8%, signal=15%	ADRA2A/NUCKS1/RAB11FIP2/IGFBP5
GO:0042593	glucose homeostasis	25	0.324891	0.937213	0.558052	0.944361	0.838267	94	tags=16%, list=8%, signal=15%	ADRA2A/NUCKS1/RAB11FIP2/IGFBP5
GO:0097529	myeloid leukocyte migration	12	0.39186	0.950581	0.559413	0.944684	0.838553	253	tags=50%, list=23%, signal=39%	HMGB1/MDK/SLIT2/CD99/CD9/RARRES2
GO:1902806	regulation of cell cycle G1/S phase transition	41	0.30369	0.960464	0.56	0.944684	0.838553	274	tags=34%, list=24%, signal=27%	GTSE1/EZH2/PRKDC/CCNB1/KIF14/PCNA/JADE1/E2F8/BCL2/CDC25C/FAM83D/SOX4/PLAGL1/ID2
GO:0007423	sensory organ development	78	0.27582	0.962251	0.560043	0.944684	0.838553	344	tags=33%, list=31%, signal=25%	LEF1/PRRX1/ZIC1/MFAP2/CDON/EPHA4/ATP2B1/PTN/OTX1/FJX1/BCL2/FBN2/FAT1/MAF/ANP32B/MSX1/CCNA2/WNT5A/RRM1/ROR1/HES1/POU3F4/BCL11B/CALB1/FBN1/NKD1
GO:0070085	glycosylation	14	0.373848	0.946756	0.560106	0.944684	0.838553	296	tags=29%, list=26%, signal=21%	B3GAT2/GALNT12/GCNT1/TET1
GO:2000058	regulation of ubiquitin-dependent protein catabolic process	12	0.391365	0.949383	0.560748	0.944772	0.838632	380	tags=58%, list=34%, signal=39%	HSPA1A/CDC20/PLK1/PBK/XPO1/HSPA1B/AURKA
GO:0050730	regulation of peptidyl-tyrosine phosphorylation	22	-0.257676	-0.948937	0.561224	0.944772	0.838632	166	tags=32%, list=15%, signal=28%	NTRK2/HES5/SFRP2/VEGFA/INPP5F/FGFR3/SFRP1
GO:0048732	gland development	71	0.280809	0.960978	0.561555	0.944772	0.838632	302	tags=32%, list=27%, signal=25%	SEMA3C/LEF1/NFIB/EZH2/PRKDC/BRCA2/MDK/IGFBP5/CCNB2/WLS/PTN/PCNA/E2F8/BCL2/CITED2/AK4/MSX1/WNT5A/LSR/ERBB4/ID2/HES1/TYMS
GO:0051272	positive regulation of cellular component movement	61	0.285202	0.957705	0.563396	0.945977	0.839702	165	tags=20%, list=15%, signal=18%	ADRA2A/SEMA3C/LEF1/GTSE1/HMGB1/CXCR4/KIF20B/MDK/IGFBP5/CD99/PTN/FBXO5
GO:0022029	telencephalon cell migration	10	0.409206	0.953843	0.563438	0.945977	0.839702	129	tags=20%, list=12%, signal=18%	CXCR4/SLIT2
GO:0035265	organ growth	26	0.322138	0.937627	0.564039	0.945977	0.839702	351	tags=35%, list=31%, signal=24%	TENM4/CCNB1/RSPO2/BCL2/GJA1/ERBB4/ZFPM2/CDK1/MSX2
GO:0008038	neuron recognition	16	0.359351	0.940805	0.564136	0.945977	0.839702	181	tags=25%, list=16%, signal=21%	CXCR4/EPHA4/CNTNAP2/GAP43
GO:0046622	positive regulation of organ growth	12	0.388618	0.942717	0.566088	0.948196	0.841672	341	tags=33%, list=30%, signal=23%	CCNB1/ERBB4/ZFPM2/CDK1
GO:0006959	humoral immune response	14	0.372037	0.942169	0.566711	0.948196	0.841672	437	tags=50%, list=39%, signal=31%	HMGN2/BCL2/RARRES2/SPINK5/CD83/MASP1/HLA-A
GO:0072132	mesenchyme morphogenesis	15	0.367463	0.945967	0.566929	0.948196	0.841672	263	tags=27%, list=24%, signal=21%	LEF1/HEY1/MSX1/WNT5A
GO:0008406	gonad development	39	0.302396	0.947005	0.56847	0.948196	0.841672	281	tags=38%, list=25%, signal=30%	ASPM/BRCA2/HMGB2/NASP/SLIT2/KIF18A/COL9A3/BCL2/CITED2/SLIT3/CTSV/WNT5A/BRIP1/ZFPM2/RRM1
GO:0048738	cardiac muscle tissue development	31	0.311561	0.937709	0.568698	0.948196	0.841672	526	tags=52%, list=47%, signal=28%	TENM4/CCNB1/DSG2/GJA1/WNT5A/ERBB4/ID2/ZFPM2/CDK1/BMP2/DLL1/COL11A1/SLC8A1/LRP2/CALR/BMP7
GO:0046660	female sex differentiation	20	-0.263586	-0.941818	0.569231	0.948196	0.841672	152	tags=35%, list=14%, signal=31%	CASP3/ADAMTS1/BAX/LFNG/VEGFA/PTX3/SFRP1
GO:0051051	negative regulation of transport	35	-0.232853	-0.95582	0.569343	0.948196	0.841672	94	tags=17%, list=8%, signal=16%	EPHA3/BST2/FABP5/GPM6B/SFRP1/CRH
GO:0009615	response to virus	31	-0.241558	-0.956747	0.569697	0.948196	0.841672	244	tags=52%, list=22%, signal=42%	IFITM3/BNIP3/SAMHD1/PMAIP1/SERINC5/BTBD17/DNAJC3/ENO1/ACTA2/STAT1/HMGA1/BST2/CLU/IFI6/DDIT4/ISG15
GO:0030335	positive regulation of cell migration	60	0.286361	0.956596	0.570321	0.948196	0.841672	165	tags=20%, list=15%, signal=18%	ADRA2A/SEMA3C/LEF1/GTSE1/HMGB1/CXCR4/KIF20B/MDK/IGFBP5/CD99/PTN/FBXO5
GO:2000147	positive regulation of cell motility	60	0.286361	0.956596	0.570321	0.948196	0.841672	165	tags=20%, list=15%, signal=18%	ADRA2A/SEMA3C/LEF1/GTSE1/HMGB1/CXCR4/KIF20B/MDK/IGFBP5/CD99/PTN/FBXO5
GO:0070647	protein modification by small protein conjugation or removal	55	0.288029	0.95589	0.570801	0.948196	0.841672	355	tags=42%, list=32%, signal=30%	PRKDC/IVNS1ABP/HSPA1A/BCL11A/UBE2C/MAD2L1/USP1/CDC20/CDCA3/FANCI/FBXO5/PCNA/PLK1/BCL2/BRCA1/SOX4/CCNA2/UBE2T/TRAF5/HSPA1B/CLSPN/CDK1/DTL
GO:0031331	positive regulation of cellular catabolic process	33	0.309745	0.943017	0.573127	0.948196	0.841672	198	tags=21%, list=18%, signal=18%	ADRA2A/HMGB1/HSPA1A/CDC20/ZFP36L2/CTSC/PLK1
GO:1905475	regulation of protein localization to membrane	23	0.330277	0.935871	0.573217	0.948196	0.841672	378	tags=39%, list=34%, signal=26%	RAB11FIP2/CDH2/PTN/BCL2/GPC3/GPC6/DPP10/LYPD1/PIK3R1
GO:0061136	regulation of proteasomal protein catabolic process	14	0.370604	0.938539	0.573316	0.948196	0.841672	224	tags=36%, list=20%, signal=29%	HSPA1A/CDC20/PLK1/PBK/XPO1
GO:0006977	DNA damage response, signal transduction by p53 class mediator resulting in cell cycle arrest	19	0.345538	0.945252	0.57375	0.948196	0.841672	257	tags=37%, list=23%, signal=29%	GTSE1/CCNB1/PCNA/E2F8/CDC25C/SOX4/PLAGL1
GO:0043500	muscle adaptation	13	0.378712	0.944982	0.575198	0.948196	0.841672	94	tags=15%, list=8%, signal=14%	EZH2/IGFBP5
GO:0008589	regulation of smoothened signaling pathway	12	0.386876	0.938491	0.575434	0.948196	0.841672	397	tags=58%, list=35%, signal=38%	PRRX1/ZIC1/GAS1/GPC3/SERPINE2/SALL3/OTX2
GO:1902105	regulation of leukocyte differentiation	33	0.309454	0.94213	0.575505	0.948196	0.841672	386	tags=52%, list=34%, signal=35%	RASGRP1/LEF1/HMGB1/PRKDC/MDK/ZFP36L2/FANCD2/SOX4/ID2/CDK6/GAS6/HMGB3/FBN1/SPINK5/CD83/PIK3R1/ZFP36L1
GO:0071216	cellular response to biotic stimulus	16	0.355864	0.931674	0.575916	0.948196	0.841672	267	tags=31%, list=24%, signal=24%	HMGB1/HMGB2/IGFBPL1/WNT5A/SMC1A
GO:0006518	peptide metabolic process	57	-0.209952	-0.955982	0.577778	0.948196	0.841672	222	tags=37%, list=20%, signal=31%	RPL17/ENC1/RPS6/RPL12/PPP1R15A/DNAJC3/RPS23/NTRK2/ZFP36/YBX3/QKI/CASP3/SESN2/EIF4EBP1/VIM/HM13/CLU/BTG2/RPS2/RPS26/RPS27L
GO:0003013	circulatory system process	39	-0.226322	-0.958208	0.578947	0.948196	0.841672	132	tags=21%, list=12%, signal=19%	STAT1/ANK2/SEMA3A/VEGFA/FABP5/EDNRB/CRH/FGFBP3
GO:0043583	ear development	38	0.299777	0.934789	0.579128	0.948196	0.841672	335	tags=37%, list=30%, signal=27%	PRRX1/ZIC1/EPHA4/OTX1/BCL2/MAF/ANP32B/MSX1/CCNA2/WNT5A/ROR1/HES1/POU3F4/CALB1
GO:0061025	membrane fusion	11	0.395268	0.93773	0.579161	0.948196	0.841672	331	tags=36%, list=30%, signal=26%	CXCR4/CD9/ANXA2/GAS6
GO:0016458	gene silencing	17	-0.273798	-0.930778	0.579186	0.948196	0.841672	2	tags=24%, list=0%, signal=24%	ZFP36/NEAT1/HMGA1/XIST
GO:0045597	positive regulation of cell differentiation	134	0.261739	0.958254	0.579755	0.948196	0.841672	109	tags=15%, list=10%, signal=15%	ASPM/RASGRP1/SEMA3C/LEF1/HMGB1/EZH2/PRKDC/TENM4/CXCR4/HMGB2/HSPA1A/TCF4/KIF20B/ECT2/CDON/CDH2/MDK/NAP1L1/EPHA4/AXIN2
GO:1901888	regulation of cell junction assembly	28	-0.243993	-0.938625	0.58046	0.948196	0.841672	106	tags=21%, list=9%, signal=20%	FAM107A/EPHA3/VEGFA/GPM6B/LIMCH1/SFRP1
GO:0050878	regulation of body fluid levels	41	0.299202	0.946269	0.580571	0.948196	0.841672	385	tags=41%, list=34%, signal=28%	ADRA2A/RAB11FIP2/FBLN1/CBX5/PRKCB/CD9/EMP2/GJA1/ANXA5/LSR/ERBB4/ZFPM2/ANXA2/GAS6/SERPINE2/PIK3R1/HSPB1
GO:0007224	smoothened signaling pathway	18	0.344311	0.931527	0.580605	0.948196	0.841672	397	tags=50%, list=35%, signal=33%	PRRX1/ZIC1/CDON/GAS1/GPC3/HES1/SERPINE2/SALL3/OTX2
GO:0009314	response to radiation	51	0.287895	0.942508	0.581292	0.948196	0.841672	281	tags=43%, list=25%, signal=34%	NUCKS1/PRKDC/BRCA2/AURKB/ECT2/RAD51AP1/USP1/HMGA2/PTN/PCNA/NMU/FANCD2/PCLAF/BCL2/BRCA1/PBK/POLD3/SMC1A/FEN1/ID2/ATP1A2/RRM1
GO:0001935	endothelial cell proliferation	22	-0.251607	-0.926586	0.581633	0.948196	0.841672	68	tags=27%, list=6%, signal=26%	SEMA5A/STAT1/NR4A1/VEGFA/F3/EGR3
GO:0032835	glomerulus development	13	-0.30489	-0.942982	0.581967	0.948196	0.841672	5	tags=23%, list=0%, signal=23%	ACTA2/JAG1/EGR1
GO:1901890	positive regulation of cell junction assembly	13	0.375394	0.936703	0.583113	0.948196	0.841672	56	tags=23%, list=5%, signal=22%	TPBG/LRRN1/FLRT3
GO:0032434	regulation of proteasomal ubiquitin-dependent protein catabolic process	11	0.394223	0.935249	0.583221	0.948196	0.841672	380	tags=64%, list=34%, signal=42%	HSPA1A/CDC20/PLK1/PBK/XPO1/HSPA1B/AURKA
GO:0061138	morphogenesis of a branching epithelium	35	0.302199	0.933473	0.583815	0.948196	0.841672	214	tags=29%, list=19%, signal=24%	SEMA3C/LEF1/MDK/RSPO3/SLIT2/TIMELESS/RSPO2/BCL2/GPC3/SPINT2
GO:0030323	respiratory tube development	35	-0.230627	-0.946681	0.583942	0.948196	0.841672	18	tags=11%, list=2%, signal=12%	VEGFA/SPRY2/DPPA4/CRH
GO:0030324	lung development	35	-0.230627	-0.946681	0.583942	0.948196	0.841672	18	tags=11%, list=2%, signal=12%	VEGFA/SPRY2/DPPA4/CRH
GO:0048639	positive regulation of developmental growth	30	0.311086	0.924799	0.584039	0.948196	0.841672	496	tags=50%, list=44%, signal=29%	PRKDC/CXCR4/CCNB1/BCL2/CRABP2/ERBB4/ZFPM2/EFNA5/CDK1/FN1/SHTN1/SYT1/EZR/DLL1/MAP1B
GO:0070661	leukocyte proliferation	28	0.309627	0.914986	0.584541	0.948196	0.841672	203	tags=21%, list=18%, signal=18%	RASGRP1/LEF1/HMGB1/HELLS/ATAD5/BCL2
GO:0021536	diencephalon development	20	-0.259821	-0.928369	0.584615	0.948196	0.841672	159	tags=40%, list=14%, signal=35%	PAX6/ARX/SEMA5A/POU3F2/SEMA3A/SOX3/BAX/CRH
GO:0002705	positive regulation of leukocyte mediated immunity	10	0.40373	0.941078	0.585266	0.948196	0.841672	226	tags=30%, list=20%, signal=24%	RASGRP1/ATAD5/RIF1
GO:0002708	positive regulation of lymphocyte mediated immunity	10	0.40373	0.941078	0.585266	0.948196	0.841672	226	tags=30%, list=20%, signal=24%	RASGRP1/ATAD5/RIF1
GO:0001817	regulation of cytokine production	50	0.288794	0.943411	0.585284	0.948196	0.841672	91	tags=16%, list=8%, signal=15%	RASGRP1/ADRA2A/LEF1/HMGB1/PRKDC/HMGB2/HSPA1A/MDK
GO:0045664	regulation of neuron differentiation	109	0.263022	0.948281	0.585921	0.948196	0.841672	160	tags=17%, list=14%, signal=16%	ASPM/SEMA3C/PRRX1/EZH2/CXCR4/HEY1/TCF4/ECT2/CDON/CDH2/MDK/EPHA4/BCL11A/SLIT2/CDC20/FZD1/PTN/CDK5RAP2
GO:0055088	lipid homeostasis	13	-0.302893	-0.936805	0.586066	0.948196	0.841672	785	tags=46%, list=70%, signal=14%	XBP1/INSIG1/RBP1/SESN2/IRS2/LIMA1
GO:0098609	cell-cell adhesion	100	0.265552	0.95093	0.586708	0.948196	0.841672	479	tags=41%, list=43%, signal=26%	RASGRP1/LEF1/HMGB1/TENM4/FLRT3/CDH2/MDK/DSG2/CD99/FAT3/CD9/BCL2/FAT1/SPINT2/IGSF21/CITED2/SOX4/GPC6/WNT5A/GCNT1/EFNA5/HES1/ANXA2/CD24/ADGRL3/SERPINE2/CD83/PCDH7/PIK3R1/HSPB1/ZFP36L1/WNT7B/MEGF10/FN1/HLA-A/BMP2/PLPP3/PERP/EZR/MYL12A/PTPRD
GO:0061564	axon development	90	-0.197987	-0.986804	0.586957	0.948196	0.841672	166	tags=24%, list=15%, signal=23%	NTRK2/SEMA5A/CASP3/ETV1/FOXG1/POU3F2/EFNB2/DOK5/IRS2/KIF5C/SEMA3A/METRN/PALLD/EPHA3/SHC3/LGI1/MT3/VEGFA/INPP5F/EGR2/PLP1/ANOS1
GO:0030833	regulation of actin filament polymerization	12	0.383851	0.931154	0.58745	0.948239	0.841709	259	tags=33%, list=23%, signal=26%	TMSB15A/SLIT2/ADD3/CAPG
GO:0007162	negative regulation of cell adhesion	23	0.326033	0.923845	0.589487	0.950015	0.843286	384	tags=43%, list=34%, signal=29%	HMGB1/FBLN1/MDK/CD9/SPINT2/MAP4K4/EFNA5/SERPINE2/PIK3R1/SEMA6A
GO:0032392	DNA geometric change	23	0.326183	0.924269	0.589487	0.950015	0.843286	580	tags=74%, list=52%, signal=36%	TOP2A/HMGB1/HMGB2/BRIP1/BLM/GINS2/PIF1/HMGB3/RFC3/MCM3/MCM7/RFC2/GINS4/RFC4/MCM4/DSCC1/CHD1
GO:0010563	negative regulation of phosphorus metabolic process	67	-0.203448	-0.951466	0.591549	0.951827	0.844894	134	tags=19%, list=12%, signal=18%	SFRP2/PCDH11X/IRS2/MYC/CIB1/BAX/DUSP4/INPP5F/CDKN1A/CAMK2N1/DDIT4/SPRY2/SFRP1
GO:0045936	negative regulation of phosphate metabolic process	67	-0.203448	-0.951466	0.591549	0.951827	0.844894	134	tags=19%, list=12%, signal=18%	SFRP2/PCDH11X/IRS2/MYC/CIB1/BAX/DUSP4/INPP5F/CDKN1A/CAMK2N1/DDIT4/SPRY2/SFRP1
GO:2001233	regulation of apoptotic signaling pathway	46	-0.21142	-0.944249	0.59292	0.952279	0.845296	243	tags=39%, list=22%, signal=32%	BNIP3/PMAIP1/TNFRSF12A/P4HB/CREB3/TIMP3/RRM2B/YBX3/ENO1/SFRP2/CHCHD10/BBC3/BAX/DDIT3/CLU/HERPUD1/IFI6/SFRP1
GO:0032446	protein modification by small protein conjugation	47	0.288815	0.93451	0.593505	0.952279	0.845296	246	tags=32%, list=22%, signal=26%	PRKDC/IVNS1ABP/HSPA1A/BCL11A/UBE2C/MAD2L1/CDC20/CDCA3/FANCI/FBXO5/PCNA/PLK1/BCL2/BRCA1/SOX4
GO:0031032	actomyosin structure organization	21	-0.258305	-0.929729	0.593909	0.952279	0.845296	13	tags=10%, list=1%, signal=10%	LIMCH1/SFRP1
GO:0046390	ribose phosphate biosynthetic process	13	-0.29766	-0.92062	0.594262	0.952279	0.845296	231	tags=46%, list=21%, signal=37%	MPC1/ACSS2/ATP5MC1/ENO1/PRPS1/APRT
GO:0016579	protein deubiquitination	13	0.372614	0.929766	0.594987	0.952279	0.845296	341	tags=46%, list=30%, signal=32%	USP1/CDC20/BRCA1/CCNA2/CLSPN/CDK1
GO:0070646	protein modification by small protein removal	13	0.372614	0.929766	0.594987	0.952279	0.845296	341	tags=46%, list=30%, signal=32%	USP1/CDC20/BRCA1/CCNA2/CLSPN/CDK1
GO:0045598	regulation of fat cell differentiation	24	-0.240847	-0.912563	0.596154	0.952279	0.845296	165	tags=25%, list=15%, signal=22%	ZFP36/SFRP2/JAG1/DDIT3/FRZB/SFRP1
GO:0009895	negative regulation of catabolic process	22	0.326389	0.922641	0.596774	0.952279	0.845296	379	tags=45%, list=34%, signal=31%	ADRA2A/EPHA4/AXIN2/MAD2L1/BCL2/PBK/ANXA2/IGF2BP1/SERPINE2/CST3
GO:0051271	negative regulation of cellular component movement	47	0.288172	0.932427	0.596865	0.952279	0.845296	270	tags=30%, list=24%, signal=24%	SEMA3C/HMGB1/FBLN1/IGFBP5/DACH1/SLIT2/PTN/CD9/BCL2/SPINT2/CITED2/GJA1/WNT5A/ERBB4
GO:0030509	BMP signaling pathway	22	-0.247095	-0.90997	0.596939	0.952279	0.845296	12	tags=18%, list=1%, signal=18%	HES5/SFRP2/SFRP1/EGR1
GO:0040029	regulation of gene expression, epigenetic	17	-0.269246	-0.915305	0.597285	0.952279	0.845296	99	tags=24%, list=9%, signal=22%	SERTAD1/HMGA1/TFAP2C/XIST
GO:1901653	cellular response to peptide	36	0.3004	0.929635	0.597463	0.952279	0.845296	278	tags=28%, list=25%, signal=22%	NUCKS1/PRKDC/EPHA4/PRKCB/ATP2B1/TIMELESS/GJA1/CCNA2/RARRES2/BRIP1
GO:0050796	regulation of insulin secretion	14	-0.28661	-0.909654	0.6	0.954681	0.847428	12	tags=29%, list=1%, signal=29%	IRS2/SLC2A1/SFRP1/CRH
GO:0050727	regulation of inflammatory response	16	0.350971	0.918864	0.600785	0.954681	0.847428	263	tags=31%, list=24%, signal=24%	MDK/FANCD2/CTSC/PBK/WNT5A
GO:0090100	positive regulation of transmembrane receptor protein serine/threonine kinase signaling pathway	12	0.380242	0.922398	0.600801	0.954681	0.847428	526	tags=83%, list=47%, signal=45%	TTK/GPC3/CITED2/MSX1/HES1/MSX2/SULF1/BMP2/CDKN1C/BMP7
GO:0007275	multicellular organism development	544	0.249791	0.968153	0.601399	0.954681	0.847428	306	tags=29%, list=27%, signal=41%	RPS4Y1/CENPF/ASPM/NFIA/RASGRP1/TOP2A/SEMA3C/CENPU/LEF1/PRRX1/ZIC1/NFIB/CENPE/TPBG/HMGB1/LBR/EZH2/PRKDC/TENM4/BRCA2/CXCR4/AURKB/HMGB2/NNAT/LRRN1/HEY1/FLRT3/MNS1/HSPA1A/TCF4/MFAP2/AMBN/RTKN2/TACC3/KIF20B/ECT2/FBLN1/SP5/CIT/NASP/CDON/ZIC4/CCNB1/FOXM1/CDH2/MDK/IGFBP5/IL17RD/RSPO3/COL9A1/NAP1L1/EPHA4/EMX2/AXIN2/DSG2/BCL11A/CCNB2/NEK2/DACH1/SLIT2/WLS/USP1/PRKCB/HMGA2/PAX3/ATP2B1/CDC20/KIF14/CNTNAP2/FZD…
GO:0019222	regulation of metabolic process	544	0.249764	0.968047	0.601399	0.954681	0.847428	344	tags=32%, list=31%, signal=43%	RPS4Y1/CENPF/NFIA/RASGRP1/ADRA2A/TOP2A/KNL1/LEF1/PRRX1/NUCKS1/ZIC1/DLGAP5/NFIB/CENPE/BIRC5/TLE4/TMPO/HMGB1/CDCA7/EZH2/PRKDC/BRCA2/TEX15/CXCR4/AURKB/HMGB2/HEY1/IVNS1ABP/TTK/HSPA1A/TCF4/MFAP2/RTKN2/ECT2/PKIB/FBLN1/DEK/SP5/CDON/CKS1B/ZIC4/CCNB1/FOXM1/CBX5/CDH2/MDK/IGFBP5/CKAP2/PTTG1/EPHA4/CDCA2/EMX2/AXIN2/BCL11A/CCNB2/MXD3/UBE2C/RAD51AP1/MAD2L1/HMGN5/NEK2/TPX2/DACH1/SLIT2/USP1/PRKCB/HMGA2/PAX3/ATP2B…
GO:0055024	regulation of cardiac muscle tissue development	17	0.343654	0.915995	0.601793	0.954681	0.847428	341	tags=29%, list=30%, signal=21%	CCNB1/GJA1/ERBB4/ZFPM2/CDK1
GO:0006909	phagocytosis	17	0.343243	0.914901	0.603073	0.955965	0.848567	93	tags=18%, list=8%, signal=16%	HMGB1/RAB11FIP2/COLEC12
GO:1902533	positive regulation of intracellular signal transduction	83	0.263494	0.928984	0.604651	0.957063	0.849542	132	tags=17%, list=12%, signal=16%	RASGRP1/ADRA2A/HMGB1/EZH2/CXCR4/HSPA1A/RTKN2/ECT2/CDON/CDH2/IGFBP5/EPHA4/WLS/PRKCB
GO:0002062	chondrocyte differentiation	20	0.328976	0.912369	0.604709	0.957063	0.849542	133	tags=20%, list=12%, signal=18%	NFIB/MDK/AXIN2/HMGA2
GO:0002262	myeloid cell homeostasis	19	0.337088	0.922136	0.60625	0.957849	0.85024	60	tags=21%, list=5%, signal=20%	HMGB1/PRKDC/HMGB2/HSPA1A
GO:0090305	nucleic acid phosphodiester bond hydrolysis	19	0.337366	0.922896	0.60625	0.957849	0.85024	390	tags=47%, list=35%, signal=31%	HMGB1/HMGB2/ATAD5/PCNA/POLD3/FEN1/RBBP8/RFC3/DCP2
GO:0038061	NIK/NF-kappaB signaling	10	0.396245	0.923631	0.607094	0.957849	0.85024	65	tags=20%, list=6%, signal=19%	HMGB1/RTKN2
GO:1901222	regulation of NIK/NF-kappaB signaling	10	0.396245	0.923631	0.607094	0.957849	0.85024	65	tags=20%, list=6%, signal=19%	HMGB1/RTKN2
GO:0001936	regulation of endothelial cell proliferation	21	-0.256126	-0.921887	0.609137	0.959051	0.851307	68	tags=29%, list=6%, signal=27%	SEMA5A/STAT1/NR4A1/VEGFA/F3/EGR3
GO:0050863	regulation of T cell activation	31	0.302393	0.910116	0.609319	0.959051	0.851307	378	tags=35%, list=34%, signal=24%	RASGRP1/LEF1/HMGB1/MDK/FANCD2/SOX4/HES1/CD24/SPINK5/CD83/PIK3R1
GO:0042177	negative regulation of protein catabolic process	10	0.395015	0.920765	0.609823	0.959051	0.851307	379	tags=60%, list=34%, signal=40%	EPHA4/MAD2L1/PBK/ANXA2/SERPINE2/CST3
GO:0003156	regulation of animal organ formation	12	0.377744	0.91634	0.610147	0.959051	0.851307	618	tags=75%, list=55%, signal=34%	CITED2/WNT5A/HES1/SULF1/BMP2/BMP7/WNT2B/PIM1/ROBO2
GO:0003229	ventricular cardiac muscle tissue development	10	0.394692	0.920012	0.611187	0.959051	0.851307	624	tags=80%, list=56%, signal=36%	DSG2/ID2/ZFPM2/COL11A1/LRP2/DSP/HEY2/FGFR2
GO:0022408	negative regulation of cell-cell adhesion	14	0.362056	0.916892	0.611625	0.959051	0.851307	214	tags=29%, list=19%, signal=23%	HMGB1/MDK/CD9/SPINT2
GO:0099054	presynapse assembly	11	0.387074	0.918291	0.611637	0.959051	0.851307	263	tags=27%, list=24%, signal=21%	FZD1/GPC6/WNT5A
GO:0099172	presynapse organization	11	0.387074	0.918291	0.611637	0.959051	0.851307	263	tags=27%, list=24%, signal=21%	FZD1/GPC6/WNT5A
GO:0060537	muscle tissue development	55	0.277638	0.921405	0.614709	0.962524	0.854389	279	tags=27%, list=25%, signal=22%	CENPF/SEMA3C/LEF1/TENM4/CDON/CCNB1/IGFBP5/DSG2/BCL2/DMRTA2/GJA1/WNT5A/ERBB4/ID2/ZFPM2
GO:0046683	response to organophosphorus	17	-0.266239	-0.905084	0.615385	0.962524	0.854389	154	tags=29%, list=14%, signal=26%	HSPD1/STAT1/CDO1/FOSB/FOS
GO:0002065	columnar/cuboidal epithelial cell differentiation	17	0.339943	0.906104	0.615877	0.962524	0.854389	325	tags=41%, list=29%, signal=30%	CDH2/EMX1/SOX4/WNT5A/HES1/TYMS/CDK6
GO:0010595	positive regulation of endothelial cell migration	14	-0.281691	-0.894043	0.616327	0.962524	0.854389	159	tags=36%, list=14%, signal=31%	SEMA5A/PLK2/CIB1/VEGFA/RHOB
GO:0042592	homeostatic process	146	0.256429	0.947289	0.616633	0.962524	0.854389	399	tags=38%, list=36%, signal=28%	ADRA2A/NUCKS1/HMGB1/EZH2/PRKDC/BRCA2/CXCR4/AURKB/HMGB2/RAB11FIP2/HSPA1A/MFAP2/PKIB/CDH2/IGFBP5/CCNB2/UBE2C/NEK2/PRKCB/ATP2B1/MCUB/EMX1/PCNA/NMU/BCL2/HSP90B1/POLD3/RIF1/GJA1/SOX4/DMD/WNT5A/NELL2/LSR/FEN1/ID2/ATP1A2/EFNA5/NCAPG2/BLM/CDK6/PIF1/GAS6/HSPA1B/CALB1/CD24/RFC3/TXN/SLC7A8/PIK3R1/HSPB1/ZFP36L1/DCP2/RPS17/GRAMD1B/WNT7B
GO:0048523	negative regulation of cellular process	473	0.249437	0.966108	0.617383	0.962524	0.854389	390	tags=36%, list=35%, signal=41%	CENPF/ASPM/NFIA/ADRA2A/TOP2A/SEMA3C/KNL1/LEF1/PRRX1/NFIB/GTSE1/BUB1B/BIRC5/TLE4/HMGB1/EZH2/PRKDC/BRCA2/AURKB/HMGB2/PRR11/HEY1/IVNS1ABP/TTK/HSPA1A/NDC80/RTKN2/KIF20B/PKIB/FBLN1/SP5/CCNB1/FOXM1/CBX5/CDH2/MDK/IGFBP5/IL17RD/CKAP2/TMSB15A/PTTG1/EPHA4/EMX2/AXIN2/BCL11A/MXD3/MAD2L1/HMGN5/NEK2/BUB1/TPX2/DACH1/SLIT2/PRKCB/HMGA2/GAS1/CDC20/KIF14/ORC6/FZD1/EMX1/HELLS/PTN/ARL6IP1/CDK5RAP2/ZFP36L2/RAD21/FBXO5…
GO:0050793	regulation of developmental process	307	0.24981	0.961647	0.617618	0.962524	0.854389	386	tags=36%, list=34%, signal=32%	CENPF/ASPM/RASGRP1/SEMA3C/LEF1/PRRX1/NFIB/TPBG/HMGB1/EZH2/PRKDC/TENM4/BRCA2/CXCR4/HMGB2/LRRN1/HEY1/FLRT3/HSPA1A/TCF4/KIF20B/ECT2/FBLN1/CDON/CCNB1/FOXM1/CDH2/MDK/IGFBP5/IL17RD/RSPO3/NAP1L1/EPHA4/AXIN2/BCL11A/SLIT2/PRKCB/HMGA2/ATP2B1/CDC20/KIF14/FZD1/EMX1/DMRT3/PTN/CDK5RAP2/ZFP36L2/FBXO5/ATAD5/PRTG/GAP43/COL4A2/RSPO2/FANCD2/CTSC/RACGAP1/BCL2/RND3/GPC3/FBN2/DMRTA2/BRCA1/EMP2/RIF1/MAF/CITED2/DNMT1/AN…
GO:0042445	hormone metabolic process	16	-0.275112	-0.922058	0.617647	0.962524	0.854389	5	tags=12%, list=0%, signal=13%	FDXR/EGR1
GO:0021871	forebrain regionalization	12	0.376091	0.912329	0.618158	0.96258	0.854439	466	tags=50%, list=42%, signal=29%	EMX2/EMX1/DMRTA2/WNT7B/FEZF2/BMP2
GO:0031424	keratinization	10	0.389419	0.907721	0.619372	0.962994	0.854806	552	tags=60%, list=49%, signal=31%	DSG2/SPINK5/CNFN/PERP/DSC2/DSP
GO:2000648	positive regulation of stem cell proliferation	10	0.389531	0.907982	0.619372	0.962994	0.854806	241	tags=40%, list=22%, signal=32%	ASPM/HMGA2/DMRTA2/GJA1
GO:0048562	embryonic organ morphogenesis	31	0.297658	0.895867	0.620072	0.963343	0.855116	339	tags=35%, list=30%, signal=25%	PRRX1/ZIC1/MFAP2/OTX1/FBN2/MSX1/WNT5A/ID2/HES1/POU3F4/FBN1
GO:0010212	response to ionizing radiation	24	0.315437	0.900029	0.623426	0.967131	0.858479	219	tags=38%, list=20%, signal=31%	NUCKS1/PRKDC/BRCA2/ECT2/RAD51AP1/HMGA2/FANCD2/BCL2/BRCA1
GO:0014706	striated muscle tissue development	49	0.278169	0.906334	0.623464	0.967131	0.858479	279	tags=29%, list=25%, signal=22%	CENPF/SEMA3C/LEF1/TENM4/CDON/CCNB1/DSG2/BCL2/DMRTA2/GJA1/WNT5A/ERBB4/ID2/ZFPM2
GO:0030072	peptide hormone secretion	17	0.336568	0.89711	0.62484	0.968526	0.859717	304	tags=47%, list=27%, signal=35%	ADRA2A/NNAT/RAB11FIP2/NMU/GJA1/SOX4/EFNA5/REST
GO:0031571	mitotic G1 DNA damage checkpoint	22	0.317602	0.897802	0.626551	0.968857	0.860011	257	tags=36%, list=23%, signal=29%	GTSE1/PRKDC/CCNB1/PCNA/E2F8/CDC25C/SOX4/PLAGL1
GO:0044783	G1 DNA damage checkpoint	22	0.317602	0.897802	0.626551	0.968857	0.860011	257	tags=36%, list=23%, signal=29%	GTSE1/PRKDC/CCNB1/PCNA/E2F8/CDC25C/SOX4/PLAGL1
GO:0044819	mitotic G1/S transition checkpoint	22	0.317602	0.897802	0.626551	0.968857	0.860011	257	tags=36%, list=23%, signal=29%	GTSE1/PRKDC/CCNB1/PCNA/E2F8/CDC25C/SOX4/PLAGL1
GO:0045682	regulation of epidermis development	16	0.344686	0.902411	0.626963	0.968857	0.860011	386	tags=44%, list=34%, signal=29%	EZH2/CTSV/WNT5A/HES1/SPINK5/MSX2/ZFP36L1
GO:0009967	positive regulation of signal transduction	137	0.255583	0.940256	0.628688	0.970782	0.86172	270	tags=26%, list=24%, signal=22%	ASPM/RASGRP1/ADRA2A/PRRX1/NUCKS1/HMGB1/EZH2/CXCR4/TTK/HSPA1A/RTKN2/ECT2/CDON/CDH2/IGFBP5/RSPO3/EPHA4/DEPDC1B/AXIN2/WLS/PRKCB/RSPO1/RSPO2/CTSC/BCL2/GPC3/EMP2/PBK/CITED2/GJA1/SOX4/MSX1/WNT5A/MAP4K4/ERBB4
GO:0090102	cochlea development	12	0.372197	0.902883	0.630174	0.971368	0.86224	335	tags=50%, list=30%, signal=35%	EPHA4/CCNA2/WNT5A/HES1/POU3F4/CALB1
GO:0008217	regulation of blood pressure	16	-0.271839	-0.911088	0.630252	0.971368	0.86224	24	tags=19%, list=2%, signal=19%	ACTA2/EDNRB/CRH
GO:0042391	regulation of membrane potential	31	0.294733	0.887063	0.630824	0.971368	0.86224	294	tags=26%, list=26%, signal=20%	DSG2/PIEZO2/PTN/BCL2/GJA1/DMD/ATP1A2/KCNQ3
GO:0030282	bone mineralization	18	0.330413	0.893927	0.630982	0.971368	0.86224	209	tags=33%, list=19%, signal=28%	AXIN2/ATP2B1/PTN/RSPO2/GPC3/FBN2
GO:0006835	dicarboxylic acid transport	10	-0.31723	-0.897483	0.63197	0.971743	0.862573	4	tags=30%, list=0%, signal=30%	NTRK2/SLC1A5/SLC1A3
GO:0009636	response to toxic substance	28	-0.233609	-0.898679	0.632184	0.971743	0.862573	188	tags=25%, list=17%, signal=21%	TXNDC17/MT2A/SESN2/BAX/MT3/CDKN1A/FOS
GO:0030183	B cell differentiation	17	-0.259235	-0.881273	0.633484	0.973005	0.863693	95	tags=24%, list=8%, signal=22%	BAX/LFNG/CMTM7/SFRP1
GO:2000242	negative regulation of reproductive process	12	0.371306	0.900722	0.634179	0.973335	0.863986	279	tags=42%, list=25%, signal=32%	TTK/FBXO5/GJA1/WNT5A/ZFPM2
GO:0006164	purine nucleotide biosynthetic process	13	-0.289208	-0.894477	0.635246	0.974236	0.864786	231	tags=46%, list=21%, signal=37%	MPC1/ACSS2/ATP5MC1/ENO1/PRPS1/APRT
GO:0060562	epithelial tube morphogenesis	50	0.278465	0.909668	0.636566	0.97467	0.865171	263	tags=30%, list=24%, signal=24%	LEF1/CXCR4/KIF20B/MDK/EPHA4/SLIT2/FZD1/TIMELESS/RSPO2/BCL2/GPC3/SPINT2/IRX1/SOX4/WNT5A
GO:0055008	cardiac muscle tissue morphogenesis	10	0.384805	0.896967	0.638472	0.97467	0.865171	624	tags=80%, list=56%, signal=36%	WNT5A/ZFPM2/BMP2/COL11A1/LRP2/DSP/HEY2/FGFR2
GO:0097306	cellular response to alcohol	10	-0.314918	-0.890942	0.639405	0.97467	0.865171	64	tags=20%, list=6%, signal=19%	HMGCS1/SFRP1
GO:0043254	regulation of protein-containing complex assembly	43	0.283391	0.899064	0.640091	0.97467	0.865171	259	tags=23%, list=23%, signal=19%	HMGB1/HSPA1A/TMSB15A/SLIT2/KIF14/CDK5RAP2/CKAP5/ADD3/HJURP/CAPG
GO:0045047	protein targeting to ER	12	0.367968	0.892625	0.640854	0.97467	0.865171	1	tags=8%, list=0%, signal=8%	RPS4Y1
GO:0072599	establishment of protein localization to endoplasmic reticulum	12	0.367968	0.892625	0.640854	0.97467	0.865171	1	tags=8%, list=0%, signal=8%	RPS4Y1
GO:0007159	leukocyte cell-cell adhesion	33	0.29365	0.894014	0.640904	0.97467	0.865171	91	tags=12%, list=8%, signal=11%	RASGRP1/LEF1/HMGB1/MDK
GO:0035282	segmentation	17	0.329154	0.877346	0.641485	0.97467	0.865171	109	tags=24%, list=10%, signal=22%	SEMA3C/LEF1/PRKDC/AXIN2
GO:0002700	regulation of production of molecular mediator of immune response	12	0.36697	0.890203	0.64219	0.97467	0.865171	347	tags=42%, list=31%, signal=29%	PRKDC/ATAD5/RIF1/WNT5A/SPINK5
GO:0048863	stem cell differentiation	35	-0.226336	-0.929071	0.642336	0.97467	0.865171	58	tags=26%, list=5%, signal=25%	SEMA5A/HES5/JAG1/SEMA3A/LMO2/SOX21/EDNRB/FRZB/SFRP1
GO:0030100	regulation of endocytosis	17	-0.257584	-0.875659	0.642534	0.97467	0.865171	143	tags=41%, list=13%, signal=36%	CD63/ARC/EFNB2/B2M/EPHA3/CLU/VEGFA
GO:0030901	midbrain development	17	-0.256731	-0.87276	0.642534	0.97467	0.865171	20	tags=18%, list=2%, signal=18%	SFRP2/PLP1/SFRP1
GO:0003203	endocardial cushion morphogenesis	10	0.384105	0.895335	0.642565	0.97467	0.865171	618	tags=70%, list=55%, signal=32%	HEY1/MSX1/MSX2/BMP2/BMP7/HEY2/ROBO2
GO:1903052	positive regulation of proteolysis involved in cellular protein catabolic process	11	0.376901	0.894156	0.64276	0.97467	0.865171	198	tags=36%, list=18%, signal=30%	HSPA1A/CDC20/CTSC/PLK1
GO:0034641	cellular nitrogen compound metabolic process	456	0.247598	0.959028	0.644	0.97467	0.865171	342	tags=31%, list=31%, signal=37%	RPS4Y1/CENPF/NFIA/TOP2A/LEF1/PRRX1/NUCKS1/ZIC1/DLGAP5/NFIB/BIRC5/TLE4/TMPO/HMGB1/CDCA7/EZH2/PRKDC/BRCA2/TEX15/AURKB/HMGB2/HEY1/IVNS1ABP/HSPA1A/TCF4/RTKN2/PKIB/DEK/SP5/CDON/CKS1B/ZIC4/CCNB1/FOXM1/CBX5/MDK/IGFBP5/CKAP2/PTTG1/EPHA4/EMX2/AXIN2/BCL11A/MXD3/RAD51AP1/HMGN5/NEK2/DACH1/USP1/PRKCB/HMGA2/PAX3/ORC6/FZD1/EMX1/HELLS/DMRT3/OTX1/CDK5RAP2/ZFP36L2/RAD21/FANCI/SUPT16H/FBXO5/ITGB3BP/RRM2/NEUROG2/ATA…
GO:0042060	wound healing	47	0.277404	0.897587	0.645017	0.97467	0.865171	415	tags=38%, list=37%, signal=25%	ADRA2A/CXCR4/FBLN1/CBX5/PRKCB/CD9/GJA1/ANXA5/WNT5A/ZFPM2/ANXA2/GAS6/MSX2/SERPINE2/PIK3R1/HSPB1/SPARC/FN1
GO:0006614	SRP-dependent cotranslational protein targeting to membrane	10	0.381924	0.890251	0.645293	0.97467	0.865171	1	tags=10%, list=0%, signal=10%	RPS4Y1
GO:0080134	regulation of response to stress	136	0.254153	0.934978	0.646045	0.97467	0.865171	385	tags=36%, list=34%, signal=27%	RASGRP1/ADRA2A/PRRX1/HMGB1/PRKDC/TEX15/CXCR4/HMGB2/HSPA1A/DEK/FOXM1/MDK/EPHA4/AXIN2/RAD51AP1/USP1/HMGA2/FZD1/PTN/FBXO5/ATAD5/PCNA/CD9/TIMELESS/FANCD2/CTSC/BCL2/BRCA1/PBK/RIF1/GJA1/HTRA1/MSX1/WNT5A/MAP4K4/PARPBP/ANXA2/REST/TRAF5/CDK6/HSPA1B/HMGB3/SPINK5/CHEK1/SERPINE2/STK26/TXN/PIK3R1/HSPB1
GO:0051047	positive regulation of secretion	20	-0.248405	-0.887577	0.646154	0.97467	0.865171	24	tags=15%, list=2%, signal=15%	IRS2/EDNRB/CRH
GO:0032101	regulation of response to external stimulus	66	0.269751	0.916641	0.646355	0.97467	0.865171	263	tags=27%, list=24%, signal=22%	RASGRP1/SEMA3C/HMGB1/PRKDC/CXCR4/HMGB2/MDK/EPHA4/SLIT2/PTN/CD9/FANCD2/CTSC/PBK/GJA1/HTRA1/RARRES2/WNT5A
GO:0022613	ribonucleoprotein complex biogenesis	11	-0.298571	-0.869564	0.646388	0.97467	0.865171	44	tags=36%, list=4%, signal=35%	RPS6/RPL12/RPS2/RPS27L
GO:0001816	cytokine production	54	0.274936	0.906361	0.646733	0.97467	0.865171	91	tags=15%, list=8%, signal=14%	RASGRP1/ADRA2A/LEF1/HMGB1/PRKDC/HMGB2/HSPA1A/MDK
GO:0070727	cellular macromolecule localization	170	0.251927	0.939376	0.646761	0.97467	0.865171	394	tags=35%, list=35%, signal=27%	RPS4Y1/KNL1/ZIC1/GTSE1/EZH2/BRCA2/AURKB/RAB11FIP2/TTK/NDC80/KIF20B/ECT2/CDH2/TMSB15A/AXIN2/WLS/CNTNAP2/CENPA/PTN/ARL6IP1/RAD21/PLK1/BCL2/HSP90B1/GPC3/EMP2/XPO1/FAM83D/FSIP2/ANP32B/CNTLN/ESCO2/GJA1/SAPCD2/MSX1/GPC6/ARL4C/DMD/WNT5A/ERBB4/CDCA5/DPP10/SPDL1/ANXA2/GPSM2/EPB41L2/NSG1/GAS6/CD24/CDK1/LYPD1/BUB3/SPAG5/TXN/PIK3R1/AURKA/HSPB1/ZFP36L1/RPS17/RAB3B
GO:0065009	regulation of molecular function	290	0.247478	0.952044	0.648	0.97467	0.865171	347	tags=32%, list=31%, signal=30%	RASGRP1/ADRA2A/KNL1/LEF1/NUCKS1/ANP32E/CENPE/BIRC5/HMGB1/EZH2/CXCR4/NCAPH/AURKB/HMGB2/HEY1/RAB11FIP2/HSPA1A/RTKN2/ECT2/PKIB/FBLN1/CDON/CKS1B/CCNB1/PTTG1/EPHA4/DEPDC1B/CCNB2/UBE2C/MAD2L1/NEK2/TPX2/SLIT2/PRKCB/HMGA2/CDC20/KIF14/FZD1/PTN/ARL6IP1/FBXO5/NEUROG2/PCNA/FANCD2/ZIC2/INCENP/PLK1/RACGAP1/BCL2/ARHGAP11A/HSP90B1/GPC3/CDC25C/SPINT2/EMP2/PBK/ANP32B/GJA1/HJURP/MSX1/CCNA2/ANXA5/DMD/WNT5A/DNAJC9/MA…
GO:0048813	dendrite morphogenesis	10	0.380461	0.886839	0.648022	0.97467	0.865171	157	tags=20%, list=14%, signal=17%	EPHA4/PTN
GO:0009894	regulation of catabolic process	75	0.266063	0.921402	0.648562	0.97467	0.865171	390	tags=39%, list=35%, signal=27%	ADRA2A/HMGB1/HSPA1A/EPHA4/AXIN2/MAD2L1/CDC20/ZFP36L2/CTSC/PLK1/BCL2/GPC3/PBK/XPO1/FAM83D/GJA1/RARRES2/WNT5A/ANXA2/IGF2BP1/HSPA1B/NKD1/DTL/SERPINE2/CST3/AURKA/HSPB1/ZFP36L1/DCP2
GO:0008064	regulation of actin polymerization or depolymerization	14	-0.273527	-0.868132	0.64898	0.97467	0.865171	173	tags=36%, list=15%, signal=31%	ARHGAP18/SEMA5A/IQGAP2/PREX1/LIMA1
GO:0030832	regulation of actin filament length	14	-0.273527	-0.868132	0.64898	0.97467	0.865171	173	tags=36%, list=15%, signal=31%	ARHGAP18/SEMA5A/IQGAP2/PREX1/LIMA1
GO:0060563	neuroepithelial cell differentiation	11	0.371988	0.882499	0.65088	0.976634	0.866915	299	tags=36%, list=27%, signal=27%	CDH2/EMX1/SOX4/HES1
GO:0048678	response to axon injury	19	0.322478	0.882171	0.65125	0.976634	0.866915	203	tags=26%, list=18%, signal=22%	FLRT3/EPHA4/PTN/GAP43/BCL2
GO:0006508	proteolysis	124	0.252443	0.921798	0.654004	0.978157	0.868266	360	tags=36%, list=32%, signal=28%	ADRA2A/LEF1/BUB1B/BIRC5/HMGB1/AURKB/HSPA1A/FBLN1/ECEL1/CCNB1/PTTG1/EPHA4/UBE2C/MAD2L1/USP1/GAS1/CDC20/KIF14/ARL6IP1/FBXO5/CTSC/PLK1/HSP90B1/GPC3/SPINT2/BRCA1/PBK/XPO1/ANP32B/HTRA1/CCNA2/CTSV/DPP10/PCSK1N/ANXA2/REST/UACA/GAS6/HSPA1B/CLSPN/CDK1/SPINK5/BUB3/DTL/SERPINE2
GO:0034613	cellular protein localization	168	0.251827	0.938384	0.654509	0.978157	0.868266	394	tags=35%, list=35%, signal=27%	RPS4Y1/KNL1/ZIC1/GTSE1/EZH2/BRCA2/AURKB/RAB11FIP2/TTK/NDC80/KIF20B/ECT2/CDH2/TMSB15A/AXIN2/WLS/CNTNAP2/CENPA/PTN/ARL6IP1/RAD21/PLK1/BCL2/HSP90B1/GPC3/EMP2/XPO1/FAM83D/FSIP2/ANP32B/CNTLN/ESCO2/GJA1/SAPCD2/MSX1/GPC6/ARL4C/DMD/WNT5A/ERBB4/CDCA5/DPP10/SPDL1/ANXA2/GPSM2/EPB41L2/NSG1/GAS6/CD24/CDK1/LYPD1/BUB3/SPAG5/TXN/PIK3R1/AURKA/HSPB1/RPS17/RAB3B
GO:0035148	tube formation	24	0.30475	0.869536	0.654912	0.978157	0.868266	263	tags=29%, list=24%, signal=23%	NFIB/KIF20B/FZD1/SPINT2/IRX1/SOX4/WNT5A
GO:0071396	cellular response to lipid	57	-0.199668	-0.909157	0.655556	0.978157	0.868266	135	tags=19%, list=12%, signal=18%	EIF4EBP1/VIM/FAM107A/EPHA3/CLU/HMGCS1/FAM210B/DDIT4/EDNRB/SFRP1/CRH
GO:1903900	regulation of viral life cycle	17	0.327403	0.87268	0.65557	0.978157	0.868266	203	tags=24%, list=18%, signal=20%	TOP2A/NUCKS1/HMGA2/BCL2
GO:0017038	protein import	18	0.322281	0.871926	0.656171	0.978157	0.868266	69	tags=11%, list=6%, signal=11%	ZIC1/ECT2
GO:0051254	positive regulation of RNA metabolic process	176	0.249473	0.934785	0.65625	0.978157	0.868266	329	tags=30%, list=29%, signal=25%	NFIA/TOP2A/LEF1/PRRX1/NUCKS1/ZIC1/DLGAP5/NFIB/HMGB1/PRKDC/BRCA2/HMGB2/HEY1/HSPA1A/TCF4/CDON/CCNB1/FOXM1/MDK/CKAP2/HMGN5/PRKCB/HMGA2/PAX3/FZD1/OTX1/CDK5RAP2/ZFP36L2/SUPT16H/JADE1/ZIC2/MYBL2/E2F8/BRCA1/MAF/CITED2/SOX4/MSX1/CCNA2/PLAGL1/WNT5A/ERBB4/ID2/ZFPM2/NCL/TET1/HES1/REST/BLM/POU3F4/PSRC1/CDCA4/BCL11B
GO:0051239	regulation of multicellular organismal process	325	0.246988	0.952455	0.656657	0.978157	0.868266	386	tags=36%, list=34%, signal=33%	CENPF/ASPM/RASGRP1/ADRA2A/SEMA3C/LEF1/PRRX1/NFIB/TPBG/HMGB1/EZH2/PRKDC/TENM4/BRCA2/CXCR4/HMGB2/LRRN1/HEY1/FLRT3/HSPA1A/TCF4/MFAP2/KIF20B/ECT2/CDON/CCNB1/CDH2/MDK/IGFBP5/IL17RD/RSPO3/NAP1L1/EPHA4/AXIN2/DSG2/BCL11A/SLIT2/PRKCB/HMGA2/ATP2B1/CDC20/KIF14/FZD1/EMX1/DMRT3/PTN/CDK5RAP2/ZFP36L2/FBXO5/ATAD5/CD9/PRTG/GAP43/NMU/COL4A2/RSPO2/FANCD2/CTSC/RACGAP1/BCL2/GPC3/FBN2/DMRTA2/BRCA1/EMP2/RIF1/MAF/CITED2…
GO:0007272	ensheathment of neurons	22	0.308264	0.871406	0.657568	0.978157	0.868266	196	tags=27%, list=18%, signal=23%	TENM4/CXCR4/KIF14/PTN/CD9/CTSC
GO:0008366	axon ensheathment	22	0.308264	0.871406	0.657568	0.978157	0.868266	196	tags=27%, list=18%, signal=23%	TENM4/CXCR4/KIF14/PTN/CD9/CTSC
GO:0042552	myelination	22	0.308264	0.871406	0.657568	0.978157	0.868266	196	tags=27%, list=18%, signal=23%	TENM4/CXCR4/KIF14/PTN/CD9/CTSC
GO:0045165	cell fate commitment	50	0.272913	0.891532	0.658863	0.979365	0.869338	342	tags=32%, list=31%, signal=23%	PRRX1/PRKDC/TENM4/CDON/GAS1/DMRT3/GAP43/BCL2/DMRTA2/WNT8B/WNT5A/ERBB4/ID2/HES1/BCL11B/ZNF521
GO:0046578	regulation of Ras protein signal transduction	12	0.361825	0.877723	0.660881	0.980817	0.870628	139	tags=25%, list=12%, signal=22%	RASGRP1/FOXM1/KIF14
GO:0045646	regulation of erythrocyte differentiation	13	0.350138	0.873683	0.66095	0.980817	0.870628	386	tags=62%, list=34%, signal=41%	PRKDC/HMGB2/HSPA1A/ID2/NCAPG2/CDK6/HSPA1B/ZFP36L1
GO:0055085	transmembrane transport	73	-0.19471	-0.945543	0.66129	0.980817	0.870628	161	tags=23%, list=14%, signal=21%	SLC3A2/HSPD1/PDPN/SLC16A3/SESN2/ANK2/IRS2/SLC1A5/SLC2A1/BAX/DDIT3/CLU/TTYH1/SLC2A3/FABP5/CRH/SLC1A3
GO:0043408	regulation of MAPK cascade	75	0.264556	0.916185	0.662407	0.980904	0.870705	103	tags=13%, list=9%, signal=13%	RASGRP1/ADRA2A/HMGB1/EZH2/CXCR4/FBLN1/CDON/FOXM1/CDH2/EPHA4
GO:0072659	protein localization to plasma membrane	26	0.299857	0.872775	0.662562	0.980904	0.870705	394	tags=38%, list=35%, signal=26%	RAB11FIP2/CDH2/EMP2/DPP10/ANXA2/NSG1/GAS6/LYPD1/PIK3R1/RAB3B
GO:0014015	positive regulation of gliogenesis	13	0.346194	0.86384	0.664908	0.980904	0.870705	360	tags=54%, list=32%, signal=37%	TENM4/CXCR4/MDK/PTN/ID2/HES1/SERPINE2
GO:0032268	regulation of cellular protein metabolic process	260	0.246547	0.941515	0.665663	0.980904	0.870705	341	tags=33%, list=30%, signal=30%	RASGRP1/ADRA2A/LEF1/CENPE/BIRC5/HMGB1/EZH2/PRKDC/CXCR4/IVNS1ABP/TTK/HSPA1A/ECT2/PKIB/FBLN1/CDON/CKS1B/CCNB1/FOXM1/CDH2/IGFBP5/PTTG1/EPHA4/CDCA2/AXIN2/CCNB2/UBE2C/MAD2L1/TPX2/SLIT2/HMGA2/GAS1/CDC20/KIF14/FZD1/RSPO1/PTN/ARL6IP1/ZFP36L2/FANCI/FBXO5/INCENP/CTSC/PLK1/BCL2/HSP90B1/GPC3/CDC25C/SPINT2/BRCA1/EMP2/PBK/XPO1/RIF1/FAM83D/DNMT1/ANP32B/SOX4/CCNA2/RARRES2/DMD/WNT5A/MAP4K4/ERBB4/PCSK1N/NCL/DBF4/R…
GO:0006301	postreplication repair	10	0.373536	0.870699	0.665757	0.980904	0.870705	364	tags=60%, list=33%, signal=41%	PCNA/PCLAF/BRCA1/POLD3/DTL/RFC3
GO:0061035	regulation of cartilage development	10	0.373319	0.870192	0.665757	0.980904	0.870705	263	tags=40%, list=24%, signal=31%	MDK/AXIN2/MAF/WNT5A
GO:0006412	translation	45	-0.206742	-0.921905	0.666667	0.980904	0.870705	222	tags=38%, list=20%, signal=32%	RPL17/ENC1/RPS6/RPL12/PPP1R15A/DNAJC3/RPS23/ZFP36/YBX3/QKI/SESN2/EIF4EBP1/VIM/BTG2/RPS2/RPS26/RPS27L
GO:0006955	immune response	119	-0.178516	-0.955628	0.666667	0.980904	0.870705	133	tags=18%, list=12%, signal=17%	JAG1/STAT1/AIF1/VIM/B2M/APRT/BAX/BST2/IQGAP2/HLA-B/CLU/LFNG/IFI6/SLC2A3/FABP5/ISG15/FTL/PTX3/TCIM/FOS/EGR1
GO:0007411	axon guidance	54	-0.198443	-0.916614	0.666667	0.980904	0.870705	159	tags=28%, list=14%, signal=25%	SEMA5A/ETV1/FOXG1/EFNB2/DOK5/IRS2/KIF5C/SEMA3A/PALLD/EPHA3/SHC3/LGI1/VEGFA/EGR2/ANOS1
GO:0070887	cellular response to chemical stimulus	306	-0.176583	-0.935722	0.666667	0.980904	0.870705	145	tags=18%, list=13%, signal=22%	POU3F2/DOK5/HES5/SESN2/EIF4EBP1/SFRP2/STAT1/IRS2/AIF1/VIM/YIF1A/B2M/APRT/MYC/FAM107A/CIB1/FOSB/SLC2A1/BAX/EPHA3/DDIT3/BST2/MT3/HLA-B/CLU/SHISA2/LIFR/NR4A1/VEGFA/HMGCS1/FAM210B/HERPUD1/LMO2/RHOB/IFI6/PREX1/CDKN1A/FGFR3/DDIT4/TIMP1/CHCHD2/ISG15/F3/ETV5/JUNB/EGR2/EGR3/EDNRB/SPRY2/SFRP1/CRH/ANOS1/FGFBP3/FOS/EGR1
GO:0097485	neuron projection guidance	54	-0.198443	-0.916614	0.666667	0.980904	0.870705	159	tags=28%, list=14%, signal=25%	SEMA5A/ETV1/FOXG1/EFNB2/DOK5/IRS2/KIF5C/SEMA3A/PALLD/EPHA3/SHC3/LGI1/VEGFA/EGR2/ANOS1
GO:0030855	epithelial cell differentiation	96	0.254086	0.906221	0.667364	0.981178	0.870948	399	tags=35%, list=36%, signal=25%	NFIB/EZH2/CXCR4/HEY1/CDH2/DSG2/FZD1/EMX1/PTN/PCNA/E2F8/FAT1/SPINT2/MAF/SOX4/CTSV/WNT5A/ERBB4/ID2/HES1/TYMS/CDK6/BCL11B/CD24/CDK1/APOLD1/SPINK5/MSX2/CNFN/CEP152/CST3/ZFP36L1/PLK4/WNT7B
GO:0006875	cellular metal ion homeostasis	36	0.284268	0.879711	0.66782	0.981178	0.870948	336	tags=39%, list=30%, signal=28%	HMGB1/CXCR4/PRKCB/ATP2B1/MCUB/NMU/BCL2/HSP90B1/GJA1/DMD/WNT5A/ATP1A2/CALB1/CD24
GO:1902882	regulation of response to oxidative stress	12	0.359618	0.872368	0.668892	0.982042	0.871714	559	tags=75%, list=50%, signal=38%	FZD1/REST/STK26/TXN/HSPB1/DHFR/SESN3/BMP7/PAWR
GO:0035690	cellular response to drug	10	0.3722	0.867584	0.66985	0.982676	0.872277	331	tags=40%, list=30%, signal=28%	CXCR4/HMGA2/REST/GAS6
GO:0050776	regulation of immune response	46	0.273828	0.882216	0.670416	0.982676	0.872277	226	tags=22%, list=20%, signal=18%	RASGRP1/HMGB1/PRKDC/HMGB2/COLEC12/PRKCB/CD99/ATAD5/BCL2/RIF1
GO:0045595	regulation of cell differentiation	228	0.246466	0.937934	0.671371	0.982676	0.872277	386	tags=35%, list=34%, signal=29%	ASPM/RASGRP1/SEMA3C/LEF1/PRRX1/HMGB1/EZH2/PRKDC/TENM4/CXCR4/HMGB2/HEY1/HSPA1A/TCF4/KIF20B/ECT2/FBLN1/CDON/CDH2/MDK/IGFBP5/IL17RD/NAP1L1/EPHA4/AXIN2/BCL11A/SLIT2/PRKCB/CDC20/KIF14/FZD1/EMX1/PTN/CDK5RAP2/ZFP36L2/FBXO5/PRTG/FANCD2/BCL2/FBN2/DMRTA2/EMP2/MAF/DNMT1/ANP32B/GJA1/SOX4/CRABP2/MSX1/RARRES2/CTSV/WNT5A/ERBB4/ID2/ZFPM2/ROR1/EFNA5/NCAPG2/HES1/REST/DRAXIN/CDK6/BCL11B/GAS6/HSPA1B/CD24/HMGB3/FBN1/…
GO:0048659	smooth muscle cell proliferation	20	0.313002	0.86807	0.675341	0.982676	0.872277	274	tags=25%, list=24%, signal=19%	PRKDC/IGFBP5/DNMT1/GJA1/ID2
GO:0048660	regulation of smooth muscle cell proliferation	20	0.313002	0.86807	0.675341	0.982676	0.872277	274	tags=25%, list=24%, signal=19%	PRKDC/IGFBP5/DNMT1/GJA1/ID2
GO:0070374	positive regulation of ERK1 and ERK2 cascade	15	0.336125	0.865294	0.675853	0.982676	0.872277	35	tags=13%, list=3%, signal=13%	RASGRP1/HMGB1
GO:0002764	immune response-regulating signaling pathway	16	-0.262445	-0.879602	0.676471	0.982676	0.872277	95	tags=12%, list=8%, signal=12%	BAX/FOS
GO:0002768	immune response-regulating cell surface receptor signaling pathway	16	-0.262445	-0.879602	0.676471	0.982676	0.872277	95	tags=12%, list=8%, signal=12%	BAX/FOS
GO:0034220	ion transmembrane transport	52	-0.199776	-0.912834	0.676471	0.982676	0.872277	161	tags=23%, list=14%, signal=21%	SLC3A2/PDPN/SLC16A3/ANK2/IRS2/SLC1A5/SLC2A1/BAX/DDIT3/TTYH1/CRH/SLC1A3
GO:0051046	regulation of secretion	39	-0.21808	-0.923315	0.676692	0.982676	0.872277	24	tags=13%, list=2%, signal=13%	IRS2/SLC2A1/EDNRB/SFRP1/CRH
GO:0043433	negative regulation of DNA-binding transcription factor activity	17	0.321884	0.85797	0.677337	0.982676	0.872277	602	tags=65%, list=54%, signal=30%	EZH2/ID2/HES1/GAS6/MSX2/HES6/BMP7/FOXJ1/ID3/MDFI/PIM1
GO:0002793	positive regulation of peptide secretion	14	0.344424	0.872241	0.677675	0.982676	0.872277	246	tags=36%, list=22%, signal=28%	NNAT/WLS/NMU/GJA1/SOX4
GO:0050714	positive regulation of protein secretion	14	0.344424	0.872241	0.677675	0.982676	0.872277	246	tags=36%, list=22%, signal=28%	NNAT/WLS/NMU/GJA1/SOX4
GO:0009896	positive regulation of catabolic process	42	0.277513	0.879234	0.678409	0.982676	0.872277	386	tags=36%, list=34%, signal=24%	ADRA2A/HMGB1/HSPA1A/CDC20/ZFP36L2/CTSC/PLK1/GPC3/GJA1/WNT5A/HSPA1B/NKD1/DTL/AURKA/ZFP36L1
GO:0016485	protein processing	17	-0.250993	-0.853254	0.678733	0.982676	0.872277	158	tags=29%, list=14%, signal=26%	PGK1/ENO1/CASP3/HM13/F3
GO:0010769	regulation of cell morphogenesis involved in differentiation	50	0.267968	0.875379	0.67893	0.982676	0.872277	129	tags=14%, list=12%, signal=13%	SEMA3C/PRKDC/FBLN1/CDH2/MDK/EPHA4/SLIT2
GO:0050900	leukocyte migration	33	0.284698	0.866759	0.678954	0.982676	0.872277	378	tags=39%, list=34%, signal=27%	HMGB1/CXCR4/MDK/SLIT2/CD99/PTN/CD9/RARRES2/WNT5A/GCNT1/GAS6/SLC7A8/PIK3R1
GO:2000117	negative regulation of cysteine-type endopeptidase activity	12	0.357226	0.866566	0.679573	0.982676	0.872277	30	tags=17%, list=3%, signal=16%	LEF1/BIRC5
GO:0033554	cellular response to stress	238	0.24579	0.936372	0.68008	0.982676	0.872277	386	tags=38%, list=34%, signal=32%	RASGRP1/TOP2A/PRRX1/NUCKS1/GTSE1/HMGB1/EZH2/PRKDC/BRCA2/TEX15/HMGB2/HSPA1A/ECT2/DEK/CCNB1/FOXM1/CBX5/PTTG1/EPHA4/AXIN2/RAD51AP1/USP1/HMGA2/FZD1/PTN/RAD21/FANCI/SUPT16H/FBXO5/ATAD5/PCNA/GAP43/TIMELESS/FANCD2/PCLAF/E2F8/PLK1/BCL2/HSP90B1/CDC25C/BRCA1/PBK/POLD3/RIF1/CITED2/ESCO2/AK4/SOX4/MSX1/MMS22L/CCNA2/PLAGL1/CTSV/WNT5A/MAP4K4/SMC1A/CDCA5/FEN1/ID2/UBE2T/BRIP1/PARPBP/MELK/REST/RBBP8/LIG1/TRAF5/BLM…
GO:0030217	T cell differentiation	27	0.294952	0.864408	0.680488	0.982676	0.872277	386	tags=52%, list=34%, signal=35%	RASGRP1/LEF1/HMGB1/PRKDC/MDK/ZFP36L2/FANCD2/BCL2/SOX4/CDK6/BCL11B/SPINK5/CD83/ZFP36L1
GO:0043154	negative regulation of cysteine-type endopeptidase activity involved in apoptotic process	11	0.363215	0.861687	0.68065	0.982676	0.872277	30	tags=18%, list=3%, signal=18%	LEF1/BIRC5
GO:0001508	action potential	13	0.341614	0.852413	0.680739	0.982676	0.872277	277	tags=31%, list=25%, signal=23%	DSG2/GJA1/DMD/ATP1A2
GO:0001101	response to acid chemical	18	0.313388	0.847868	0.68136	0.982676	0.872277	234	tags=28%, list=21%, signal=22%	BCL11A/PTN/PCNA/CD9/DNMT1
GO:0048015	phosphatidylinositol-mediated signaling	17	0.320209	0.853503	0.682458	0.982676	0.872277	386	tags=41%, list=34%, signal=27%	RASGRP1/CEP55/ERBB4/ROR1/SERPINE2/PIK3R1/ZFP36L1
GO:0048017	inositol lipid-mediated signaling	17	0.320209	0.853503	0.682458	0.982676	0.872277	386	tags=41%, list=34%, signal=27%	RASGRP1/CEP55/ERBB4/ROR1/SERPINE2/PIK3R1/ZFP36L1
GO:0006873	cellular ion homeostasis	37	0.278621	0.864661	0.682503	0.982676	0.872277	336	tags=38%, list=30%, signal=27%	HMGB1/CXCR4/PRKCB/ATP2B1/MCUB/NMU/BCL2/HSP90B1/GJA1/DMD/WNT5A/ATP1A2/CALB1/CD24
GO:0030003	cellular cation homeostasis	37	0.278621	0.864661	0.682503	0.982676	0.872277	336	tags=38%, list=30%, signal=27%	HMGB1/CXCR4/PRKCB/ATP2B1/MCUB/NMU/BCL2/HSP90B1/GJA1/DMD/WNT5A/ATP1A2/CALB1/CD24
GO:0003012	muscle system process	42	0.276479	0.875956	0.682955	0.982676	0.872277	277	tags=24%, list=25%, signal=19%	ADRA2A/EZH2/CXCR4/IGFBP5/DSG2/ATP2B1/NMU/GJA1/DMD/ATP1A2
GO:0051050	positive regulation of transport	76	0.258515	0.897119	0.683369	0.982676	0.872277	263	tags=24%, list=24%, signal=19%	ADRA2A/ZIC1/GTSE1/NNAT/KIF20B/ECT2/CDH2/WLS/ATP2B1/ARL6IP1/NMU/BCL2/GPC3/ANP32B/GJA1/SOX4/DMD/WNT5A
GO:0071695	anatomical structure maturation	30	0.286633	0.852105	0.684401	0.982807	0.872394	406	tags=50%, list=36%, signal=33%	BRCA2/CCNB1/BCL11A/KIF14/CNTNAP2/FBXO5/BCL2/WNT5A/ID2/HES1/TYMS/SPINK5/MSX2/AURKA/CDC25B
GO:0010629	negative regulation of gene expression	209	0.246196	0.932218	0.684476	0.982807	0.872394	336	tags=30%, list=30%, signal=26%	RPS4Y1/CENPF/NFIA/LEF1/PRRX1/NFIB/BIRC5/TLE4/HMGB1/EZH2/AURKB/HMGB2/HEY1/HSPA1A/SP5/CCNB1/FOXM1/CBX5/IGFBP5/EMX2/AXIN2/BCL11A/MXD3/DACH1/HMGA2/ATP2B1/GAS1/FZD1/EMX1/HELLS/ZFP36L2/PCNA/TIMELESS/ZIC2/E2F8/PLK1/LINC00461/BRCA1/ZNF503/XPO1/RIF1/MAF/IRX1/CITED2/DNMT1/MSX1/SLIT3/WNT5A/ID2/BRIP1/ZFPM2/NCL/TET1/HES1/TYMS/REST/DEPDC1/TGIF1/CDK6/GAS6/IGF2BP1/HSPA1B/CD24
GO:0000184	nuclear-transcribed mRNA catabolic process, nonsense-mediated decay	12	0.355998	0.863587	0.684913	0.982807	0.872394	1	tags=8%, list=0%, signal=8%	RPS4Y1
GO:0045926	negative regulation of growth	41	0.272625	0.862218	0.686857	0.9849	0.874251	360	tags=41%, list=32%, signal=29%	SEMA3C/HSPA1A/IGFBP5/BCL11A/SLIT2/JADE1/BCL2/GPC3/GJA1/MSX1/SLIT3/WNT5A/DRAXIN/PSRC1/HSPA1B/NKD1/SERPINE2
GO:2000826	regulation of heart morphogenesis	11	0.360695	0.855709	0.687415	0.985004	0.874344	299	tags=27%, list=27%, signal=20%	SEMA3C/WNT5A/HES1
GO:0034330	cell junction organization	87	0.251009	0.889561	0.688421	0.985177	0.874497	270	tags=24%, list=24%, signal=20%	NFIA/TPBG/LRRN1/FLRT3/ECT2/CDH2/EPHA4/DSG2/CDC20/FZD1/PTN/CD9/GAP43/BCL2/IGSF21/GJA1/GPC6/WNT5A/MAP4K4/LSR/ERBB4
GO:0016049	cell growth	69	0.259933	0.88958	0.688507	0.985177	0.874497	384	tags=38%, list=34%, signal=26%	SEMA3C/LEF1/CXCR4/FLRT3/HSPA1A/IGFBP5/IGFBPL1/BCL11A/SLIT2/KIF14/EMX1/JADE1/BCL2/GJA1/CRABP2/MSX1/SLIT3/WNT5A/EFNA5/DRAXIN/PSRC1/HSPA1B/SERPINE2/LMX1A/AURKA/SEMA6A
GO:0022612	gland morphogenesis	27	0.290368	0.850975	0.690244	0.986103	0.87532	203	tags=22%, list=18%, signal=19%	SEMA3C/NFIB/MDK/IGFBP5/PTN/BCL2
GO:0006611	protein export from nucleus	10	0.364035	0.848551	0.691678	0.986103	0.87532	373	tags=50%, list=33%, signal=34%	GTSE1/XPO1/ANP32B/GAS6/TXN
GO:0010975	regulation of neuron projection development	76	0.256591	0.890442	0.691898	0.986103	0.87532	157	tags=16%, list=14%, signal=15%	SEMA3C/PRRX1/EZH2/CXCR4/CDH2/MDK/EPHA4/BCL11A/SLIT2/CDC20/FZD1/PTN
GO:0017015	regulation of transforming growth factor beta receptor signaling pathway	14	0.339026	0.85857	0.692206	0.986103	0.87532	381	tags=50%, list=34%, signal=33%	HSPA1A/IL17RD/FBN2/CITED2/HTRA1/FBN1/RASL11B
GO:1903844	regulation of cellular response to transforming growth factor beta stimulus	14	0.339026	0.85857	0.692206	0.986103	0.87532	381	tags=50%, list=34%, signal=33%	HSPA1A/IL17RD/FBN2/CITED2/HTRA1/FBN1/RASL11B
GO:0010092	specification of animal organ identity	12	0.350163	0.849434	0.692924	0.986103	0.87532	624	tags=67%, list=56%, signal=30%	AXIN2/WNT5A/BMP2/LRP2/WNT2B/GLI3/ROBO2/FGFR2
GO:0006942	regulation of striated muscle contraction	10	0.363133	0.846449	0.693042	0.986103	0.87532	277	tags=30%, list=25%, signal=23%	DSG2/DMD/ATP1A2
GO:0055117	regulation of cardiac muscle contraction	10	0.363133	0.846449	0.693042	0.986103	0.87532	277	tags=30%, list=25%, signal=23%	DSG2/DMD/ATP1A2
GO:0048839	inner ear development	34	0.276755	0.852191	0.694282	0.986215	0.875419	335	tags=35%, list=30%, signal=26%	PRRX1/ZIC1/EPHA4/OTX1/MAF/ANP32B/CCNA2/WNT5A/ROR1/HES1/POU3F4/CALB1
GO:0040013	negative regulation of locomotion	48	0.265466	0.862704	0.694289	0.986215	0.875419	270	tags=27%, list=24%, signal=21%	SEMA3C/HMGB1/FBLN1/IGFBP5/DACH1/SLIT2/PTN/BCL2/SPINT2/CITED2/GJA1/WNT5A/ERBB4
GO:0031647	regulation of protein stability	35	0.277791	0.858077	0.694798	0.986215	0.875419	248	tags=23%, list=22%, signal=18%	GTSE1/PRKDC/HSPA1A/EPHA4/PLK1/BCL2/SOX4/MSX1
GO:0071772	response to BMP	25	-0.22612	-0.867794	0.696517	0.986215	0.875419	12	tags=16%, list=1%, signal=16%	HES5/SFRP2/SFRP1/EGR1
GO:0071773	cellular response to BMP stimulus	25	-0.22612	-0.867794	0.696517	0.986215	0.875419	12	tags=16%, list=1%, signal=16%	HES5/SFRP2/SFRP1/EGR1
GO:0000165	MAPK cascade	86	0.250358	0.886923	0.697161	0.986215	0.875419	103	tags=13%, list=9%, signal=13%	RASGRP1/ADRA2A/HMGB1/EZH2/CXCR4/FBLN1/CDON/FOXM1/CDH2/IL17RD/EPHA4
GO:0023014	signal transduction by protein phosphorylation	86	0.250358	0.886923	0.697161	0.986215	0.875419	103	tags=13%, list=9%, signal=13%	RASGRP1/ADRA2A/HMGB1/EZH2/CXCR4/FBLN1/CDON/FOXM1/CDH2/IL17RD/EPHA4
GO:0046879	hormone secretion	21	0.299706	0.83999	0.698137	0.986215	0.875419	304	tags=38%, list=27%, signal=28%	ADRA2A/NNAT/RAB11FIP2/NMU/GJA1/SOX4/EFNA5/REST
GO:0006468	protein phosphorylation	199	0.243288	0.919207	0.700303	0.986215	0.875419	386	tags=36%, list=34%, signal=29%	RASGRP1/ADRA2A/CENPE/BUB1B/BIRC5/HMGB1/EZH2/PRKDC/CXCR4/AURKB/TTK/ECT2/PKIB/FBLN1/CIT/CDON/CKS1B/CCNB1/FOXM1/CDH2/IL17RD/EPHA4/AXIN2/CCNB2/NEK2/BUB1/TPX2/SLIT2/PRKCB/HMGA2/KIF14/FZD1/RSPO1/ZFP36L2/INCENP/PLK1/BCL2/CDC25C/EMP2/PBK/FAM83D/CCNA2/RARRES2/DMD/WNT5A/MAP4K4/ERBB4/MELK/DBF4/ROR1/EFNA5/NCAPG2/HES1/ANXA2/TRAF5/BLM/PSRC1/CDK6/CDKN3/GAS6/CD24/CLSPN/CDK1/VRK1/CHEK1/STK26/TXN/PIK3R1/AURKA/SEMA…
GO:0034644	cellular response to UV	13	0.335912	0.838185	0.700528	0.986215	0.875419	225	tags=38%, list=20%, signal=31%	AURKB/PTN/PCNA/PBK/POLD3
GO:0071482	cellular response to light stimulus	13	0.335912	0.838185	0.700528	0.986215	0.875419	225	tags=38%, list=20%, signal=31%	AURKB/PTN/PCNA/PBK/POLD3
GO:0048856	anatomical structure development	567	0.241853	0.937815	0.701299	0.986215	0.875419	308	tags=28%, list=28%, signal=42%	RPS4Y1/CENPF/ASPM/NFIA/RASGRP1/TOP2A/SEMA3C/KNL1/CENPU/LEF1/PRRX1/ZIC1/NFIB/CENPE/TPBG/HMGB1/LBR/EZH2/PRKDC/TENM4/BRCA2/CXCR4/AURKB/HMGB2/NNAT/LRRN1/HEY1/FLRT3/MNS1/HSPA1A/TCF4/MFAP2/AMBN/RTKN2/TACC3/KIF20B/ECT2/FBLN1/SP5/CIT/NASP/CDON/ZIC4/CCNB1/FOXM1/CDH2/MDK/IGFBP5/IL17RD/RSPO3/COL9A1/NAP1L1/EPHA4/EMX2/AXIN2/DSG2/BCL11A/CCNB2/NEK2/DACH1/SLIT2/WLS/USP1/PRKCB/HMGA2/PAX3/ATP2B1/CDC20/KIF14/CNTNAP…
GO:0006470	protein dephosphorylation	20	0.302328	0.838465	0.702602	0.986215	0.875419	210	tags=25%, list=19%, signal=21%	CDCA2/PTN/BCL2/HSP90B1/CDC25C
GO:1901576	organic substance biosynthetic process	453	0.241146	0.933871	0.706	0.986215	0.875419	342	tags=31%, list=31%, signal=36%	RPS4Y1/B3GAT2/CENPF/NFIA/TOP2A/LEF1/PRRX1/NUCKS1/ZIC1/DLGAP5/NFIB/BIRC5/TLE4/TMPO/HMGB1/CDCA7/LBR/EZH2/PRKDC/BRCA2/AURKB/HMGB2/HEY1/IVNS1ABP/HSPA1A/TCF4/RTKN2/PKIB/DEK/SP5/NASP/CDON/CKS1B/ZIC4/CCNB1/FOXM1/CBX5/MDK/IGFBP5/CKAP2/NAP1L1/EMX2/BCL11A/MXD3/HMGN5/NEK2/DACH1/PRKCB/HMGA2/PAX3/ORC6/FZD1/EMX1/HELLS/FAM111B/DMRT3/OTX1/CDK5RAP2/ZFP36L2/RAD21/SUPT16H/FBXO5/ITGB3BP/RRM2/NEUROG2/ATAD5/PCNA/JADE1…
GO:0070167	regulation of biomineral tissue development	16	0.323241	0.846266	0.708115	0.986215	0.875419	209	tags=31%, list=19%, signal=26%	HEY1/ATP2B1/PTN/FBXO5/FBN2
GO:0110149	regulation of biomineralization	16	0.323241	0.846266	0.708115	0.986215	0.875419	209	tags=31%, list=19%, signal=26%	HEY1/ATP2B1/PTN/FBXO5/FBN2
GO:0001649	osteoblast differentiation	34	0.274493	0.845226	0.708285	0.986215	0.875419	351	tags=35%, list=31%, signal=25%	LEF1/IGFBP5/AXIN2/FZD1/FBXO5/RSPO2/FBN2/VCAN/ID2/REST/CDK6/MSX2
GO:0045893	positive regulation of transcription, DNA-templated	159	0.244667	0.908612	0.708333	0.986215	0.875419	329	tags=30%, list=29%, signal=25%	NFIA/TOP2A/LEF1/PRRX1/NUCKS1/ZIC1/DLGAP5/NFIB/HMGB1/PRKDC/BRCA2/HMGB2/HEY1/TCF4/CDON/FOXM1/MDK/CKAP2/HMGN5/HMGA2/PAX3/FZD1/OTX1/CDK5RAP2/SUPT16H/ZIC2/MYBL2/E2F8/BRCA1/MAF/CITED2/SOX4/MSX1/CCNA2/PLAGL1/WNT5A/ERBB4/ID2/ZFPM2/NCL/TET1/HES1/REST/BLM/POU3F4/PSRC1/CDCA4/BCL11B
GO:0051338	regulation of transferase activity	132	0.246774	0.903073	0.708718	0.986215	0.875419	341	tags=32%, list=30%, signal=25%	RASGRP1/ADRA2A/CENPE/EZH2/CXCR4/AURKB/ECT2/PKIB/CKS1B/CCNB1/EPHA4/CCNB2/UBE2C/MAD2L1/NEK2/TPX2/HMGA2/CDC20/KIF14/FBXO5/PCNA/INCENP/PLK1/CDC25C/EMP2/PBK/CCNA2/WNT5A/MAP4K4/ERBB4/DBF4/ROR1/EFNA5/NCAPG2/BLM/PSRC1/CDKN3/PIF1/GAS6/CD24/CLSPN/CDK1
GO:0071478	cellular response to radiation	25	0.291369	0.840513	0.709114	0.986215	0.875419	225	tags=36%, list=20%, signal=29%	NUCKS1/AURKB/ECT2/RAD51AP1/HMGA2/PTN/PCNA/PBK/POLD3
GO:0014003	oligodendrocyte development	10	-0.293714	-0.830953	0.710037	0.986215	0.875419	141	tags=30%, list=13%, signal=26%	HES5/CLU/PLP1
GO:0000079	regulation of cyclin-dependent protein serine/threonine kinase activity	28	0.284608	0.841052	0.710145	0.986215	0.875419	328	tags=32%, list=29%, signal=23%	CKS1B/CCNB1/CCNB2/PLK1/CDC25C/CCNA2/BLM/PSRC1/CDKN3
GO:0006417	regulation of translation	29	-0.219211	-0.858048	0.710227	0.986215	0.875419	190	tags=38%, list=17%, signal=32%	ENC1/PPP1R15A/DNAJC3/ZFP36/YBX3/QKI/SESN2/EIF4EBP1/VIM/BTG2/RPS27L
GO:0002440	production of molecular mediator of immune response	17	0.313516	0.835665	0.710627	0.986215	0.875419	456	tags=47%, list=41%, signal=28%	PRKDC/ATAD5/RIF1/WNT5A/GAS6/SPINK5/HLA-A/MSH6
GO:0009612	response to mechanical stimulus	36	-0.215581	-0.890519	0.711111	0.986215	0.875419	100	tags=22%, list=9%, signal=21%	MEIS2/ETV1/STAT1/FOSB/SLC2A1/BTG2/FOS/SLC1A3
GO:1902680	positive regulation of RNA biosynthetic process	166	0.245312	0.913003	0.711968	0.986215	0.875419	329	tags=30%, list=29%, signal=25%	NFIA/TOP2A/LEF1/PRRX1/NUCKS1/ZIC1/DLGAP5/NFIB/HMGB1/PRKDC/BRCA2/HMGB2/HEY1/TCF4/CDON/FOXM1/MDK/CKAP2/HMGN5/PRKCB/HMGA2/PAX3/FZD1/OTX1/CDK5RAP2/SUPT16H/JADE1/ZIC2/MYBL2/E2F8/BRCA1/MAF/CITED2/SOX4/MSX1/CCNA2/PLAGL1/WNT5A/ERBB4/ID2/ZFPM2/NCL/TET1/HES1/REST/BLM/POU3F4/PSRC1/CDCA4/BCL11B
GO:1903508	positive regulation of nucleic acid-templated transcription	166	0.245312	0.913003	0.711968	0.986215	0.875419	329	tags=30%, list=29%, signal=25%	NFIA/TOP2A/LEF1/PRRX1/NUCKS1/ZIC1/DLGAP5/NFIB/HMGB1/PRKDC/BRCA2/HMGB2/HEY1/TCF4/CDON/FOXM1/MDK/CKAP2/HMGN5/PRKCB/HMGA2/PAX3/FZD1/OTX1/CDK5RAP2/SUPT16H/JADE1/ZIC2/MYBL2/E2F8/BRCA1/MAF/CITED2/SOX4/MSX1/CCNA2/PLAGL1/WNT5A/ERBB4/ID2/ZFPM2/NCL/TET1/HES1/REST/BLM/POU3F4/PSRC1/CDCA4/BCL11B
GO:0001824	blastocyst development	13	0.33205	0.828547	0.712401	0.986215	0.875419	306	tags=46%, list=27%, signal=34%	BRCA2/NASP/NEK2/TET1/NCAPG2/RBBP8
GO:0048661	positive regulation of smooth muscle cell proliferation	12	0.344207	0.834984	0.712951	0.986215	0.875419	274	tags=33%, list=24%, signal=25%	IGFBP5/DNMT1/GJA1/ID2
GO:0022898	regulation of transmembrane transporter activity	18	0.307406	0.831683	0.714106	0.986215	0.875419	277	tags=28%, list=25%, signal=21%	ADRA2A/BCL2/GJA1/DMD/ATP1A2
GO:0032409	regulation of transporter activity	18	0.307406	0.831683	0.714106	0.986215	0.875419	277	tags=28%, list=25%, signal=21%	ADRA2A/BCL2/GJA1/DMD/ATP1A2
GO:0045807	positive regulation of endocytosis	11	-0.285366	-0.831106	0.714829	0.986215	0.875419	115	tags=55%, list=10%, signal=49%	CALY/SNCA/CD63/B2M/CLU/VEGFA
GO:0001667	ameboidal-type cell migration	53	-0.195319	-0.899144	0.715686	0.986215	0.875419	159	tags=21%, list=14%, signal=19%	SEMA5A/EFNB2/PLK2/SEMA3A/CIB1/NR4A1/VEGFA/RHOB/TIMP1/EGR3/EDNRB
GO:0016071	mRNA metabolic process	42	0.267457	0.847371	0.715909	0.986215	0.875419	391	tags=38%, list=35%, signal=26%	RPS4Y1/HSPA1A/CCNB1/AXIN2/ZFP36L2/PSIP1/XPO1/NCL/REST/IGF2BP1/HSPA1B/RBFOX1/HSPB1/ZFP36L1/DCP2/RPS17
GO:0050790	regulation of catalytic activity	231	0.240406	0.915291	0.716012	0.986215	0.875419	341	tags=31%, list=30%, signal=27%	RASGRP1/ADRA2A/KNL1/LEF1/ANP32E/CENPE/BIRC5/HMGB1/EZH2/CXCR4/NCAPH/AURKB/HMGB2/RAB11FIP2/HSPA1A/ECT2/PKIB/FBLN1/CKS1B/CCNB1/PTTG1/EPHA4/DEPDC1B/CCNB2/UBE2C/MAD2L1/NEK2/TPX2/SLIT2/HMGA2/CDC20/KIF14/PTN/ARL6IP1/FBXO5/PCNA/INCENP/PLK1/RACGAP1/BCL2/ARHGAP11A/HSP90B1/GPC3/CDC25C/SPINT2/EMP2/PBK/ANP32B/CCNA2/ANXA5/WNT5A/DNAJC9/MAP4K4/ERBB4/PCSK1N/DBF4/ROR1/EFNA5/NCAPG2/ANXA2/REST/GPSM2/DEPDC1/BLM/UACA/…
GO:0045446	endothelial cell differentiation	16	0.318949	0.835029	0.717277	0.986215	0.875419	157	tags=19%, list=14%, signal=16%	CXCR4/HEY1/PTN
GO:0031325	positive regulation of cellular metabolic process	328	0.240383	0.926662	0.717718	0.986215	0.875419	341	tags=31%, list=30%, signal=31%	NFIA/RASGRP1/ADRA2A/TOP2A/LEF1/PRRX1/NUCKS1/ZIC1/DLGAP5/NFIB/CENPE/HMGB1/EZH2/PRKDC/BRCA2/CXCR4/AURKB/HMGB2/HEY1/TTK/HSPA1A/TCF4/ECT2/PKIB/FBLN1/CDON/CKS1B/CCNB1/FOXM1/CDH2/MDK/CKAP2/EPHA4/CDCA2/AXIN2/UBE2C/HMGN5/NEK2/TPX2/PRKCB/HMGA2/PAX3/CDC20/KIF14/FZD1/RSPO1/OTX1/CDK5RAP2/ZFP36L2/FANCI/SUPT16H/ATAD5/PCNA/JADE1/TIMELESS/ZIC2/MYBL2/INCENP/CTSC/E2F8/PLK1/BCL2/BRCA1/EMP2/PBK/RIF1/MAF/CITED2/DNMT1…
GO:0051094	positive regulation of developmental process	186	0.241109	0.905439	0.718182	0.986215	0.875419	142	tags=16%, list=13%, signal=17%	ASPM/RASGRP1/SEMA3C/LEF1/TPBG/HMGB1/EZH2/PRKDC/TENM4/CXCR4/HMGB2/LRRN1/FLRT3/HSPA1A/TCF4/KIF20B/ECT2/CDON/CCNB1/CDH2/MDK/NAP1L1/EPHA4/AXIN2/SLIT2/PRKCB/HMGA2/ATP2B1/CDC20/FZD1
GO:0048513	animal organ development	380	0.241096	0.932122	0.718282	0.986215	0.875419	354	tags=33%, list=32%, signal=35%	CENPF/ASPM/NFIA/RASGRP1/TOP2A/SEMA3C/LEF1/PRRX1/ZIC1/NFIB/HMGB1/LBR/EZH2/PRKDC/TENM4/BRCA2/CXCR4/HMGB2/NNAT/HEY1/FLRT3/HSPA1A/MFAP2/AMBN/RTKN2/TACC3/SP5/NASP/CDON/CCNB1/CDH2/MDK/IGFBP5/IL17RD/RSPO3/COL9A1/EPHA4/EMX2/AXIN2/DSG2/CCNB2/SLIT2/WLS/PRKCB/HMGA2/PAX3/ATP2B1/KIF14/CNTNAP2/FZD1/EMX1/DMRT3/PTN/OTX1/CDK5RAP2/ZFP36L2/FBXO5/KIF18A/PCNA/COL9A3/CD9/TIMELESS/FJX1/RSPO2/FANCD2/ZIC2/E2F8/BCL2/ANLN/…
GO:0007006	mitochondrial membrane organization	11	-0.284618	-0.828928	0.718631	0.986215	0.875419	243	tags=55%, list=22%, signal=43%	BNIP3/PMAIP1/ATP5MC1/CHCHD10/BBC3/BAX
GO:0051235	maintenance of location	37	0.271329	0.84203	0.719583	0.986215	0.875419	375	tags=32%, list=34%, signal=22%	ASPM/TMSB15A/HSP90B1/FBN2/MEST/GJA1/DMD/ATP1A2/GPSM2/FBN1/TXN/HILPDA
GO:0050922	negative regulation of chemotaxis	11	0.347076	0.823399	0.719892	0.986215	0.875419	129	tags=18%, list=12%, signal=16%	SEMA3C/SLIT2
GO:0022409	positive regulation of cell-cell adhesion	34	0.271003	0.834479	0.719953	0.986215	0.875419	378	tags=32%, list=34%, signal=22%	RASGRP1/LEF1/HMGB1/MDK/CITED2/SOX4/WNT5A/HES1/CD24/CD83/PIK3R1
GO:0016525	negative regulation of angiogenesis	13	-0.274765	-0.849807	0.721311	0.986215	0.875419	137	tags=38%, list=12%, signal=34%	PGK1/PLK2/ADAMTS1/STAT1/SPRY2
GO:2000181	negative regulation of blood vessel morphogenesis	13	-0.274765	-0.849807	0.721311	0.986215	0.875419	137	tags=38%, list=12%, signal=34%	PGK1/PLK2/ADAMTS1/STAT1/SPRY2
GO:0044249	cellular biosynthetic process	444	0.238914	0.925749	0.723277	0.986215	0.875419	342	tags=31%, list=31%, signal=36%	RPS4Y1/B3GAT2/CENPF/NFIA/TOP2A/LEF1/PRRX1/NUCKS1/ZIC1/DLGAP5/NFIB/BIRC5/TLE4/TMPO/HMGB1/CDCA7/EZH2/PRKDC/BRCA2/AURKB/HMGB2/HEY1/IVNS1ABP/HSPA1A/TCF4/RTKN2/PKIB/DEK/SP5/NASP/CDON/CKS1B/ZIC4/CCNB1/FOXM1/CBX5/MDK/IGFBP5/CKAP2/NAP1L1/EMX2/BCL11A/MXD3/HMGN5/NEK2/DACH1/PRKCB/HMGA2/PAX3/ORC6/FZD1/EMX1/HELLS/FAM111B/DMRT3/OTX1/CDK5RAP2/ZFP36L2/RAD21/SUPT16H/FBXO5/ITGB3BP/RRM2/NEUROG2/ATAD5/PCNA/JADE1/TIM…
GO:0045859	regulation of protein kinase activity	101	0.243993	0.87474	0.724352	0.986215	0.875419	341	tags=32%, list=30%, signal=24%	RASGRP1/ADRA2A/CENPE/EZH2/CXCR4/ECT2/PKIB/CKS1B/CCNB1/EPHA4/CCNB2/TPX2/HMGA2/KIF14/INCENP/PLK1/CDC25C/EMP2/PBK/CCNA2/WNT5A/MAP4K4/DBF4/EFNA5/NCAPG2/BLM/PSRC1/CDKN3/GAS6/CD24/CLSPN/CDK1
GO:0061180	mammary gland epithelium development	14	0.325593	0.824553	0.725231	0.986215	0.875419	399	tags=50%, list=36%, signal=33%	BRCA2/MSX1/WNT5A/ERBB4/ID2/MSX2/WNT7B
GO:1905330	regulation of morphogenesis of an epithelium	24	0.288635	0.823555	0.725441	0.986215	0.875419	290	tags=38%, list=26%, signal=28%	MDK/RSPO3/FZD1/GPC3/GJA1/SAPCD2/GPC6/WNT5A/ROR1
GO:1903364	positive regulation of cellular protein catabolic process	15	0.321327	0.827198	0.725722	0.986215	0.875419	198	tags=27%, list=18%, signal=22%	HSPA1A/CDC20/CTSC/PLK1
GO:0002520	immune system development	103	0.242788	0.870993	0.727178	0.986215	0.875419	347	tags=38%, list=31%, signal=29%	RASGRP1/TOP2A/LEF1/HMGB1/LBR/PRKDC/BRCA2/HMGB2/HSPA1A/RTKN2/MDK/CCNB2/PRKCB/PTN/ZFP36L2/ATAD5/FANCD2/BCL2/ANLN/GPC3/RIF1/CITED2/ESCO2/RBM47/SOX4/WNT5A/ID2/MELK/NCAPG2/HES1/ANXA2/REST/CDK6/BCL11B/GAS6/HSPA1B/HMGB3/FBN1/SPINK5
GO:0051179	localization	496	0.240566	0.931463	0.727273	0.986215	0.875419	394	tags=35%, list=35%, signal=41%	RPS4Y1/CENPF/ASPM/RASGRP1/KIF15/ADRA2A/SEMA3C/KNL1/NUSAP1/LEF1/KIF11/ZIC1/KIF4A/DLGAP5/GTSE1/CENPE/BIRC5/HMGB1/EZH2/BRCA2/CXCR4/AURKB/HMGB2/NNAT/FLRT3/RAB11FIP2/TTK/HSPA1A/NDC80/KIF20B/NUF2/ECT2/FBLN1/NASP/CCNB1/CDH2/SV2C/MDK/CACHD1/COLEC12/IGFBP5/TUBA1B/TMSB15A/EPHA4/DEPDC1B/EMX2/CDCA8/AXIN2/DSG2/PIEZO2/MAD2L1/KIF2C/KIFC1/NEK2/DACH1/SLIT2/WLS/PRKCB/ATP2B1/GAS1/KIF14/CNTNAP2/CENPA/MCUB/RSPO1/CD99…
GO:0007204	positive regulation of cytosolic calcium ion concentration	19	0.300173	0.821151	0.7275	0.986215	0.875419	277	tags=37%, list=25%, signal=28%	HMGB1/CXCR4/NMU/BCL2/GJA1/DMD/ATP1A2
GO:0034329	cell junction assembly	54	0.2587	0.852837	0.728682	0.986215	0.875419	270	tags=28%, list=24%, signal=22%	TPBG/LRRN1/FLRT3/ECT2/CDH2/FZD1/CD9/GAP43/BCL2/GJA1/GPC6/WNT5A/MAP4K4/LSR/ERBB4
GO:0106106	cold-induced thermogenesis	11	0.345015	0.818511	0.729364	0.986215	0.875419	63	tags=18%, list=6%, signal=17%	CXCR4/MFAP2
GO:0120161	regulation of cold-induced thermogenesis	11	0.345015	0.818511	0.729364	0.986215	0.875419	63	tags=18%, list=6%, signal=17%	CXCR4/MFAP2
GO:1990845	adaptive thermogenesis	11	0.345015	0.818511	0.729364	0.986215	0.875419	63	tags=18%, list=6%, signal=17%	CXCR4/MFAP2
GO:0048762	mesenchymal cell differentiation	44	0.262729	0.835548	0.729977	0.986215	0.875419	270	tags=30%, list=24%, signal=23%	SEMA3C/LEF1/EZH2/HEY1/MDK/IL17RD/AXIN2/HMGA2/BCL2/FAM83D/MSX1/WNT5A/ERBB4
GO:0048284	organelle fusion	12	-0.272809	-0.819937	0.731225	0.986215	0.875419	818	tags=42%, list=73%, signal=11%	SNCA/BNIP3/STXBP6/ENO1/BAX
GO:0050871	positive regulation of B cell activation	10	0.348232	0.811715	0.731241	0.986215	0.875419	226	tags=30%, list=20%, signal=24%	ATAD5/BCL2/RIF1
GO:0030162	regulation of proteolysis	71	0.251756	0.861553	0.732181	0.986215	0.875419	380	tags=39%, list=34%, signal=28%	ADRA2A/LEF1/BIRC5/HMGB1/HSPA1A/FBLN1/PTTG1/EPHA4/GAS1/CDC20/ARL6IP1/CTSC/PLK1/GPC3/SPINT2/PBK/XPO1/ANP32B/PCSK1N/ANXA2/REST/UACA/GAS6/HSPA1B/SPINK5/SERPINE2/CST3/AURKA
GO:0072594	establishment of protein localization to organelle	47	0.256579	0.830204	0.732363	0.986215	0.875419	69	tags=9%, list=6%, signal=8%	RPS4Y1/ZIC1/BRCA2/ECT2
GO:0070372	regulation of ERK1 and ERK2 cascade	33	-0.21257	-0.859473	0.732919	0.986215	0.875419	101	tags=18%, list=9%, signal=17%	CIB1/MT3/DUSP4/FGFR3/CAMK2N1/SPRY2
GO:0006397	mRNA processing	16	0.314121	0.822388	0.732984	0.986215	0.875419	386	tags=38%, list=34%, signal=25%	CCNB1/PSIP1/NCL/REST/RBFOX1/ZFP36L1
GO:0050866	negative regulation of cell activation	14	0.3214	0.813934	0.734478	0.986215	0.875419	360	tags=43%, list=32%, signal=29%	HMGB1/MDK/CD9/ID2/HMGB3/SERPINE2
GO:0000209	protein polyubiquitination	15	0.317995	0.81862	0.734908	0.986215	0.875419	433	tags=53%, list=39%, signal=33%	UBE2C/BCL2/BRCA1/UBE2T/TRAF5/DTL/CCNF/UBE2S
GO:0006936	muscle contraction	32	0.272143	0.825469	0.735154	0.986215	0.875419	277	tags=25%, list=25%, signal=19%	ADRA2A/CXCR4/DSG2/ATP2B1/NMU/GJA1/DMD/ATP1A2
GO:0044070	regulation of anion transport	10	0.347688	0.810448	0.736698	0.986215	0.875419	389	tags=30%, list=35%, signal=20%	ARL6IP1/ATP1A2/TRH
GO:0071705	nitrogen compound transport	150	-0.175534	-0.960132	0.736842	0.986215	0.875419	166	tags=21%, list=15%, signal=21%	NTRK2/ZFP36/QKI/SLC3A2/HSPD1/PDPN/EFNB2/ANK2/IRS2/SLC1A5/KIF5C/YIF1A/ARF4/CIB1/SLC2A1/BBC3/BAX/HM13/ZMAT3/CLU/BBS9/HERPUD1/RHOB/CDKN1A/RPS2/CROT/EGR2/RPS26/GPM6B/SFRP1/CRH/SLC1A3
GO:0050684	regulation of mRNA processing	11	0.34116	0.809365	0.737483	0.986215	0.875419	386	tags=45%, list=34%, signal=30%	CCNB1/NCL/REST/RBFOX1/ZFP36L1
GO:0001558	regulation of cell growth	60	0.254888	0.85146	0.737542	0.986215	0.875419	361	tags=37%, list=32%, signal=26%	SEMA3C/LEF1/CXCR4/HSPA1A/IGFBP5/IGFBPL1/BCL11A/SLIT2/KIF14/JADE1/BCL2/GJA1/CRABP2/MSX1/SLIT3/WNT5A/EFNA5/DRAXIN/PSRC1/HSPA1B/SERPINE2/LMX1A
GO:0048708	astrocyte differentiation	19	-0.2405	-0.84398	0.737624	0.986215	0.875419	145	tags=26%, list=13%, signal=23%	POU3F2/HES5/VIM/MT3/PLP1
GO:0009892	negative regulation of metabolic process	297	0.238344	0.916189	0.738	0.986215	0.875419	336	tags=30%, list=30%, signal=29%	RPS4Y1/CENPF/NFIA/ADRA2A/KNL1/LEF1/PRRX1/NFIB/BIRC5/TLE4/HMGB1/EZH2/PRKDC/BRCA2/AURKB/HMGB2/HEY1/IVNS1ABP/HSPA1A/PKIB/FBLN1/SP5/CCNB1/FOXM1/CBX5/IGFBP5/PTTG1/EPHA4/EMX2/AXIN2/BCL11A/MXD3/MAD2L1/DACH1/SLIT2/HMGA2/ATP2B1/GAS1/FZD1/EMX1/HELLS/PTN/ARL6IP1/ZFP36L2/FBXO5/PCNA/TIMELESS/ZIC2/E2F8/PLK1/LINC00461/BCL2/GPC3/SPINT2/BRCA1/ZNF503/PBK/XPO1/RIF1/MAF/IRX1/CITED2/DNMT1/GJA1/SOX4/MSX1/SLIT3/DMD/WNT…
GO:0001942	hair follicle development	10	0.345703	0.80582	0.738063	0.986215	0.875419	351	tags=50%, list=31%, signal=35%	IGFBP5/BCL2/WNT5A/SPINK5/MSX2
GO:0022404	molting cycle process	10	0.345703	0.80582	0.738063	0.986215	0.875419	351	tags=50%, list=31%, signal=35%	IGFBP5/BCL2/WNT5A/SPINK5/MSX2
GO:0022405	hair cycle process	10	0.345703	0.80582	0.738063	0.986215	0.875419	351	tags=50%, list=31%, signal=35%	IGFBP5/BCL2/WNT5A/SPINK5/MSX2
GO:0042303	molting cycle	10	0.345703	0.80582	0.738063	0.986215	0.875419	351	tags=50%, list=31%, signal=35%	IGFBP5/BCL2/WNT5A/SPINK5/MSX2
GO:0042633	hair cycle	10	0.345703	0.80582	0.738063	0.986215	0.875419	351	tags=50%, list=31%, signal=35%	IGFBP5/BCL2/WNT5A/SPINK5/MSX2
GO:0015672	monovalent inorganic cation transport	20	-0.230974	-0.825293	0.738462	0.986215	0.875419	52	tags=25%, list=5%, signal=24%	ATP5MC1/SLC3A2/ANK2/NKAIN4/SLC1A3
GO:0071260	cellular response to mechanical stimulus	10	0.344538	0.803104	0.739427	0.986215	0.875419	359	tags=40%, list=32%, signal=27%	PIEZO2/GJA1/ATP1A2/CHEK1
GO:0061013	regulation of mRNA catabolic process	20	0.29157	0.808629	0.739777	0.986215	0.875419	390	tags=40%, list=35%, signal=27%	HSPA1A/AXIN2/ZFP36L2/XPO1/IGF2BP1/HSPB1/ZFP36L1/DCP2
GO:1901879	regulation of protein depolymerization	11	0.339428	0.805254	0.740189	0.986215	0.875419	259	tags=36%, list=23%, signal=28%	CKAP2/TPX2/ADD3/CAPG
GO:0048534	hematopoietic or lymphoid organ development	96	0.241408	0.861003	0.740586	0.986215	0.875419	347	tags=39%, list=31%, signal=29%	RASGRP1/TOP2A/LEF1/HMGB1/LBR/PRKDC/BRCA2/HMGB2/HSPA1A/RTKN2/MDK/CCNB2/PRKCB/PTN/ZFP36L2/FANCD2/BCL2/ANLN/GPC3/CITED2/ESCO2/RBM47/SOX4/WNT5A/ID2/MELK/NCAPG2/HES1/ANXA2/REST/CDK6/BCL11B/GAS6/HSPA1B/HMGB3/FBN1/SPINK5
GO:0021872	forebrain generation of neurons	23	0.287749	0.815364	0.740926	0.986215	0.875419	329	tags=30%, list=29%, signal=22%	ASPM/LEF1/SLIT2/WNT5A/ERBB4/HES1/BCL11B
GO:0006613	cotranslational protein targeting to membrane	11	0.337396	0.800434	0.742896	0.986215	0.875419	1	tags=9%, list=0%, signal=9%	RPS4Y1
GO:0001501	skeletal system development	59	0.253584	0.847052	0.744186	0.986215	0.875419	303	tags=29%, list=27%, signal=22%	PRRX1/NFIB/SP5/MDK/AXIN2/USP1/HMGA2/RSPO2/FBN2/VCAN/MAF/GJA1/SOX4/MSX1/WNT5A/TYMS/ANXA2
GO:0051168	nuclear export	11	0.336435	0.798154	0.744249	0.986215	0.875419	373	tags=45%, list=33%, signal=31%	GTSE1/XPO1/ANP32B/GAS6/TXN
GO:0071326	cellular response to monosaccharide stimulus	11	0.337143	0.799834	0.744249	0.986215	0.875419	331	tags=45%, list=30%, signal=32%	ADRA2A/RAB11FIP2/SOX4/EFNA5/GAS6
GO:0071331	cellular response to hexose stimulus	11	0.337143	0.799834	0.744249	0.986215	0.875419	331	tags=45%, list=30%, signal=32%	ADRA2A/RAB11FIP2/SOX4/EFNA5/GAS6
GO:0071333	cellular response to glucose stimulus	11	0.337143	0.799834	0.744249	0.986215	0.875419	331	tags=45%, list=30%, signal=32%	ADRA2A/RAB11FIP2/SOX4/EFNA5/GAS6
GO:0051961	negative regulation of nervous system development	59	0.253047	0.845257	0.745293	0.986215	0.875419	317	tags=27%, list=28%, signal=21%	ASPM/SEMA3C/HEY1/EPHA4/BCL11A/SLIT2/PTN/CDK5RAP2/PRTG/CTSC/WNT5A/ERBB4/ID2/HES1/REST/DRAXIN
GO:0034762	regulation of transmembrane transport	34	0.265177	0.816539	0.745624	0.986215	0.875419	294	tags=29%, list=26%, signal=22%	ADRA2A/PRKCB/ARL6IP1/BCL2/GPC3/GJA1/DMD/DPP10/ATP1A2/KCNQ3
GO:0043687	post-translational protein modification	35	0.262595	0.811139	0.745665	0.986215	0.875419	528	tags=54%, list=47%, signal=30%	AMBN/CDH2/IGFBP5/HSP90B1/GPC3/VCAN/ESCO2/GAS6/FBN1/DTL/CST3/LAMC1/FN1/CCNF/STT3B/MFGE8/FSTL1/CALU/PRSS23
GO:0030198	extracellular matrix organization	47	0.252348	0.816515	0.74804	0.986215	0.875419	494	tags=57%, list=44%, signal=33%	MFAP2/FBLN1/COL9A1/COL9A3/COL4A2/FBN2/SPINT2/VCAN/HTRA1/CTSV/ANXA2/GAS6/FBN1/SPINK5/CST3/SPARC/LAMC1/FN1/FLRT2/SULF2/LAMA1/SULF1/COL4A1/KIF9/COL6A2/COL11A1/COL5A2
GO:0043062	extracellular structure organization	47	0.252348	0.816515	0.74804	0.986215	0.875419	494	tags=57%, list=44%, signal=33%	MFAP2/FBLN1/COL9A1/COL9A3/COL4A2/FBN2/SPINT2/VCAN/HTRA1/CTSV/ANXA2/GAS6/FBN1/SPINK5/CST3/SPARC/LAMC1/FN1/FLRT2/SULF2/LAMA1/SULF1/COL4A1/KIF9/COL6A2/COL11A1/COL5A2
GO:0002791	regulation of peptide secretion	23	0.28476	0.806894	0.749687	0.986215	0.875419	304	tags=35%, list=27%, signal=26%	ADRA2A/NNAT/WLS/NMU/GJA1/SOX4/EFNA5/REST
GO:0050708	regulation of protein secretion	23	0.28476	0.806894	0.749687	0.986215	0.875419	304	tags=35%, list=27%, signal=26%	ADRA2A/NNAT/WLS/NMU/GJA1/SOX4/EFNA5/REST
GO:0010605	negative regulation of macromolecule metabolic process	283	0.237134	0.910634	0.75	0.986215	0.875419	336	tags=31%, list=30%, signal=29%	RPS4Y1/CENPF/NFIA/LEF1/PRRX1/NFIB/BIRC5/TLE4/HMGB1/EZH2/PRKDC/BRCA2/AURKB/HMGB2/HEY1/IVNS1ABP/HSPA1A/PKIB/FBLN1/SP5/CCNB1/FOXM1/CBX5/IGFBP5/PTTG1/EPHA4/EMX2/AXIN2/BCL11A/MXD3/MAD2L1/DACH1/SLIT2/HMGA2/ATP2B1/GAS1/FZD1/EMX1/HELLS/PTN/ARL6IP1/ZFP36L2/FBXO5/PCNA/TIMELESS/ZIC2/E2F8/PLK1/LINC00461/GPC3/SPINT2/BRCA1/ZNF503/PBK/XPO1/RIF1/MAF/IRX1/CITED2/DNMT1/GJA1/SOX4/MSX1/SLIT3/DMD/WNT5A/ID2/PCSK1N/BRI…
GO:0060291	long-term synaptic potentiation	13	-0.269643	-0.833966	0.75	0.986215	0.875419	166	tags=38%, list=15%, signal=33%	ARC/NTRK2/PLK2/FAM107A/CRH
GO:0050771	negative regulation of axonogenesis	12	0.335035	0.812735	0.750334	0.986215	0.875419	384	tags=42%, list=34%, signal=28%	SEMA3C/SLIT2/WNT5A/DRAXIN/SEMA6A
GO:0010165	response to X-ray	10	0.33869	0.789473	0.750341	0.986215	0.875419	133	tags=30%, list=12%, signal=27%	NUCKS1/BRCA2/HMGA2
GO:0050851	antigen receptor-mediated signaling pathway	10	0.338681	0.789454	0.750341	0.986215	0.875419	578	tags=70%, list=52%, signal=34%	PRKCB/BCL2/PIK3R1/HLA-A/EZR/PAWR/ADA
GO:2001242	regulation of intrinsic apoptotic signaling pathway	22	0.283042	0.800109	0.75062	0.986215	0.875419	248	tags=27%, list=22%, signal=22%	IVNS1ABP/HSPA1A/RTKN2/ATAD5/BCL2/MSX1
GO:0034404	nucleobase-containing small molecule biosynthetic process	10	-0.285843	-0.808685	0.750929	0.986215	0.875419	803	tags=100%, list=72%, signal=28%	TK1/ADA/PDE1A/DUT/UPP1/UNG/SAMHD1/PNP/APRT
GO:0060348	bone development	26	0.276349	0.80435	0.751232	0.986215	0.875419	470	tags=46%, list=42%, signal=27%	SP5/AXIN2/GJA1/MSX1/ANXA2/FBN1/MSX2/SPARC/SULF2/SULF1/BMP2/LRRC17
GO:0034612	response to tumor necrosis factor	21	-0.230118	-0.828277	0.751269	0.986215	0.875419	188	tags=33%, list=17%, signal=28%	TXNDC17/ZFP36/YBX3/CASP3/STAT1/CIB1/SFRP1
GO:0034599	cellular response to oxidative stress	39	0.261279	0.818241	0.752589	0.986215	0.875419	385	tags=41%, list=34%, signal=28%	EZH2/HSPA1A/ECT2/FZD1/PCNA/FANCD2/BCL2/CCNA2/MELK/REST/HSPA1B/CDK1/STK26/TXN/CST3/HSPB1
GO:0044089	positive regulation of cellular component biogenesis	48	0.250431	0.813842	0.753639	0.986215	0.875419	369	tags=35%, list=33%, signal=25%	TPBG/LRRN1/FLRT3/MNS1/HSPA1A/CDK5RAP2/CKAP5/ANLN/CEP135/DNMT1/MAP4K4/EFNA5/GPSM2/PSRC1/HSPA1B/ADGRL3/SPAG5
GO:0010959	regulation of metal ion transport	27	0.275478	0.807336	0.753659	0.986215	0.875419	277	tags=30%, list=25%, signal=23%	ADRA2A/CXCR4/ATP2B1/BCL2/GJA1/DMD/DPP10/ATP1A2
GO:1903169	regulation of calcium ion transmembrane transport	10	0.338188	0.788303	0.754434	0.986215	0.875419	277	tags=30%, list=25%, signal=23%	ADRA2A/DMD/ATP1A2
GO:0048145	regulation of fibroblast proliferation	19	0.293819	0.803771	0.755	0.986215	0.875419	331	tags=42%, list=30%, signal=30%	PRKDC/CCNB1/DACH1/CCNA2/WNT5A/ANXA2/CDK6/GAS6
GO:0001709	cell fate determination	11	0.333404	0.790964	0.755074	0.986215	0.875419	18	tags=9%, list=2%, signal=9%	PRRX1
GO:0030073	insulin secretion	16	0.3085	0.807672	0.755236	0.986215	0.875419	304	tags=44%, list=27%, signal=32%	ADRA2A/NNAT/RAB11FIP2/GJA1/SOX4/EFNA5/REST
GO:0035295	tube development	148	0.236859	0.875786	0.756098	0.986215	0.875419	303	tags=30%, list=27%, signal=25%	NFIA/SEMA3C/LEF1/PRRX1/NFIB/CXCR4/HEY1/KIF20B/CCNB1/FOXM1/CDH2/MDK/IGFBP5/RSPO3/EPHA4/EMX2/SLIT2/PRKCB/HMGA2/FZD1/PTN/KIF18A/TIMELESS/COL4A2/RSPO2/E2F8/BCL2/GPC3/SPINT2/BRCA1/EMP2/IRX1/CITED2/GJA1/SOX4/RARRES2/WNT5A/ID2/BRIP1/ZFPM2/NCL/HES1/TYMS/ANXA2
GO:0060041	retina development in camera-type eye	19	0.2936	0.803171	0.75625	0.986215	0.875419	533	tags=58%, list=48%, signal=31%	CDON/ATP2B1/PTN/FJX1/RRM1/CALB1/LAMA1/COL4A1/DLL1/RORB/GPM6A
GO:0001932	regulation of protein phosphorylation	162	0.238587	0.886354	0.756867	0.986215	0.875419	341	tags=32%, list=30%, signal=26%	RASGRP1/ADRA2A/CENPE/HMGB1/EZH2/PRKDC/CXCR4/TTK/ECT2/PKIB/FBLN1/CDON/CKS1B/CCNB1/FOXM1/CDH2/EPHA4/AXIN2/CCNB2/TPX2/SLIT2/HMGA2/KIF14/FZD1/RSPO1/INCENP/PLK1/BCL2/CDC25C/EMP2/PBK/FAM83D/CCNA2/RARRES2/DMD/WNT5A/MAP4K4/ERBB4/DBF4/ROR1/EFNA5/NCAPG2/HES1/ANXA2/TRAF5/BLM/PSRC1/CDKN3/GAS6/CD24/CLSPN/CDK1
GO:0030512	negative regulation of transforming growth factor beta receptor signaling pathway	12	0.332483	0.806545	0.757009	0.986215	0.875419	381	tags=50%, list=34%, signal=33%	HSPA1A/IL17RD/FBN2/HTRA1/FBN1/RASL11B
GO:1903845	negative regulation of cellular response to transforming growth factor beta stimulus	12	0.332483	0.806545	0.757009	0.986215	0.875419	381	tags=50%, list=34%, signal=33%	HSPA1A/IL17RD/FBN2/HTRA1/FBN1/RASL11B
GO:0042127	regulation of cell population proliferation	221	0.236381	0.899793	0.757301	0.986215	0.875419	304	tags=29%, list=27%, signal=26%	ASPM/ADRA2A/LEF1/PRRX1/NFIB/BIRC5/HMGB1/CDCA7/EZH2/PRKDC/BRCA2/HMGB2/TTK/HSPA1A/AMBN/RTKN2/KIF20B/FBLN1/CDON/CCNB1/FOXM1/CDH2/MDK/IGFBP5/NAP1L1/AXIN2/HMGN5/DACH1/HMGA2/PRC1/CDC20/KIF14/EMX1/PTN/FBXO5/ATAD5/CD9/CIP2A/BCL2/GPC3/SPINT2/DMRTA2/BRCA1/ZNF503/EMP2/DNMT1/GJA1/SAPCD2/HTRA1/SOX4/MSX1/CCNA2/SLIT3/WNT5A/ERBB4/ID2/BRIP1/ZFPM2/SHCBP1/TET1/HES1/ANXA2/REST
GO:1904377	positive regulation of protein localization to cell periphery	11	0.329586	0.781907	0.757781	0.986215	0.875419	477	tags=64%, list=43%, signal=37%	RAB11FIP2/DPP10/GPSM2/EPB41L2/PIK3R1/EPB41/EZR
GO:0043200	response to amino acid	15	0.309276	0.796175	0.75853	0.986215	0.875419	234	tags=27%, list=21%, signal=21%	BCL11A/PTN/PCNA/DNMT1
GO:0006413	translational initiation	19	0.292957	0.801413	0.76	0.986215	0.875419	1	tags=5%, list=0%, signal=5%	RPS4Y1
GO:0001838	embryonic epithelial tube formation	21	0.282702	0.792333	0.761491	0.986215	0.875419	263	tags=29%, list=24%, signal=22%	KIF20B/FZD1/SPINT2/IRX1/SOX4/WNT5A
GO:0051246	regulation of protein metabolic process	271	0.235263	0.900634	0.761523	0.986215	0.875419	386	tags=37%, list=34%, signal=32%	RASGRP1/ADRA2A/LEF1/CENPE/BIRC5/HMGB1/EZH2/PRKDC/CXCR4/IVNS1ABP/TTK/HSPA1A/ECT2/PKIB/FBLN1/CDON/CKS1B/CCNB1/FOXM1/CDH2/IGFBP5/PTTG1/EPHA4/CDCA2/AXIN2/CCNB2/UBE2C/MAD2L1/TPX2/SLIT2/HMGA2/GAS1/CDC20/KIF14/FZD1/RSPO1/PTN/ARL6IP1/ZFP36L2/FANCI/FBXO5/INCENP/CTSC/PLK1/BCL2/HSP90B1/GPC3/CDC25C/SPINT2/BRCA1/EMP2/PBK/XPO1/RIF1/FAM83D/DNMT1/ANP32B/GJA1/SOX4/CCNA2/RARRES2/DMD/WNT5A/MAP4K4/ERBB4/PCSK1N/NCL/D…
GO:0048754	branching morphogenesis of an epithelial tube	27	0.273363	0.801138	0.762195	0.986215	0.875419	208	tags=26%, list=19%, signal=22%	LEF1/MDK/SLIT2/TIMELESS/RSPO2/BCL2/GPC3
GO:0051240	positive regulation of multicellular organismal process	200	0.234004	0.883971	0.763105	0.986215	0.875419	304	tags=28%, list=27%, signal=24%	ASPM/RASGRP1/ADRA2A/SEMA3C/LEF1/TPBG/HMGB1/EZH2/PRKDC/TENM4/CXCR4/HMGB2/LRRN1/FLRT3/HSPA1A/TCF4/MFAP2/KIF20B/ECT2/CDON/CCNB1/MDK/NAP1L1/EPHA4/AXIN2/SLIT2/PRKCB/HMGA2/ATP2B1/CDC20/FZD1/PTN/FBXO5/ATAD5/NMU/BCL2/FBN2/DMRTA2/BRCA1/RIF1/CITED2/GJA1/SOX4/CRABP2/WNT5A/MAP4K4/ERBB4/ID2/ATP1A2/ZFPM2/ROR1/EFNA5/HES1/ANXA2/REST
GO:0051241	negative regulation of multicellular organismal process	145	0.23707	0.875204	0.76626	0.986215	0.875419	386	tags=35%, list=34%, signal=26%	ASPM/SEMA3C/LEF1/NFIB/HMGB1/BRCA2/HEY1/MDK/IGFBP5/IL17RD/EPHA4/AXIN2/BCL11A/SLIT2/ATP2B1/PTN/CDK5RAP2/CD9/PRTG/NMU/COL4A2/RSPO2/CTSC/BCL2/DNMT1/GJA1/ANXA5/WNT5A/ERBB4/ID2/ATP1A2/ZFPM2/NCAPG2/HES1/ANXA2/REST/DRAXIN/CDK6/GAS6/CD24/HMGB3/FBN1/SPINK5/MSX2/SERPINE2/LMX1A/CD83/PIK3R1/CST3/SEMA6A/ZFP36L1
GO:0006721	terpenoid metabolic process	13	-0.262504	-0.811886	0.766393	0.986215	0.875419	64	tags=15%, list=6%, signal=15%	HMGCS1/CRH
GO:0007601	visual perception	14	-0.255714	-0.811594	0.767347	0.986215	0.875419	636	tags=93%, list=57%, signal=41%	COL11A1/RDH10/POU6F2/RORB/COL2A1/RPGR/ADGRV1/ABLIM1/SIX3/PAX6/RGS16/TIMP3/BBS9
GO:0050953	sensory perception of light stimulus	14	-0.255714	-0.811594	0.767347	0.986215	0.875419	636	tags=93%, list=57%, signal=41%	COL11A1/RDH10/POU6F2/RORB/COL2A1/RPGR/ADGRV1/ABLIM1/SIX3/PAX6/RGS16/TIMP3/BBS9
GO:0006766	vitamin metabolic process	11	-0.270758	-0.788561	0.768061	0.986215	0.875419	820	tags=91%, list=73%, signal=25%	PSAT1/RDH10/LRP2/DHFR/MTHFD2/PLTP/FGFR1/RBP1/SLC2A1/SLC2A3
GO:0007254	JNK cascade	17	0.294719	0.785563	0.768246	0.986215	0.875419	103	tags=18%, list=9%, signal=16%	RASGRP1/HMGB1/EPHA4
GO:0046328	regulation of JNK cascade	17	0.294719	0.785563	0.768246	0.986215	0.875419	103	tags=18%, list=9%, signal=16%	RASGRP1/HMGB1/EPHA4
GO:0002684	positive regulation of immune system process	70	0.244123	0.835732	0.768898	0.986215	0.875419	338	tags=33%, list=30%, signal=24%	RASGRP1/LEF1/HMGB1/PRKDC/HMGB2/HSPA1A/MDK/PRKCB/CD99/PTN/ATAD5/CTSC/BCL2/RIF1/SOX4/RARRES2/WNT5A/ID2/HES1/GAS6/HSPA1B/CD24/HMGB3
GO:0051216	cartilage development	34	0.261594	0.805508	0.768961	0.986215	0.875419	263	tags=26%, list=24%, signal=21%	PRRX1/NFIB/MDK/AXIN2/HMGA2/RSPO2/MAF/MSX1/WNT5A
GO:0010506	regulation of autophagy	18	-0.236083	-0.815037	0.769231	0.986215	0.875419	152	tags=28%, list=14%, signal=24%	CASP3/SESN2/PLK2/DDIT3/MT3
GO:0030307	positive regulation of cell growth	20	-0.224858	-0.80344	0.769231	0.986215	0.875419	159	tags=30%, list=14%, signal=26%	SEMA5A/SFRP2/CIB1/LGI1/VEGFA/SFRP1
GO:0045944	positive regulation of transcription by RNA polymerase II	127	0.235593	0.861561	0.770492	0.986215	0.875419	96	tags=13%, list=9%, signal=13%	NFIA/TOP2A/LEF1/PRRX1/NUCKS1/ZIC1/DLGAP5/NFIB/HMGB1/PRKDC/HMGB2/HEY1/TCF4/CDON/FOXM1/CKAP2
GO:0042742	defense response to bacterium	10	0.33338	0.777096	0.770805	0.986215	0.875419	93	tags=20%, list=8%, signal=19%	HMGB2/COLEC12
GO:0022604	regulation of cell morphogenesis	70	0.243595	0.833923	0.771058	0.986215	0.875419	157	tags=14%, list=14%, signal=13%	SEMA3C/PRKDC/CXCR4/FBLN1/CDH2/MDK/EPHA4/BCL11A/SLIT2/PTN
GO:0030308	negative regulation of cell growth	34	0.26075	0.802909	0.771295	0.986215	0.875419	384	tags=44%, list=34%, signal=30%	SEMA3C/HSPA1A/BCL11A/SLIT2/JADE1/BCL2/GJA1/MSX1/SLIT3/WNT5A/DRAXIN/PSRC1/HSPA1B/SERPINE2/SEMA6A
GO:0006720	isoprenoid metabolic process	14	-0.254635	-0.80817	0.771429	0.986215	0.875419	64	tags=14%, list=6%, signal=14%	HMGCS1/CRH
GO:0042542	response to hydrogen peroxide	21	0.27909	0.782209	0.771429	0.986215	0.875419	423	tags=43%, list=38%, signal=27%	EZH2/ECT2/PCNA/BCL2/CDK1/STK26/TXN/CST3/LDHA
GO:0006939	smooth muscle contraction	14	0.306875	0.777149	0.771466	0.986215	0.875419	277	tags=29%, list=25%, signal=22%	ADRA2A/ATP2B1/NMU/ATP1A2
GO:0030510	regulation of BMP signaling pathway	15	0.305059	0.785319	0.772966	0.986215	0.875419	351	tags=53%, list=31%, signal=37%	FZD1/GPC3/HTRA1/MSX1/WNT5A/HES1/FBN1/MSX2
GO:0007492	endoderm development	12	0.326289	0.79152	0.773031	0.986215	0.875419	494	tags=58%, list=44%, signal=33%	HMGA2/COL4A2/ZFP36L1/LAMC1/FN1/COL11A1/COL5A2
GO:0042490	mechanoreceptor differentiation	10	-0.280044	-0.792278	0.773234	0.986215	0.875419	166	tags=30%, list=15%, signal=26%	NTRK2/HES5/JAG1
GO:0110110	positive regulation of animal organ morphogenesis	20	0.281849	0.78167	0.773234	0.986215	0.875419	157	tags=15%, list=14%, signal=13%	SEMA3C/MDK/PTN
GO:0071900	regulation of protein serine/threonine kinase activity	73	0.243368	0.839799	0.773404	0.986215	0.875419	341	tags=30%, list=30%, signal=22%	RASGRP1/ADRA2A/EZH2/CXCR4/PKIB/CKS1B/CCNB1/EPHA4/CCNB2/HMGA2/INCENP/PLK1/CDC25C/PBK/CCNA2/WNT5A/DBF4/BLM/PSRC1/CDKN3/CD24/CDK1
GO:0120035	regulation of plasma membrane bounded cell projection organization	88	0.237046	0.84129	0.77416	0.986215	0.875419	218	tags=18%, list=19%, signal=16%	SEMA3C/PRRX1/EZH2/CXCR4/MNS1/CDH2/MDK/EPHA4/BCL11A/SLIT2/CDC20/FZD1/PTN/GAP43/ANLN/CEP135
GO:0006807	nitrogen compound metabolic process	673	0.235668	0.914453	0.774226	0.986215	0.875419	407	tags=37%, list=36%, signal=59%	RPS4Y1/B3GAT2/CENPF/NFIA/RASGRP1/ADRA2A/TOP2A/LEF1/PRRX1/NUCKS1/ZIC1/DLGAP5/NFIB/CENPE/BUB1B/BIRC5/TLE4/TMPO/HMGB1/CDCA7/EZH2/PRKDC/BRCA2/TEX15/HMMR/CXCR4/AURKB/HMGB2/NNAT/HEY1/IVNS1ABP/TTK/HSPA1A/TCF4/AMBN/RTKN2/ECT2/PKIB/FBLN1/DEK/SP5/CIT/CDON/ECEL1/CKS1B/ZIC4/CCNB1/FOXM1/CBX5/CDH2/MDK/IGFBP5/IL17RD/CKAP2/PTTG1/EPHA4/CDCA2/EMX2/AXIN2/BCL11A/CCNB2/MXD3/UBE2C/RAD51AP1/MAD2L1/HMGN5/NEK2/BUB1/TPX2/…
GO:0035270	endocrine system development	18	0.291695	0.789175	0.774559	0.986215	0.875419	325	tags=39%, list=29%, signal=28%	MDK/CITED2/SOX4/MSX1/WNT5A/HES1/CDK6
GO:0010468	regulation of gene expression	373	0.234777	0.907092	0.775	0.986215	0.875419	342	tags=31%, list=31%, signal=32%	RPS4Y1/CENPF/NFIA/RASGRP1/ADRA2A/TOP2A/LEF1/PRRX1/NUCKS1/ZIC1/DLGAP5/NFIB/BIRC5/TLE4/TMPO/HMGB1/CDCA7/EZH2/PRKDC/BRCA2/AURKB/HMGB2/HEY1/HSPA1A/TCF4/RTKN2/DEK/SP5/CDON/CKS1B/ZIC4/CCNB1/FOXM1/CBX5/MDK/IGFBP5/CKAP2/EMX2/AXIN2/BCL11A/MXD3/HMGN5/DACH1/PRKCB/HMGA2/PAX3/ATP2B1/GAS1/FZD1/EMX1/HELLS/DMRT3/OTX1/CDK5RAP2/ZFP36L2/RAD21/SUPT16H/FBXO5/ITGB3BP/RRM2/NEUROG2/PCNA/TIMELESS/FANCD2/ZIC2/MYBL2/E2F8/P…
GO:0043271	negative regulation of ion transport	12	0.324518	0.787223	0.775701	0.986215	0.875419	389	tags=42%, list=35%, signal=27%	ADRA2A/BCL2/ATP1A2/SERPINE2/TRH
GO:0010557	positive regulation of macromolecule biosynthetic process	192	0.232822	0.877067	0.777778	0.986215	0.875419	341	tags=30%, list=30%, signal=25%	NFIA/TOP2A/LEF1/PRRX1/NUCKS1/ZIC1/DLGAP5/NFIB/HMGB1/PRKDC/BRCA2/AURKB/HMGB2/HEY1/TCF4/PKIB/CDON/FOXM1/MDK/CKAP2/HMGN5/NEK2/PRKCB/HMGA2/PAX3/FZD1/OTX1/CDK5RAP2/SUPT16H/ATAD5/PCNA/JADE1/ZIC2/MYBL2/E2F8/BRCA1/MAF/CITED2/SOX4/MSX1/CCNA2/PLAGL1/WNT5A/ERBB4/ID2/ZFPM2/NCL/DBF4/TET1/HES1/REST/BLM/POU3F4/PSRC1/CDCA4/BCL11B/HMGB3/CDK1
GO:0010648	negative regulation of cell communication	145	-0.174665	-0.937395	0.777778	0.986215	0.875419	108	tags=14%, list=10%, signal=15%	MYC/CIB1/BAX/DDIT3/CLU/LFNG/SHISA2/DUSP4/HERPUD1/INPP5F/IFI6/DLK1/CAMK2N1/PHLDA3/DDIT4/FRZB/SPRY2/SFRP1/TCIM/CRH/EGR1
GO:0023057	negative regulation of signaling	145	-0.174665	-0.937395	0.777778	0.986215	0.875419	108	tags=14%, list=10%, signal=15%	MYC/CIB1/BAX/DDIT3/CLU/LFNG/SHISA2/DUSP4/HERPUD1/INPP5F/IFI6/DLK1/CAMK2N1/PHLDA3/DDIT4/FRZB/SPRY2/SFRP1/TCIM/CRH/EGR1
GO:0030218	erythrocyte differentiation	15	0.301783	0.776885	0.778215	0.986215	0.875419	60	tags=20%, list=5%, signal=19%	PRKDC/HMGB2/HSPA1A
GO:0030334	regulation of cell migration	105	0.234689	0.841986	0.779167	0.986215	0.875419	270	tags=24%, list=24%, signal=20%	ADRA2A/SEMA3C/LEF1/GTSE1/HMGB1/CXCR4/KIF20B/MDK/IGFBP5/TMSB15A/DACH1/SLIT2/KIF14/CD99/PTN/FBXO5/CD9/BCL2/EMP2/CITED2/GJA1/RARRES2/WNT5A/MAP4K4/ERBB4
GO:0043244	regulation of protein-containing complex disassembly	12	0.321489	0.779876	0.779706	0.986215	0.875419	259	tags=33%, list=23%, signal=26%	CKAP2/TPX2/ADD3/CAPG
GO:0010604	positive regulation of macromolecule metabolic process	347	0.23358	0.901901	0.77978	0.986215	0.875419	344	tags=32%, list=31%, signal=32%	NFIA/RASGRP1/ADRA2A/TOP2A/LEF1/PRRX1/NUCKS1/ZIC1/DLGAP5/NFIB/CENPE/HMGB1/EZH2/PRKDC/BRCA2/CXCR4/AURKB/HMGB2/HEY1/TTK/HSPA1A/TCF4/ECT2/PKIB/FBLN1/DEK/CDON/CKS1B/CCNB1/FOXM1/CDH2/MDK/CKAP2/EPHA4/CDCA2/AXIN2/BCL11A/UBE2C/HMGN5/NEK2/TPX2/PRKCB/HMGA2/PAX3/CDC20/KIF14/FZD1/RSPO1/OTX1/CDK5RAP2/ZFP36L2/FANCI/SUPT16H/ATAD5/PCNA/JADE1/TIMELESS/ZIC2/MYBL2/INCENP/CTSC/E2F8/PLK1/BCL2/GPC3/BRCA1/EMP2/PBK/RIF1/…
GO:0006612	protein targeting to membrane	16	0.300853	0.787652	0.780105	0.986215	0.875419	1	tags=6%, list=0%, signal=6%	RPS4Y1
GO:0033077	T cell differentiation in thymus	14	0.303028	0.767407	0.780713	0.986215	0.875419	329	tags=43%, list=29%, signal=31%	RASGRP1/PRKDC/ZFP36L2/BCL2/CDK6/BCL11B
GO:0002819	regulation of adaptive immune response	12	0.320281	0.776944	0.781041	0.986215	0.875419	226	tags=25%, list=20%, signal=20%	HMGB1/ATAD5/RIF1
GO:0002822	regulation of adaptive immune response based on somatic recombination of immune receptors built from immunoglobulin superfamily domains	12	0.320281	0.776944	0.781041	0.986215	0.875419	226	tags=25%, list=20%, signal=20%	HMGB1/ATAD5/RIF1
GO:1901566	organonitrogen compound biosynthetic process	111	-0.182978	-0.932241	0.78125	0.986215	0.875419	205	tags=25%, list=18%, signal=23%	RPS6/RPL12/ACSS2/PPP1R15A/DNAJC3/PNP/ATP5MC1/RPS23/ZFP36/YBX3/QKI/QPRT/ENO1/SESN2/EIF4EBP1/PRPS1/VIM/APRT/CDO1/MT3/BTG2/SAT1/FABP5/RPS2/RPS26/RPS27L/MOXD1/SLC1A3
GO:1901800	positive regulation of proteasomal protein catabolic process	10	0.330032	0.769292	0.781719	0.986215	0.875419	380	tags=50%, list=34%, signal=33%	HSPA1A/CDC20/PLK1/HSPA1B/AURKA
GO:0010721	negative regulation of cell development	65	0.239808	0.813667	0.782372	0.986215	0.875419	317	tags=28%, list=28%, signal=21%	ASPM/SEMA3C/HEY1/FBLN1/EPHA4/BCL11A/SLIT2/PTN/CDK5RAP2/PRTG/BCL2/WNT5A/ERBB4/ID2/EFNA5/HES1/REST/DRAXIN
GO:0009100	glycoprotein metabolic process	30	0.26503	0.787886	0.783555	0.986215	0.875419	485	tags=47%, list=43%, signal=27%	B3GAT2/BCL2/VCAN/GALNT12/GCNT1/TET1/ITM2B/CST3/GXYLT1/SULF2/STT3B/SULF1/BMP2/COL11A1
GO:1902106	negative regulation of leukocyte differentiation	13	0.304391	0.759532	0.783641	0.986215	0.875419	378	tags=54%, list=34%, signal=36%	HMGB1/MDK/ID2/CDK6/HMGB3/FBN1/PIK3R1
GO:0010634	positive regulation of epithelial cell migration	18	-0.231007	-0.797511	0.783654	0.986215	0.875419	159	tags=28%, list=14%, signal=24%	SEMA5A/PLK2/CIB1/VEGFA/RHOB
GO:0032502	developmental process	601	0.235894	0.91373	0.784216	0.986215	0.875419	284	tags=26%, list=25%, signal=42%	RPS4Y1/CENPF/ASPM/NFIA/RASGRP1/TOP2A/SEMA3C/KNL1/CENPU/LEF1/PRRX1/ZIC1/NFIB/CENPE/TPBG/HMGB1/LBR/EZH2/PRKDC/TENM4/BRCA2/TEX15/CXCR4/AURKB/HMGB2/NNAT/LRRN1/HEY1/FLRT3/MNS1/HSPA1A/TCF4/MFAP2/AMBN/RTKN2/TACC3/KIF20B/ECT2/FBLN1/SP5/CIT/NASP/CDON/ZIC4/CCNB1/FOXM1/CDH2/MDK/IGFBP5/IL17RD/RSPO3/COL9A1/NAP1L1/PTTG1/EPHA4/EMX2/AXIN2/DSG2/BCL11A/CCNB2/KIFC1/NEK2/DACH1/SLIT2/WLS/USP1/PRKCB/HMGA2/PAX3/ATP2B1/…
GO:0055065	metal ion homeostasis	40	0.253585	0.798125	0.785057	0.986215	0.875419	336	tags=35%, list=30%, signal=25%	HMGB1/CXCR4/PRKCB/ATP2B1/MCUB/NMU/BCL2/HSP90B1/GJA1/DMD/WNT5A/ATP1A2/CALB1/CD24
GO:0001818	negative regulation of cytokine production	16	0.297724	0.77946	0.78534	0.986215	0.875419	136	tags=19%, list=12%, signal=17%	LEF1/HMGB1/ATP2B1
GO:0051336	regulation of hydrolase activity	117	0.233396	0.842547	0.785492	0.986215	0.875419	320	tags=29%, list=29%, signal=23%	RASGRP1/KNL1/LEF1/BIRC5/HMGB1/EZH2/NCAPH/HMGB2/RAB11FIP2/HSPA1A/ECT2/FBLN1/PTTG1/EPHA4/DEPDC1B/SLIT2/PTN/ARL6IP1/PCNA/RACGAP1/ARHGAP11A/HSP90B1/GPC3/SPINT2/ANP32B/WNT5A/DNAJC9/MAP4K4/PCSK1N/EFNA5/ANXA2/REST/DEPDC1/UACA
GO:0030879	mammary gland development	24	0.274759	0.783963	0.785894	0.986215	0.875419	274	tags=29%, list=24%, signal=23%	LEF1/BRCA2/IGFBP5/MSX1/WNT5A/ERBB4/ID2
GO:0042472	inner ear morphogenesis	15	0.299654	0.771405	0.786089	0.986215	0.875419	21	tags=13%, list=2%, signal=13%	PRRX1/ZIC1
GO:0009611	response to wounding	76	0.238591	0.82798	0.78678	0.986215	0.875419	426	tags=39%, list=38%, signal=26%	ADRA2A/CXCR4/FLRT3/FBLN1/CBX5/MDK/EPHA4/PRKCB/PTN/ZFP36L2/CD9/GAP43/BCL2/GJA1/ANXA5/WNT5A/ZFPM2/ANXA2/GAS6/CDK1/MSX2/SERPINE2/PIK3R1/CST3/AURKA/HSPB1/ZFP36L1/SPARC/FN1/SULF2
GO:0000731	DNA synthesis involved in DNA repair	10	0.328388	0.76546	0.787176	0.986215	0.875419	364	tags=50%, list=33%, signal=34%	PCNA/PCLAF/POLD3/DTL/RFC3
GO:2000145	regulation of cell motility	112	0.233154	0.84155	0.78741	0.986215	0.875419	270	tags=24%, list=24%, signal=20%	ADRA2A/SEMA3C/LEF1/GTSE1/HMGB1/CXCR4/KIF20B/FBLN1/MDK/IGFBP5/TMSB15A/DACH1/SLIT2/KIF14/CD99/PTN/FBXO5/CD9/BCL2/SPINT2/EMP2/CITED2/GJA1/RARRES2/WNT5A/MAP4K4/ERBB4
GO:1901701	cellular response to oxygen-containing compound	121	0.232956	0.846887	0.788284	0.986215	0.875419	399	tags=37%, list=36%, signal=27%	ADRA2A/NUCKS1/HMGB1/EZH2/PRKDC/HMGB2/RAB11FIP2/ECT2/CCNB1/COLEC12/IGFBP5/EPHA4/BCL11A/SLIT2/PRKCB/ATP2B1/PTN/KIF18A/PCNA/TIMELESS/HSP90B1/BRCA1/DNMT1/GJA1/SOX4/CCNA2/WNT8B/RARRES2/WNT5A/BRIP1/EFNA5/BLM/NSG1/GAS6/FBN1/CDK1/LYPD1/MSX2/STK26/TXN/PIK3R1/CST3/ZFP36L1/GRAMD1B/WNT7B
GO:0032355	response to estradiol	24	0.273846	0.781357	0.788413	0.986215	0.875419	379	tags=42%, list=34%, signal=28%	EZH2/PTN/KIF18A/PCNA/GJA1/CCNA2/WNT8B/RBBP8/MSX2/CST3
GO:0009416	response to light stimulus	32	0.260148	0.789085	0.788599	0.986215	0.875419	277	tags=41%, list=25%, signal=31%	BRCA2/AURKB/USP1/PTN/PCNA/NMU/PCLAF/BCL2/PBK/POLD3/FEN1/ID2/ATP1A2
GO:0034446	substrate adhesion-dependent cell spreading	15	0.29843	0.768253	0.788714	0.986215	0.875419	415	tags=47%, list=37%, signal=30%	FBLN1/MDK/KIF14/EFNA5/PIK3R1/LAMC1/FN1
GO:0090276	regulation of peptide hormone secretion	15	0.298487	0.7684	0.788714	0.986215	0.875419	304	tags=47%, list=27%, signal=34%	ADRA2A/NNAT/NMU/GJA1/SOX4/EFNA5/REST
GO:0090398	cellular senescence	11	0.31906	0.756934	0.788904	0.986215	0.875419	325	tags=45%, list=29%, signal=33%	PRKDC/HMGA2/FBXO5/ID2/CDK6
GO:0035239	tube morphogenesis	119	0.230451	0.836326	0.790123	0.986215	0.875419	303	tags=29%, list=27%, signal=23%	LEF1/PRRX1/NFIB/CXCR4/HEY1/KIF20B/FOXM1/CDH2/MDK/RSPO3/EPHA4/EMX2/SLIT2/PRKCB/HMGA2/FZD1/PTN/TIMELESS/COL4A2/RSPO2/E2F8/BCL2/GPC3/SPINT2/BRCA1/EMP2/IRX1/SOX4/WNT5A/ID2/ZFPM2/NCL/HES1/ANXA2
GO:0072175	epithelial tube formation	22	0.272604	0.7706	0.790323	0.986215	0.875419	263	tags=27%, list=24%, signal=21%	KIF20B/FZD1/SPINT2/IRX1/SOX4/WNT5A
GO:0050768	negative regulation of neurogenesis	57	0.242763	0.808206	0.79057	0.986215	0.875419	317	tags=26%, list=28%, signal=20%	ASPM/SEMA3C/HEY1/EPHA4/BCL11A/SLIT2/PTN/CDK5RAP2/PRTG/WNT5A/ERBB4/ID2/HES1/REST/DRAXIN
GO:0009799	specification of symmetry	10	0.327571	0.763557	0.791269	0.986215	0.875419	527	tags=70%, list=47%, signal=37%	CITED2/WNT8B/WNT5A/C9orf116/DLL1/STIL/FOXJ1
GO:0009855	determination of bilateral symmetry	10	0.327571	0.763557	0.791269	0.986215	0.875419	527	tags=70%, list=47%, signal=37%	CITED2/WNT8B/WNT5A/C9orf116/DLL1/STIL/FOXJ1
GO:0008380	RNA splicing	17	0.28859	0.769225	0.791293	0.986215	0.875419	378	tags=41%, list=34%, signal=28%	IVNS1ABP/HSPA1A/PSIP1/NCL/REST/RBFOX1/PIK3R1
GO:0034101	erythrocyte homeostasis	17	0.288466	0.768895	0.791293	0.986215	0.875419	391	tags=53%, list=35%, signal=35%	PRKDC/HMGB2/HSPA1A/ID2/NCAPG2/CDK6/HSPA1B/ZFP36L1/RPS17
GO:0010647	positive regulation of cell communication	154	0.231856	0.857919	0.791837	0.986215	0.875419	351	tags=32%, list=31%, signal=25%	ASPM/RASGRP1/ADRA2A/PRRX1/NUCKS1/HMGB1/EZH2/CXCR4/NNAT/TTK/HSPA1A/RTKN2/ECT2/CDON/CDH2/IGFBP5/RSPO3/EPHA4/DEPDC1B/AXIN2/WLS/PRKCB/RSPO1/PTN/NMU/RSPO2/CTSC/BCL2/GPC3/EMP2/PBK/CITED2/GJA1/SOX4/MSX1/WNT5A/MAP4K4/ERBB4/ROR1/HES1/TRAF5/NSG1/GAS6/HSPA1B/CALB1/CD24/CDK1/NKD1/MSX2
GO:0010038	response to metal ion	36	-0.202796	-0.837708	0.792593	0.986215	0.875419	178	tags=22%, list=16%, signal=19%	CCND1/MT2A/CASP3/B2M/FOSB/MT3/JUNB/FOS
GO:0042113	B cell activation	33	0.258452	0.786855	0.793103	0.986215	0.875419	226	tags=24%, list=20%, signal=20%	RASGRP1/LEF1/PRKDC/PRKCB/ZFP36L2/ATAD5/BCL2/RIF1
GO:0006886	intracellular protein transport	75	-0.182627	-0.895986	0.793651	0.986215	0.875419	119	tags=19%, list=11%, signal=18%	KIF5C/ARF4/CIB1/BBC3/BAX/HM13/CLU/HERPUD1/RHOB/CDKN1A/RPS2/CROT/EGR2/RPS26
GO:0042471	ear morphogenesis	17	0.288174	0.768116	0.793854	0.986215	0.875419	316	tags=35%, list=28%, signal=26%	PRRX1/ZIC1/OTX1/MSX1/WNT5A/POU3F4
GO:0043604	amide biosynthetic process	53	-0.188224	-0.866481	0.794118	0.986215	0.875419	235	tags=38%, list=21%, signal=31%	ASNS/MPC1/RPL17/ENC1/RPS6/RPL12/ACSS2/PPP1R15A/DNAJC3/RPS23/ZFP36/YBX3/QKI/SESN2/EIF4EBP1/VIM/BTG2/RPS2/RPS26/RPS27L
GO:1903532	positive regulation of secretion by cell	18	0.284495	0.769696	0.79471	0.986215	0.875419	246	tags=28%, list=22%, signal=22%	NNAT/WLS/NMU/GJA1/SOX4
GO:0023056	positive regulation of signaling	156	0.230847	0.855292	0.794898	0.986215	0.875419	351	tags=32%, list=31%, signal=26%	ASPM/RASGRP1/ADRA2A/PRRX1/NUCKS1/HMGB1/EZH2/CXCR4/NNAT/TTK/HSPA1A/RTKN2/ECT2/CDON/CDH2/IGFBP5/RSPO3/EPHA4/DEPDC1B/AXIN2/WLS/PRKCB/RSPO1/PTN/NMU/RSPO2/CTSC/BCL2/GPC3/EMP2/PBK/CITED2/GJA1/SOX4/MSX1/WNT5A/MAP4K4/ERBB4/ROR1/HES1/ANXA2/TRAF5/NSG1/GAS6/HSPA1B/CALB1/CD24/CDK1/NKD1/MSX2
GO:0022407	regulation of cell-cell adhesion	48	0.242185	0.787045	0.795073	0.986215	0.875419	378	tags=31%, list=34%, signal=22%	RASGRP1/LEF1/HMGB1/MDK/CD9/SPINT2/CITED2/SOX4/WNT5A/EFNA5/HES1/CD24/SERPINE2/CD83/PIK3R1
GO:0051259	protein complex oligomerization	14	0.299599	0.758722	0.795244	0.986215	0.875419	499	tags=57%, list=45%, signal=32%	ECT2/RRM2/RRM1/TRPM3/BLM/TK1/SYT1/PFKP
GO:0048519	negative regulation of biological process	510	0.234341	0.90782	0.796	0.986215	0.875419	391	tags=35%, list=35%, signal=42%	RPS4Y1/CENPF/ASPM/NFIA/ADRA2A/TOP2A/SEMA3C/KNL1/LEF1/PRRX1/NUCKS1/NFIB/GTSE1/BUB1B/BIRC5/TLE4/HMGB1/EZH2/PRKDC/BRCA2/AURKB/HMGB2/PRR11/HEY1/IVNS1ABP/TTK/HSPA1A/NDC80/RTKN2/KIF20B/PKIB/FBLN1/SP5/CCNB1/FOXM1/CBX5/CDH2/MDK/IGFBP5/IL17RD/CKAP2/TMSB15A/PTTG1/EPHA4/EMX2/AXIN2/BCL11A/MXD3/MAD2L1/HMGN5/NEK2/BUB1/TPX2/DACH1/SLIT2/PRKCB/HMGA2/ATP2B1/GAS1/CDC20/KIF14/ORC6/FZD1/EMX1/HELLS/PTN/ARL6IP1/CDK5RAP…
GO:0019220	regulation of phosphate metabolic process	187	0.228773	0.858952	0.796165	0.986215	0.875419	341	tags=30%, list=30%, signal=25%	RASGRP1/ADRA2A/KNL1/CENPE/HMGB1/EZH2/PRKDC/CXCR4/TTK/ECT2/PKIB/FBLN1/CDON/CKS1B/CCNB1/FOXM1/CDH2/EPHA4/CDCA2/AXIN2/CCNB2/TPX2/SLIT2/HMGA2/KIF14/FZD1/RSPO1/PTN/INCENP/PLK1/BCL2/HSP90B1/CDC25C/EMP2/PBK/FAM83D/AK4/CCNA2/RARRES2/DMD/WNT5A/MAP4K4/ERBB4/DBF4/ROR1/EFNA5/NCAPG2/HES1/ANXA2/TRAF5/BLM/PSRC1/CDKN3/GAS6/CD24/CLSPN/CDK1
GO:0051174	regulation of phosphorus metabolic process	187	0.228773	0.858952	0.796165	0.986215	0.875419	341	tags=30%, list=30%, signal=25%	RASGRP1/ADRA2A/KNL1/CENPE/HMGB1/EZH2/PRKDC/CXCR4/TTK/ECT2/PKIB/FBLN1/CDON/CKS1B/CCNB1/FOXM1/CDH2/EPHA4/CDCA2/AXIN2/CCNB2/TPX2/SLIT2/HMGA2/KIF14/FZD1/RSPO1/PTN/INCENP/PLK1/BCL2/HSP90B1/CDC25C/EMP2/PBK/FAM83D/AK4/CCNA2/RARRES2/DMD/WNT5A/MAP4K4/ERBB4/DBF4/ROR1/EFNA5/NCAPG2/HES1/ANXA2/TRAF5/BLM/PSRC1/CDKN3/GAS6/CD24/CLSPN/CDK1
GO:0045861	negative regulation of proteolysis	33	0.256801	0.781828	0.796671	0.986215	0.875419	379	tags=45%, list=34%, signal=31%	LEF1/BIRC5/PTTG1/EPHA4/GAS1/ARL6IP1/GPC3/SPINT2/PBK/PCSK1N/ANXA2/GAS6/SPINK5/SERPINE2/CST3
GO:0043523	regulation of neuron apoptotic process	27	-0.210021	-0.807254	0.796703	0.986215	0.875419	166	tags=26%, list=15%, signal=23%	NTRK2/HSPD1/CASP3/BAX/DDIT3/MT3/BTG2
GO:0045604	regulation of epidermal cell differentiation	13	0.302887	0.755779	0.796834	0.986215	0.875419	386	tags=38%, list=34%, signal=25%	EZH2/CTSV/HES1/MSX2/ZFP36L1
GO:0098655	cation transmembrane transport	39	-0.203787	-0.862798	0.796992	0.986215	0.875419	128	tags=18%, list=11%, signal=16%	ANK2/SLC1A5/BAX/DDIT3/TTYH1/CRH/SLC1A3
GO:0050821	protein stabilization	18	0.283104	0.765933	0.797229	0.986215	0.875419	248	tags=28%, list=22%, signal=22%	GTSE1/HSPA1A/EPHA4/SOX4/MSX1
GO:0009058	biosynthetic process	460	0.23168	0.897386	0.798	0.986215	0.875419	342	tags=31%, list=31%, signal=36%	RPS4Y1/B3GAT2/CENPF/NFIA/TOP2A/LEF1/PRRX1/NUCKS1/ZIC1/DLGAP5/NFIB/BIRC5/TLE4/TMPO/HMGB1/CDCA7/LBR/EZH2/PRKDC/BRCA2/AURKB/HMGB2/HEY1/IVNS1ABP/HSPA1A/TCF4/RTKN2/PKIB/DEK/SP5/NASP/CDON/CKS1B/ZIC4/CCNB1/FOXM1/CBX5/MDK/IGFBP5/CKAP2/NAP1L1/EMX2/BCL11A/MXD3/HMGN5/NEK2/DACH1/PRKCB/HMGA2/PAX3/ORC6/FZD1/EMX1/HELLS/FAM111B/DMRT3/OTX1/CDK5RAP2/ZFP36L2/RAD21/SUPT16H/FBXO5/ITGB3BP/RRM2/NEUROG2/ATAD5/PCNA/JADE1…
GO:0043043	peptide biosynthetic process	47	-0.191288	-0.856348	0.798165	0.986215	0.875419	222	tags=36%, list=20%, signal=30%	RPL17/ENC1/RPS6/RPL12/PPP1R15A/DNAJC3/RPS23/ZFP36/YBX3/QKI/SESN2/EIF4EBP1/VIM/BTG2/RPS2/RPS26/RPS27L
GO:0099003	vesicle-mediated transport in synapse	16	0.295837	0.774519	0.798429	0.986215	0.875419	132	tags=12%, list=12%, signal=11%	CDH2/PRKCB
GO:0021954	central nervous system neuron development	23	0.270941	0.767736	0.798498	0.986215	0.875419	129	tags=13%, list=12%, signal=12%	NFIB/EPHA4/SLIT2
GO:0048646	anatomical structure formation involved in morphogenesis	141	0.233277	0.859843	0.79878	0.986215	0.875419	248	tags=23%, list=22%, signal=21%	SEMA3C/KNL1/LEF1/NFIB/PRKDC/TENM4/CXCR4/HEY1/KIF20B/CDON/MDK/RSPO3/AXIN2/SLIT2/WLS/PRKCB/HMGA2/FZD1/PTN/CD9/FJX1/COL4A2/E2F8/FBN2/SPINT2/BRCA1/EMP2/IRX1/CITED2/GJA1/HTRA1/SOX4/MSX1
GO:0071375	cellular response to peptide hormone stimulus	29	0.262071	0.775897	0.800242	0.986215	0.875419	386	tags=34%, list=34%, signal=23%	NUCKS1/PRKDC/PRKCB/ATP2B1/CCNA2/RARRES2/BRIP1/FBN1/PIK3R1/ZFP36L1
GO:0050795	regulation of behavior	10	0.322045	0.750675	0.800819	0.986215	0.875419	241	tags=30%, list=22%, signal=24%	MDK/NMU/GJA1
GO:0045862	positive regulation of proteolysis	39	0.246886	0.773167	0.800921	0.986215	0.875419	235	tags=23%, list=21%, signal=19%	ADRA2A/HMGB1/HSPA1A/FBLN1/EPHA4/CDC20/CTSC/PLK1/ANP32B
GO:0032508	DNA duplex unwinding	20	0.2752	0.763229	0.802974	0.986215	0.875419	600	tags=75%, list=54%, signal=35%	TOP2A/BRIP1/BLM/GINS2/PIF1/RFC3/MCM3/MCM7/RFC2/GINS4/RFC4/MCM4/DSCC1/CHD1/MCM6
GO:0055080	cation homeostasis	41	0.248656	0.786412	0.803429	0.986215	0.875419	277	tags=29%, list=25%, signal=23%	HMGB1/CXCR4/PRKCB/ATP2B1/MCUB/NMU/BCL2/HSP90B1/GJA1/DMD/WNT5A/ATP1A2
GO:0001764	neuron migration	38	0.248816	0.775878	0.803899	0.986215	0.875419	91	tags=11%, list=8%, signal=10%	ASPM/CXCR4/KIF20B/MDK
GO:0055123	digestive system development	18	0.280388	0.758585	0.806045	0.986215	0.875419	302	tags=44%, list=27%, signal=33%	CCNB1/WLS/BCL2/RARRES2/WNT5A/ID2/HES1/TYMS
GO:0008625	extrinsic apoptotic signaling pathway via death domain receptors	11	-0.264515	-0.770378	0.806084	0.986215	0.875419	184	tags=36%, list=16%, signal=31%	TIMP3/SFRP2/BAX/SFRP1
GO:0032872	regulation of stress-activated MAPK cascade	26	0.261629	0.761508	0.807882	0.986215	0.875419	103	tags=15%, list=9%, signal=14%	RASGRP1/HMGB1/FOXM1/EPHA4
GO:0070302	regulation of stress-activated protein kinase signaling cascade	26	0.261629	0.761508	0.807882	0.986215	0.875419	103	tags=15%, list=9%, signal=14%	RASGRP1/HMGB1/FOXM1/EPHA4
GO:0030097	hemopoiesis	92	0.231458	0.8233	0.807975	0.986215	0.875419	347	tags=38%, list=31%, signal=29%	RASGRP1/TOP2A/LEF1/HMGB1/LBR/PRKDC/BRCA2/HMGB2/HSPA1A/RTKN2/MDK/PRKCB/PTN/ZFP36L2/FANCD2/BCL2/ANLN/GPC3/ESCO2/RBM47/SOX4/WNT5A/ID2/MELK/NCAPG2/HES1/ANXA2/REST/CDK6/BCL11B/GAS6/HSPA1B/HMGB3/FBN1/SPINK5
GO:0048144	fibroblast proliferation	20	0.274074	0.760108	0.810409	0.986215	0.875419	415	tags=50%, list=37%, signal=32%	PRKDC/CCNB1/DACH1/CCNA2/WNT5A/ANXA2/CDK6/GAS6/WNT7B/FN1
GO:0009914	hormone transport	23	0.267929	0.759202	0.811014	0.986215	0.875419	304	tags=35%, list=27%, signal=26%	ADRA2A/NNAT/RAB11FIP2/NMU/GJA1/SOX4/EFNA5/REST
GO:1902414	protein localization to cell junction	11	0.312522	0.741424	0.811908	0.986215	0.875419	385	tags=45%, list=34%, signal=30%	GPC6/WNT5A/LSR/NSG1/HSPB1
GO:0044267	cellular protein metabolic process	375	0.229918	0.888461	0.812188	0.986215	0.875419	395	tags=35%, list=35%, signal=35%	RPS4Y1/B3GAT2/RASGRP1/ADRA2A/LEF1/CENPE/BUB1B/BIRC5/HMGB1/EZH2/PRKDC/BRCA2/CXCR4/AURKB/NNAT/IVNS1ABP/TTK/HSPA1A/AMBN/ECT2/PKIB/FBLN1/CIT/CDON/CKS1B/CCNB1/FOXM1/CDH2/IGFBP5/IL17RD/PTTG1/EPHA4/CDCA2/AXIN2/BCL11A/CCNB2/UBE2C/MAD2L1/NEK2/BUB1/TPX2/SLIT2/USP1/PRKCB/HMGA2/GAS1/CDC20/KIF14/FZD1/RSPO1/CDCA3/PTN/ARL6IP1/ZFP36L2/FANCI/FBXO5/PCNA/JADE1/INCENP/CTSC/PLK1/BCL2/HSP90B1/GPC3/CDC25C/SPINT2/VCAN/B…
GO:0016311	dephosphorylation	29	0.259167	0.7673	0.812349	0.986215	0.875419	210	tags=21%, list=19%, signal=17%	KNL1/CDCA2/PTN/BCL2/HSP90B1/CDC25C
GO:0009968	negative regulation of signal transduction	136	-0.175545	-0.942356	0.8125	0.986215	0.875419	108	tags=15%, list=10%, signal=15%	MYC/CIB1/BAX/DDIT3/CLU/LFNG/SHISA2/DUSP4/HERPUD1/INPP5F/IFI6/DLK1/CAMK2N1/PHLDA3/DDIT4/FRZB/SPRY2/SFRP1/TCIM/EGR1
GO:0046887	positive regulation of hormone secretion	10	0.317678	0.740496	0.813097	0.986215	0.875419	246	tags=40%, list=22%, signal=31%	NNAT/NMU/GJA1/SOX4
GO:0098773	skin epidermis development	11	0.311177	0.738233	0.813261	0.986215	0.875419	482	tags=64%, list=43%, signal=37%	IGFBP5/BCL2/WNT5A/SPINK5/MSX2/APCDD1/DLL1
GO:0032102	negative regulation of response to external stimulus	34	0.249563	0.768461	0.813302	0.986215	0.875419	384	tags=38%, list=34%, signal=26%	SEMA3C/MDK/EPHA4/SLIT2/CD9/PBK/GJA1/HTRA1/WNT5A/ANXA2/SPINK5/SERPINE2/SEMA6A
GO:0006403	RNA localization	13	0.296005	0.738606	0.813984	0.986215	0.875419	390	tags=46%, list=35%, signal=30%	CKAP5/XPO1/IGF2BP1/RBFOX1/ZFP36L1/DCP2
GO:0043535	regulation of blood vessel endothelial cell migration	13	0.296401	0.739595	0.813984	0.986215	0.875419	35	tags=8%, list=3%, signal=8%	HMGB1
GO:0019722	calcium-mediated signaling	10	-0.271676	-0.768603	0.814126	0.986215	0.875419	128	tags=40%, list=11%, signal=36%	FHL2/ANK2/CIB1/EDNRB
GO:0000375	RNA splicing, via transesterification reactions	11	0.310779	0.737289	0.814614	0.986215	0.875419	372	tags=36%, list=33%, signal=25%	PSIP1/NCL/REST/RBFOX1
GO:0000377	RNA splicing, via transesterification reactions with bulged adenosine as nucleophile	11	0.310779	0.737289	0.814614	0.986215	0.875419	372	tags=36%, list=33%, signal=25%	PSIP1/NCL/REST/RBFOX1
GO:0000398	mRNA splicing, via spliceosome	11	0.310779	0.737289	0.814614	0.986215	0.875419	372	tags=36%, list=33%, signal=25%	PSIP1/NCL/REST/RBFOX1
GO:0006928	movement of cell or subcellular component	246	0.226429	0.864286	0.81571	0.986215	0.875419	363	tags=32%, list=32%, signal=27%	ASPM/RASGRP1/KIF15/ADRA2A/SEMA3C/LEF1/KIF11/KIF4A/DLGAP5/NFIB/GTSE1/CENPE/HMGB1/CXCR4/HMGB2/FLRT3/KIF20B/FBLN1/CDH2/MDK/IGFBP5/TMSB15A/EPHA4/DEPDC1B/EMX2/DSG2/KIF2C/KIFC1/DACH1/SLIT2/KIF14/CD99/PTN/FBXO5/KIF18A/KIF23/CD9/GAP43/RACGAP1/BCL2/ANLN/RND3/GPC3/FAT1/SPINT2/EMP2/FAM83D/FSIP2/CITED2/GJA1/RARRES2/SLIT3/GPC6/DMD/WNT5A/MAP4K4/ERBB4/ATP1A2/GCNT1/KIF18B/ARHGEF39/EFNA5/HES1/DRAXIN/CDK6/BCL11B/G…
GO:0051270	regulation of cellular component movement	120	0.226587	0.823156	0.816684	0.986215	0.875419	277	tags=24%, list=25%, signal=20%	ADRA2A/SEMA3C/LEF1/GTSE1/HMGB1/CXCR4/KIF20B/FBLN1/MDK/IGFBP5/TMSB15A/DSG2/DACH1/SLIT2/KIF14/CD99/PTN/FBXO5/CD9/BCL2/SPINT2/EMP2/CITED2/GJA1/RARRES2/WNT5A/MAP4K4/ERBB4/ATP1A2
GO:0045055	regulated exocytosis	67	-0.181396	-0.848335	0.816901	0.986215	0.875419	115	tags=18%, list=10%, signal=17%	B2M/APRT/BST2/IQGAP2/HLA-B/CLU/VEGFA/SLC2A3/FABP5/TIMP1/FTL/PTX3
GO:0006396	RNA processing	32	0.253804	0.769843	0.817102	0.986215	0.875419	391	tags=38%, list=35%, signal=25%	PRKDC/IVNS1ABP/HSPA1A/CCNB1/PSIP1/NCL/REST/RBMS1/RBFOX1/PIK3R1/ZFP36L1/RPS17
GO:0001657	ureteric bud development	21	-0.217864	-0.784169	0.817259	0.986215	0.875419	108	tags=14%, list=10%, signal=13%	MYC/VEGFA/SFRP1
GO:0001823	mesonephros development	21	-0.217864	-0.784169	0.817259	0.986215	0.875419	108	tags=14%, list=10%, signal=13%	MYC/VEGFA/SFRP1
GO:0072163	mesonephric epithelium development	21	-0.217864	-0.784169	0.817259	0.986215	0.875419	108	tags=14%, list=10%, signal=13%	MYC/VEGFA/SFRP1
GO:0072164	mesonephric tubule development	21	-0.217864	-0.784169	0.817259	0.986215	0.875419	108	tags=14%, list=10%, signal=13%	MYC/VEGFA/SFRP1
GO:0061005	cell differentiation involved in kidney development	10	-0.268711	-0.760215	0.817844	0.986215	0.875419	822	tags=30%, list=73%, signal=8%	ACTA2/JAG1/STAT1
GO:0001841	neural tube formation	18	0.27618	0.7472	0.819899	0.986215	0.875419	263	tags=28%, list=24%, signal=22%	KIF20B/FZD1/SPINT2/SOX4/WNT5A
GO:0048667	cell morphogenesis involved in neuron differentiation	93	-0.178272	-0.897229	0.82	0.986215	0.875419	166	tags=22%, list=15%, signal=20%	NTRK2/SEMA5A/ETV1/FOXG1/POU3F2/EFNB2/DOK5/IRS2/KIF5C/SEMA3A/METRN/PALLD/EPHA3/SHC3/LGI1/MT3/VEGFA/EGR2/ANOS1/SLC1A3
GO:0070371	ERK1 and ERK2 cascade	37	-0.201391	-0.84267	0.820144	0.986215	0.875419	108	tags=19%, list=10%, signal=18%	MYC/CIB1/MT3/DUSP4/FGFR3/CAMK2N1/SPRY2
GO:0070169	positive regulation of biomineral tissue development	12	0.303452	0.736119	0.821095	0.986215	0.875419	209	tags=33%, list=19%, signal=27%	ATP2B1/PTN/FBXO5/FBN2
GO:0110151	positive regulation of biomineralization	12	0.303452	0.736119	0.821095	0.986215	0.875419	209	tags=33%, list=19%, signal=27%	ATP2B1/PTN/FBXO5/FBN2
GO:0009628	response to abiotic stimulus	143	0.225849	0.83262	0.824008	0.986215	0.875419	386	tags=38%, list=34%, signal=29%	NUCKS1/PRKDC/BRCA2/CXCR4/AURKB/HSPA1A/ECT2/CCNB1/MDK/RAD51AP1/PIEZO2/USP1/HMGA2/ATP2B1/CNTNAP2/PTN/PCNA/CD9/NMU/TIMELESS/FANCD2/PCLAF/BCL2/HSP90B1/PSIP1/BRCA1/PBK/POLD3/CITED2/GJA1/AK4/CCNA2/DMD/SMC1A/FEN1/ID2/PCSK1N/ATP1A2/BRIP1/RRM1/REST/TRPM3/BLM/HSPA1B/CD24/APOLD1/DTL/CHEK1/SERPINE2/TXN/HILPDA/XRCC2/PIK3R1/CST3/ZFP36L1
GO:0098662	inorganic cation transmembrane transport	31	0.25009	0.752699	0.824373	0.986215	0.875419	331	tags=35%, list=30%, signal=26%	ADRA2A/CACHD1/ATP2B1/MCUB/DMD/DPP10/ATP1A2/KCNQ3/ANXA2/TRPM3/GAS6
GO:0045185	maintenance of protein location	16	0.284834	0.745714	0.824607	0.986215	0.875419	373	tags=31%, list=33%, signal=21%	TMSB15A/FBN2/GJA1/FBN1/TXN
GO:0042493	response to drug	56	0.233441	0.778197	0.824754	0.986215	0.875419	157	tags=20%, list=14%, signal=18%	CENPF/SEMA3C/CXCR4/HMGB2/CCNB1/MDK/EMX2/HMGA2/FZD1/EMX1/PTN
GO:0001503	ossification	54	0.235635	0.776799	0.825028	0.986215	0.875419	215	tags=24%, list=19%, signal=20%	LEF1/MDK/IGFBP5/AXIN2/ATP2B1/FZD1/PTN/FBXO5/RSPO2/BCL2/GPC3/FBN2/VCAN
GO:1903828	negative regulation of cellular protein localization	11	-0.25962	-0.756124	0.825095	0.986215	0.875419	21	tags=27%, list=2%, signal=27%	INSIG1/PKDCC/GPM6B
GO:0051651	maintenance of location in cell	26	0.25779	0.750332	0.825123	0.986215	0.875419	305	tags=27%, list=27%, signal=20%	ASPM/TMSB15A/HSP90B1/GJA1/DMD/ATP1A2/GPSM2
GO:0006165	nucleoside diphosphate phosphorylation	12	-0.254793	-0.765787	0.826087	0.986215	0.875419	209	tags=33%, list=19%, signal=27%	PGK1/PGAM1/ENO1/DDIT4
GO:0009132	nucleoside diphosphate metabolic process	12	-0.254793	-0.765787	0.826087	0.986215	0.875419	209	tags=33%, list=19%, signal=27%	PGK1/PGAM1/ENO1/DDIT4
GO:0046939	nucleotide phosphorylation	12	-0.254793	-0.765787	0.826087	0.986215	0.875419	209	tags=33%, list=19%, signal=27%	PGK1/PGAM1/ENO1/DDIT4
GO:0022603	regulation of anatomical structure morphogenesis	142	0.226176	0.833699	0.82622	0.986215	0.875419	263	tags=23%, list=24%, signal=20%	SEMA3C/NFIB/PRKDC/TENM4/CXCR4/HEY1/FBLN1/CDH2/MDK/RSPO3/EPHA4/BCL11A/SLIT2/PRKCB/HMGA2/FZD1/DMRT3/PTN/COL4A2/RSPO2/BCL2/RND3/GPC3/BRCA1/EMP2/CITED2/GJA1/SAPCD2/CRABP2/MSX1/GPC6/WNT5A
GO:0021915	neural tube development	25	0.258741	0.74639	0.826467	0.986215	0.875419	386	tags=36%, list=34%, signal=24%	SEMA3C/KIF20B/FZD1/SPINT2/SOX4/WNT5A/HES1/PHGDH/ZFP36L1
GO:0032259	methylation	17	0.276042	0.73578	0.827145	0.986215	0.875419	438	tags=59%, list=39%, signal=36%	EZH2/HELLS/BRCA1/RIF1/DNMT1/TET1/TYMS/RAB3B/MECOM/FEZF2
GO:0045596	negative regulation of cell differentiation	112	0.226034	0.81585	0.827657	0.986215	0.875419	386	tags=34%, list=34%, signal=25%	ASPM/SEMA3C/HMGB1/EZH2/HEY1/FBLN1/MDK/IGFBP5/IL17RD/EPHA4/AXIN2/BCL11A/SLIT2/PTN/CDK5RAP2/ZFP36L2/PRTG/BCL2/DNMT1/ANP32B/MSX1/WNT5A/ERBB4/ID2/ZFPM2/EFNA5/NCAPG2/HES1/REST/DRAXIN/CDK6/HMGB3/FBN1/MSX2/LMX1A/PIK3R1/SEMA6A/ZFP36L1
GO:0007517	muscle organ development	52	0.233154	0.764584	0.827778	0.986215	0.875419	279	tags=27%, list=25%, signal=21%	CENPF/LEF1/CDON/CCNB1/PAX3/FZD1/BCL2/DMRTA2/GJA1/MSX1/DMD/WNT5A/ERBB4/ZFPM2
GO:0044057	regulation of system process	44	0.242508	0.771242	0.828375	0.986215	0.875419	277	tags=25%, list=25%, signal=20%	ADRA2A/TENM4/IGFBP5/DSG2/ATP2B1/NMU/CTSC/EMP2/GJA1/DMD/ATP1A2
GO:0090092	regulation of transmembrane receptor protein serine/threonine kinase signaling pathway	33	0.249174	0.758608	0.828775	0.986215	0.875419	351	tags=39%, list=31%, signal=28%	TTK/HSPA1A/IL17RD/FZD1/GPC3/FBN2/CITED2/HTRA1/MSX1/WNT5A/HES1/FBN1/MSX2
GO:0090150	establishment of protein localization to membrane	29	-0.202503	-0.792648	0.829545	0.986215	0.875419	255	tags=41%, list=23%, signal=33%	HSPA5/PMAIP1/RPL17/RPS6/RPL12/PKDCC/RPS23/CIB1/BBC3/BAX/RPS2/RPS26
GO:0010770	positive regulation of cell morphogenesis involved in differentiation	28	0.251557	0.743382	0.82971	0.986215	0.875419	129	tags=14%, list=12%, signal=13%	PRKDC/MDK/EPHA4/SLIT2
GO:0015837	amine transport	10	0.310357	0.72343	0.830832	0.986215	0.875419	394	tags=50%, list=35%, signal=33%	ADRA2A/ARL6IP1/ATP1A2/TRH/RAB3B
GO:0051952	regulation of amine transport	10	0.310357	0.72343	0.830832	0.986215	0.875419	394	tags=50%, list=35%, signal=33%	ADRA2A/ARL6IP1/ATP1A2/TRH/RAB3B
GO:0071214	cellular response to abiotic stimulus	39	0.239543	0.750172	0.831991	0.986215	0.875419	315	tags=36%, list=28%, signal=27%	NUCKS1/AURKB/ECT2/RAD51AP1/PIEZO2/HMGA2/PTN/PCNA/PBK/POLD3/GJA1/ATP1A2/REST/BLM
GO:0104004	cellular response to environmental stimulus	39	0.239543	0.750172	0.831991	0.986215	0.875419	315	tags=36%, list=28%, signal=27%	NUCKS1/AURKB/ECT2/RAD51AP1/PIEZO2/HMGA2/PTN/PCNA/PBK/POLD3/GJA1/ATP1A2/REST/BLM
GO:0071417	cellular response to organonitrogen compound	65	0.228282	0.774559	0.832427	0.986215	0.875419	253	tags=25%, list=23%, signal=20%	NUCKS1/EZH2/PRKDC/IGFBP5/EPHA4/BCL11A/SLIT2/PRKCB/ATP2B1/TIMELESS/HSP90B1/BRCA1/DNMT1/GJA1/CCNA2/RARRES2
GO:0010977	negative regulation of neuron projection development	27	0.253986	0.744351	0.832927	0.986215	0.875419	129	tags=15%, list=12%, signal=13%	SEMA3C/EPHA4/BCL11A/SLIT2
GO:2000241	regulation of reproductive process	27	0.254459	0.745736	0.832927	0.986215	0.875419	279	tags=37%, list=25%, signal=28%	ASPM/TTK/CDC20/FBXO5/CDC25C/CITED2/GJA1/MSX1/WNT5A/ZFPM2
GO:1990823	response to leukemia inhibitory factor	15	0.28499	0.733655	0.833333	0.986215	0.875419	284	tags=27%, list=25%, signal=20%	TLE4/MYBL2/RIF1/NCL
GO:1990830	cellular response to leukemia inhibitory factor	15	0.28499	0.733655	0.833333	0.986215	0.875419	284	tags=27%, list=25%, signal=20%	TLE4/MYBL2/RIF1/NCL
GO:0045766	positive regulation of angiogenesis	20	0.266931	0.740296	0.833953	0.986215	0.875419	263	tags=30%, list=24%, signal=23%	CXCR4/MDK/PRKCB/HMGA2/BRCA1/WNT5A
GO:1903706	regulation of hemopoiesis	56	0.230184	0.767342	0.835706	0.986215	0.875419	386	tags=43%, list=34%, signal=30%	RASGRP1/LEF1/HMGB1/PRKDC/HMGB2/HSPA1A/MDK/PRKCB/PTN/ZFP36L2/FANCD2/SOX4/ID2/NCAPG2/HES1/CDK6/GAS6/HSPA1B/HMGB3/FBN1/SPINK5/CD83/PIK3R1/ZFP36L1
GO:0034655	nucleobase-containing compound catabolic process	46	0.231927	0.747217	0.835771	0.986215	0.875419	109	tags=11%, list=10%, signal=10%	RPS4Y1/HMGB1/HMGB2/HSPA1A/AXIN2
GO:0006367	transcription initiation from RNA polymerase II promoter	14	0.283175	0.717131	0.836196	0.986215	0.875419	86	tags=14%, list=8%, signal=13%	HMGB1/CCNB1
GO:0046883	regulation of hormone secretion	18	0.268437	0.726252	0.837531	0.986215	0.875419	304	tags=39%, list=27%, signal=29%	ADRA2A/NNAT/NMU/GJA1/SOX4/EFNA5/REST
GO:1901699	cellular response to nitrogen compound	70	0.229018	0.784022	0.838013	0.986215	0.875419	253	tags=24%, list=23%, signal=20%	NUCKS1/EZH2/PRKDC/COLEC12/IGFBP5/EPHA4/BCL11A/SLIT2/PRKCB/ATP2B1/TIMELESS/HSP90B1/BRCA1/DNMT1/GJA1/CCNA2/RARRES2
GO:0006352	DNA-templated transcription, initiation	15	0.282759	0.727911	0.838583	0.986215	0.875419	86	tags=13%, list=8%, signal=12%	HMGB1/CCNB1
GO:1901136	carbohydrate derivative catabolic process	19	0.2672	0.730952	0.83875	0.986215	0.875419	256	tags=21%, list=23%, signal=17%	HMMR/GPC3/VCAN/GPC6
GO:0048731	system development	507	0.228499	0.885399	0.839161	0.986215	0.875419	284	tags=26%, list=25%, signal=36%	CENPF/ASPM/NFIA/RASGRP1/TOP2A/SEMA3C/LEF1/PRRX1/ZIC1/NFIB/TPBG/HMGB1/LBR/EZH2/PRKDC/TENM4/BRCA2/CXCR4/HMGB2/NNAT/LRRN1/HEY1/FLRT3/HSPA1A/TCF4/MFAP2/AMBN/RTKN2/TACC3/KIF20B/ECT2/SP5/CIT/NASP/CDON/ZIC4/CCNB1/FOXM1/CDH2/MDK/IGFBP5/IL17RD/RSPO3/COL9A1/NAP1L1/EPHA4/EMX2/AXIN2/DSG2/BCL11A/CCNB2/SLIT2/WLS/USP1/PRKCB/HMGA2/PAX3/ATP2B1/CDC20/KIF14/CNTNAP2/FZD1/EMX1/DMRT3/PTN/OTX1/CDK5RAP2/ZFP36L2/FBXO5/NE…
GO:1904019	epithelial cell apoptotic process	12	0.293146	0.71112	0.839786	0.986215	0.875419	386	tags=25%, list=34%, signal=17%	MDK/GAS6/ZFP36L1
GO:0043549	regulation of kinase activity	112	0.224031	0.808622	0.840041	0.986215	0.875419	341	tags=30%, list=30%, signal=23%	RASGRP1/ADRA2A/CENPE/EZH2/CXCR4/ECT2/PKIB/CKS1B/CCNB1/EPHA4/CCNB2/TPX2/HMGA2/KIF14/INCENP/PLK1/CDC25C/EMP2/PBK/CCNA2/WNT5A/MAP4K4/ERBB4/DBF4/ROR1/EFNA5/NCAPG2/BLM/PSRC1/CDKN3/GAS6/CD24/CLSPN/CDK1
GO:0008015	blood circulation	37	0.241443	0.749283	0.840093	0.986215	0.875419	277	tags=30%, list=25%, signal=23%	ADRA2A/CXCR4/DSG2/SLIT2/ATP2B1/NMU/EMP2/GJA1/DMD/ID2/ATP1A2
GO:0018108	peptidyl-tyrosine phosphorylation	33	0.245601	0.747729	0.840666	0.986215	0.875419	336	tags=33%, list=30%, signal=24%	ADRA2A/TTK/EPHA4/ERBB4/MELK/ROR1/EFNA5/NCAPG2/HES1/GAS6/CD24
GO:0018212	peptidyl-tyrosine modification	33	0.245601	0.747729	0.840666	0.986215	0.875419	336	tags=33%, list=30%, signal=24%	ADRA2A/TTK/EPHA4/ERBB4/MELK/ROR1/EFNA5/NCAPG2/HES1/GAS6/CD24
GO:0030041	actin filament polymerization	15	0.280504	0.722107	0.841207	0.986215	0.875419	259	tags=27%, list=23%, signal=21%	TMSB15A/SLIT2/ADD3/CAPG
GO:0033273	response to vitamin	19	-0.222641	-0.781308	0.841584	0.986215	0.875419	64	tags=11%, list=6%, signal=10%	HMGCS1/SFRP1
GO:0007399	nervous system development	311	0.226473	0.871465	0.841842	0.986215	0.875419	281	tags=25%, list=25%, signal=26%	CENPF/ASPM/NFIA/SEMA3C/LEF1/PRRX1/ZIC1/NFIB/TPBG/HMGB1/EZH2/PRKDC/TENM4/BRCA2/CXCR4/HMGB2/NNAT/LRRN1/HEY1/FLRT3/TCF4/TACC3/KIF20B/ECT2/CIT/CDON/ZIC4/CDH2/MDK/NAP1L1/EPHA4/EMX2/BCL11A/SLIT2/WLS/PAX3/ATP2B1/CDC20/KIF14/CNTNAP2/FZD1/EMX1/DMRT3/PTN/OTX1/CDK5RAP2/NEUROG2/CD9/PRTG/GAP43/RSPO2/FANCD2/ZIC2/CTSC/RACGAP1/BCL2/SPINT2/VCAN/DMRTA2/IGSF21/IRX1/ANP32B/GJA1/AK4/SOX4/CRABP2/MSX1/WNT8B/SLIT3/GPC6/…
GO:0006887	exocytosis	70	-0.173604	-0.835808	0.842105	0.986215	0.875419	115	tags=26%, list=10%, signal=25%	NEU1/TIMP3/DNAJC3/PNP/STXBP6/PGAM1/B2M/APRT/BST2/IQGAP2/HLA-B/CLU/VEGFA/SLC2A3/FABP5/TIMP1/FTL/PTX3
GO:0031400	negative regulation of protein modification process	74	0.227423	0.784485	0.842781	0.986215	0.875419	262	tags=23%, list=23%, signal=19%	PRKDC/IVNS1ABP/HSPA1A/PKIB/FBLN1/CCNB1/FOXM1/MAD2L1/SLIT2/PTN/FBXO5/PLK1/BRCA1/PBK/DNMT1/SOX4/DMD
GO:0030098	lymphocyte differentiation	38	0.23775	0.74137	0.84289	0.986215	0.875419	386	tags=47%, list=34%, signal=32%	RASGRP1/LEF1/HMGB1/PRKDC/MDK/ZFP36L2/FANCD2/BCL2/SOX4/ID2/CDK6/BCL11B/GAS6/HMGB3/SPINK5/CD83/PIK3R1/ZFP36L1
GO:0009152	purine ribonucleotide biosynthetic process	11	-0.254458	-0.741089	0.844106	0.986215	0.875419	231	tags=45%, list=21%, signal=36%	MPC1/ACSS2/ATP5MC1/ENO1/APRT
GO:0072073	kidney epithelium development	33	-0.19289	-0.779903	0.84472	0.986215	0.875419	143	tags=21%, list=13%, signal=19%	EFNB2/HES5/JAG1/STAT1/MYC/VEGFA/SFRP1
GO:0031669	cellular response to nutrient levels	28	-0.206916	-0.795993	0.844828	0.986215	0.875419	140	tags=18%, list=13%, signal=16%	SESN2/FAM107A/SLC2A1/CDKN1A/SFRP1
GO:1904029	regulation of cyclin-dependent protein kinase activity	29	0.250232	0.740844	0.845036	0.986215	0.875419	328	tags=31%, list=29%, signal=23%	CKS1B/CCNB1/CCNB2/PLK1/CDC25C/CCNA2/BLM/PSRC1/CDKN3
GO:2000146	negative regulation of cell motility	42	0.236842	0.750378	0.845455	0.986215	0.875419	270	tags=26%, list=24%, signal=21%	HMGB1/FBLN1/IGFBP5/DACH1/SLIT2/PTN/BCL2/SPINT2/CITED2/GJA1/ERBB4
GO:0031330	negative regulation of cellular catabolic process	18	0.265643	0.718693	0.846348	0.986215	0.875419	379	tags=39%, list=34%, signal=26%	EPHA4/AXIN2/BCL2/PBK/ANXA2/IGF2BP1/CST3
GO:0009888	tissue development	235	0.222123	0.84555	0.846774	0.986215	0.875419	367	tags=34%, list=33%, signal=29%	CENPF/SEMA3C/LEF1/PRRX1/NFIB/EZH2/PRKDC/TENM4/BRCA2/CXCR4/HEY1/FLRT3/AMBN/KIF20B/CDON/CCNB1/CDH2/MDK/IGFBP5/IL17RD/RSPO3/EPHA4/AXIN2/DSG2/SLIT2/WLS/HMGA2/ATP2B1/FZD1/EMX1/PTN/FBXO5/PCNA/CD9/GAP43/TIMELESS/COL4A2/RSPO2/E2F8/BCL2/GPC3/FBN2/FAT1/SPINT2/DMRTA2/MEST/MAF/FAM83D/IRX1/CITED2/GJA1/SAPCD2/SOX4/CRABP2/MSX1/GPC6/CTSV/WNT5A/ERBB4/ID2/ZFPM2/GCNT1/ROR1/HES1/TYMS/CDK6/BCL11B/GAS6/CALB1/CD24/CDK1…
GO:0040012	regulation of locomotion	116	0.223358	0.806849	0.847107	0.986215	0.875419	270	tags=23%, list=24%, signal=20%	ADRA2A/SEMA3C/LEF1/GTSE1/HMGB1/CXCR4/KIF20B/FBLN1/MDK/IGFBP5/TMSB15A/DACH1/SLIT2/KIF14/CD99/PTN/FBXO5/CD9/BCL2/SPINT2/EMP2/CITED2/GJA1/RARRES2/WNT5A/MAP4K4/ERBB4
GO:0055001	muscle cell development	19	0.263475	0.720761	0.8475	0.986215	0.875419	410	tags=37%, list=37%, signal=24%	CCNB1/BCL2/DMD/HES1/CDK1/TNNT1/MEGF10
GO:0098771	inorganic ion homeostasis	42	0.23568	0.746695	0.847727	0.986215	0.875419	277	tags=29%, list=25%, signal=22%	HMGB1/CXCR4/PRKCB/ATP2B1/MCUB/NMU/BCL2/HSP90B1/GJA1/DMD/WNT5A/ATP1A2
GO:0001654	eye development	50	0.229528	0.749805	0.848384	0.986215	0.875419	498	tags=48%, list=45%, signal=28%	MFAP2/CDON/ATP2B1/PTN/FJX1/BCL2/FBN2/FAT1/MAF/WNT5A/RRM1/BCL11B/CALB1/FBN1/NKD1/CST3/WNT7B/LAMA1/OLFM3/COL4A1/DLL1/RDH10/COL5A2/RORB
GO:0150063	visual system development	50	0.229528	0.749805	0.848384	0.986215	0.875419	498	tags=48%, list=45%, signal=28%	MFAP2/CDON/ATP2B1/PTN/FJX1/BCL2/FBN2/FAT1/MAF/WNT5A/RRM1/BCL11B/CALB1/FBN1/NKD1/CST3/WNT7B/LAMA1/OLFM3/COL4A1/DLL1/RDH10/COL5A2/RORB
GO:0002695	negative regulation of leukocyte activation	10	0.301936	0.703802	0.848568	0.986215	0.875419	91	tags=20%, list=8%, signal=19%	HMGB1/MDK
GO:0051250	negative regulation of lymphocyte activation	10	0.301936	0.703802	0.848568	0.986215	0.875419	91	tags=20%, list=8%, signal=19%	HMGB1/MDK
GO:0060485	mesenchyme development	53	0.229829	0.756463	0.848889	0.986215	0.875419	299	tags=30%, list=27%, signal=23%	SEMA3C/LEF1/EZH2/HEY1/MDK/IL17RD/AXIN2/HMGA2/BCL2/FAM83D/CITED2/MSX1/WNT5A/ERBB4/ZFPM2/HES1
GO:0007265	Ras protein signal transduction	28	0.244285	0.721892	0.849034	0.986215	0.875419	305	tags=29%, list=27%, signal=21%	RASGRP1/ADRA2A/FOXM1/KIF14/DNMT1/CCNA2/MAP4K4/GPSM2
GO:0072359	circulatory system development	152	0.219321	0.81284	0.84944	0.986215	0.875419	304	tags=27%, list=27%, signal=23%	SEMA3C/LEF1/PRRX1/PRKDC/TENM4/CXCR4/HEY1/FLRT3/CCNB1/FOXM1/CDH2/MDK/RSPO3/AXIN2/DSG2/SLIT2/PRKCB/HMGA2/FZD1/PTN/PCNA/COL4A2/E2F8/GPC3/BRCA1/EMP2/CITED2/DNMT1/ANP32B/GJA1/SOX4/MSX1/SLIT3/WNT5A/ERBB4/ID2/ZFPM2/NCL/HES1/ANXA2/REST
GO:0030029	actin filament-based process	84	0.221371	0.782831	0.849632	0.986215	0.875419	307	tags=27%, list=27%, signal=21%	ADRA2A/ECT2/CIT/MDK/TMSB15A/DSG2/SLIT2/GAS2L3/KIF23/RACGAP1/BCL2/ANLN/RND3/HSP90B1/FAT1/EMP2/ADD3/GJA1/CAPG/DMD/ATP1A2/EFNA5/EPB41L2
GO:0043462	regulation of ATPase activity	10	0.300325	0.700047	0.851296	0.987212	0.876304	46	tags=10%, list=4%, signal=10%	NCAPH
GO:0031344	regulation of cell projection organization	90	0.222429	0.791076	0.851464	0.987212	0.876304	218	tags=18%, list=19%, signal=16%	SEMA3C/PRRX1/EZH2/CXCR4/MNS1/CDH2/MDK/EPHA4/BCL11A/SLIT2/CDC20/FZD1/PTN/GAP43/ANLN/CEP135
GO:0045668	negative regulation of osteoblast differentiation	11	0.295018	0.699897	0.852503	0.987852	0.876872	325	tags=36%, list=29%, signal=26%	IGFBP5/AXIN2/ID2/CDK6
GO:0048545	response to steroid hormone	49	0.22798	0.742807	0.853631	0.988261	0.877236	304	tags=33%, list=27%, signal=25%	LEF1/HMGB2/MDK/DSG2/SLIT2/ATP2B1/PTN/ZFP36L2/PCNA/BCL2/BRCA1/SLIT3/CTSV/ATP1A2/TYMS/REST
GO:0042325	regulation of phosphorylation	176	0.21737	0.814495	0.853831	0.988261	0.877236	341	tags=30%, list=30%, signal=25%	RASGRP1/ADRA2A/CENPE/HMGB1/EZH2/PRKDC/CXCR4/TTK/ECT2/PKIB/FBLN1/CDON/CKS1B/CCNB1/FOXM1/CDH2/EPHA4/AXIN2/CCNB2/TPX2/SLIT2/HMGA2/KIF14/FZD1/RSPO1/INCENP/PLK1/BCL2/CDC25C/EMP2/PBK/FAM83D/AK4/CCNA2/RARRES2/DMD/WNT5A/MAP4K4/ERBB4/DBF4/ROR1/EFNA5/NCAPG2/HES1/ANXA2/TRAF5/BLM/PSRC1/CDKN3/GAS6/CD24/CLSPN/CDK1
GO:0010467	gene expression	400	0.224737	0.870254	0.856	0.989656	0.878473	342	tags=30%, list=31%, signal=33%	RPS4Y1/CENPF/NFIA/RASGRP1/ADRA2A/TOP2A/LEF1/PRRX1/NUCKS1/ZIC1/DLGAP5/NFIB/BIRC5/TLE4/TMPO/HMGB1/CDCA7/EZH2/PRKDC/BRCA2/AURKB/HMGB2/NNAT/HEY1/IVNS1ABP/HSPA1A/TCF4/RTKN2/DEK/SP5/CDON/CKS1B/ZIC4/CCNB1/FOXM1/CBX5/MDK/IGFBP5/CKAP2/EMX2/AXIN2/BCL11A/MXD3/HMGN5/DACH1/PRKCB/HMGA2/PAX3/ATP2B1/GAS1/FZD1/EMX1/HELLS/DMRT3/OTX1/CDK5RAP2/ZFP36L2/RAD21/SUPT16H/FBXO5/ITGB3BP/RRM2/NEUROG2/PCNA/TIMELESS/COL4A2/FAN…
GO:0031348	negative regulation of defense response	14	0.275077	0.696621	0.856011	0.989656	0.878473	347	tags=29%, list=31%, signal=20%	MDK/PBK/HTRA1/SPINK5
GO:0045184	establishment of protein localization	134	0.220196	0.806161	0.856851	0.989665	0.878482	246	tags=20%, list=22%, signal=18%	RPS4Y1/CENPF/ADRA2A/ZIC1/GTSE1/HMGB1/BRCA2/NNAT/RAB11FIP2/KIF20B/ECT2/NASP/WLS/PRKCB/KIF14/ARL6IP1/KIF18A/CEP55/NMU/PLK1/BCL2/HSP90B1/CEP135/XPO1/ANP32B/GJA1/SOX4
GO:0015931	nucleobase-containing compound transport	14	0.274642	0.69552	0.857332	0.989665	0.878482	454	tags=50%, list=41%, signal=30%	CKAP5/XPO1/GJA1/IGF2BP1/RBFOX1/ZFP36L1/SLC25A13
GO:0098660	inorganic ion transmembrane transport	32	0.24328	0.737922	0.857482	0.989665	0.878482	331	tags=34%, list=30%, signal=25%	ADRA2A/CACHD1/ATP2B1/MCUB/DMD/DPP10/ATP1A2/KCNQ3/ANXA2/TRPM3/GAS6
GO:0045599	negative regulation of fat cell differentiation	11	0.292608	0.69418	0.859269	0.990776	0.879468	351	tags=36%, list=31%, signal=25%	ZFP36L2/WNT5A/ZFPM2/MSX2
GO:0021953	central nervous system neuron differentiation	41	0.230508	0.729016	0.860571	0.990776	0.879468	388	tags=34%, list=35%, signal=23%	NFIB/EPHA4/SLIT2/FZD1/EMX1/DMRT3/SOX4/WNT5A/ERBB4/HES1/DRAXIN/BCL11B/LMX1A/SALL3
GO:0042102	positive regulation of T cell proliferation	10	0.296491	0.691108	0.860846	0.990776	0.879468	437	tags=40%, list=39%, signal=25%	HMGB1/HES1/CD24/HLA-A
GO:1903530	regulation of secretion by cell	35	0.235176	0.726443	0.862428	0.990776	0.879468	304	tags=26%, list=27%, signal=19%	ADRA2A/NNAT/WLS/PRKCB/NMU/GJA1/SOX4/EFNA5/REST
GO:0031328	positive regulation of cellular biosynthetic process	197	0.21637	0.816886	0.862765	0.990776	0.879468	329	tags=28%, list=29%, signal=24%	NFIA/TOP2A/LEF1/PRRX1/NUCKS1/ZIC1/DLGAP5/NFIB/HMGB1/PRKDC/BRCA2/AURKB/HMGB2/HEY1/TCF4/PKIB/CDON/FOXM1/MDK/CKAP2/HMGN5/NEK2/PRKCB/HMGA2/PAX3/FZD1/OTX1/CDK5RAP2/SUPT16H/ATAD5/PCNA/JADE1/ZIC2/MYBL2/E2F8/BRCA1/MAF/CITED2/SOX4/MSX1/CCNA2/PLAGL1/WNT5A/ERBB4/ID2/ZFPM2/NCL/DBF4/TET1/HES1/REST/BLM/POU3F4/PSRC1/CDCA4/BCL11B
GO:0048522	positive regulation of cellular process	527	0.227137	0.880497	0.863137	0.990776	0.879468	250	tags=23%, list=22%, signal=34%	ASPM/NFIA/RASGRP1/ADRA2A/TOP2A/SEMA3C/NUSAP1/LEF1/PRRX1/NUCKS1/ZIC1/DLGAP5/NFIB/GTSE1/CENPE/BIRC5/TPBG/HMGB1/EZH2/PRKDC/TENM4/BRCA2/CXCR4/AURKB/HMGB2/NNAT/LRRN1/HEY1/FLRT3/RAB11FIP2/MNS1/TTK/HSPA1A/TCF4/NDC80/RTKN2/KIF20B/ECT2/PKIB/FBLN1/CIT/CDON/CKS1B/CCNB1/FOXM1/CDH2/MDK/COLEC12/IGFBP5/CKAP2/RSPO3/NAP1L1/EPHA4/CDCA2/DEPDC1B/AXIN2/UBE2C/MAD2L1/HMGN5/NEK2/TPX2/SLIT2/WLS/PRKCB/HMGA2/PAX3/PRC1/CDC2…
GO:0002429	immune response-activating cell surface receptor signaling pathway	13	0.277121	0.691486	0.864116	0.990776	0.879468	578	tags=54%, list=52%, signal=26%	PRKCB/BCL2/PIK3R1/HLA-A/EZR/PAWR/ADA
GO:0002757	immune response-activating signal transduction	13	0.277121	0.691486	0.864116	0.990776	0.879468	578	tags=54%, list=52%, signal=26%	PRKCB/BCL2/PIK3R1/HLA-A/EZR/PAWR/ADA
GO:0006270	DNA replication initiation	13	0.275826	0.688255	0.864116	0.990776	0.879468	636	tags=69%, list=57%, signal=30%	ORC6/MCM3/MCM7/CDC45/MCM4/CDC6/MCM6/MCM2/MCM10
GO:0019538	protein metabolic process	400	0.223064	0.863775	0.865	0.990776	0.879468	362	tags=32%, list=32%, signal=34%	RPS4Y1/B3GAT2/RASGRP1/ADRA2A/LEF1/CENPE/BUB1B/BIRC5/HMGB1/EZH2/PRKDC/BRCA2/CXCR4/AURKB/NNAT/IVNS1ABP/TTK/HSPA1A/AMBN/ECT2/PKIB/FBLN1/CIT/CDON/ECEL1/CKS1B/CCNB1/FOXM1/CDH2/IGFBP5/IL17RD/PTTG1/EPHA4/CDCA2/AXIN2/BCL11A/CCNB2/UBE2C/MAD2L1/NEK2/BUB1/TPX2/SLIT2/USP1/PRKCB/HMGA2/GAS1/CDC20/KIF14/FZD1/RSPO1/CDCA3/PTN/ARL6IP1/ZFP36L2/FANCI/FBXO5/PCNA/JADE1/INCENP/CTSC/PLK1/BCL2/HSP90B1/GPC3/CDC25C/SPINT2/…
GO:0051224	negative regulation of protein transport	12	0.279542	0.67812	0.865154	0.990776	0.879468	10	tags=8%, list=1%, signal=8%	ADRA2A
GO:1904950	negative regulation of establishment of protein localization	12	0.279542	0.67812	0.865154	0.990776	0.879468	10	tags=8%, list=1%, signal=8%	ADRA2A
GO:0090066	regulation of anatomical structure size	54	0.226862	0.747878	0.866002	0.990776	0.879468	317	tags=26%, list=28%, signal=20%	ADRA2A/SEMA3C/TMEM123/TMSB15A/SLIT2/ATP2B1/ADD3/GJA1/CRABP2/CAPG/WNT5A/ATP1A2/EFNA5/DRAXIN
GO:0060402	calcium ion transport into cytosol	10	-0.255808	-0.723711	0.866171	0.990776	0.879468	128	tags=30%, list=11%, signal=27%	ANK2/BAX/DDIT3
GO:0016101	diterpenoid metabolic process	12	0.2788	0.676319	0.866489	0.990776	0.879468	301	tags=42%, list=27%, signal=31%	GPC3/CRABP2/RARRES2/GPC6/CRABP1
GO:0006401	RNA catabolic process	34	0.233245	0.718214	0.868145	0.990776	0.879468	391	tags=35%, list=35%, signal=24%	RPS4Y1/HSPA1A/AXIN2/ZFP36L2/XPO1/FEN1/IGF2BP1/HSPA1B/HSPB1/ZFP36L1/DCP2/RPS17
GO:0060541	respiratory system development	36	0.228058	0.705761	0.869666	0.990776	0.879468	299	tags=28%, list=27%, signal=21%	LEF1/NFIB/IGFBP5/PTN/TIMELESS/RSPO2/GPC3/WNT5A/ZFPM2/HES1
[truncated: 254 more rows]
