# Supplementary material for: Deficiency of FABP7 Triggers Premature Neural Differentiation in Idiopathic Normocephalic Autism Organoids
Source: Adv Sci (Weinh). 2024 Nov 18;12(2):2406849. doi: 10.1002/advs.202406849 (PMC11727249; doi:10.1002/advs.202406849)
Supplement: Supplementary file 2 — Supplemental Table 1‐13 [file ADVS-12-2406849-s001.zip › Table S9.xlsx]

## Sheet: Sheet 1
Table S9.The marker genes of the subsets of IP and CN at day 30 between ASD and CTRL groups.
Gene	p_val	avg_log2FC	pct.1	pct.2	p_val_adj	cluster	Celltype
FOXP2	0	1.42724	0.402	0.107	0	0	DL1
GRIA2	0	1.30291	0.797	0.316	0	0	DL1
FSTL5	0	0.879426	0.626	0.257	0	0	DL1
NTM	0	0.877487	0.539	0.206	0	0	DL1
CNTNAP2	0	0.766792	0.964	0.721	0	0	DL1
ENHO	0	0.759114	0.661	0.308	0	0	DL1
RTN1	0	0.746963	0.984	0.743	0	0	DL1
SYNPR	0	0.716475	0.312	0.053	0	0	DL1
VAMP2	0	0.648444	0.975	0.879	0	0	DL1
SAMD3	1.28741e-302	0.736972	0.657	0.301	4.3177e-298	0	DL1
LY6H	7.99949e-295	0.735042	0.816	0.483	2.68287e-290	0	DL1
CAMK2N1	1.32227e-289	0.75849	0.958	0.794	4.43464e-285	0	DL1
NHLH1	2.69675e-288	-1.5812	0.12	0.457	9.04437e-284	0	DL1
JPT1	2.68897e-252	0.446799	0.997	0.965	9.01826e-248	0	DL1
MEIS2	1.62739e-247	1.21777	0.733	0.463	5.45793e-243	0	DL1
PAFAH1B3	3.63349e-237	0.51224	0.977	0.863	1.2186e-232	0	DL1
SHISA2	2.17956e-228	0.631259	0.37	0.118	7.3098e-224	0	DL1
MAB21L1	5.72227e-228	0.69378	0.697	0.366	1.91913e-223	0	DL1
GNG5	1.12086e-227	-1.15448	0.204	0.492	3.75914e-223	0	DL1
BLCAP	5.38023e-226	0.65753	0.859	0.656	1.80442e-221	0	DL1
NRP2	6.38988e-226	0.79371	0.669	0.374	2.14304e-221	0	DL1
RND3	5.97162e-222	-1.09507	0.128	0.429	2.00276e-217	0	DL1
RPS11	1.60054e-221	-0.533268	0.997	0.991	5.36789e-217	0	DL1
NSG2	9.69791e-218	0.607041	0.867	0.601	3.25249e-213	0	DL1
EBF3	5.68722e-217	-0.769115	0.029	0.295	1.90738e-212	0	DL1
RPS19	1.37573e-215	-0.514736	1	0.997	4.61391e-211	0	DL1
UCHL1	2.96506e-215	0.467718	0.995	0.932	9.94421e-211	0	DL1
NOL4	1.0629e-213	0.612136	0.49	0.213	3.56476e-209	0	DL1
STT3B	4.62053e-210	0.667039	0.55	0.285	1.54963e-205	0	DL1
TPT1	5.54096e-208	-0.480017	1	0.993	1.85833e-203	0	DL1
PCSK1N	5.61388e-205	0.498372	0.979	0.843	1.88278e-200	0	DL1
MAP2	1.00215e-200	0.558799	0.968	0.889	3.36101e-196	0	DL1
BAALC	5.12485e-195	0.576556	0.544	0.273	1.71877e-190	0	DL1
PCSK2	2.89517e-194	0.589904	0.548	0.269	9.70981e-190	0	DL1
MAPT	3.25592e-193	0.568812	0.784	0.513	1.09197e-188	0	DL1
FTH1	1.65485e-192	0.333883	0.999	0.991	5.55002e-188	0	DL1
RPS27	1.56633e-191	-0.500098	0.995	0.99	5.25315e-187	0	DL1
RPS3	3.07754e-187	-0.499406	0.998	0.989	1.03215e-182	0	DL1
SCG5	9.27699e-187	0.621092	0.737	0.473	3.11132e-182	0	DL1
NSG1	7.42668e-186	0.514699	0.919	0.704	2.49076e-181	0	DL1
RPL6	2.52507e-184	-0.424976	0.998	0.992	8.46857e-180	0	DL1
CELF2	5.60608e-179	0.567321	0.801	0.569	1.88017e-174	0	DL1
RASGRP1	6.8323e-176	0.504227	0.345	0.124	2.29142e-171	0	DL1
EEF1A1	9.13848e-171	-0.37863	1	1	3.06486e-166	0	DL1
TTC9B	3.60563e-169	0.528932	0.706	0.433	1.20926e-164	0	DL1
RPS23	4.35306e-169	-0.425448	0.998	0.992	1.45993e-164	0	DL1
SV2C	1.76106e-164	0.370983	0.228	0.059	5.90624e-160	0	DL1
RGS17	4.64077e-164	0.606816	0.554	0.3	1.55642e-159	0	DL1
TMSB10	2.56695e-159	0.314921	1	0.994	8.60903e-155	0	DL1
CHD5	4.49947e-159	0.418202	0.289	0.096	1.50903e-154	0	DL1
RPS3A	4.47866e-158	-0.378583	1	0.997	1.50205e-153	0	DL1
TSPAN13	2.96416e-156	0.486226	0.794	0.578	9.94119e-152	0	DL1
RPL21	1.36929e-155	-0.398736	0.997	0.988	4.59232e-151	0	DL1
MEIS1	1.43386e-154	0.476083	0.349	0.136	4.80887e-150	0	DL1
TUBB2A	3.19593e-154	0.459368	0.991	0.883	1.07185e-149	0	DL1
STMN4	4.18459e-150	0.493097	0.926	0.733	1.40343e-145	0	DL1
CYCS	1.02431e-149	0.462751	0.909	0.791	3.43533e-145	0	DL1
RPS7	1.41904e-149	-0.43109	0.996	0.988	4.75917e-145	0	DL1
STMN2	1.99253e-149	0.382446	1	0.892	6.68253e-145	0	DL1
CADM2	5.87299e-149	0.544786	0.524	0.283	1.96968e-144	0	DL1
FXYD6	1.62247e-148	0.436884	0.92	0.775	5.44143e-144	0	DL1
RPS6	4.62128e-148	-0.543828	0.989	0.971	1.54988e-143	0	DL1
SLC8A1	3.34657e-147	0.462171	0.454	0.222	1.12237e-142	0	DL1
RPS15A	7.03999e-147	-0.395005	0.996	0.989	2.36107e-142	0	DL1
DPF1	1.7751e-146	0.447653	0.515	0.268	5.95334e-142	0	DL1
GAP43	2.00278e-144	0.429724	0.981	0.837	6.71692e-140	0	DL1
RPS16	5.14871e-144	-0.409818	0.997	0.987	1.72678e-139	0	DL1
SNCA	1.17365e-143	0.563574	0.507	0.271	3.93618e-139	0	DL1
OPCML	3.27018e-143	0.358937	0.208	0.056	1.09675e-138	0	DL1
RGS16	5.55412e-143	-1.34648	0.109	0.324	1.86274e-138	0	DL1
SCN3B	7.26213e-143	0.472333	0.52	0.283	2.43557e-138	0	DL1
TCEAL2	3.36516e-142	0.514425	0.642	0.406	1.12861e-137	0	DL1
GNAO1	1.9016e-141	0.467017	0.597	0.355	6.3776e-137	0	DL1
NR2F1	3.99343e-139	-1.05777	0.476	0.671	1.33932e-134	0	DL1
PGM2L1	4.55627e-138	0.46441	0.841	0.657	1.52808e-133	0	DL1
MT-CO1	1.00069e-137	0.329206	1	0.989	3.35612e-133	0	DL1
CDKN1C	4.65e-136	-0.963125	0.359	0.559	1.55952e-131	0	DL1
PKIA	6.93754e-136	0.45456	0.869	0.7	2.32671e-131	0	DL1
CDKN2D	3.0211e-135	0.459091	0.779	0.565	1.01322e-130	0	DL1
RPL10	2.39193e-132	-0.335464	1	0.996	8.02204e-128	0	DL1
SV2A	2.42784e-132	0.474255	0.633	0.404	8.14251e-128	0	DL1
RPL39	3.87188e-132	-0.395148	0.998	0.988	1.29855e-127	0	DL1
GADD45A	2.9986e-131	-0.777227	0.145	0.358	1.00567e-126	0	DL1
RPL35A	3.15518e-131	-0.37037	0.998	0.988	1.05818e-126	0	DL1
RTN4	1.31385e-130	0.360874	0.985	0.94	4.4064e-126	0	DL1
COX6A1	1.40966e-129	0.357765	0.974	0.921	4.72771e-125	0	DL1
ZNF428	2.09421e-128	0.380682	0.956	0.864	7.02356e-124	0	DL1
THRA	2.11328e-128	0.441311	0.599	0.367	7.08753e-124	0	DL1
JPH4	4.29522e-128	0.435794	0.629	0.39	1.44053e-123	0	DL1
FBLN1	4.63288e-128	-0.954864	0.105	0.305	1.55378e-123	0	DL1
BEX1	6.30619e-128	0.372774	0.959	0.874	2.11497e-123	0	DL1
TMEM59L	8.02816e-128	0.42352	0.735	0.504	2.69249e-123	0	DL1
YWHAH	6.00256e-127	0.391251	0.926	0.82	2.01314e-122	0	DL1
MT-ND4	1.19364e-126	0.327715	0.999	0.984	4.00324e-122	0	DL1
CALM2	2.29431e-126	0.303111	0.997	0.979	7.69465e-122	0	DL1
ARG2	6.18729e-126	0.435799	0.486	0.268	2.07509e-121	0	DL1
RPL30	7.58756e-126	-0.337008	0.999	0.994	2.54472e-121	0	DL1
TSC22D1	1.35008e-125	0.43931	0.914	0.797	4.52789e-121	0	DL1
NDST3	1.36833e-125	0.419374	0.381	0.176	4.5891e-121	0	DL1
APLP1	4.30485e-125	0.37252	0.943	0.79	1.44376e-120	0	DL1
RPL37	8.28981e-125	-0.391097	0.993	0.984	2.78024e-120	0	DL1
CRMP1	1.00041e-123	0.362106	0.972	0.88	3.35519e-119	0	DL1
CRNDE	3.5696e-123	-0.552569	0.036	0.213	1.19717e-118	0	DL1
MGAT4C	7.96431e-123	0.554477	0.422	0.213	2.67107e-118	0	DL1
NKAIN4	1.24059e-122	-0.70888	0.326	0.521	4.1607e-118	0	DL1
BEX2	2.31316e-122	0.425141	0.861	0.693	7.75787e-118	0	DL1
RPL5	3.35187e-122	-0.348319	1	0.992	1.12415e-117	0	DL1
RPL22	5.06117e-122	-0.40044	0.984	0.971	1.69742e-117	0	DL1
CCDC28B	1.14181e-121	0.433715	0.736	0.528	3.8294e-117	0	DL1
ETV1	1.53651e-121	0.456891	0.33	0.144	5.15314e-117	0	DL1
NDUFA5	4.27025e-121	0.377477	0.919	0.818	1.43216e-116	0	DL1
RPL7A	4.10567e-120	-0.340799	0.999	0.992	1.37696e-115	0	DL1
RPL13A	4.93831e-120	-0.361126	0.999	0.992	1.65621e-115	0	DL1
KIDINS220	1.71527e-119	0.38657	0.879	0.74	5.75268e-115	0	DL1
RPS27L	2.70003e-119	-0.793514	0.534	0.673	9.05536e-115	0	DL1
BEX3	3.21324e-119	0.334588	0.973	0.92	1.07766e-114	0	DL1
SEPT3	5.14623e-119	0.435705	0.728	0.524	1.72594e-114	0	DL1
ATP5F1D	1.43027e-118	0.407918	0.878	0.753	4.79684e-114	0	DL1
GNG3	4.42483e-117	0.422383	0.853	0.657	1.484e-112	0	DL1
GHRH	7.70381e-117	0.330437	0.145	0.032	2.5837e-112	0	DL1
SLITRK5	2.73663e-116	0.350116	0.277	0.107	9.1781e-112	0	DL1
TBR1	7.41074e-116	0.440305	0.814	0.573	2.48541e-111	0	DL1
GJD2	7.55191e-116	0.359088	0.332	0.144	2.53276e-111	0	DL1
GPR37	1.26116e-114	0.300055	0.197	0.06	4.22967e-110	0	DL1
CELF5	3.72405e-114	0.404518	0.772	0.563	1.24897e-109	0	DL1
CHST2	6.19506e-114	0.374399	0.208	0.068	2.0777e-109	0	DL1
SOX4	1.22954e-113	-0.537963	0.989	0.974	4.12364e-109	0	DL1
NRIP1	3.38692e-113	0.560163	0.472	0.282	1.13591e-108	0	DL1
RFTN1	4.10174e-112	0.337396	0.284	0.115	1.37564e-107	0	DL1
PRKAR2B	1.16817e-111	0.396914	0.63	0.415	3.91781e-107	0	DL1
RPL23	3.57594e-110	-0.37866	0.988	0.977	1.1993e-105	0	DL1
C4orf48	4.09498e-110	0.336517	0.969	0.906	1.37338e-105	0	DL1
TTC3	2.18657e-109	0.307301	0.99	0.951	7.3333e-105	0	DL1
RPS20	3.98187e-109	-0.448238	0.949	0.944	1.33544e-104	0	DL1
CDC42	4.55736e-109	0.323814	0.956	0.876	1.52845e-104	0	DL1
NREP	5.34317e-109	0.328353	0.978	0.929	1.79199e-104	0	DL1
NAP1L1	1.85199e-108	-0.523266	0.891	0.906	6.21119e-104	0	DL1
GRIN2B	7.1969e-108	0.333092	0.187	0.058	2.4137e-103	0	DL1
HMGB1	9.4283e-108	0.255422	0.996	0.982	3.16206e-103	0	DL1
CDKN1A	3.71548e-107	-0.671553	0.052	0.217	1.2461e-102	0	DL1
PLPPR1	9.14283e-107	0.395421	0.471	0.266	3.06632e-102	0	DL1
RCAN2	2.59892e-106	0.394669	0.411	0.216	8.71627e-102	0	DL1
YWHAB	6.46983e-106	0.325897	0.945	0.86	2.16985e-101	0	DL1
FEZ1	2.39947e-105	0.371185	0.9	0.719	8.04734e-101	0	DL1
S100A10	5.64527e-105	0.428245	0.189	0.06	1.89331e-100	0	DL1
RACK1	8.67803e-105	-0.354105	0.995	0.981	2.91044e-100	0	DL1
RPS14	1.41109e-104	-0.336526	1	0.992	4.73252e-100	0	DL1
MT-CYB	1.49803e-104	0.329919	0.998	0.979	5.0241e-100	0	DL1
TOX3	1.63665e-104	-0.561991	0.197	0.396	5.489e-100	0	DL1
SYT1	1.63873e-104	0.34718	0.932	0.804	5.49596e-100	0	DL1
PAPPA2	3.28954e-104	0.406353	0.141	0.034	1.10325e-99	0	DL1
GABRG2	3.61779e-104	0.356279	0.454	0.245	1.21334e-99	0	DL1
MAP1LC3A	1.41132e-103	0.43108	0.728	0.549	4.73328e-99	0	DL1
TMEM160	1.81287e-102	0.392835	0.7	0.517	6.07999e-98	0	DL1
MYT1L	1.33179e-101	0.387597	0.589	0.373	4.46655e-97	0	DL1
ATP5MC1	7.90629e-101	0.384446	0.789	0.626	2.65161e-96	0	DL1
MGST3	2.04463e-99	0.354168	0.873	0.735	6.85728e-95	0	DL1
SEMA3A	2.29659e-99	0.378772	0.387	0.204	7.70229e-95	0	DL1
TMEM35A	4.14543e-99	0.40306	0.632	0.437	1.39029e-94	0	DL1
BEX4	8.16058e-99	0.350659	0.884	0.769	2.7369e-94	0	DL1
DCLK1	1.78046e-98	0.397621	0.625	0.425	5.97131e-94	0	DL1
KIF3A	2.90171e-98	0.363198	0.818	0.677	9.73177e-94	0	DL1
IER5	5.6121e-98	-0.536313	0.142	0.322	1.88219e-93	0	DL1
RPS25	1.00259e-97	-0.337092	0.994	0.981	3.36249e-93	0	DL1
PTPRD	2.55586e-97	0.365783	0.571	0.365	8.57183e-93	0	DL1
MT-ATP6	8.00985e-96	0.328395	1	0.986	2.68634e-91	0	DL1
CAMK2D	1.07739e-95	0.399492	0.459	0.273	3.61334e-91	0	DL1
PCLO	2.47255e-95	0.370028	0.482	0.286	8.29245e-91	0	DL1
RAB3A	2.59739e-95	0.364508	0.75	0.547	8.71111e-91	0	DL1
RPL34	8.8004e-95	-0.318706	0.997	0.987	2.95148e-90	0	DL1
PLPPR2	8.88559e-95	0.354473	0.466	0.274	2.98005e-90	0	DL1
DACH1	9.60961e-95	-0.59974	0.315	0.495	3.22287e-90	0	DL1
MIAT	1.48291e-94	-0.729668	0.673	0.77	4.97338e-90	0	DL1
SDC3	5.29216e-94	0.320646	0.429	0.24	1.77488e-89	0	DL1
PTPRZ1	1.03179e-93	-0.816234	0.212	0.382	3.46042e-89	0	DL1
PFDN2	1.09792e-93	0.328194	0.916	0.824	3.6822e-89	0	DL1
RPL26	1.29038e-93	-0.317165	0.996	0.988	4.32766e-89	0	DL1
NUP93	1.93499e-93	0.406034	0.5	0.314	6.48959e-89	0	DL1
ZNF804A	4.61055e-92	0.359888	0.323	0.159	1.54629e-87	0	DL1
PCDH7	1.78399e-91	0.360154	0.355	0.182	5.98314e-87	0	DL1
REEP1	3.38349e-91	0.349158	0.44	0.258	1.13475e-86	0	DL1
ETFB	8.16745e-91	0.34721	0.886	0.755	2.7392e-86	0	DL1
SELENOW	2.48858e-90	0.320659	0.914	0.81	8.34619e-86	0	DL1
BZW2	3.77066e-90	0.390622	0.738	0.58	1.2646e-85	0	DL1
COX7A2	6.64012e-90	0.313588	0.96	0.909	2.22696e-85	0	DL1
CLIC1	2.17181e-89	-0.566607	0.284	0.466	7.28381e-85	0	DL1
OCIAD2	2.70976e-89	0.379368	0.801	0.652	9.08798e-85	0	DL1
MFNG	1.11053e-88	-0.366127	0.022	0.153	3.72449e-84	0	DL1
NFIA	1.45872e-88	-1.069	0.068	0.221	4.89224e-84	0	DL1
RPL27A	3.08363e-88	-0.357423	0.984	0.969	1.03419e-83	0	DL1
UQCRH	1.6623e-87	0.299034	0.957	0.907	5.57502e-83	0	DL1
CHGB	2.05607e-87	0.354364	0.527	0.337	6.89565e-83	0	DL1
DRAP1	2.27832e-87	0.330858	0.841	0.709	7.64102e-83	0	DL1
MDK	2.30053e-87	-0.811648	0.278	0.436	7.71553e-83	0	DL1
COX5B	6.4354e-87	0.317508	0.933	0.861	2.15831e-82	0	DL1
BTBD17	6.87343e-87	-0.448921	0.071	0.226	2.30521e-82	0	DL1
SH3BP5	9.52669e-87	0.354898	0.581	0.386	3.19506e-82	0	DL1
FTL	3.57724e-86	-0.329986	0.995	0.989	1.19974e-81	0	DL1
CNTN4	7.94776e-86	0.25959	0.199	0.075	2.66552e-81	0	DL1
RPL24	9.42291e-86	-0.263419	1	0.993	3.16026e-81	0	DL1
SEPT7	1.04128e-85	0.281162	0.94	0.877	3.49224e-81	0	DL1
NEO1	2.14013e-85	0.344497	0.445	0.267	7.17756e-81	0	DL1
EIF3E	1.77783e-84	-0.485885	0.821	0.856	5.96249e-80	0	DL1
RPL7	2.41582e-84	-0.325078	0.993	0.981	8.10218e-80	0	DL1
GNAL	3.85271e-84	0.251668	0.22	0.09	1.29212e-79	0	DL1
RPL3	5.27314e-84	-0.294085	1	0.993	1.76851e-79	0	DL1
FAM155A	3.02001e-83	0.328902	0.445	0.263	1.01285e-78	0	DL1
SARAF	3.05509e-83	0.269049	0.967	0.888	1.02461e-78	0	DL1
PAPPA	6.22088e-83	0.311372	0.294	0.14	2.08636e-78	0	DL1
NEUROD1	6.90381e-83	-0.682794	0.192	0.359	2.3154e-78	0	DL1
SLC25A27	8.36169e-83	0.254447	0.197	0.076	2.80434e-78	0	DL1
NEUROG1	1.98729e-82	-0.547726	0.008	0.12	6.66497e-78	0	DL1
NFE2L2	2.46168e-82	-0.397293	0.081	0.233	8.25597e-78	0	DL1
PRDX5	8.59258e-82	0.287141	0.951	0.868	2.88178e-77	0	DL1
SINHCAF	1.2004e-81	-0.532107	0.466	0.601	4.02591e-77	0	DL1
VIM	2.17274e-81	-1.23069	0.71	0.768	7.28695e-77	0	DL1
PAK3	3.01935e-81	0.355856	0.704	0.544	1.01263e-76	0	DL1
TAGLN2	3.73488e-81	-0.578581	0.093	0.243	1.2526e-76	0	DL1
NACA	6.35511e-81	-0.2825	0.998	0.99	2.13138e-76	0	DL1
NUDT3	9.40816e-81	0.358707	0.715	0.557	3.15531e-76	0	DL1
SNTG1	3.34089e-80	0.286607	0.24	0.106	1.12047e-75	0	DL1
DNM3	6.66182e-80	0.295354	0.328	0.17	2.23424e-75	0	DL1
ATP9A	7.44787e-80	0.332571	0.447	0.279	2.49787e-75	0	DL1
RGMB	8.26748e-80	-0.754059	0.279	0.425	2.77275e-75	0	DL1
RPS10	8.28414e-80	-0.330418	0.958	0.946	2.77834e-75	0	DL1
GPR85	2.92914e-79	0.294394	0.278	0.135	9.82374e-75	0	DL1
LHFPL6	3.73495e-79	0.44525	0.325	0.176	1.25263e-74	0	DL1
IGFBPL1	8.30083e-79	-0.486749	0.14	0.299	2.78393e-74	0	DL1
SERP2	9.17887e-79	0.363476	0.442	0.277	3.07841e-74	0	DL1
SOX2	4.03213e-78	-0.704271	0.102	0.251	1.3523e-73	0	DL1
CAMK2B	9.29872e-78	0.289101	0.287	0.141	3.11861e-73	0	DL1
RPS2	9.41353e-78	-0.292791	0.999	0.995	3.15711e-73	0	DL1
RPS24	1.29988e-77	-0.291281	0.999	0.996	4.35954e-73	0	DL1
GADD45G	2.1957e-77	-0.817382	0.235	0.389	7.36393e-73	0	DL1
ANK3	3.89946e-77	0.277687	0.844	0.655	1.3078e-72	0	DL1
EZR	8.12683e-77	-0.488013	0.111	0.261	2.72558e-72	0	DL1
RIPOR2	9.38397e-77	0.326013	0.455	0.279	3.1472e-72	0	DL1
DICER1	2.08539e-76	0.358389	0.701	0.556	6.99399e-72	0	DL1
KIFAP3	2.98604e-76	0.335047	0.689	0.527	1.00146e-71	0	DL1
SHTN1	4.90713e-76	0.324382	0.413	0.244	1.64575e-71	0	DL1
CFAP298	1.39076e-75	-0.791362	0.427	0.549	4.66434e-71	0	DL1
NDUFB2	1.9817e-75	0.324835	0.864	0.775	6.64623e-71	0	DL1
PEBP1	2.30865e-75	0.256519	0.976	0.927	7.74275e-71	0	DL1
TMOD2	4.32297e-75	0.336306	0.373	0.217	1.44984e-70	0	DL1
ASCL1	6.65998e-75	-0.450122	0.016	0.127	2.23362e-70	0	DL1
HNRNPA1	1.1242e-74	-0.370757	0.988	0.971	3.77034e-70	0	DL1
NEUROD4	1.5319e-74	-0.38544	0.003	0.102	5.13768e-70	0	DL1
MT-CO3	1.83617e-74	0.251979	0.999	0.984	6.15816e-70	0	DL1
RPL18A	1.84688e-74	-0.291964	0.998	0.992	6.19406e-70	0	DL1
SEZ6L2	4.67986e-74	0.298522	0.841	0.69	1.56953e-69	0	DL1
SPINT2	4.95206e-74	0.321489	0.652	0.476	1.66082e-69	0	DL1
ATP8A2	2.52597e-73	0.256759	0.224	0.1	8.4716e-69	0	DL1
SLC25A4	2.52828e-73	0.30563	0.75	0.607	8.47934e-69	0	DL1
NEXMIF	2.68557e-73	0.311333	0.33	0.181	9.00685e-69	0	DL1
PHLDA1	4.0451e-73	-0.598549	0.165	0.316	1.35665e-68	0	DL1
RPS27A	9.70203e-73	-0.267505	1	0.994	3.25387e-68	0	DL1
EEF1A2	1.45399e-72	0.291414	0.763	0.568	4.8764e-68	0	DL1
NUCB2	1.78419e-72	0.321828	0.604	0.432	5.9838e-68	0	DL1
RAC3	4.00956e-72	0.324946	0.555	0.384	1.34473e-67	0	DL1
MT-ND3	4.03918e-72	0.300748	0.995	0.953	1.35466e-67	0	DL1
PEA15	7.85002e-72	0.307648	0.49	0.318	2.63274e-67	0	DL1
MT-ND2	9.37555e-72	0.30748	0.995	0.958	3.14437e-67	0	DL1
RPS8	1.10302e-71	-0.275117	0.999	0.993	3.69932e-67	0	DL1
ATP6AP2	1.65465e-71	0.317606	0.732	0.595	5.54937e-67	0	DL1
PPFIA2	2.24215e-71	0.300438	0.328	0.179	7.51971e-67	0	DL1
NDUFA4	6.17266e-71	0.261774	0.985	0.959	2.07019e-66	0	DL1
CTNNA1	1.17539e-70	-0.39057	0.153	0.31	3.94202e-66	0	DL1
KHDRBS3	1.46125e-70	0.325572	0.412	0.247	4.90073e-66	0	DL1
INA	1.55445e-70	0.260879	0.927	0.773	5.21331e-66	0	DL1
MZT2A	2.50386e-70	0.318137	0.752	0.603	8.39744e-66	0	DL1
SPTAN1	2.66051e-70	0.291727	0.697	0.531	8.92281e-66	0	DL1
PIDD1	2.67962e-70	-0.484051	0.043	0.163	8.98692e-66	0	DL1
GUCY1B1	3.09856e-70	0.273892	0.238	0.112	1.03919e-65	0	DL1
CHGA	4.7472e-70	0.304177	0.352	0.201	1.59212e-65	0	DL1
RPL13	5.15015e-70	-0.256548	1	0.997	1.72726e-65	0	DL1
CXADR	5.74619e-70	0.28364	0.938	0.828	1.92716e-65	0	DL1
ANKRD12	1.0972e-69	0.299419	0.869	0.764	3.67979e-65	0	DL1
RBFOX2	1.33713e-69	0.283267	0.856	0.751	4.48448e-65	0	DL1
CLASP2	3.04849e-69	0.311919	0.666	0.497	1.0224e-64	0	DL1
ACAT2	3.98633e-69	0.371946	0.67	0.512	1.33693e-64	0	DL1
NUCKS1	4.97651e-69	0.278567	0.951	0.908	1.66902e-64	0	DL1
AP1S2	5.26222e-69	0.314369	0.633	0.471	1.76484e-64	0	DL1
TM2D3	5.31734e-69	0.294224	0.577	0.401	1.78333e-64	0	DL1
ST18	5.58787e-69	-0.522319	0.159	0.307	1.87406e-64	0	DL1
NDN	8.9782e-69	0.283854	0.853	0.716	3.01111e-64	0	DL1
KIF3C	1.21301e-68	0.322872	0.543	0.377	4.06819e-64	0	DL1
FGF14	1.4962e-68	0.276821	0.231	0.108	5.01794e-64	0	DL1
ZBTB18	2.87366e-68	-0.389098	0.071	0.201	9.63768e-64	0	DL1
SH3GL2	3.92377e-68	0.256963	0.271	0.137	1.31595e-63	0	DL1
HES6	5.72519e-68	-1.71507	0.533	0.609	1.92011e-63	0	DL1
SH3BGRL3	1.24294e-67	-0.536291	0.759	0.799	4.16857e-63	0	DL1
RPLP2	2.00179e-67	-0.264568	0.993	0.982	6.7136e-63	0	DL1
NDUFA12	7.13144e-67	0.288706	0.819	0.703	2.39174e-62	0	DL1
NECAP1	7.54127e-67	0.295049	0.546	0.384	2.52919e-62	0	DL1
GABBR1	7.75801e-67	0.271522	0.354	0.205	2.60188e-62	0	DL1
ATP6V0B	1.44769e-66	0.256361	0.917	0.823	4.85526e-62	0	DL1
HDGFL3	1.95939e-66	0.288219	0.824	0.717	6.57139e-62	0	DL1
RPS18	2.95288e-66	-0.274722	0.999	0.994	9.90336e-62	0	DL1
PTPRG	4.5982e-66	-0.400218	0.164	0.311	1.54215e-61	0	DL1
ACTL6B	6.68809e-66	0.300629	0.464	0.303	2.24305e-61	0	DL1
GSTA4	1.32886e-65	0.281557	0.863	0.74	4.45672e-61	0	DL1
PPP2R2B	2.20128e-65	0.252271	0.432	0.261	7.38265e-61	0	DL1
PNMA2	2.47531e-65	0.285542	0.446	0.288	8.30169e-61	0	DL1
TBCB	3.15698e-65	0.274097	0.866	0.776	1.05879e-60	0	DL1
CELF4	3.838e-65	0.294257	0.779	0.608	1.28719e-60	0	DL1
MEAF6	3.85334e-65	0.276351	0.823	0.709	1.29233e-60	0	DL1
RPL4	9.82746e-65	-0.311109	0.963	0.947	3.29593e-60	0	DL1
BCL11A	1.65359e-64	0.32722	0.727	0.549	5.54581e-60	0	DL1
RPS4X	1.78993e-64	-0.269007	0.998	0.988	6.00307e-60	0	DL1
QKI	1.98497e-64	-0.456315	0.194	0.341	6.6572e-60	0	DL1
MT-ND5	2.31165e-64	0.27364	0.975	0.907	7.75283e-60	0	DL1
ATP5MD	3.54719e-64	0.276029	0.903	0.831	1.18966e-59	0	DL1
CHD7	4.40716e-64	-0.496981	0.508	0.616	1.47807e-59	0	DL1
SQLE	4.59152e-64	0.31487	0.743	0.602	1.5399e-59	0	DL1
CAMK2N2	6.05233e-64	0.25236	0.454	0.287	2.02983e-59	0	DL1
RCOR2	8.85972e-64	-0.507101	0.323	0.47	2.97137e-59	0	DL1
MPPED2	2.11783e-63	0.357615	0.351	0.21	7.10279e-59	0	DL1
EMX2	2.27678e-63	0.250223	0.769	0.555	7.63586e-59	0	DL1
PCBP4	2.81122e-63	-0.542905	0.523	0.621	9.42827e-59	0	DL1
RIMS2	3.56748e-63	0.266144	0.34	0.195	1.19646e-58	0	DL1
DPYSL3	3.80181e-63	0.272487	0.841	0.704	1.27505e-58	0	DL1
BTG2	3.84337e-63	-0.597478	0.177	0.317	1.28899e-58	0	DL1
IGFBP2	4.89102e-63	-0.741711	0.889	0.877	1.64035e-58	0	DL1
RASAL2	9.7895e-63	0.27969	0.44	0.289	3.2832e-58	0	DL1
HMGCS1	1.03711e-62	0.299892	0.744	0.591	3.47825e-58	0	DL1
OLFM2	1.76689e-62	0.30159	0.512	0.348	5.92578e-58	0	DL1
FUT9	2.07952e-62	0.265914	0.219	0.104	6.97428e-58	0	DL1
PRNP	2.5143e-62	0.261264	0.368	0.221	8.43246e-58	0	DL1
RABGAP1L	2.93119e-62	0.285109	0.374	0.227	9.83062e-58	0	DL1
CCND2	3.39216e-62	-0.544875	0.239	0.381	1.13766e-57	0	DL1
GRM3	4.19645e-62	0.268703	0.219	0.104	1.40741e-57	0	DL1
SYT5	4.39321e-62	0.267277	0.465	0.306	1.4734e-57	0	DL1
TMEFF2	5.72979e-62	0.287345	0.394	0.239	1.92166e-57	0	DL1
ARHGEF12	8.25067e-62	0.296484	0.523	0.368	2.76711e-57	0	DL1
BEX5	1.0721e-61	0.27759	0.363	0.216	3.59561e-57	0	DL1
ATP6V1F	1.12533e-61	0.251368	0.884	0.787	3.77414e-57	0	DL1
ARID4A	1.22347e-61	0.27038	0.75	0.605	4.10328e-57	0	DL1
EPHA3	1.42571e-61	0.255399	0.418	0.257	4.78153e-57	0	DL1
ANKRD46	1.47661e-61	0.271133	0.613	0.451	4.95225e-57	0	DL1
SPINK5	1.59616e-61	-0.588712	0.069	0.187	5.35321e-57	0	DL1
BHLHE22	1.83726e-61	-0.32339	0.02	0.117	6.1618e-57	0	DL1
ITGB1	1.87094e-61	-0.399512	0.296	0.439	6.27477e-57	0	DL1
MFGE8	2.00152e-61	-0.263907	0.014	0.107	6.7127e-57	0	DL1
EPHA4	3.08708e-61	-0.312391	0.059	0.177	1.03534e-56	0	DL1
TIPRL	4.34607e-61	0.294323	0.645	0.5	1.45759e-56	0	DL1
MDH1	6.56021e-61	0.270317	0.842	0.719	2.20016e-56	0	DL1
ANK2	8.4114e-61	0.265647	0.56	0.39	2.82102e-56	0	DL1
CHD3	9.53435e-61	0.311355	0.645	0.492	3.19763e-56	0	DL1
RPL10A	1.32997e-60	-0.300854	0.99	0.971	4.46045e-56	0	DL1
LMO4	1.41782e-60	0.438969	0.641	0.507	4.75508e-56	0	DL1
RPL29	1.45022e-60	-0.268606	0.995	0.984	4.86375e-56	0	DL1
PPFIBP1	1.57451e-60	0.258377	0.324	0.185	5.28059e-56	0	DL1
CLTB	2.13459e-60	0.310615	0.663	0.522	7.15898e-56	0	DL1
HECW1	2.3439e-60	0.251365	0.275	0.147	7.86098e-56	0	DL1
SCD5	3.56582e-60	0.250239	0.634	0.461	1.1959e-55	0	DL1
NFIB	6.32001e-60	-0.811236	0.086	0.208	2.1196e-55	0	DL1
LRRC4C	6.72886e-60	0.254285	0.505	0.337	2.25673e-55	0	DL1
FNBP1L	8.51028e-60	0.274365	0.88	0.779	2.85418e-55	0	DL1
KIF21B	2.41676e-59	0.273269	0.44	0.285	8.10532e-55	0	DL1
KIF1A	2.82758e-59	0.280404	0.758	0.621	9.48315e-55	0	DL1
VPS28	4.97247e-59	0.264424	0.849	0.744	1.66767e-54	0	DL1
CNTN2	5.46626e-59	-0.639821	0.103	0.225	1.83328e-54	0	DL1
CASC15	5.77135e-59	-0.355598	0.121	0.255	1.9356e-54	0	DL1
CD99	8.7742e-59	-0.370216	0.112	0.243	2.94269e-54	0	DL1
SERINC1	1.06882e-58	0.270404	0.777	0.651	3.5846e-54	0	DL1
RALYL	1.43624e-58	0.272847	0.384	0.232	4.81686e-54	0	DL1
CLCN4	1.56072e-58	0.258291	0.346	0.208	5.23434e-54	0	DL1
CLMP	2.33571e-58	0.275343	0.322	0.183	7.8335e-54	0	DL1
APC	6.8496e-58	0.30081	0.656	0.512	2.29722e-53	0	DL1
BCL11B	7.058e-58	0.385668	0.352	0.215	2.36711e-53	0	DL1
C16orf45	1.43386e-57	0.270325	0.647	0.501	4.80886e-53	0	DL1
NLGN4X	1.80853e-57	0.332406	0.362	0.228	6.06545e-53	0	DL1
DCX	2.24618e-57	0.262535	0.959	0.88	7.53323e-53	0	DL1
SMIM29	4.58288e-57	0.259693	0.388	0.245	1.53701e-52	0	DL1
PPP3CA	7.04253e-57	0.273138	0.595	0.434	2.36192e-52	0	DL1
PKM	1.04968e-56	-0.445842	0.838	0.848	3.52041e-52	0	DL1
NDUFA1	1.61471e-56	0.27885	0.832	0.749	5.41541e-52	0	DL1
RPS9	2.41191e-56	-0.263089	0.995	0.977	8.08907e-52	0	DL1
AP2S1	4.88139e-56	0.258867	0.775	0.651	1.63712e-51	0	DL1
POU3F1	4.95949e-56	-0.327275	0.029	0.125	1.66331e-51	0	DL1
FILIP1	5.52358e-56	0.284994	0.249	0.132	1.8525e-51	0	DL1
UBE2V2	1.62117e-55	0.251344	0.834	0.73	5.43707e-51	0	DL1
MAP4	1.65449e-55	0.288534	0.63	0.492	5.54884e-51	0	DL1
ID2	2.33718e-55	-0.627044	0.189	0.322	7.83842e-51	0	DL1
MSMO1	3.24687e-55	0.302092	0.711	0.565	1.08893e-50	0	DL1
ENO1	3.80793e-55	-0.523746	0.881	0.886	1.2771e-50	0	DL1
IRX2	4.25546e-55	-0.35628	0.016	0.102	1.42719e-50	0	DL1
IDI1	5.56994e-55	0.279723	0.786	0.657	1.86805e-50	0	DL1
PITHD1	5.91076e-55	0.256642	0.565	0.418	1.98235e-50	0	DL1
MPC2	8.46621e-55	0.278005	0.675	0.54	2.8394e-50	0	DL1
GREM2	8.7331e-55	-0.388498	0.099	0.218	2.92891e-50	0	DL1
SLK	9.31789e-55	0.284329	0.344	0.214	3.12503e-50	0	DL1
SCAMP1	9.42456e-55	0.26951	0.519	0.373	3.16081e-50	0	DL1
TSPAN7	1.44489e-54	0.250829	0.529	0.365	4.84588e-50	0	DL1
GNAQ	1.68428e-54	0.288711	0.619	0.485	5.64875e-50	0	DL1
MVB12B	2.30925e-54	0.272961	0.325	0.198	7.74477e-50	0	DL1
PON2	3.63761e-54	-0.313284	0.048	0.151	1.21998e-49	0	DL1
CDK5R1	4.7966e-54	0.262424	0.658	0.501	1.60868e-49	0	DL1
AKAP9	6.82315e-54	0.254333	0.885	0.79	2.28835e-49	0	DL1
ATP6V1A	9.74004e-54	0.282424	0.564	0.423	3.26661e-49	0	DL1
DUSP8	1.24422e-53	0.254585	0.54	0.39	4.17285e-49	0	DL1
CEP170	1.24517e-53	0.250301	0.843	0.731	4.17603e-49	0	DL1
MMD	1.40411e-53	0.258998	0.509	0.362	4.70912e-49	0	DL1
RPL36	1.88842e-53	-0.252806	0.989	0.977	6.33339e-49	0	DL1
KLF6	1.93819e-53	0.270877	0.565	0.41	6.50031e-49	0	DL1
ANXA5	2.39106e-53	-0.31171	0.079	0.194	8.01914e-49	0	DL1
NR2F2	7.70795e-53	-0.511532	0.486	0.638	2.58509e-48	0	DL1
FRRS1L	9.09991e-53	0.259774	0.316	0.187	3.05193e-48	0	DL1
TPBG	1.99556e-52	-0.703946	0.11	0.225	6.6927e-48	0	DL1
KLHDC8A	2.31286e-52	-0.395675	0.151	0.277	7.75687e-48	0	DL1
DLL1	2.54957e-52	-0.627243	0.071	0.176	8.55073e-48	0	DL1
HSPB1	3.76611e-52	-0.482534	0.178	0.304	1.26308e-47	0	DL1
ROGDI	3.81305e-52	0.265985	0.436	0.3	1.27882e-47	0	DL1
NES	3.92424e-52	-0.469419	0.17	0.293	1.31611e-47	0	DL1
STXBP1	1.39378e-51	0.255285	0.607	0.465	4.67446e-47	0	DL1
INSM1	1.54658e-51	-0.636556	0.427	0.54	5.18693e-47	0	DL1
EFS	1.71111e-51	-0.265503	0.075	0.187	5.73872e-47	0	DL1
SEC11C	3.34988e-51	0.268722	0.72	0.59	1.12348e-46	0	DL1
CCND1	3.97421e-51	-0.650279	0.064	0.168	1.33287e-46	0	DL1
SOX3	4.18458e-51	-0.310241	0.031	0.121	1.40342e-46	0	DL1
NDUFB11	4.93158e-51	0.277116	0.938	0.877	1.65395e-46	0	DL1
WNK3	8.46327e-51	0.266169	0.512	0.369	2.83841e-46	0	DL1
PRDX1	1.11993e-50	-0.48457	0.854	0.84	3.75602e-46	0	DL1
RPS21	2.54723e-50	-0.280593	0.952	0.938	8.54292e-46	0	DL1
GLUL	3.10342e-50	-0.48056	0.422	0.534	1.04082e-45	0	DL1
TUSC3	3.39946e-50	0.254354	0.71	0.58	1.14011e-45	0	DL1
NAP1L3	3.42345e-50	0.259076	0.407	0.273	1.14816e-45	0	DL1
DNM1	1.59743e-49	0.251092	0.392	0.258	5.35745e-45	0	DL1
MAPRE3	2.40575e-49	0.253509	0.552	0.408	8.0684e-45	0	DL1
GPR27	4.05569e-49	0.27622	0.28	0.166	1.3602e-44	0	DL1
POU3F2	5.19036e-49	-0.54044	0.138	0.251	1.74074e-44	0	DL1
RPL12	5.87179e-49	-0.281796	0.983	0.961	1.96928e-44	0	DL1
C7orf50	7.75014e-49	0.268782	0.54	0.402	2.59924e-44	0	DL1
MEST	8.87129e-49	-0.503894	0.381	0.5	2.97525e-44	0	DL1
IGSF21	1.48808e-48	0.311795	0.397	0.266	4.99074e-44	0	DL1
ACOT7	1.65175e-48	0.258259	0.546	0.405	5.53964e-44	0	DL1
TPPP3	1.79447e-48	-0.422058	0.061	0.161	6.0183e-44	0	DL1
VOPP1	2.64818e-48	0.267178	0.402	0.274	8.88148e-44	0	DL1
METRN	3.53809e-48	-0.400953	0.21	0.336	1.1866e-43	0	DL1
ARF3	5.2683e-48	0.261283	0.505	0.374	1.76688e-43	0	DL1
ATP6V0E2	7.91627e-48	0.258812	0.639	0.504	2.65496e-43	0	DL1
DLK1	1.93636e-47	-0.869165	0.164	0.275	6.49416e-43	0	DL1
TMEM123	7.03691e-47	-0.279464	0.072	0.175	2.36004e-42	0	DL1
SLC16A3	7.82843e-47	-0.264732	0.031	0.116	2.6255e-42	0	DL1
KLHL35	9.84215e-47	-0.544152	0.275	0.393	3.30086e-42	0	DL1
TUBB4A	1.67445e-46	0.254581	0.491	0.351	5.61576e-42	0	DL1
SRGAP3	4.83023e-46	-0.43544	0.586	0.659	1.61996e-41	0	DL1
CHCHD6	1.29501e-45	0.253576	0.494	0.366	4.3432e-41	0	DL1
CCNG1	1.69522e-45	-0.361464	0.293	0.415	5.68542e-41	0	DL1
IER5L	1.84111e-44	-0.424532	0.19	0.307	6.17471e-40	0	DL1
PGK1	5.28678e-44	-0.437092	0.809	0.844	1.77308e-39	0	DL1
SSTR2	5.6569e-44	-0.734568	0.215	0.324	1.89721e-39	0	DL1
NPDC1	4.32144e-43	0.257725	0.63	0.504	1.44932e-38	0	DL1
TIMM17B	4.36239e-43	0.254825	0.685	0.579	1.46306e-38	0	DL1
EFNB2	8.05269e-43	0.259452	0.652	0.511	2.70071e-38	0	DL1
CALD1	1.68221e-42	-0.33356	0.245	0.367	5.64181e-38	0	DL1
ZNF521	2.60545e-42	-0.306395	0.132	0.242	8.73817e-38	0	DL1
BAZ1A	2.80093e-42	-0.335376	0.232	0.353	9.39375e-38	0	DL1
ZNF503	2.44473e-41	-0.396707	0.171	0.287	8.19913e-37	0	DL1
NEUROG2	3.71828e-41	-0.615114	0.136	0.237	1.24704e-36	0	DL1
HIST1H2AC	6.51264e-41	-0.334414	0.102	0.204	2.18421e-36	0	DL1
SLC25A6	1.1938e-40	-0.325387	0.85	0.83	4.00377e-36	0	DL1
MAB21L2	1.62453e-40	-0.347402	0.041	0.12	5.44835e-36	0	DL1
TMEM98	1.69928e-40	-0.31095	0.224	0.342	5.69903e-36	0	DL1
RELN	2.76958e-40	0.39262	0.303	0.193	9.28863e-36	0	DL1
PBX3	4.85194e-40	0.829056	0.557	0.483	1.62724e-35	0	DL1
TFDP2	4.88631e-40	-0.419853	0.325	0.431	1.63877e-35	0	DL1
ARL4D	4.77946e-39	-0.49644	0.188	0.294	1.60294e-34	0	DL1
C3orf58	1.80751e-38	-0.269429	0.119	0.219	6.06203e-34	0	DL1
NPM1	1.96814e-38	-0.278658	0.963	0.947	6.60074e-34	0	DL1
CARHSP1	2.69414e-38	-0.340994	0.541	0.625	9.0356e-34	0	DL1
ADH5	6.33337e-38	-0.290739	0.509	0.616	2.12409e-33	0	DL1
RCN1	7.95703e-38	-0.350983	0.25	0.359	2.66863e-33	0	DL1
TCF3	4.85262e-37	-0.297172	0.207	0.317	1.62747e-32	0	DL1
NPC2	2.16618e-36	-0.285692	0.157	0.263	7.26493e-32	0	DL1
DDIT4	2.83191e-36	-0.53693	0.339	0.445	9.49767e-32	0	DL1
SEPT2	9.95034e-36	-0.287773	0.564	0.65	3.33715e-31	0	DL1
PTTG1IP	1.00505e-35	-0.316917	0.405	0.509	3.37074e-31	0	DL1
CECR2	1.1806e-35	-0.304183	0.224	0.332	3.9595e-31	0	DL1
PSMD14	1.26781e-35	0.259649	0.81	0.723	4.25199e-31	0	DL1
ZFAS1	2.15779e-35	-0.316978	0.881	0.873	7.2368e-31	0	DL1
SLF1	2.95839e-35	-0.322267	0.106	0.196	9.92186e-31	0	DL1
KDELR1	4.11496e-35	-0.292731	0.69	0.731	1.38007e-30	0	DL1
FAT3	5.59952e-35	0.314178	0.306	0.205	1.87797e-30	0	DL1
PHC2	1.5303e-34	-0.30826	0.44	0.541	5.13231e-30	0	DL1
TRH	1.62294e-34	-0.807851	0.243	0.339	5.44301e-30	0	DL1
ATP6V0E1	1.9045e-34	-0.309966	0.344	0.449	6.38732e-30	0	DL1
NOP53	5.6864e-34	-0.30931	0.495	0.58	1.9071e-29	0	DL1
RBPJ	6.4827e-34	-0.311427	0.618	0.682	2.17417e-29	0	DL1
C1QTNF3	6.948e-34	0.294745	0.128	0.062	2.33022e-29	0	DL1
ONECUT2	1.11368e-33	-0.731535	0.138	0.222	3.73505e-29	0	DL1
RHOA	3.22894e-33	-0.294996	0.568	0.641	1.08292e-28	0	DL1
HMGB2	3.67597e-33	-0.380866	0.194	0.295	1.23285e-28	0	DL1
TPI1	5.14613e-33	-0.333592	0.933	0.923	1.72591e-28	0	DL1
DOK5	1.12602e-32	-0.276825	0.09	0.176	3.77643e-28	0	DL1
THSD7A	2.29721e-32	-0.560499	0.317	0.399	7.70439e-28	0	DL1
BTG1	5.21846e-32	-0.356631	0.823	0.845	1.75017e-27	0	DL1
ID3	1.74104e-31	-0.58199	0.169	0.261	5.83911e-27	0	DL1
KLHDC8B	2.54329e-31	-0.262689	0.164	0.261	8.52969e-27	0	DL1
CDH8	6.34671e-31	-0.267976	0.044	0.111	2.12856e-26	0	DL1
PTTG1	9.67246e-31	-0.554714	0.178	0.268	3.24395e-26	0	DL1
LRRN3	1.01862e-30	0.27447	0.461	0.354	3.41625e-26	0	DL1
ARX	1.03501e-30	-0.282469	0.108	0.192	3.4712e-26	0	DL1
SERF2	2.38667e-30	-0.275091	0.89	0.898	8.00442e-26	0	DL1
AGO1	4.01283e-30	-0.28476	0.265	0.364	1.34582e-25	0	DL1
HIST1H1C	7.21468e-30	-0.436028	0.081	0.158	2.41966e-25	0	DL1
IGF2BP3	2.16723e-29	-0.260811	0.248	0.347	7.26846e-25	0	DL1
MSI1	2.99448e-29	-0.27673	0.229	0.33	1.00429e-24	0	DL1
GSTP1	3.29434e-29	-0.387107	0.729	0.765	1.10486e-24	0	DL1
DLL3	1.10807e-28	-0.518682	0.403	0.471	3.71626e-24	0	DL1
PABPC1	2.12516e-28	-0.294663	0.766	0.781	7.12737e-24	0	DL1
CLU	3.67443e-28	-0.437656	0.331	0.412	1.23233e-23	0	DL1
RPL31	4.15339e-28	-0.267041	0.903	0.894	1.39296e-23	0	DL1
MSI2	1.63619e-27	-0.36633	0.546	0.601	5.48745e-23	0	DL1
CRABP2	1.71754e-27	-0.418004	0.356	0.453	5.76029e-23	0	DL1
POU2F2	2.04869e-27	-0.675471	0.493	0.532	6.87089e-23	0	DL1
RSPO2	3.83919e-27	-0.275064	0.057	0.124	1.28759e-22	0	DL1
BBX	5.21691e-27	-0.28024	0.365	0.456	1.74965e-22	0	DL1
EEF1D	1.58215e-26	-0.301567	0.65	0.691	5.30623e-22	0	DL1
FLRT3	1.9795e-26	-0.277293	0.14	0.223	6.63885e-22	0	DL1
IER2	7.97817e-26	-0.343313	0.404	0.489	2.67572e-21	0	DL1
BTG3	8.99247e-26	-0.483889	0.236	0.318	3.0159e-21	0	DL1
HES1	1.18975e-25	-0.646938	0.13	0.207	3.99017e-21	0	DL1
ZFP36L1	1.37389e-25	-0.364578	0.089	0.159	4.60776e-21	0	DL1
PLXNA2	2.09856e-25	-0.280808	0.1	0.176	7.03816e-21	0	DL1
HES5	4.47329e-25	-0.971832	0.159	0.234	1.50025e-20	0	DL1
CXCR4	4.94298e-25	-0.287443	0.086	0.157	1.65778e-20	0	DL1
NEAT1	5.12682e-25	-0.4678	0.133	0.211	1.71943e-20	0	DL1
P4HA1	5.93989e-25	-0.332497	0.165	0.247	1.99212e-20	0	DL1
ENY2	1.94245e-24	-0.25451	0.686	0.728	6.5146e-20	0	DL1
NHLH2	3.28331e-24	-0.371713	0.289	0.367	1.10116e-19	0	DL1
EBF1	3.37922e-24	-0.342991	0.212	0.294	1.13332e-19	0	DL1
PNRC1	3.5724e-24	-0.303914	0.459	0.535	1.19811e-19	0	DL1
CENPW	3.95733e-24	-0.32842	0.119	0.195	1.32721e-19	0	DL1
RPL36A	6.4504e-24	-0.25098	0.85	0.833	2.16333e-19	0	DL1
BNIP3	1.01349e-23	-0.497364	0.69	0.709	3.39905e-19	0	DL1
RPL17	7.81533e-23	-0.259566	0.455	0.527	2.6211e-18	0	DL1
TCF7L2	2.77087e-22	0.510204	0.144	0.09	9.29296e-18	0	DL1
RPS4Y1	1.28342e-21	-0.405864	0.299	0.373	4.30432e-17	0	DL1
EMX1	1.3283e-21	-0.397292	0.182	0.251	4.45485e-17	0	DL1
FXR1	2.0764e-21	-0.251358	0.532	0.597	6.96384e-17	0	DL1
HDGF	5.3707e-21	-0.281953	0.457	0.519	1.80122e-16	0	DL1
TP53I11	6.83195e-21	-0.347049	0.381	0.446	2.2913e-16	0	DL1
CXXC5	1.16125e-20	-0.269847	0.586	0.646	3.8946e-16	0	DL1
FAM162A	6.82169e-20	-0.445351	0.341	0.41	2.28786e-15	0	DL1
CENPF	2.93802e-19	-0.336836	0.064	0.118	9.85354e-15	0	DL1
ADCYAP1	5.26729e-19	-0.259344	0.14	0.206	1.76654e-14	0	DL1
TCF4	2.52626e-18	-0.364143	0.56	0.584	8.47258e-14	0	DL1
IVNS1ABP	3.72218e-18	-0.310394	0.334	0.4	1.24835e-13	0	DL1
TMEM97	3.9896e-18	-0.265521	0.279	0.35	1.33803e-13	0	DL1
CALR	4.90034e-18	-0.311626	0.614	0.645	1.64347e-13	0	DL1
CSRP2	2.91288e-17	-0.280414	0.517	0.578	9.76923e-13	0	DL1
ID1	5.05499e-17	-0.547239	0.148	0.208	1.69534e-12	0	DL1
MYO6	5.85176e-17	-0.25606	0.485	0.542	1.96256e-12	0	DL1
KIF9	1.0553e-16	-0.292986	0.082	0.134	3.53926e-12	0	DL1
HERPUD1	1.88058e-16	-0.2878	0.311	0.377	6.30708e-12	0	DL1
CBFA2T2	2.19456e-16	-0.26915	0.199	0.263	7.36013e-12	0	DL1
EPB41	2.98827e-16	-0.338021	0.477	0.526	1.00221e-11	0	DL1
XIST	5.00082e-16	0.298422	0.227	0.164	1.67717e-11	0	DL1
ZEB1	5.54925e-16	-0.259846	0.355	0.416	1.86111e-11	0	DL1
POLR2L	1.49274e-13	-0.272262	0.604	0.628	5.00634e-09	0	DL1
PTN	4.16962e-13	0.283336	0.375	0.498	1.39841e-08	0	DL1
PAX6	5.14967e-13	-0.334047	0.283	0.344	1.7271e-08	0	DL1
CRABP1	1.00663e-12	-0.625515	0.451	0.513	3.37604e-08	0	DL1
TMEM158	4.38984e-12	0.5093	0.385	0.334	1.47227e-07	0	DL1
CKS2	3.59911e-11	-0.270566	0.242	0.293	1.20707e-06	0	DL1
PCDH9	6.68224e-11	-0.313879	0.469	0.508	2.24109e-06	0	DL1
SYNE2	8.11084e-11	-0.339128	0.576	0.586	2.72021e-06	0	DL1
C9orf116	1.82313e-10	-0.273764	0.104	0.145	6.11442e-06	0	DL1
IGDCC3	2.26698e-09	-0.286431	0.617	0.625	7.603e-05	0	DL1
PHGDH	1.23976e-08	-0.260002	0.189	0.23	0.000415792	0	DL1
NEFM	7.86144e-08	-0.564025	0.554	0.561	0.00263657	0	DL1
DDIT3	1.65579e-07	-0.258871	0.2	0.236	0.00555319	0	DL1
MAP4K4	3.399e-07	-0.284744	0.847	0.813	0.0113996	0	DL1
C1orf61	4.48046e-07	-0.377349	0.741	0.57	0.0150266	0	DL1
C1orf194	8.71742e-07	-0.262111	0.107	0.138	0.0292365	0	DL1
FABP7	7.7454e-06	-0.283124	0.359	0.392	0.259765	0	DL1
LHX1	0.000172991	-0.505389	0.377	0.371	1	0	DL1
TMSB4X	0.000174703	-0.266611	1	0.996	1	0	DL1
EGR1	0.000541286	-0.260116	0.226	0.248	1	0	DL1
NFIA	0	2.22231	0.502	0.118	0	1	DL1
NEUROD6	0	1.90911	0.507	0.119	0	1	DL1
NHLH1	0	1.2039	0.751	0.292	0	1	DL1
PTPRZ1	0	1.2022	0.656	0.274	0	1	DL1
NEUROD2	0	1.10134	0.41	0.072	0	1	DL1
MAP4K4	0	1.04471	0.956	0.796	0	1	DL1
NFIB	3.39686e-307	1.75132	0.444	0.123	1.13924e-302	1	DL1
CREG2	1.54133e-265	0.849236	0.534	0.188	5.16931e-261	1	DL1
TCF4	3.65655e-264	0.984	0.834	0.527	1.22633e-259	1	DL1
PRDX1	1.10211e-263	0.855259	0.964	0.82	3.69624e-259	1	DL1
TMSB4X	2.55186e-261	0.76766	1	0.997	8.55842e-257	1	DL1
CNTN2	2.22818e-257	1.01793	0.458	0.14	7.47287e-253	1	DL1
CCSAP	1.43831e-241	1.05203	0.63	0.301	4.82381e-237	1	DL1
LINC01551	1.73652e-226	0.942064	0.569	0.238	5.82395e-222	1	DL1
ST18	1.54113e-214	0.737868	0.54	0.215	5.16865e-210	1	DL1
PARM1	6.37791e-207	0.484983	0.239	0.044	2.13902e-202	1	DL1
TP53I11	9.58978e-207	0.870966	0.682	0.379	3.21622e-202	1	DL1
NAV1	2.80031e-206	0.891598	0.81	0.567	9.39166e-202	1	DL1
ARL4D	4.63328e-198	0.994826	0.511	0.218	1.55391e-193	1	DL1
BCL11B	2.56332e-197	0.816136	0.506	0.201	8.59687e-193	1	DL1
LINC00461	3.16151e-197	0.830115	0.874	0.629	1.06031e-192	1	DL1
GREM2	4.01657e-196	0.643154	0.418	0.14	1.34708e-191	1	DL1
RGMB	6.90214e-190	0.998489	0.626	0.339	2.31484e-185	1	DL1
SLC22A23	9.88416e-180	0.653207	0.492	0.207	3.31495e-175	1	DL1
KLHL35	4.7038e-173	0.840396	0.607	0.313	1.57756e-168	1	DL1
BHLHE22	3.88091e-172	0.587001	0.253	0.06	1.30158e-167	1	DL1
EBF2	2.74916e-169	0.816456	0.627	0.343	9.22013e-165	1	DL1
ACTB	2.45462e-167	0.436146	1	0.992	8.2323e-163	1	DL1
ZFPM2	1.54405e-166	0.513448	0.249	0.06	5.17843e-162	1	DL1
EMX1	1.90879e-164	0.642991	0.462	0.188	6.40169e-160	1	DL1
MAB21L1	3.24069e-161	-1.11269	0.193	0.505	1.08686e-156	1	DL1
CFL1	6.69272e-159	0.384308	0.999	0.982	2.24461e-154	1	DL1
ACTG1	8.05135e-155	0.373057	1	0.999	2.70026e-150	1	DL1
GLRX	1.60555e-154	0.707516	0.662	0.382	5.38468e-150	1	DL1
TUBA1A	8.53413e-154	0.414295	1	0.998	2.86218e-149	1	DL1
SSTR2	4.42909e-144	0.908315	0.512	0.253	1.48543e-139	1	DL1
NEUROD1	1.29371e-143	0.552496	0.56	0.266	4.33886e-139	1	DL1
CHST8	1.52932e-140	0.610329	0.513	0.254	5.12905e-136	1	DL1
LHX2	5.47144e-140	0.92521	0.796	0.618	1.83501e-135	1	DL1
FOXG1	5.86084e-140	0.6664	0.59	0.317	1.96561e-135	1	DL1
BCL11A	1.62581e-139	0.611697	0.816	0.553	5.45263e-135	1	DL1
PTMS	6.71258e-139	0.375816	0.999	0.984	2.25127e-134	1	DL1
H3F3A	8.58531e-138	0.358187	1	0.997	2.87934e-133	1	DL1
C1orf61	1.13371e-130	0.654063	0.808	0.578	3.80225e-126	1	DL1
CFAP298	7.09145e-129	0.757033	0.712	0.478	2.37833e-124	1	DL1
TCP10L	2.23921e-126	0.390038	0.227	0.062	7.50987e-122	1	DL1
FNDC5	5.98895e-126	0.566801	0.529	0.275	2.00857e-121	1	DL1
MLLT11	8.87355e-122	0.383407	0.997	0.971	2.97601e-117	1	DL1
KCNQ3	9.57088e-121	0.42058	0.262	0.084	3.20988e-116	1	DL1
RPS11	1.88142e-120	0.348411	1	0.991	6.30992e-116	1	DL1
SLCO5A1	3.40024e-117	0.553931	0.477	0.242	1.14037e-112	1	DL1
NPTX1	7.76364e-117	0.364478	0.18	0.044	2.60377e-112	1	DL1
SOX11	1.90774e-116	0.502851	0.996	0.961	6.39818e-112	1	DL1
NPPA	1.89036e-115	0.478144	0.229	0.067	6.33989e-111	1	DL1
NEUROG2	1.48311e-114	0.323952	0.405	0.171	4.97407e-110	1	DL1
NDUFB8	2.23149e-114	0.544369	0.929	0.817	7.48397e-110	1	DL1
RPL10	2.46513e-113	0.306656	1	0.997	8.26754e-109	1	DL1
AC004158.1	1.08291e-112	0.31365	0.104	0.013	3.63187e-108	1	DL1
CELF2	5.57272e-111	0.632895	0.792	0.599	1.86898e-106	1	DL1
NYAP2	8.45428e-109	0.320693	0.238	0.075	2.8354e-104	1	DL1
ZFHX4	1.9004e-108	-0.854292	0.335	0.582	6.37356e-104	1	DL1
TBR1	1.14302e-107	0.49468	0.842	0.597	3.83348e-103	1	DL1
PGAP1	1.76932e-107	0.642102	0.588	0.374	5.93395e-103	1	DL1
VSTM2B	1.63572e-105	0.446309	0.218	0.067	5.48587e-101	1	DL1
ZFHX3	2.34565e-105	-0.855309	0.238	0.482	7.86684e-101	1	DL1
ELAVL4	4.79947e-105	0.639159	0.771	0.598	1.60965e-100	1	DL1
MYO6	1.88987e-104	0.591256	0.696	0.494	6.33826e-100	1	DL1
PRDX2	2.04328e-104	0.346581	0.991	0.964	6.85276e-100	1	DL1
PTN	3.68833e-100	-1.2098	0.27	0.503	1.23699e-95	1	DL1
NTM	1.23704e-96	-0.756984	0.107	0.331	4.14878e-92	1	DL1
NSMF	4.86614e-96	0.457171	0.45	0.239	1.63201e-91	1	DL1
LZTS1	1.23413e-95	0.51663	0.409	0.208	4.13904e-91	1	DL1
PLXNA4	9.93388e-94	0.412496	0.248	0.091	3.33162e-89	1	DL1
TLE4	1.84314e-92	-0.616205	0.186	0.418	6.18151e-88	1	DL1
GRIA2	2.17518e-92	-0.875029	0.257	0.481	7.29511e-88	1	DL1
TUBB	1.82822e-91	0.322499	0.999	0.987	6.13148e-87	1	DL1
RND3	2.34432e-91	0.650527	0.532	0.313	7.86237e-87	1	DL1
AC008522.1	3.11519e-91	0.357578	0.237	0.086	1.04477e-86	1	DL1
FAT4	5.09453e-91	0.349204	0.254	0.095	1.7086e-86	1	DL1
NEFL	6.80061e-91	-0.989284	0.24	0.456	2.28079e-86	1	DL1
DLL3	1.87924e-87	0.531596	0.631	0.418	6.30259e-83	1	DL1
AC016717.2	1.05873e-86	0.270892	0.185	0.057	3.55077e-82	1	DL1
KLHDC8A	3.53551e-85	0.42581	0.408	0.211	1.18574e-80	1	DL1
CABP7	6.23283e-84	0.316131	0.211	0.073	2.09037e-79	1	DL1
HNRNPA1	1.28409e-83	0.308319	0.999	0.971	4.30658e-79	1	DL1
PPP1R14B	2.85052e-83	0.367675	0.947	0.862	9.56008e-79	1	DL1
TAC3	1.74154e-82	0.422275	0.112	0.023	5.84079e-78	1	DL1
SLC25A6	2.9028e-82	0.416146	0.918	0.819	9.73541e-78	1	DL1
PRDM8	5.64614e-82	0.298649	0.155	0.043	1.8936e-77	1	DL1
SPINK5	5.9376e-82	0.527402	0.295	0.128	1.99135e-77	1	DL1
PDE1A	1.43217e-81	0.402639	0.252	0.102	4.80321e-77	1	DL1
ZBTB18	8.16549e-81	0.539713	0.302	0.14	2.73854e-76	1	DL1
DNER	3.67302e-80	0.488691	0.813	0.655	1.23186e-75	1	DL1
SH3BGRL3	7.40934e-80	0.415909	0.896	0.767	2.48495e-75	1	DL1
PCDH9	7.50055e-80	0.538396	0.667	0.464	2.51554e-75	1	DL1
DCC	8.22824e-80	0.470808	0.745	0.558	2.75959e-75	1	DL1
PLCB1	1.02753e-79	0.439373	0.437	0.246	3.44614e-75	1	DL1
EPB41L3	1.57921e-79	0.436005	0.404	0.215	5.29636e-75	1	DL1
EZR	2.80895e-78	0.434332	0.373	0.191	9.42067e-74	1	DL1
RPS6	6.09357e-76	0.273554	0.997	0.972	2.04366e-71	1	DL1
BICD1	6.49352e-76	0.459002	0.596	0.409	2.1778e-71	1	DL1
TPT1	7.46567e-75	0.252175	1	0.994	2.50384e-70	1	DL1
DOK5	1.37846e-74	0.384922	0.285	0.127	4.62306e-70	1	DL1
CPNE3	1.72438e-74	0.414123	0.533	0.336	5.78323e-70	1	DL1
TXNIP	3.11304e-73	-0.72523	0.282	0.481	1.04405e-68	1	DL1
KAT6B	8.75735e-73	0.415312	0.661	0.463	2.93704e-68	1	DL1
EYA2	1.68306e-72	0.285104	0.202	0.074	5.64465e-68	1	DL1
ARL4C	8.72906e-72	-0.580192	0.33	0.519	2.92755e-67	1	DL1
PHLDA1	9.42914e-72	0.491719	0.431	0.245	3.16234e-67	1	DL1
EDIL3	4.27964e-71	0.43782	0.381	0.204	1.4353e-66	1	DL1
SOX4	8.30029e-71	0.316145	0.996	0.974	2.78375e-66	1	DL1
KCNIP4-IT1	2.67178e-70	0.268553	0.145	0.043	8.96061e-66	1	DL1
AP1S2	3.87888e-70	-0.681995	0.367	0.543	1.3009e-65	1	DL1
PBX3	7.61439e-70	-0.844346	0.331	0.536	2.55371e-65	1	DL1
BTG1	2.17257e-68	-0.56255	0.799	0.847	7.28636e-64	1	DL1
MALAT1	2.2433e-68	-0.324751	1	0.999	7.52357e-64	1	DL1
OLFM1	1.38607e-67	0.432106	0.765	0.585	4.64858e-63	1	DL1
SOX5	5.1615e-67	0.424473	0.316	0.161	1.73106e-62	1	DL1
RBFOX3	2.99674e-66	0.385372	0.389	0.214	1.00505e-61	1	DL1
PPM1L	1.03907e-65	0.365925	0.412	0.237	3.48482e-61	1	DL1
ENC1	1.73578e-65	0.476246	0.769	0.603	5.82145e-61	1	DL1
MAP1A	2.58183e-65	0.407008	0.642	0.462	8.65894e-61	1	DL1
NSG2	1.18581e-64	0.405919	0.799	0.647	3.97698e-60	1	DL1
MEIS2	1.38002e-64	-1.24127	0.426	0.556	4.62833e-60	1	DL1
LHX5-AS1	3.52016e-64	-0.564838	0.399	0.597	1.18059e-59	1	DL1
TUBB2B	4.21555e-64	0.269779	1	0.99	1.41381e-59	1	DL1
CECR2	5.38589e-64	0.375598	0.45	0.274	1.80632e-59	1	DL1
MDK	9.97267e-64	-0.684895	0.241	0.423	3.34463e-59	1	DL1
FAM110A	1.54154e-62	0.313714	0.302	0.15	5.17001e-58	1	DL1
MAP1B	2.06399e-61	0.271824	1	0.993	6.92222e-57	1	DL1
CDH4	4.2841e-61	0.404362	0.378	0.214	1.4368e-56	1	DL1
ABCA1	4.36114e-61	0.294778	0.269	0.128	1.46264e-56	1	DL1
NRXN1	5.08457e-61	0.468832	0.847	0.718	1.70526e-56	1	DL1
ZNF536	1.74409e-60	0.30691	0.284	0.138	5.84931e-56	1	DL1
KIF5C	2.65919e-60	0.297634	0.985	0.931	8.91838e-56	1	DL1
SERPINI1	2.72243e-60	0.390506	0.378	0.216	9.13047e-56	1	DL1
AFDN	3.31931e-60	0.367813	0.725	0.569	1.11323e-55	1	DL1
MAP2	4.16996e-59	0.294805	0.965	0.899	1.39852e-54	1	DL1
SYNE2	7.90243e-59	0.337541	0.726	0.556	2.65032e-54	1	DL1
NCAN	1.13803e-58	0.405247	0.508	0.332	3.81674e-54	1	DL1
NRCAM	1.34091e-58	0.388608	0.499	0.323	4.49713e-54	1	DL1
ONECUT2	2.22354e-58	-0.762489	0.072	0.225	7.4573e-54	1	DL1
APP	6.43585e-58	-0.450159	0.684	0.774	2.15846e-53	1	DL1
FEZF1	1.02283e-56	0.350759	0.298	0.151	3.43038e-52	1	DL1
B3GAT1	1.17753e-56	0.338757	0.351	0.197	3.94919e-52	1	DL1
GRIA3	2.70706e-56	0.267725	0.238	0.109	9.07894e-52	1	DL1
IGDCC3	1.21021e-55	0.510621	0.742	0.599	4.05879e-51	1	DL1
COX4I1	9.18084e-55	0.261233	0.982	0.952	3.07907e-50	1	DL1
ELAVL3	1.1609e-54	0.342606	0.914	0.796	3.89343e-50	1	DL1
NKAIN4	2.76551e-54	0.452462	0.603	0.443	9.27497e-50	1	DL1
VIM	2.83569e-54	-1.08678	0.675	0.768	9.51032e-50	1	DL1
TENM4	7.78867e-54	0.284521	0.298	0.157	2.61216e-49	1	DL1
SCG5	4.80998e-53	-0.552987	0.42	0.567	1.61317e-48	1	DL1
RCOR2	6.74495e-53	0.389528	0.575	0.402	2.26212e-48	1	DL1
NXPH4	1.26809e-52	0.323883	0.257	0.126	4.25292e-48	1	DL1
RASL11B	2.54578e-52	0.310711	0.18	0.075	8.53802e-48	1	DL1
CORO2B	2.4115e-51	0.347848	0.349	0.203	8.08769e-47	1	DL1
MEST	4.50646e-51	-0.475471	0.325	0.496	1.51138e-46	1	DL1
ARHGEF26	9.58671e-51	0.268536	0.268	0.137	3.21519e-46	1	DL1
AKAP5	3.2563e-50	0.277998	0.223	0.104	1.0921e-45	1	DL1
NHLH2	7.782e-50	0.363405	0.488	0.318	2.60993e-45	1	DL1
IVNS1ABP	3.00931e-49	0.399374	0.516	0.356	1.00926e-44	1	DL1
FDFT1	4.72356e-49	0.341965	0.783	0.648	1.58419e-44	1	DL1
CHD7	5.05473e-49	0.326357	0.722	0.561	1.69526e-44	1	DL1
SCRT2	1.25357e-48	0.362497	0.43	0.277	4.20424e-44	1	DL1
FAM89B	1.71662e-48	0.313688	0.801	0.677	5.75721e-44	1	DL1
PSMD14	2.70911e-48	0.305681	0.834	0.729	9.0858e-44	1	DL1
CBLB	3.69414e-48	0.308007	0.396	0.245	1.23894e-43	1	DL1
EOMES	1.1092e-47	0.415185	0.383	0.229	3.72005e-43	1	DL1
AKT3	1.56291e-47	0.470955	0.521	0.374	5.24168e-43	1	DL1
RIMS3	1.92574e-47	0.305983	0.305	0.171	6.45856e-43	1	DL1
CALB2	2.36751e-47	0.577513	0.223	0.108	7.94016e-43	1	DL1
RPRM	3.07045e-47	0.310782	0.133	0.049	1.02977e-42	1	DL1
FXYD7	3.90238e-47	-0.419446	0.209	0.361	1.30878e-42	1	DL1
CAMK2N2	4.38373e-47	-0.421201	0.205	0.356	1.47022e-42	1	DL1
ARC	8.02844e-47	0.280208	0.274	0.145	2.69258e-42	1	DL1
NELL2	8.85228e-47	0.292094	0.606	0.433	2.96888e-42	1	DL1
CAP2	2.30936e-46	0.366656	0.396	0.254	7.74514e-42	1	DL1
SEPT6	3.24371e-46	0.372753	0.615	0.481	1.08788e-41	1	DL1
THSD7A	6.73936e-46	0.50691	0.5	0.354	2.26025e-41	1	DL1
KHDRBS1	1.37515e-45	0.265501	0.951	0.902	4.61196e-41	1	DL1
HNRNPA3	2.07378e-45	0.308231	0.911	0.834	6.95504e-41	1	DL1
BTBD17	2.65784e-45	0.261718	0.298	0.162	8.91387e-41	1	DL1
WSB1	2.94659e-45	-0.421434	0.884	0.905	9.88226e-41	1	DL1
RFTN1	3.22058e-45	-0.318998	0.055	0.181	1.08012e-40	1	DL1
ACAT2	7.39478e-45	0.362441	0.672	0.531	2.48006e-40	1	DL1
EPHA5	9.64998e-45	0.305327	0.325	0.186	3.23641e-40	1	DL1
PEPD	1.23951e-44	0.35945	0.499	0.36	4.15706e-40	1	DL1
MORF4L1	1.86596e-44	-0.265599	0.928	0.936	6.25807e-40	1	DL1
SCD	2.18868e-44	0.316405	0.587	0.435	7.34039e-40	1	DL1
CALM1	2.79523e-44	0.32028	0.987	0.964	9.37463e-40	1	DL1
SPTBN1	3.18923e-44	-0.445986	0.317	0.463	1.0696e-39	1	DL1
CDH7	3.19035e-44	0.273225	0.183	0.082	1.06998e-39	1	DL1
EFNB2	3.20379e-44	0.34288	0.673	0.524	1.07449e-39	1	DL1
SARAF	5.03532e-44	-0.340941	0.891	0.913	1.68874e-39	1	DL1
SNCB	1.12265e-43	0.294059	0.154	0.065	3.76515e-39	1	DL1
PTTG1	2.38344e-43	-0.631157	0.131	0.266	7.99357e-39	1	DL1
HMGCS1	2.63298e-43	0.301024	0.748	0.609	8.83049e-39	1	DL1
TLE1	3.92928e-43	0.342515	0.483	0.328	1.3178e-38	1	DL1
AC006450.3	6.00308e-43	0.253588	0.197	0.094	2.01331e-38	1	DL1
SRGAP3	1.76117e-42	0.289711	0.756	0.617	5.90661e-38	1	DL1
TMEM97	2.66119e-42	0.342601	0.452	0.308	8.92511e-38	1	DL1
KLHL24	4.76642e-42	0.289882	0.637	0.485	1.59856e-37	1	DL1
ABRACL	1.79444e-41	0.348295	0.667	0.533	6.01818e-37	1	DL1
IDH1	2.06773e-41	0.288768	0.654	0.504	6.93477e-37	1	DL1
TAGLN3	3.50716e-41	0.250335	0.95	0.88	1.17623e-36	1	DL1
MFNG	1.21348e-40	0.271621	0.204	0.101	4.06977e-36	1	DL1
GRID2	1.76851e-40	-0.345943	0.011	0.103	5.93122e-36	1	DL1
TMEM163	1.89443e-40	0.369301	0.516	0.381	6.35353e-36	1	DL1
IER5	1.96247e-40	0.332006	0.389	0.251	6.58173e-36	1	DL1
CADM2	2.90989e-40	-0.496403	0.235	0.369	9.7592e-36	1	DL1
RAB4A	1.04038e-39	0.27587	0.569	0.428	3.48923e-35	1	DL1
CALY	2.07636e-39	-0.431382	0.172	0.307	6.9637e-35	1	DL1
PCSK1	2.39933e-39	-0.322257	0.038	0.144	8.04687e-35	1	DL1
SULF2	5.40968e-39	0.264705	0.281	0.163	1.8143e-34	1	DL1
SMARCA5	2.12683e-38	0.303895	0.814	0.709	7.13296e-34	1	DL1
ARMH4	7.42252e-38	0.26413	0.476	0.335	2.48936e-33	1	DL1
PIDD1	8.1923e-38	-0.436815	0.044	0.148	2.74753e-33	1	DL1
GABRA2	9.05186e-38	-0.467607	0.101	0.219	3.03581e-33	1	DL1
TCAF1	1.53012e-37	0.265559	0.848	0.742	5.13172e-33	1	DL1
MPP3	1.91495e-37	0.288281	0.314	0.193	6.42235e-33	1	DL1
DBI	4.69552e-37	0.271519	0.7	0.58	1.57479e-32	1	DL1
MIR7-3HG	4.73702e-37	-0.395476	0.077	0.192	1.5887e-32	1	DL1
SLC17A7	8.80236e-37	0.277465	0.226	0.123	2.95213e-32	1	DL1
HPCAL1	9.55477e-37	0.296949	0.325	0.203	3.20448e-32	1	DL1
MIEN1	1.46771e-36	0.260754	0.649	0.509	4.9224e-32	1	DL1
ACLY	3.55517e-36	0.256559	0.515	0.37	1.19233e-31	1	DL1
C3orf14	4.56754e-36	0.269932	0.675	0.541	1.53186e-31	1	DL1
MYT1	4.64805e-36	0.261479	0.411	0.275	1.55886e-31	1	DL1
RAB3B	8.0908e-36	-0.403192	0.149	0.273	2.71349e-31	1	DL1
DRAXIN	9.12025e-36	0.275607	0.507	0.365	3.05875e-31	1	DL1
NPTX2	4.0877e-35	0.26971	0.213	0.115	1.37093e-30	1	DL1
LY6H	4.39133e-35	-0.414705	0.484	0.589	1.47276e-30	1	DL1
DKK3	5.11796e-35	-0.314888	0.147	0.276	1.71646e-30	1	DL1
TUBB3	6.82366e-35	0.267486	0.592	0.444	2.28852e-30	1	DL1
NEAT1	9.55361e-35	-0.458205	0.094	0.209	3.20409e-30	1	DL1
CNRIP1	1.1108e-34	-0.280468	0.079	0.19	3.72541e-30	1	DL1
IGSF21	2.70034e-34	0.297053	0.415	0.278	9.05642e-30	1	DL1
FEZ1	4.03912e-34	0.261439	0.851	0.751	1.35464e-29	1	DL1
NPM1	5.77054e-34	-0.288926	0.966	0.949	1.93533e-29	1	DL1
RGS4	2.22611e-33	0.289161	0.172	0.086	7.46591e-29	1	DL1
C14orf132	2.57913e-33	-0.326191	0.207	0.339	8.64988e-29	1	DL1
SSR2	2.86277e-33	0.250449	0.845	0.747	9.60115e-29	1	DL1
PSD3	3.10239e-33	0.274799	0.528	0.388	1.04048e-28	1	DL1
FYN	4.4702e-33	0.267317	0.757	0.645	1.49922e-28	1	DL1
ATP1B3	7.47284e-33	0.263988	0.741	0.628	2.50624e-28	1	DL1
MGAT4C	8.90525e-33	-0.449832	0.168	0.289	2.98664e-28	1	DL1
SHTN1	9.06371e-33	-0.356774	0.185	0.309	3.03979e-28	1	DL1
NDST3	1.62238e-32	0.309142	0.33	0.211	5.44113e-28	1	DL1
JAKMIP2	1.77089e-32	0.262913	0.613	0.479	5.9392e-28	1	DL1
SRRM4	1.85015e-32	0.258163	0.563	0.423	6.20503e-28	1	DL1
LINC00599	1.89135e-32	0.267011	0.362	0.239	6.34322e-28	1	DL1
MEIS1	2.42797e-32	-0.355562	0.101	0.211	8.14293e-28	1	DL1
SORBS2	3.52508e-32	0.25264	0.683	0.553	1.18224e-27	1	DL1
CDC42	4.38165e-32	-0.268581	0.889	0.899	1.46952e-27	1	DL1
TPBG	7.60147e-32	-0.618501	0.104	0.212	2.54938e-27	1	DL1
SYNPR	8.02683e-32	-0.34024	0.045	0.137	2.69204e-27	1	DL1
TSPAN7	3.70612e-31	-0.376408	0.307	0.429	1.24296e-26	1	DL1
EEF1A2	4.31584e-31	-0.332908	0.538	0.636	1.44745e-26	1	DL1
TCEAL7	1.32139e-30	-0.497827	0.394	0.491	4.43169e-26	1	DL1
SNTG1	1.69886e-30	-0.276366	0.062	0.158	5.69763e-26	1	DL1
TPM1	4.06905e-30	0.25319	0.575	0.452	1.36468e-25	1	DL1
FDPS	7.80007e-30	0.283636	0.771	0.676	2.61599e-25	1	DL1
PHYHIPL	9.49455e-30	0.256826	0.538	0.41	3.18428e-25	1	DL1
ETV1	1.30877e-29	0.478183	0.275	0.177	4.38935e-25	1	DL1
ITM2B	2.18501e-29	-0.310139	0.786	0.816	7.32808e-25	1	DL1
GPM6A	7.65325e-29	0.260993	0.929	0.846	2.56675e-24	1	DL1
S100A10	1.229e-28	-0.323852	0.029	0.107	4.12182e-24	1	DL1
NEFM	3.08477e-28	-0.72832	0.488	0.573	1.03457e-23	1	DL1
GSTP1	1.75847e-27	-0.409181	0.72	0.762	5.89756e-23	1	DL1
SCN2A	9.52871e-27	-0.279423	0.098	0.195	3.19574e-22	1	DL1
AHI1	1.75615e-26	-0.304486	0.14	0.243	5.88977e-22	1	DL1
ARRDC3	3.52409e-26	-0.332327	0.291	0.402	1.18191e-21	1	DL1
LHX1-DT	9.47794e-26	-0.353758	0.143	0.244	3.17871e-21	1	DL1
CAMK2B	1.45199e-25	-0.26382	0.101	0.195	4.86967e-21	1	DL1
ANP32A	1.64591e-25	0.266203	0.701	0.598	5.52004e-21	1	DL1
CALB1	2.02132e-25	-0.57094	0.031	0.103	6.77911e-21	1	DL1
PAPPA	2.4755e-25	-0.259056	0.1	0.197	8.30233e-21	1	DL1
TRH	2.71431e-25	-0.526577	0.216	0.333	9.10324e-21	1	DL1
TCF7L2	3.48418e-25	-0.397442	0.04	0.117	1.16852e-20	1	DL1
CDKN1A	2.08747e-24	-0.42678	0.098	0.188	7.00097e-20	1	DL1
RALYL	2.29689e-24	0.270573	0.362	0.255	7.70332e-20	1	DL1
CITED2	3.20682e-24	-0.337216	0.358	0.46	1.0755e-19	1	DL1
FRRS1L	3.3513e-24	-0.297414	0.14	0.237	1.12396e-19	1	DL1
STMN4	1.30853e-23	-0.406184	0.771	0.787	4.38854e-19	1	DL1
PTH2	2.06993e-23	-0.364685	0.05	0.125	6.94214e-19	1	DL1
BCAT1	2.08644e-23	-0.250802	0.158	0.259	6.99752e-19	1	DL1
PKM	2.63188e-23	-0.326978	0.832	0.848	8.82681e-19	1	DL1
DTNA	4.56679e-23	-0.271433	0.138	0.23	1.53161e-18	1	DL1
CNTNAP2	8.89077e-23	-0.361177	0.745	0.794	2.98178e-18	1	DL1
ADGRL3	8.93411e-23	-0.2908	0.243	0.345	2.99632e-18	1	DL1
CALR	3.87623e-22	0.264479	0.706	0.623	1.30001e-17	1	DL1
FABP7	4.8722e-22	0.284176	0.476	0.365	1.63404e-17	1	DL1
ISYNA1	5.24878e-22	-0.307861	0.399	0.497	1.76034e-17	1	DL1
ENO1	7.86372e-22	-0.366726	0.876	0.886	2.63733e-17	1	DL1
PRDX6	1.03422e-21	-0.306617	0.407	0.496	3.46856e-17	1	DL1
NR2F6	2.55922e-21	-0.267345	0.237	0.337	8.58311e-17	1	DL1
ID2	2.83268e-21	-0.494341	0.21	0.302	9.50023e-17	1	DL1
CCDC184	2.91866e-21	-0.293609	0.258	0.354	9.78861e-17	1	DL1
MAPT	4.72042e-21	-0.333994	0.533	0.596	1.58313e-16	1	DL1
TMEM59L	9.01622e-21	-0.320976	0.509	0.577	3.02386e-16	1	DL1
GABRG2	9.44263e-21	-0.298793	0.224	0.315	3.16687e-16	1	DL1
LHX1	2.0495e-20	-0.542497	0.297	0.387	6.87361e-16	1	DL1
HSPD1	2.25753e-20	-0.255416	0.765	0.783	7.57132e-16	1	DL1
PITHD1	4.3819e-20	-0.281963	0.383	0.471	1.4696e-15	1	DL1
FILIP1	8.2276e-20	-0.283345	0.097	0.176	2.75937e-15	1	DL1
CXXC4	1.02988e-19	-0.254306	0.118	0.202	3.45403e-15	1	DL1
SOX2	1.67287e-19	-0.425426	0.141	0.225	5.61049e-15	1	DL1
TSC22D1	3.02235e-19	-0.298652	0.829	0.828	1.01363e-14	1	DL1
ETFB	8.99842e-19	-0.260241	0.775	0.793	3.01789e-14	1	DL1
FAM155A	1.03382e-18	-0.272525	0.238	0.326	3.46722e-14	1	DL1
KHDRBS3	1.37251e-18	-0.256239	0.214	0.306	4.60312e-14	1	DL1
FBLN1	1.38666e-18	-0.591281	0.188	0.264	4.65058e-14	1	DL1
ZEB2	1.51263e-18	0.361366	0.29	0.213	5.07307e-14	1	DL1
FSTL5	1.97532e-18	-0.368938	0.285	0.369	6.62484e-14	1	DL1
SESN3	2.54569e-18	-0.307208	0.296	0.379	8.53775e-14	1	DL1
CHGB	3.92565e-18	-0.278927	0.317	0.401	1.31658e-13	1	DL1
P4HA1	4.29774e-18	-0.300889	0.155	0.239	1.44138e-13	1	DL1
ZNF503	1.09979e-17	-0.322361	0.185	0.27	3.68846e-13	1	DL1
CASP3	1.34726e-17	-0.427884	0.348	0.422	4.51845e-13	1	DL1
NAA38	1.48569e-17	-0.266424	0.539	0.595	4.98271e-13	1	DL1
ID1	1.55927e-17	-0.406527	0.127	0.205	5.22948e-13	1	DL1
MAB21L2	3.99104e-17	-0.270149	0.049	0.109	1.33851e-12	1	DL1
RGS16	7.70859e-17	-0.522318	0.198	0.28	2.58531e-12	1	DL1
SCN3B	9.04649e-17	-0.261292	0.278	0.359	3.03401e-12	1	DL1
HES4	1.10072e-16	-0.290087	0.565	0.616	3.69159e-12	1	DL1
SPINT2	1.51244e-16	-0.274692	0.464	0.534	5.07242e-12	1	DL1
SVIP	4.25551e-16	0.290008	0.441	0.366	1.42721e-11	1	DL1
PTGES3	4.30824e-16	-0.28109	0.919	0.908	1.4449e-11	1	DL1
ZFP36L1	4.49823e-16	-0.313631	0.085	0.151	1.50862e-11	1	DL1
FABP5	6.1999e-16	-0.257736	0.632	0.684	2.07932e-11	1	DL1
NES	1.20749e-15	-0.306234	0.194	0.273	4.04969e-11	1	DL1
HES6	1.22674e-15	-0.719206	0.692	0.569	4.11426e-11	1	DL1
BTG3	1.23977e-15	-0.439389	0.233	0.308	4.15796e-11	1	DL1
NLGN4X	1.51837e-15	-0.270525	0.201	0.276	5.0923e-11	1	DL1
POU2F2	1.80032e-15	-0.367234	0.468	0.532	6.03791e-11	1	DL1
TMEFF2	1.15608e-14	-0.335457	0.222	0.292	3.87728e-10	1	DL1
ASCL1	7.09892e-14	-0.283991	0.054	0.106	2.38084e-09	1	DL1
HSPE1	1.86052e-13	-0.272021	0.813	0.802	6.23982e-09	1	DL1
CRNDE	2.22447e-13	-0.274202	0.114	0.176	7.46042e-09	1	DL1
PGK1	3.53582e-13	-0.286336	0.842	0.834	1.18584e-08	1	DL1
LSAMP	4.34089e-12	-0.271633	0.241	0.307	1.45585e-07	1	DL1
HSPB1	5.54304e-12	-0.304408	0.217	0.281	1.85902e-07	1	DL1
KIF9	7.00375e-12	-0.260118	0.076	0.129	2.34892e-07	1	DL1
HES5	1.01652e-11	-0.86489	0.166	0.223	3.4092e-07	1	DL1
HMGB2	1.48014e-11	-0.284301	0.212	0.279	4.96408e-07	1	DL1
NOVA1	3.62082e-11	-0.269559	0.62	0.656	1.21435e-06	1	DL1
C4orf3	4.42222e-11	-0.250423	0.588	0.617	1.48312e-06	1	DL1
FOXP2	9.21101e-11	-0.584619	0.145	0.194	3.08919e-06	1	DL1
INSM1	1.3583e-10	0.270627	0.565	0.499	4.55547e-06	1	DL1
TAGLN2	7.64191e-10	-0.283163	0.157	0.212	2.56294e-05	1	DL1
HES1	1.39479e-09	-0.557568	0.146	0.194	4.67785e-05	1	DL1
TTYH1	1.71243e-09	-0.277187	0.335	0.384	5.74313e-05	1	DL1
RPS27L	3.50403e-09	-0.287624	0.623	0.638	0.000117518	1	DL1
CKS1B	7.59159e-09	-0.267655	0.145	0.194	0.000254607	1	DL1
C1orf194	4.46856e-08	-0.26043	0.094	0.137	0.00149867	1	DL1
SAMD3	9.07545e-08	-0.254799	0.368	0.401	0.00304373	1	DL1
CENPF	1.3601e-07	-0.261737	0.072	0.109	0.00456152	1	DL1
FOS	5.86831e-07	-0.263603	0.237	0.285	0.0196811	1	DL1
SCG2	7.81077e-07	-0.314986	0.249	0.293	0.0261958	1	DL1
NNAT	3.09188e-05	0.400495	0.534	0.491	1	1	DL1
ID3	0.000183229	-0.304325	0.211	0.242	1	1	DL1
TTR	0.000259405	-0.540771	0.165	0.132	1	1	DL1
HIST1H1C	0.00164941	-0.274911	0.118	0.141	1	1	DL1
ID4	0.00345281	-0.358159	0.632	0.622	1	1	DL1
ZFHX4	3.71433e-259	1.39347	0.819	0.51	1.24571e-254	2	DL1
RPL10	3.17278e-232	-0.682751	0.986	0.998	1.06409e-227	2	DL1
PCSK1	1.33161e-225	0.946662	0.397	0.096	4.46596e-221	2	DL1
RPS8	3.91821e-219	-0.698546	0.976	0.997	1.31409e-214	2	DL1
TPT1	1.01393e-214	-0.765099	0.963	0.998	3.40051e-210	2	DL1
RPL39	3.79696e-206	-0.750564	0.944	0.996	1.27343e-201	2	DL1
RPS27	7.24133e-202	-0.778086	0.955	0.995	2.4286e-197	2	DL1
RPS19	1.59743e-196	-0.715692	0.986	0.999	5.35745e-192	2	DL1
RPL37	4.82511e-182	-0.702949	0.941	0.992	1.61824e-177	2	DL1
RPS11	2.33624e-181	-0.728335	0.963	0.996	7.83528e-177	2	DL1
RPL7	3.11163e-181	-0.70058	0.931	0.99	1.04358e-176	2	DL1
RPL13A	1.62194e-179	-0.642834	0.969	0.997	5.43965e-175	2	DL1
RPS15A	1.6247e-176	-0.657199	0.96	0.994	5.44891e-172	2	DL1
C1orf61	2.46733e-176	-1.576	0.244	0.657	8.27493e-172	2	DL1
RPS23	9.20069e-176	-0.643077	0.963	0.997	3.08573e-171	2	DL1
RPL7A	9.52869e-176	-0.618945	0.973	0.996	3.19573e-171	2	DL1
EEF1A1	1.6811e-174	-0.578152	0.998	1	5.63807e-170	2	DL1
RPL13	3.61156e-171	-0.578556	0.99	0.999	1.21125e-166	2	DL1
RPL23	8.59116e-168	-0.701769	0.923	0.987	2.8813e-163	2	DL1
RPS14	5.63452e-167	-0.617124	0.971	0.997	1.88971e-162	2	DL1
RPL30	6.20991e-166	-0.575616	0.979	0.997	2.08268e-161	2	DL1
RPS6	1.23628e-165	-0.824837	0.899	0.984	4.14624e-161	2	DL1
RPS24	4.25886e-162	-0.583593	0.982	0.998	1.42834e-157	2	DL1
RPL32	1.55853e-160	-0.552287	0.985	0.997	5.22699e-156	2	DL1
RPL19	1.28878e-156	-0.5794	0.952	0.994	4.32229e-152	2	DL1
RPS4X	1.21197e-154	-0.602662	0.953	0.995	4.06471e-150	2	DL1
GRID2	2.94281e-154	0.886414	0.284	0.066	9.86958e-150	2	DL1
RPS13	3.26552e-154	-0.556021	0.959	0.994	1.09519e-149	2	DL1
RPL11	1.80397e-153	-0.52014	0.98	0.997	6.05015e-149	2	DL1
RPL34	4.21977e-151	-0.603182	0.955	0.993	1.41523e-146	2	DL1
RPS7	1.66918e-148	-0.637885	0.955	0.994	5.5981e-144	2	DL1
RPL9	6.94089e-148	-0.530232	0.978	0.997	2.32784e-143	2	DL1
RPL28	4.18944e-146	-0.522595	0.964	0.994	1.40505e-141	2	DL1
RPL18A	1.33393e-145	-0.579862	0.975	0.995	4.47374e-141	2	DL1
RPS3	1.26724e-143	-0.641084	0.964	0.995	4.25009e-139	2	DL1
RPL41	2.45289e-143	-0.523886	0.977	0.998	8.22651e-139	2	DL1
RPL10A	8.52043e-143	-0.646362	0.906	0.984	2.85758e-138	2	DL1
RACK1	5.6512e-141	-0.614453	0.933	0.99	1.8953e-136	2	DL1
RPS3A	6.53332e-140	-0.53008	0.985	0.999	2.19114e-135	2	DL1
RPL26	7.05192e-140	-0.572981	0.954	0.994	2.36507e-135	2	DL1
RPS16	1.24497e-139	-0.599377	0.948	0.994	4.17538e-135	2	DL1
RPL24	3.57827e-139	-0.518147	0.973	0.997	1.20008e-134	2	DL1
NHLH1	1.6658e-138	-1.57561	0.035	0.405	5.58677e-134	2	DL1
RPS2	1.20338e-136	-0.543237	0.981	0.998	4.03589e-132	2	DL1
RPS18	3.48653e-136	-0.553412	0.977	0.997	1.16931e-131	2	DL1
RPS12	8.40893e-135	-0.564116	0.969	0.995	2.82019e-130	2	DL1
RPL5	2.40211e-133	-0.541361	0.969	0.997	8.05619e-129	2	DL1
RPL6	2.86289e-133	-0.539914	0.973	0.996	9.60157e-129	2	DL1
NEFM	2.38275e-131	0.922287	0.789	0.533	7.99128e-127	2	DL1
RPL3	2.40869e-131	-0.522751	0.973	0.997	8.07825e-127	2	DL1
RPL35A	3.88505e-131	-0.556767	0.951	0.995	1.30297e-126	2	DL1
RPL15	3.36999e-130	-0.436609	0.991	0.998	1.13023e-125	2	DL1
RPL27A	6.23183e-129	-0.621239	0.9	0.981	2.09003e-124	2	DL1
RPS20	2.34773e-127	-0.708571	0.831	0.958	7.8738e-123	2	DL1
RPL37A	6.96754e-127	-0.496661	0.969	0.996	2.33677e-122	2	DL1
ZFHX4-AS1	8.30622e-127	0.579087	0.249	0.06	2.78574e-122	2	DL1
PNOC	1.24232e-121	0.458015	0.107	0.01	4.16649e-117	2	DL1
RPS27A	1.76821e-121	-0.491038	0.975	0.998	5.93021e-117	2	DL1
RPLP2	1.85616e-119	-0.540719	0.939	0.99	6.22518e-115	2	DL1
RPLP1	5.34291e-118	-0.470598	0.981	0.998	1.7919e-113	2	DL1
MALAT1	1.80025e-117	0.494854	0.998	0.999	6.03768e-113	2	DL1
POU2F2	6.39218e-116	0.973167	0.727	0.499	2.14381e-111	2	DL1
NEFL	2.11121e-114	0.879067	0.656	0.394	7.08056e-110	2	DL1
RPS25	2.89815e-114	-0.540009	0.935	0.99	9.71981e-110	2	DL1
NACA	1.77885e-111	-0.497137	0.964	0.995	5.96592e-107	2	DL1
RPL18	2.9165e-111	-0.439652	0.976	0.996	9.78137e-107	2	DL1
SCG2	1.75054e-109	1.02096	0.519	0.26	5.87096e-105	2	DL1
RPS28	5.2816e-109	-0.505808	0.933	0.988	1.77134e-104	2	DL1
RPL29	1.76669e-107	-0.52539	0.949	0.992	5.92513e-103	2	DL1
EBF2	1.41216e-106	-0.882552	0.092	0.423	4.7361e-102	2	DL1
LINC00461	1.16153e-104	-0.867761	0.367	0.703	3.89554e-100	2	DL1
TMSB4X	2.5575e-104	-0.700064	0.987	0.999	8.57734e-100	2	DL1
RPLP0	2.49078e-103	-0.529311	0.926	0.987	8.35356e-99	2	DL1
RPS15	9.51692e-102	-0.433751	0.971	0.995	3.19179e-97	2	DL1
RPS5	4.21356e-99	-0.470874	0.95	0.99	1.41315e-94	2	DL1
RPL31	1.31519e-98	-0.650572	0.726	0.915	4.41087e-94	2	DL1
ZFHX3	4.57639e-98	0.82036	0.648	0.419	1.53483e-93	2	DL1
RPL22	4.61814e-95	-0.527314	0.906	0.982	1.54883e-90	2	DL1
RPL8	1.16082e-94	-0.433138	0.968	0.994	3.89315e-90	2	DL1
RPS9	2.00134e-94	-0.485778	0.933	0.988	6.7121e-90	2	DL1
HNRNPA1	4.64118e-94	-0.559017	0.918	0.982	1.55656e-89	2	DL1
RPL36A	8.80072e-93	-0.642859	0.618	0.862	2.95159e-88	2	DL1
GNG5	1.0568e-91	-1.01358	0.149	0.446	3.5443e-87	2	DL1
BCL11A	1.92675e-91	-0.629102	0.277	0.632	6.46193e-87	2	DL1
IGFBP2	8.80996e-90	-0.94563	0.718	0.899	2.95468e-85	2	DL1
RPS21	3.601e-89	-0.535472	0.831	0.954	1.2077e-84	2	DL1
SLC25A6	5.03977e-87	-0.618956	0.646	0.857	1.69024e-82	2	DL1
RPL21	1.31697e-86	-0.454199	0.96	0.994	4.41684e-82	2	DL1
UBA52	2.89119e-84	-0.438642	0.92	0.98	9.69648e-80	2	DL1
TCF4	4.91789e-82	-0.760505	0.306	0.608	1.64936e-77	2	DL1
EMX2	7.24335e-82	-0.679171	0.348	0.642	2.42928e-77	2	DL1
RPL14	1.20347e-81	-0.417638	0.942	0.987	4.03618e-77	2	DL1
NEUROD1	1.41152e-80	-0.829683	0.07	0.342	4.73396e-76	2	DL1
DSEL	1.69047e-80	0.519393	0.19	0.053	5.66951e-76	2	DL1
RPS10	7.75122e-80	-0.495226	0.841	0.961	2.5996e-75	2	DL1
ATP5MC2	7.9075e-80	-0.477978	0.832	0.958	2.65202e-75	2	DL1
RPL4	5.37998e-79	-0.490962	0.859	0.962	1.80434e-74	2	DL1
SCN9A	5.02526e-77	0.449851	0.225	0.073	1.68537e-72	2	DL1
UCHL1	2.65814e-76	0.461602	0.973	0.946	8.91486e-72	2	DL1
STMN4	3.38589e-73	0.6088	0.902	0.772	1.13556e-68	2	DL1
MIR7-3HG	3.27168e-71	0.664134	0.342	0.154	1.09726e-66	2	DL1
NRIP3	5.90727e-71	0.483994	0.193	0.06	1.98118e-66	2	DL1
EMX1	1.78735e-70	-0.736895	0.03	0.256	5.99441e-66	2	DL1
RPL12	4.47724e-70	-0.4542	0.885	0.976	1.50158e-65	2	DL1
CRABP1	8.26729e-70	-1.53041	0.27	0.522	2.77268e-65	2	DL1
C22orf42	5.79478e-68	0.360206	0.146	0.037	1.94345e-63	2	DL1
ZFAS1	1.35043e-67	-0.563886	0.708	0.894	4.52906e-63	2	DL1
BCL11B	3.37902e-67	-0.606322	0.042	0.275	1.13326e-62	2	DL1
RPL36	1.97352e-66	-0.396963	0.923	0.986	6.61878e-62	2	DL1
RPSA	3.77962e-66	-0.387149	0.956	0.992	1.26761e-61	2	DL1
RGS16	8.3411e-65	-1.22557	0.066	0.289	2.79744e-60	2	DL1
EIF3E	2.46835e-64	-0.548282	0.672	0.866	8.27836e-60	2	DL1
EFNB2	3.21439e-62	-0.499172	0.296	0.577	1.07804e-57	2	DL1
RPL38	3.40575e-62	-0.37608	0.899	0.978	1.14222e-57	2	DL1
GRIA2	3.93341e-62	0.628548	0.644	0.422	1.31919e-57	2	DL1
EZR	4.85849e-62	-0.549451	0.033	0.242	1.62944e-57	2	DL1
DMRTA2	2.93551e-61	-0.554747	0.101	0.34	9.8451e-57	2	DL1
RPL27	9.45734e-61	-0.378326	0.906	0.98	3.1718e-56	2	DL1
COX4I1	1.06451e-60	-0.391666	0.897	0.964	3.57014e-56	2	DL1
LHX5-AS1	1.15182e-60	0.59487	0.738	0.545	3.86297e-56	2	DL1
ATP5MG	1.63397e-59	-0.403624	0.815	0.946	5.47999e-55	2	DL1
SLC6A1	1.85084e-59	0.406549	0.14	0.038	6.20734e-55	2	DL1
SARAF	3.3107e-59	0.439069	0.925	0.907	1.11034e-54	2	DL1
NFIA	3.64897e-59	-1.24368	0.012	0.199	1.22379e-54	2	DL1
CCNB1IP1	1.50206e-58	-0.473966	0.15	0.397	5.03761e-54	2	DL1
RPS29	2.04762e-58	-0.372735	0.946	0.987	6.8673e-54	2	DL1
CDH8	5.40554e-58	0.483547	0.213	0.08	1.81291e-53	2	DL1
CHST8	4.01697e-57	-0.448229	0.091	0.319	1.34721e-52	2	DL1
ERBB4	5.49719e-57	0.589902	0.232	0.094	1.84365e-52	2	DL1
MEIS2	5.58559e-57	0.790704	0.68	0.518	1.87329e-52	2	DL1
SYT1	2.00977e-56	0.484597	0.895	0.831	6.74037e-52	2	DL1
HES6	2.52256e-56	-1.63136	0.379	0.612	8.46016e-52	2	DL1
SAMD3	6.0892e-56	0.586585	0.563	0.377	2.04219e-51	2	DL1
PRDX1	6.77621e-56	-0.603221	0.686	0.861	2.27261e-51	2	DL1
SCN2A	1.94858e-55	0.531306	0.327	0.163	6.53513e-51	2	DL1
EOMES	2.10013e-55	-0.720403	0.068	0.275	7.04341e-51	2	DL1
PTPRZ1	3.44012e-55	-0.723427	0.136	0.359	1.15375e-50	2	DL1
MBP	5.91832e-55	0.300024	0.119	0.03	1.98489e-50	2	DL1
TUBA1B	8.32212e-55	-0.49541	0.873	0.955	2.79107e-50	2	DL1
SSR2	1.62056e-54	-0.42364	0.558	0.786	5.43503e-50	2	DL1
PEG10	2.26606e-54	0.501525	0.847	0.786	7.5999e-50	2	DL1
NEUROD6	3.54008e-54	-1.17406	0.02	0.201	1.18727e-49	2	DL1
GABRA2	4.12609e-54	0.685083	0.347	0.183	1.38381e-49	2	DL1
NFIB	5.34908e-52	-0.95422	0.02	0.193	1.79397e-47	2	DL1
IGSF21	1.15673e-51	-0.452798	0.104	0.323	3.87945e-47	2	DL1
PCSK1N	1.2927e-51	0.417974	0.92	0.875	4.33545e-47	2	DL1
SH3BGRL3	3.71623e-51	-0.582331	0.611	0.808	1.24635e-46	2	DL1
CD24	7.26029e-51	0.372181	0.956	0.93	2.43496e-46	2	DL1
CCND2	8.17089e-51	-0.537444	0.142	0.366	2.74035e-46	2	DL1
CELF2	4.13391e-50	-0.472629	0.411	0.655	1.38643e-45	2	DL1
NAP1L1	5.00874e-50	-0.50356	0.781	0.915	1.67983e-45	2	DL1
NRXN3	1.57101e-49	0.430819	0.224	0.092	5.26886e-45	2	DL1
CDH11	1.9381e-49	0.436126	0.2	0.078	6.49999e-45	2	DL1
ACTG1	5.28525e-49	-0.310615	0.998	0.999	1.77257e-44	2	DL1
BTF3	5.99619e-49	-0.334239	0.867	0.963	2.011e-44	2	DL1
CNTNAP2	6.31797e-49	0.453264	0.905	0.772	2.11892e-44	2	DL1
SYP	6.50055e-49	0.641865	0.665	0.568	2.18015e-44	2	DL1
RPL35	8.80618e-49	-0.322071	0.928	0.984	2.95342e-44	2	DL1
PABPC1	9.07397e-49	-0.457345	0.588	0.799	3.04323e-44	2	DL1
PBX1	3.24114e-48	0.511968	0.766	0.703	1.08701e-43	2	DL1
SSTR2	4.63717e-48	-0.854936	0.12	0.315	1.55522e-43	2	DL1
IER5	6.62291e-48	-0.442752	0.093	0.294	2.22119e-43	2	DL1
LRRN3	7.06771e-48	0.634743	0.523	0.366	2.37037e-43	2	DL1
KHDRBS3	8.02794e-48	0.601305	0.436	0.275	2.69241e-43	2	DL1
NEUROG2	1.97549e-47	-0.674363	0.052	0.227	6.6254e-43	2	DL1
NHLH2	4.70124e-47	-0.515335	0.157	0.367	1.5767e-42	2	DL1
MID1	1.85155e-46	-0.347285	0.096	0.3	6.20972e-42	2	DL1
TPI1	2.20099e-46	-0.475637	0.815	0.938	7.38167e-42	2	DL1
CCSAP	2.7545e-46	-0.532775	0.161	0.377	9.23804e-42	2	DL1
INA	2.90118e-46	0.435325	0.875	0.807	9.72997e-42	2	DL1
PTN	3.56336e-46	0.90148	0.608	0.449	1.19508e-41	2	DL1
CKB	5.31195e-46	-0.4328	0.96	0.982	1.78152e-41	2	DL1
TOMM20	7.76783e-46	-0.437331	0.672	0.847	2.60518e-41	2	DL1
CSRNP3	8.38542e-46	0.549222	0.65	0.552	2.8123e-41	2	DL1
TOX	1.36416e-45	0.379896	0.179	0.068	4.57512e-41	2	DL1
ANK3	2.60848e-45	0.480608	0.788	0.696	8.74831e-41	2	DL1
CFAP298	2.0865e-44	-0.753632	0.33	0.538	6.9977e-40	2	DL1
APP	2.92721e-44	0.503727	0.786	0.756	9.81729e-40	2	DL1
RPL23A	3.198e-44	-0.333167	0.907	0.976	1.07254e-39	2	DL1
IGFBPL1	5.84524e-44	-0.431375	0.09	0.275	1.96037e-39	2	DL1
MGAT4C	6.53644e-44	0.682837	0.408	0.253	2.19219e-39	2	DL1
MT-ND2	1.02499e-43	0.428601	0.969	0.968	3.43762e-39	2	DL1
UQCRH	2.05541e-43	-0.360387	0.826	0.931	6.89344e-39	2	DL1
FAM162A	2.26627e-43	-0.496796	0.197	0.413	7.60063e-39	2	DL1
TCF3	2.28316e-43	-0.344782	0.108	0.308	7.65727e-39	2	DL1
EEF1B2	2.39046e-43	-0.408582	0.715	0.883	8.01712e-39	2	DL1
EMX2OS	3.51816e-43	-0.377931	0.108	0.301	1.17992e-38	2	DL1
CST3	4.53345e-43	-0.392146	0.333	0.571	1.52043e-38	2	DL1
COMMD6	1.40877e-42	-0.333307	0.819	0.928	4.72472e-38	2	DL1
PGRMC1	1.45246e-42	0.431999	0.823	0.81	4.87125e-38	2	DL1
WNT7B	1.47503e-42	-0.40827	0.1	0.289	4.94696e-38	2	DL1
NKAIN4	1.80756e-42	-0.50391	0.279	0.49	6.06221e-38	2	DL1
EEF1D	1.95611e-42	-0.416668	0.47	0.704	6.5604e-38	2	DL1
NOVA1	2.35616e-42	0.602968	0.721	0.642	7.90208e-38	2	DL1
FAU	4.31774e-42	-0.27624	0.954	0.99	1.44808e-37	2	DL1
RPS17	4.91295e-41	-0.399479	0.458	0.687	1.6477e-36	2	DL1
ELAVL4	5.56538e-41	-0.560617	0.459	0.645	1.86652e-36	2	DL1
LDHB	1.66062e-40	-0.305307	0.885	0.963	5.56939e-36	2	DL1
BTBD17	1.66604e-40	-0.400856	0.043	0.201	5.58755e-36	2	DL1
RPS4Y1	2.19846e-40	-0.693531	0.189	0.372	7.37319e-36	2	DL1
SINHCAF	2.65906e-40	-0.430908	0.366	0.587	8.91795e-36	2	DL1
HIGD2A	4.9373e-40	-0.365605	0.409	0.635	1.65587e-35	2	DL1
ZEB2	9.74157e-40	-0.376776	0.072	0.243	3.26713e-35	2	DL1
NEO1	1.36457e-39	0.549425	0.436	0.301	4.5765e-35	2	DL1
MFNG	3.75413e-39	-0.336117	0.004	0.131	1.25906e-34	2	DL1
ITM2B	4.71429e-39	0.40194	0.827	0.809	1.58108e-34	2	DL1
GRIK2	6.07614e-39	0.283101	0.142	0.051	2.03782e-34	2	DL1
APLP1	7.41426e-39	0.400572	0.854	0.828	2.4866e-34	2	DL1
EBPL	8.26047e-39	-0.366766	0.301	0.52	2.77039e-34	2	DL1
RPS27L	8.63406e-39	-0.558185	0.45	0.657	2.89569e-34	2	DL1
EIF1	9.15053e-39	-0.278749	0.973	0.993	3.06891e-34	2	DL1
GAPDH	1.03481e-38	-0.297225	0.98	0.996	3.47055e-34	2	DL1
GRIA4	1.04922e-38	0.401225	0.197	0.086	3.51886e-34	2	DL1
ZBTB18	1.06508e-38	-0.365226	0.034	0.181	3.57208e-34	2	DL1
RND3	1.86712e-38	-0.678792	0.182	0.368	6.26194e-34	2	DL1
SLC25A5	2.11281e-38	-0.355408	0.547	0.752	7.08594e-34	2	DL1
EIF3L	4.74716e-38	-0.349604	0.639	0.818	1.5921e-33	2	DL1
GADD45G	6.20284e-38	-0.686182	0.183	0.367	2.08031e-33	2	DL1
TMEM97	8.83826e-38	-0.364971	0.158	0.351	2.96418e-33	2	DL1
NUDT1	1.0933e-37	-0.319669	0.135	0.321	3.66671e-33	2	DL1
LY6H	1.87994e-37	0.468897	0.678	0.56	6.30494e-33	2	DL1
KLHDC8A	2.06269e-37	-0.357254	0.089	0.26	6.91786e-33	2	DL1
RSPO3	2.35519e-37	-0.617816	0.158	0.339	7.89884e-33	2	DL1
LZTS1	3.17765e-37	-0.350828	0.09	0.258	1.06572e-32	2	DL1
TMEM161B-AS1	3.18011e-37	-0.305824	0.197	0.407	1.06655e-32	2	DL1
RFTN1	3.27612e-37	0.415901	0.274	0.147	1.09875e-32	2	DL1
RPL17	6.18386e-37	-0.36127	0.312	0.529	2.07394e-32	2	DL1
PKIA	6.47116e-37	0.405358	0.785	0.74	2.1703e-32	2	DL1
KIF5C	8.90137e-37	0.337167	0.957	0.938	2.98534e-32	2	DL1
ENO1	1.07883e-36	-0.504196	0.774	0.897	3.61819e-32	2	DL1
PTH2	1.22938e-36	0.575935	0.215	0.101	4.12309e-32	2	DL1
TFDP2	1.59563e-36	-0.380442	0.221	0.423	5.35141e-32	2	DL1
PAFAH1B3	1.70186e-36	0.335247	0.906	0.892	5.7077e-32	2	DL1
EIF3F	2.60788e-36	-0.33762	0.655	0.825	8.74629e-32	2	DL1
ARL4D	4.72867e-36	-0.53699	0.115	0.283	1.5859e-31	2	DL1
SLC22A23	7.04039e-36	-0.337414	0.101	0.271	2.36121e-31	2	DL1
ST18	4.05282e-35	-0.42353	0.116	0.285	1.35924e-30	2	DL1
SCRT2	5.41693e-35	-0.274017	0.137	0.32	1.81673e-30	2	DL1
XPR1	5.45387e-35	0.503214	0.496	0.385	1.82912e-30	2	DL1
NEUROD2	5.63921e-35	-0.456256	0.016	0.14	1.89128e-30	2	DL1
RCOR2	5.68333e-35	-0.399916	0.245	0.451	1.90608e-30	2	DL1
BAZ1A	5.68415e-35	-0.291438	0.154	0.339	1.90635e-30	2	DL1
HDGF	1.0886e-34	-0.331927	0.31	0.524	3.65094e-30	2	DL1
FBLN1	1.38589e-34	-0.640459	0.108	0.267	4.64799e-30	2	DL1
C12orf57	1.77347e-34	-0.308816	0.728	0.888	5.94787e-30	2	DL1
TMX4	2.79231e-34	0.53103	0.524	0.424	9.36486e-30	2	DL1
DBI	4.03006e-34	-0.407526	0.421	0.62	1.3516e-29	2	DL1
DCC	4.04555e-34	-0.354811	0.406	0.609	1.3568e-29	2	DL1
RELN	4.21837e-34	-0.577305	0.086	0.238	1.41476e-29	2	DL1
ATP2B4	6.98727e-34	-0.305036	0.042	0.179	2.34339e-29	2	DL1
ICA1L	7.99156e-34	0.46859	0.318	0.194	2.68021e-29	2	DL1
MAP4K4	8.32582e-34	-0.456805	0.701	0.836	2.79231e-29	2	DL1
MIB1	1.02585e-33	-0.322795	0.337	0.55	3.44049e-29	2	DL1
LHX2	1.21089e-33	-0.557615	0.513	0.662	4.06109e-29	2	DL1
CDH4	1.8424e-33	-0.31563	0.096	0.257	6.17906e-29	2	DL1
FBL	2.59794e-33	-0.325343	0.207	0.397	8.71298e-29	2	DL1
DDIT4	5.00302e-33	-0.445176	0.243	0.436	1.67791e-28	2	DL1
PCDH10	5.85699e-33	0.460987	0.257	0.14	1.96432e-28	2	DL1
SIPA1L2	6.21529e-33	-0.299471	0.155	0.333	2.08449e-28	2	DL1
GAD2	1.23115e-32	0.414278	0.102	0.033	4.12904e-28	2	DL1
UQCRB	1.39915e-32	-0.285828	0.803	0.929	4.69248e-28	2	DL1
TSPAN7	1.42108e-32	0.508087	0.514	0.397	4.76602e-28	2	DL1
SPINK5	1.4572e-32	-0.510478	0.04	0.169	4.88716e-28	2	DL1
CHD7	1.91095e-32	-0.370592	0.403	0.608	6.40896e-28	2	DL1
DAAM1	2.22219e-32	0.36496	0.86	0.834	7.4528e-28	2	DL1
DLL3	2.81286e-32	-0.509107	0.285	0.472	9.43379e-28	2	DL1
GADD45A	2.89043e-32	-0.489788	0.153	0.318	9.69391e-28	2	DL1
CHRM2	2.97448e-32	0.350392	0.11	0.038	9.9758e-28	2	DL1
FNDC5	3.21569e-32	-0.314658	0.158	0.334	1.07848e-27	2	DL1
DMRTA1	3.69456e-32	-0.315666	0.027	0.149	1.23908e-27	2	DL1
CAMK2N2	4.12961e-32	0.461567	0.442	0.319	1.38499e-27	2	DL1
GTF2F2	6.10039e-32	-0.268911	0.203	0.393	2.04595e-27	2	DL1
FEZF2	1.26302e-31	-0.427702	0.121	0.284	4.23591e-27	2	DL1
NLRP1	1.76576e-31	0.403599	0.745	0.733	5.922e-27	2	DL1
NCAM1	2.99942e-31	0.375012	0.801	0.763	1.00595e-26	2	DL1
CD99	3.59419e-31	-0.317792	0.077	0.223	1.20542e-26	2	DL1
CNTN2	4.97933e-31	-0.544627	0.069	0.206	1.66997e-26	2	DL1
GABRB2	5.25305e-31	0.311954	0.103	0.035	1.76177e-26	2	DL1
LMO4	6.83162e-31	-0.453269	0.383	0.561	2.29119e-26	2	DL1
FAM19A2	8.752e-31	0.361291	0.151	0.065	2.93525e-26	2	DL1
GREM2	9.39869e-31	-0.30177	0.061	0.2	3.15213e-26	2	DL1
DGKI	1.07829e-30	0.355962	0.203	0.102	3.61636e-26	2	DL1
TMEFF2	1.48837e-30	0.581578	0.39	0.268	4.99171e-26	2	DL1
SCG5	1.6067e-30	0.494555	0.623	0.534	5.38856e-26	2	DL1
NSMF	1.84709e-30	-0.253157	0.127	0.29	6.19477e-26	2	DL1
PTMA	2.81611e-30	-0.258619	0.995	0.999	9.44468e-26	2	DL1
BCL7A	3.17665e-30	-0.284948	0.324	0.522	1.06538e-25	2	DL1
TOX2	6.32564e-30	0.327014	0.132	0.054	2.12149e-25	2	DL1
NXPH4	8.72728e-30	-0.29084	0.038	0.16	2.92696e-25	2	DL1
MAGI2	1.80844e-29	0.515342	0.37	0.257	6.06515e-25	2	DL1
HMGN3	1.98176e-29	-0.311409	0.415	0.625	6.64644e-25	2	DL1
EIF3K	2.2681e-29	-0.31682	0.633	0.824	7.60674e-25	2	DL1
SERF2	4.48795e-29	-0.372148	0.786	0.909	1.50517e-24	2	DL1
COX6B1	4.73474e-29	-0.299098	0.797	0.92	1.58794e-24	2	DL1
TLE1	8.30297e-29	-0.287663	0.198	0.371	2.78465e-24	2	DL1
BHLHE22	8.41772e-29	-0.307412	0.005	0.101	2.82313e-24	2	DL1
SPRY1	9.55449e-29	-0.292362	0.052	0.178	3.20438e-24	2	DL1
CREG2	9.58227e-29	-0.324285	0.111	0.259	3.2137e-24	2	DL1
KIDINS220	1.42648e-28	0.395563	0.796	0.775	4.78412e-24	2	DL1
DLL1	1.63879e-28	-0.551661	0.042	0.16	5.49616e-24	2	DL1
NDUFA4	1.71051e-28	-0.269863	0.911	0.972	5.73671e-24	2	DL1
CAMK2B	1.84418e-28	0.370925	0.282	0.168	6.18501e-24	2	DL1
WSB1	2.37127e-28	0.40318	0.91	0.901	7.95278e-24	2	DL1
EIF3M	2.79121e-28	-0.266511	0.422	0.634	9.36115e-24	2	DL1
IVNS1ABP	4.06652e-28	-0.322988	0.223	0.4	1.36383e-23	2	DL1
RPL36AL	4.23756e-28	-0.291	0.578	0.775	1.42119e-23	2	DL1
AP1S2	4.46259e-28	0.412617	0.601	0.504	1.49666e-23	2	DL1
EIF3H	5.08291e-28	-0.292071	0.638	0.82	1.70471e-23	2	DL1
UBB	6.0149e-28	-0.290485	0.764	0.9	2.01728e-23	2	DL1
CXADR	1.47639e-27	0.318796	0.861	0.856	4.95151e-23	2	DL1
NOP53	1.56044e-27	-0.291429	0.38	0.577	5.2334e-23	2	DL1
TCEAL7	1.60914e-27	0.620535	0.538	0.468	5.39675e-23	2	DL1
ATP6V0E1	2.0502e-27	-0.271073	0.257	0.439	6.87596e-23	2	DL1
NEUROG1	2.30927e-27	-0.449357	0.006	0.1	7.74483e-23	2	DL1
CSRP2	3.81301e-27	-0.360315	0.391	0.581	1.27881e-22	2	DL1
HEY1	3.87373e-27	-0.258823	0.03	0.139	1.29917e-22	2	DL1
RTN1	5.06792e-27	0.289568	0.925	0.794	1.69968e-22	2	DL1
AGO1	5.85294e-27	-0.27305	0.189	0.354	1.96296e-22	2	DL1
GLUL	6.60793e-27	-0.34406	0.337	0.523	2.21617e-22	2	DL1
CDKN1A	9.82524e-27	-0.452283	0.065	0.185	3.29519e-22	2	DL1
PLD3	1.0842e-26	0.344876	0.776	0.774	3.6362e-22	2	DL1
ETV1	1.27489e-26	-0.408507	0.08	0.206	4.27573e-22	2	DL1
SHTN1	1.57258e-26	0.431359	0.392	0.277	5.2741e-22	2	DL1
FAM241B	1.73742e-26	0.445097	0.54	0.461	5.82695e-22	2	DL1
RGMB	1.93361e-26	-0.469386	0.241	0.402	6.48495e-22	2	DL1
EEF1A2	6.20634e-26	0.359976	0.685	0.613	2.08148e-21	2	DL1
UNCX	9.33933e-26	0.452474	0.515	0.393	3.13222e-21	2	DL1
CBLB	9.80945e-26	-0.269794	0.136	0.284	3.28989e-21	2	DL1
LINC01315	1.43174e-25	-0.26232	0.064	0.184	4.80178e-21	2	DL1
LUC7L3	2.24497e-25	0.374381	0.872	0.873	7.52918e-21	2	DL1
SF3B5	2.28288e-25	-0.265993	0.491	0.682	7.65631e-21	2	DL1
GPM6A	3.3921e-25	0.272526	0.902	0.855	1.13764e-20	2	DL1
MT-ND1	6.25515e-25	0.284914	0.98	0.97	2.09785e-20	2	DL1
NSG1	6.28482e-25	0.305103	0.82	0.755	2.1078e-20	2	DL1
SHD	7.06621e-25	0.375718	0.251	0.152	2.36987e-20	2	DL1
NPPA	8.95621e-25	-0.3	0.013	0.103	3.00373e-20	2	DL1
TMEM59L	1.44537e-24	0.450111	0.626	0.559	4.84749e-20	2	DL1
BTG3	1.52631e-24	-0.426366	0.165	0.31	5.11895e-20	2	DL1
BNIP3	1.76849e-24	-0.448851	0.556	0.72	5.93115e-20	2	DL1
RBP1	2.0367e-24	0.435751	0.482	0.37	6.83068e-20	2	DL1
DACH1	3.96795e-24	-0.366745	0.301	0.464	1.33077e-19	2	DL1
NME4	4.3634e-24	-0.264703	0.266	0.438	1.4634e-19	2	DL1
TBR1	5.48533e-24	0.360798	0.763	0.623	1.83967e-19	2	DL1
PAK3	6.01508e-24	0.426848	0.625	0.583	2.01734e-19	2	DL1
C1QTNF4	7.81981e-24	0.3966	0.399	0.295	2.62261e-19	2	DL1
DLK1	1.10438e-23	-0.731887	0.133	0.258	3.70387e-19	2	DL1
DOK5	2.77816e-23	-0.282383	0.056	0.164	9.3174e-19	2	DL1
SLC17A6	6.66996e-23	0.410552	0.544	0.448	2.23697e-18	2	DL1
YWHAH	6.82121e-23	0.298572	0.84	0.849	2.2877e-18	2	DL1
SSR4	7.14898e-23	-0.263701	0.708	0.857	2.39763e-18	2	DL1
TP53I11	7.31738e-23	-0.345446	0.287	0.445	2.4541e-18	2	DL1
MAPT	7.75348e-23	0.350967	0.662	0.577	2.60036e-18	2	DL1
TXN	8.50201e-23	-0.427722	0.719	0.859	2.8514e-18	2	DL1
CHD9	8.6683e-23	0.369012	0.721	0.707	2.90718e-18	2	DL1
GABRG2	1.27495e-22	0.425082	0.388	0.29	4.27591e-18	2	DL1
TMEM178A	1.41383e-22	0.440863	0.283	0.19	4.74172e-18	2	DL1
LINC01551	1.45315e-22	-0.505052	0.175	0.305	4.87358e-18	2	DL1
CENPW	1.46961e-22	-0.350417	0.073	0.186	4.92876e-18	2	DL1
NPM1	1.66182e-22	-0.28321	0.875	0.96	5.57341e-18	2	DL1
CHL1	2.18378e-22	0.32229	0.163	0.083	7.32396e-18	2	DL1
GNAS	2.53152e-22	0.254109	0.924	0.951	8.49023e-18	2	DL1
NRP1	3.71155e-22	0.40888	0.245	0.152	1.24478e-17	2	DL1
ASCL1	4.06975e-22	-0.34877	0.02	0.106	1.36491e-17	2	DL1
KLHL35	5.18263e-22	-0.378438	0.229	0.376	1.73815e-17	2	DL1
ARRDC3	6.35602e-22	0.420703	0.465	0.375	2.13168e-17	2	DL1
VSNL1	6.42151e-22	0.493795	0.147	0.074	2.15365e-17	2	DL1
UNC5C	7.84124e-22	0.350451	0.171	0.092	2.6298e-17	2	DL1
GLRX	8.29049e-22	-0.259831	0.276	0.444	2.78046e-17	2	DL1
DNM1	9.04529e-22	0.402684	0.379	0.284	3.03361e-17	2	DL1
PHGDH	9.2859e-22	-0.278278	0.107	0.232	3.11431e-17	2	DL1
ARHGDIG	1.04274e-21	0.413114	0.353	0.259	3.49713e-17	2	DL1
RIMS2	1.31741e-21	0.42043	0.318	0.224	4.41832e-17	2	DL1
MPHOSPH8	1.57828e-21	0.412349	0.64	0.602	5.29322e-17	2	DL1
CKS2	2.18449e-21	-0.27589	0.154	0.293	7.32633e-17	2	DL1
SAMD11	3.5839e-21	0.256798	0.149	0.074	1.20197e-16	2	DL1
HSPB1	7.26844e-21	-0.32069	0.153	0.284	2.43769e-16	2	DL1
SEC61G	7.9355e-21	-0.29691	0.712	0.868	2.66141e-16	2	DL1
MEST	1.01933e-20	0.313324	0.555	0.458	3.41862e-16	2	DL1
BAALC	1.42433e-20	-0.254129	0.22	0.359	4.77692e-16	2	DL1
PCDH11X	2.47047e-20	0.423145	0.179	0.101	8.28545e-16	2	DL1
RBFOX2	4.03218e-20	0.299147	0.785	0.778	1.35231e-15	2	DL1
NLGN4X	4.80828e-20	0.406998	0.345	0.255	1.6126e-15	2	DL1
CHN1	6.63388e-20	0.401438	0.448	0.374	2.22487e-15	2	DL1
RAB3B	7.21208e-20	0.388411	0.337	0.243	2.41879e-15	2	DL1
C16orf45	8.2e-20	0.434036	0.568	0.537	2.75012e-15	2	DL1
BEX2	1.18657e-19	0.308744	0.752	0.736	3.97952e-15	2	DL1
OLFM3	1.87011e-19	0.30741	0.196	0.114	6.27197e-15	2	DL1
SH3BP5	2.2016e-19	0.390097	0.504	0.43	7.38371e-15	2	DL1
JPH4	2.2666e-19	0.384331	0.525	0.445	7.60172e-15	2	DL1
PKM	2.48168e-19	-0.301128	0.722	0.859	8.32305e-15	2	DL1
SYBU	2.66593e-19	0.311167	0.151	0.08	8.94101e-15	2	DL1
PPP2R2B	4.22282e-19	0.396738	0.387	0.297	1.41625e-14	2	DL1
DKK3	4.5555e-19	0.389137	0.333	0.246	1.52782e-14	2	DL1
HIST1H1C	5.14604e-19	-0.349284	0.053	0.147	1.72588e-14	2	DL1
RUNX1T1	5.41245e-19	0.372913	0.54	0.467	1.81523e-14	2	DL1
CDH12	5.72613e-19	0.281399	0.118	0.057	1.92043e-14	2	DL1
SAMD5	1.00499e-18	0.380979	0.218	0.136	3.37054e-14	2	DL1
SDC2	2.5005e-18	0.394066	0.224	0.144	8.38616e-14	2	DL1
NSD3	3.4085e-18	0.324508	0.785	0.803	1.14314e-13	2	DL1
BEX4	5.46884e-18	0.288786	0.769	0.803	1.83414e-13	2	DL1
FABP7	5.79965e-18	-0.30731	0.254	0.397	1.94509e-13	2	DL1
NDRG4	6.70898e-18	0.388966	0.503	0.442	2.25006e-13	2	DL1
CELF4	7.13029e-18	0.367861	0.69	0.649	2.39136e-13	2	DL1
SH3RF1	8.44752e-18	0.334583	0.228	0.146	2.83313e-13	2	DL1
B2M	1.24248e-17	-0.318999	0.122	0.232	4.16704e-13	2	DL1
BEX1	1.35624e-17	0.255854	0.885	0.898	4.54857e-13	2	DL1
KCNB1	1.58503e-17	0.341781	0.232	0.151	5.31586e-13	2	DL1
DOK6	1.66775e-17	0.334848	0.182	0.109	5.59332e-13	2	DL1
TPBG	3.63761e-17	-0.496019	0.105	0.205	1.21998e-12	2	DL1
ZNF503	4.82837e-17	0.384875	0.336	0.247	1.61934e-12	2	DL1
RCAN2	4.85608e-17	0.353217	0.345	0.259	1.62863e-12	2	DL1
ARMCX3	6.65329e-17	0.347476	0.682	0.681	2.23138e-12	2	DL1
GNG3	7.12357e-17	0.294187	0.734	0.706	2.3891e-12	2	DL1
TAGLN2	7.29539e-17	-0.350988	0.111	0.213	2.44673e-12	2	DL1
AP002884.1	8.02451e-17	0.285792	0.208	0.129	2.69126e-12	2	DL1
NLGN1	9.19772e-17	0.269559	0.189	0.114	3.08473e-12	2	DL1
PLXNA2	1.09367e-16	0.293143	0.231	0.147	3.66795e-12	2	DL1
BTG2	1.48074e-16	-0.367297	0.177	0.291	4.9661e-12	2	DL1
CNRIP1	2.96695e-16	0.301894	0.244	0.164	9.95055e-12	2	DL1
CELF5	2.99339e-16	0.339087	0.652	0.615	1.00392e-11	2	DL1
ISYNA1	3.48579e-16	0.357258	0.529	0.476	1.16906e-11	2	DL1
ATP1B1	3.58827e-16	0.340982	0.636	0.609	1.20343e-11	2	DL1
SLC22A17	4.52399e-16	0.39371	0.548	0.531	1.51725e-11	2	DL1
RIC3	6.48707e-16	0.335992	0.281	0.199	2.17563e-11	2	DL1
FXYD7	6.66118e-16	0.363351	0.405	0.329	2.23403e-11	2	DL1
BTBD8	1.15553e-15	0.341025	0.289	0.21	3.87542e-11	2	DL1
SMARCD3	1.18284e-15	0.350954	0.312	0.234	3.96701e-11	2	DL1
GPRASP2	1.54855e-15	0.289232	0.226	0.149	5.19354e-11	2	DL1
TXNIP	1.67227e-15	0.492736	0.504	0.443	5.60847e-11	2	DL1
TMEM158	1.79147e-15	-0.27996	0.232	0.361	6.00822e-11	2	DL1
BTG1	1.97301e-15	0.286429	0.832	0.84	6.61709e-11	2	DL1
UNC5B	2.79444e-15	0.344844	0.143	0.082	9.37198e-11	2	DL1
CALB2	3.01059e-15	0.404413	0.193	0.12	1.00969e-10	2	DL1
PGM2L1	4.54819e-15	0.324694	0.719	0.704	1.52537e-10	2	DL1
FGF13	5.30421e-15	0.370664	0.297	0.221	1.77893e-10	2	DL1
NAV1	5.49621e-15	-0.281997	0.495	0.619	1.84332e-10	2	DL1
ZCCHC18	6.72528e-15	0.264257	0.163	0.098	2.25552e-10	2	DL1
SFRP1	6.74609e-15	-0.251061	0.199	0.318	2.2625e-10	2	DL1
SYNE2	7.37031e-15	-0.257982	0.439	0.6	2.47185e-10	2	DL1
UBE2E3	1.32767e-14	0.264317	0.812	0.863	4.45274e-10	2	DL1
SOX2	2.2369e-14	-0.258679	0.123	0.222	7.50212e-10	2	DL1
TLE4	2.36634e-14	0.3537	0.443	0.373	7.93622e-10	2	DL1
CLASP2	2.75894e-14	0.353679	0.571	0.539	9.25294e-10	2	DL1
SEZ6L2	2.87544e-14	0.270362	0.743	0.729	9.64365e-10	2	DL1
SPTAN1	3.25631e-14	0.356578	0.606	0.572	1.0921e-09	2	DL1
XKR4	3.441e-14	0.371649	0.308	0.235	1.15404e-09	2	DL1
TMEM35A	4.41501e-14	0.407806	0.517	0.486	1.4807e-09	2	DL1
TUT4	5.42109e-14	0.366087	0.631	0.619	1.81813e-09	2	DL1
PCDH17	6.64841e-14	0.347241	0.215	0.144	2.22974e-09	2	DL1
PCLO	6.99553e-14	0.371704	0.4	0.331	2.34616e-09	2	DL1
KIF21A	7.43452e-14	0.309388	0.654	0.658	2.49339e-09	2	DL1
CCDC90B	1.91317e-13	0.309924	0.64	0.637	6.41638e-09	2	DL1
SDC3	2.69379e-13	0.382876	0.348	0.284	9.03442e-09	2	DL1
PIDD1	3.97362e-13	-0.298648	0.065	0.138	1.33267e-08	2	DL1
SPTBN1	4.0855e-13	0.343256	0.487	0.434	1.37019e-08	2	DL1
DZIP3	4.97726e-13	0.338753	0.425	0.368	1.66927e-08	2	DL1
ZFHX2	7.91166e-13	0.289088	0.227	0.158	2.65341e-08	2	DL1
MAPK10	8.49468e-13	0.336011	0.611	0.599	2.84895e-08	2	DL1
MAP6	8.64394e-13	0.275211	0.709	0.718	2.899e-08	2	DL1
HES1	1.25225e-12	-0.505695	0.111	0.195	4.19978e-08	2	DL1
SYT5	1.40987e-12	0.36802	0.396	0.343	4.72841e-08	2	DL1
LHX5	1.5568e-12	0.302872	0.412	0.336	5.2212e-08	2	DL1
CD200	1.66547e-12	0.310867	0.617	0.606	5.58565e-08	2	DL1
ATP1A3	2.3633e-12	0.350224	0.525	0.481	7.92603e-08	2	DL1
HSPA1A	2.42244e-12	-0.384981	0.209	0.306	8.12438e-08	2	DL1
RUNDC3B	2.6715e-12	0.311999	0.245	0.179	8.95969e-08	2	DL1
PRKAR2B	3.13167e-12	0.324476	0.51	0.468	1.0503e-07	2	DL1
ZC2HC1A	3.44971e-12	0.315647	0.604	0.589	1.15696e-07	2	DL1
NEGR1	3.87075e-12	0.353302	0.224	0.158	1.29817e-07	2	DL1
CCDC184	4.60182e-12	0.340713	0.39	0.332	1.54336e-07	2	DL1
TENM2	4.83756e-12	0.275182	0.183	0.122	1.62242e-07	2	DL1
HIP1R	8.89381e-12	0.349584	0.324	0.264	2.9828e-07	2	DL1
USP11	1.33552e-11	0.308715	0.658	0.692	4.47907e-07	2	DL1
FEZF1	1.46208e-11	-0.266546	0.107	0.183	4.90351e-07	2	DL1
PRKACB	1.96135e-11	0.334826	0.408	0.354	6.57798e-07	2	DL1
CD47	2.50396e-11	0.379626	0.395	0.346	8.39778e-07	2	DL1
NR2F6	2.59998e-11	0.305182	0.371	0.315	8.71982e-07	2	DL1
CACNG8	2.76022e-11	0.32151	0.266	0.202	9.25723e-07	2	DL1
SOBP	4.23946e-11	0.31208	0.361	0.304	1.42183e-06	2	DL1
P4HTM	5.70506e-11	0.314544	0.39	0.34	1.91336e-06	2	DL1
FLRT3	6.10101e-11	0.297038	0.257	0.194	2.04616e-06	2	DL1
DPF1	6.20928e-11	0.309913	0.387	0.328	2.08247e-06	2	DL1
SCN3B	1.01266e-10	0.324231	0.395	0.341	3.39627e-06	2	DL1
HES5	1.05624e-10	-0.728871	0.142	0.222	3.54241e-06	2	DL1
PTTG1	1.63247e-10	-0.310543	0.165	0.253	5.47496e-06	2	DL1
SLC8A1	1.73634e-10	0.339974	0.335	0.278	5.82335e-06	2	DL1
CALY	2.24647e-10	0.319285	0.339	0.278	7.5342e-06	2	DL1
ADGRL3	3.23997e-10	0.33388	0.374	0.323	1.08662e-05	2	DL1
CACNB4	4.40324e-10	0.340803	0.317	0.264	1.47676e-05	2	DL1
CENPF	5.0265e-10	-0.267174	0.052	0.109	1.68579e-05	2	DL1
RORB	5.47305e-10	0.264117	0.223	0.162	1.83555e-05	2	DL1
CDKN1C	7.19729e-10	-0.396569	0.418	0.516	2.41383e-05	2	DL1
CLMP	7.72153e-10	0.290751	0.276	0.214	2.58965e-05	2	DL1
DST	8.40996e-10	0.332057	0.587	0.585	2.82053e-05	2	DL1
L1CAM	1.03867e-09	0.294951	0.433	0.391	3.48351e-05	2	DL1
LPCAT4	1.15809e-09	0.27192	0.223	0.165	3.88399e-05	2	DL1
ARMCX2	1.3326e-09	0.267979	0.243	0.186	4.46926e-05	2	DL1
AHI1	1.38372e-09	0.263881	0.276	0.221	4.64072e-05	2	DL1
FGF14	1.41297e-09	0.281297	0.19	0.135	4.73882e-05	2	DL1
EPB41L1	1.42103e-09	0.263543	0.27	0.213	4.76585e-05	2	DL1
CAST	1.63445e-09	0.266879	0.188	0.134	5.48162e-05	2	DL1
CNIH2	1.86987e-09	0.250498	0.663	0.674	6.27116e-05	2	DL1
DLG2	2.22221e-09	0.304889	0.167	0.117	7.45284e-05	2	DL1
SCOC	2.48266e-09	0.273644	0.655	0.702	8.32635e-05	2	DL1
SCN3A	3.37733e-09	0.265809	0.317	0.262	0.000113269	2	DL1
SLC1A2	4.42584e-09	0.260804	0.298	0.242	0.000148434	2	DL1
MMP17	4.5301e-09	0.2958	0.183	0.132	0.00015193	2	DL1
NRXN2	4.74422e-09	0.287783	0.429	0.391	0.000159112	2	DL1
SHC2	7.43727e-09	0.295858	0.274	0.224	0.000249431	2	DL1
PAX6	9.11701e-09	0.598391	0.356	0.325	0.000305766	2	DL1
EXOC7	9.71884e-09	0.332922	0.42	0.391	0.00032595	2	DL1
DUSP16	1.04166e-08	0.298261	0.201	0.15	0.000349351	2	DL1
MEIS1	1.42306e-08	0.345189	0.239	0.188	0.000477266	2	DL1
ABAT	1.49786e-08	0.287424	0.42	0.392	0.000502352	2	DL1
VCAN	1.97007e-08	0.353689	0.391	0.353	0.000660724	2	DL1
ATP1B2	2.44092e-08	0.27463	0.264	0.215	0.000818636	2	DL1
FSTL5	2.7626e-08	0.287014	0.404	0.35	0.000926522	2	DL1
PABPN1	3.0972e-08	0.25165	0.663	0.686	0.00103874	2	DL1
SLIT1	4.12516e-08	0.298518	0.282	0.232	0.0013835	2	DL1
ARHGEF12	4.5857e-08	0.279329	0.433	0.407	0.00153795	2	DL1
TNRC6B	5.2968e-08	0.26254	0.688	0.71	0.00177644	2	DL1
DLG5	6.97221e-08	0.262224	0.278	0.232	0.00233834	2	DL1
CCND1	7.04704e-08	-0.411789	0.09	0.146	0.00236344	2	DL1
JUN	8.43212e-08	0.307941	0.693	0.68	0.00282797	2	DL1
KIAA0895L	8.45322e-08	0.331358	0.349	0.315	0.00283504	2	DL1
FRRS1L	1.04028e-07	0.283906	0.266	0.216	0.0034889	2	DL1
CCDC136	1.09498e-07	0.261648	0.262	0.214	0.00367234	2	DL1
CADM2	1.40982e-07	0.285101	0.391	0.342	0.00472826	2	DL1
BAZ2B	1.50031e-07	0.271337	0.563	0.556	0.00503175	2	DL1
CHGB	2.08412e-07	0.275051	0.418	0.384	0.00698971	2	DL1
LSAMP	2.13142e-07	0.270639	0.339	0.292	0.00714836	2	DL1
SMARCC2	2.14202e-07	0.304116	0.494	0.493	0.00718389	2	DL1
PHACTR1	2.2164e-07	0.303437	0.296	0.254	0.00743336	2	DL1
ASAH1	3.0273e-07	0.284473	0.419	0.403	0.010153	2	DL1
ID3	3.3929e-07	-0.356706	0.176	0.243	0.0113791	2	DL1
ZCCHC12	4.34504e-07	0.265159	0.275	0.233	0.0145724	2	DL1
H2AFY2	5.56231e-07	0.318506	0.533	0.552	0.0186549	2	DL1
GOLM1	6.58525e-07	0.260956	0.522	0.511	0.0220856	2	DL1
TRIM44	9.74711e-07	0.282169	0.52	0.535	0.0326898	2	DL1
SSBP4	1.33691e-06	0.259051	0.534	0.53	0.0448373	2	DL1
GDAP1	2.02569e-06	0.256718	0.442	0.436	0.0679377	2	DL1
RAPGEF2	2.08697e-06	0.265582	0.256	0.217	0.0699929	2	DL1
DNM3	2.42599e-06	0.252569	0.249	0.208	0.081363	2	DL1
PTBP2	2.47869e-06	0.283295	0.42	0.398	0.0831304	2	DL1
PTPRD	2.77778e-06	0.294661	0.437	0.418	0.0931612	2	DL1
MARCH1	3.0038e-06	0.251665	0.218	0.176	0.100741	2	DL1
SMARCA1	3.20445e-06	0.284651	0.385	0.371	0.107471	2	DL1
TAOK3	3.34638e-06	0.263094	0.398	0.376	0.112231	2	DL1
MAPRE3	4.22116e-06	0.261905	0.457	0.445	0.141569	2	DL1
PLEKHA1	4.74709e-06	0.259488	0.305	0.27	0.159208	2	DL1
TSHZ2	4.79211e-06	0.269636	0.217	0.173	0.160718	2	DL1
UBE2E2	7.25704e-06	0.270241	0.27	0.236	0.243387	2	DL1
NAP1L3	7.77976e-06	0.281079	0.334	0.306	0.260917	2	DL1
XKR6	1.569e-05	0.263399	0.212	0.178	0.526213	2	DL1
RAPGEF6	1.67373e-05	0.258378	0.198	0.162	0.561336	2	DL1
ANKRD36C	1.8784e-05	0.283016	0.289	0.26	0.629979	2	DL1
ANKS1B	1.91593e-05	0.298542	0.318	0.285	0.642565	2	DL1
CELF3	1.9616e-05	0.253548	0.527	0.535	0.657882	2	DL1
SRCIN1	3.27961e-05	0.254453	0.267	0.236	1	2	DL1
ZBTB20	3.63756e-05	0.287759	0.55	0.558	1	2	DL1
RBM6	4.34936e-05	0.298302	0.522	0.545	1	2	DL1
WNK3	5.8125e-05	0.262529	0.411	0.407	1	2	DL1
ATP6V0A1	7.84561e-05	0.270272	0.41	0.408	1	2	DL1
ZNF91	8.4808e-05	0.280796	0.501	0.523	1	2	DL1
MAP7D1	0.000113649	0.256486	0.424	0.424	1	2	DL1
ID1	0.000119755	-0.352733	0.152	0.197	1	2	DL1
TNRC6C	0.000150765	0.250866	0.498	0.501	1	2	DL1
KIF5A	0.000199974	0.282118	0.491	0.501	1	2	DL1
CASK	0.00022891	0.254826	0.415	0.42	1	2	DL1
ISLR2	0.000269623	0.259415	0.3	0.276	1	2	DL1
TTR	0.000376061	-0.635666	0.103	0.142	1	2	DL1
NHLRC3	0.000572252	0.261095	0.29	0.273	1	2	DL1
C1orf56	0.000918477	0.277021	0.189	0.165	1	2	DL1
CLU	0.00133987	0.268472	0.395	0.39	1	2	DL1
TULP4	0.00241914	0.278431	0.441	0.465	1	2	DL1
CREBZF	0.00252862	0.255601	0.34	0.34	1	2	DL1
NR2F1	0.00306189	0.342604	0.584	0.623	1	2	DL1
MLLT3	0.00355204	0.251039	0.266	0.251	1	2	DL1
XIST	0.00495319	0.29409	0.207	0.178	1	2	DL1
FTX	0.0059636	0.259578	0.454	0.468	1	2	DL1
VIM	0.00632544	-0.302148	0.734	0.755	1	2	DL1
POLR2J3.1	0.00645848	0.308947	0.447	0.465	1	2	DL1
MT-ATP6	9.90532e-172	-0.948497	0.984	0.99	3.32205e-167	3	DL1
RPS13	9.59709e-135	0.483191	0.999	0.99	3.21867e-130	3	DL1
EIF1	1.40106e-133	0.547589	0.995	0.991	4.69887e-129	3	DL1
MT-CYB	1.90479e-124	-0.719971	0.981	0.984	6.38829e-120	3	DL1
MT-CO3	2.46091e-124	-0.698336	0.983	0.989	8.25339e-120	3	DL1
MT-ND3	1.00132e-113	-0.771609	0.928	0.968	3.35823e-109	3	DL1
RPL18	2.38486e-106	0.368471	0.999	0.994	7.99835e-102	3	DL1
RPS18	3.19059e-106	0.408883	1	0.995	1.07006e-101	3	DL1
RPL24	1.64741e-102	0.391465	0.999	0.994	5.5251e-98	3	DL1
ENO1	1.50468e-101	0.681863	0.951	0.877	5.0464e-97	3	DL1
FTL	1.50001e-100	0.484311	0.998	0.99	5.03074e-96	3	DL1
RPL18A	1.60492e-96	0.39457	0.997	0.993	5.38258e-92	3	DL1
PGK1	4.46857e-90	0.697829	0.929	0.825	1.49867e-85	3	DL1
RPL9	1.56564e-89	0.393027	0.998	0.995	5.25086e-85	3	DL1
MT-CO2	3.10508e-89	-0.503888	0.99	0.992	1.04138e-84	3	DL1
TPI1	4.6638e-89	0.648258	0.955	0.923	1.56415e-84	3	DL1
FAU	1.77607e-88	0.375361	0.992	0.986	5.95659e-84	3	DL1
RPS16	7.89798e-87	0.402804	0.995	0.989	2.64883e-82	3	DL1
RPL8	7.98131e-87	0.35888	0.999	0.991	2.67677e-82	3	DL1
RPS3A	7.63334e-84	0.351614	1	0.997	2.56007e-79	3	DL1
RPL13	2.17252e-82	0.352101	1	0.998	7.28619e-78	3	DL1
STMN1	1.30426e-81	-0.410756	0.99	0.989	4.37423e-77	3	DL1
RPL30	1.04492e-78	0.340491	0.997	0.995	3.50445e-74	3	DL1
RPL32	9.09137e-77	0.333625	1	0.995	3.04906e-72	3	DL1
RPS8	1.5518e-76	0.331021	0.999	0.994	5.20444e-72	3	DL1
H3F3A	5.04787e-76	-0.33074	0.998	0.998	1.69296e-71	3	DL1
CEBPB	2.7828e-75	0.446015	0.184	0.05	9.33295e-71	3	DL1
HNRNPA2B1	5.65876e-75	-0.463533	0.914	0.967	1.89783e-70	3	DL1
MARCKSL1	1.06023e-74	-0.338095	0.996	0.991	3.55579e-70	3	DL1
RPL21	4.15412e-74	0.34893	0.997	0.99	1.39321e-69	3	DL1
ZFAS1	2.38679e-73	0.646941	0.934	0.869	8.00483e-69	3	DL1
GAPDH	1.80959e-72	0.377841	0.998	0.994	6.069e-68	3	DL1
RPL28	8.83472e-72	0.3213	0.999	0.991	2.96299e-67	3	DL1
RPS15A	5.85195e-70	0.343852	0.997	0.99	1.96263e-65	3	DL1
FAM162A	9.011e-69	0.788125	0.581	0.371	3.02211e-64	3	DL1
RPL41	1.98476e-68	0.312702	0.998	0.996	6.65647e-64	3	DL1
RPL15	5.16186e-68	0.305985	0.999	0.997	1.73119e-63	3	DL1
SFPQ	6.71184e-67	-0.57071	0.708	0.855	2.25102e-62	3	DL1
DDIT4	1.23881e-66	0.842335	0.597	0.398	4.15472e-62	3	DL1
VEGFA	1.77839e-66	0.564871	0.4	0.196	5.96435e-62	3	DL1
RPL5	2.86728e-66	0.325642	0.999	0.993	9.61628e-62	3	DL1
BNIP3	6.57955e-65	0.73501	0.8	0.694	2.20665e-60	3	DL1
RPS27	1.20822e-64	0.370076	0.999	0.99	4.05214e-60	3	DL1
CCNI	6.44415e-64	0.403084	0.99	0.978	2.16124e-59	3	DL1
MARCKS	1.54311e-63	-0.351482	0.99	0.99	5.17528e-59	3	DL1
RPS15	1.73462e-63	0.288485	0.997	0.992	5.81757e-59	3	DL1
RPS27A	1.25234e-62	0.265751	0.998	0.995	4.2001e-58	3	DL1
TMSB4X	1.41985e-62	-0.502863	0.998	0.997	4.76191e-58	3	DL1
TPT1	1.5503e-61	0.334488	0.998	0.994	5.1994e-57	3	DL1
RPL13A	6.25415e-61	0.310023	1	0.994	2.09752e-56	3	DL1
RPL26	4.45912e-60	0.322586	0.997	0.99	1.4955e-55	3	DL1
RPL14	1.24049e-59	0.317513	0.991	0.981	4.16036e-55	3	DL1
RPS25	1.63933e-59	0.329184	0.997	0.983	5.49798e-55	3	DL1
RPS7	2.07352e-59	0.292031	0.997	0.989	6.95418e-55	3	DL1
RPS5	3.32674e-59	0.346505	0.997	0.985	1.11572e-54	3	DL1
MAP1B	1.25353e-58	-0.355101	0.995	0.994	4.20408e-54	3	DL1
GPI	1.90218e-57	0.628133	0.703	0.542	6.37953e-53	3	DL1
IGFBP2	2.09721e-57	0.711133	0.909	0.878	7.03363e-53	3	DL1
RPS12	4.31098e-57	0.277927	1	0.992	1.44582e-52	3	DL1
ENO2	2.74567e-56	0.482121	0.884	0.799	9.20841e-52	3	DL1
ACTB	1.70882e-55	-0.34168	0.989	0.994	5.73104e-51	3	DL1
RPS11	8.10065e-55	0.306758	0.999	0.992	2.7168e-50	3	DL1
SEC61G	8.63594e-55	0.545625	0.891	0.848	2.89632e-50	3	DL1
RPL29	7.51666e-54	0.307845	0.996	0.987	2.52094e-49	3	DL1
RPL10	8.94423e-54	0.280297	0.999	0.997	2.99972e-49	3	DL1
RPS19	2.32401e-53	0.281752	0.999	0.998	7.79427e-49	3	DL1
MT-CO1	2.95687e-53	-0.371829	0.994	0.992	9.91675e-49	3	DL1
RPS23	8.26701e-53	0.288459	0.999	0.993	2.77259e-48	3	DL1
NACA	1.09739e-52	0.314416	0.999	0.992	3.68044e-48	3	DL1
RPL11	2.59296e-52	0.258452	0.998	0.995	8.69625e-48	3	DL1
PFKP	9.03994e-51	0.495585	0.316	0.154	3.03181e-46	3	DL1
MIF	9.92667e-51	0.446663	0.849	0.763	3.32921e-46	3	DL1
PKM	1.03266e-50	0.467285	0.904	0.84	3.46333e-46	3	DL1
RPS29	2.7596e-50	0.302174	0.99	0.982	9.25513e-46	3	DL1
RPL39	2.02992e-48	0.302272	0.998	0.99	6.80794e-44	3	DL1
RPL35A	5.46027e-48	0.276584	0.995	0.99	1.83127e-43	3	DL1
RPL27A	2.92914e-47	0.284581	0.986	0.972	9.82375e-43	3	DL1
HMGB1	3.09521e-47	-0.317811	0.98	0.986	1.03807e-42	3	DL1
RPS21	5.40436e-47	0.334607	0.963	0.94	1.81252e-42	3	DL1
UBA52	1.49318e-45	0.281406	0.986	0.973	5.00783e-41	3	DL1
RPL36	6.65567e-45	0.282561	0.988	0.979	2.23218e-40	3	DL1
HES6	1.21498e-44	-1.51559	0.427	0.606	4.07481e-40	3	DL1
RPS28	1.89769e-44	0.273904	0.988	0.982	6.36448e-40	3	DL1
RPL6	2.7196e-44	0.253347	0.998	0.993	9.12098e-40	3	DL1
RPL22	8.59206e-44	0.321195	0.992	0.972	2.8816e-39	3	DL1
SRSF3	1.65864e-42	-0.379348	0.768	0.878	5.56273e-38	3	DL1
PGAM1	4.36368e-42	0.434526	0.834	0.763	1.46349e-37	3	DL1
PDK1	5.89135e-42	0.374364	0.298	0.151	1.97584e-37	3	DL1
JUND	9.80459e-42	0.372848	0.953	0.917	3.28826e-37	3	DL1
CFL1	1.02794e-41	-0.258074	0.985	0.985	3.44749e-37	3	DL1
GPC2	1.12458e-41	-0.415115	0.589	0.754	3.7716e-37	3	DL1
BNIP3L	2.95119e-41	0.454833	0.857	0.801	9.89772e-37	3	DL1
RPL35	1.31061e-40	0.257637	0.991	0.977	4.39554e-36	3	DL1
RPS3	1.90164e-40	0.263537	0.999	0.991	6.37773e-36	3	DL1
EEF1A2	3.25241e-40	0.435417	0.75	0.607	1.09079e-35	3	DL1
SRGAP3	3.38724e-40	-0.510126	0.481	0.656	1.13601e-35	3	DL1
TXNIP	4.33374e-40	0.428918	0.618	0.431	1.45345e-35	3	DL1
ARF1	9.32924e-40	0.380922	0.842	0.783	3.12884e-35	3	DL1
RPL34	1.25559e-39	0.270146	0.996	0.989	4.21098e-35	3	DL1
SLC3A2	1.08189e-37	0.638148	0.56	0.432	3.62844e-33	3	DL1
DDIT3	1.09008e-37	0.563952	0.357	0.212	3.65592e-33	3	DL1
TUBA1A	3.42148e-37	-0.296507	1	0.998	1.1475e-32	3	DL1
TAGLN3	7.31197e-37	-0.426587	0.834	0.897	2.45229e-32	3	DL1
HK2	1.95467e-36	0.295378	0.176	0.072	6.55556e-32	3	DL1
MT-ND2	2.59448e-36	-0.431261	0.943	0.97	8.70135e-32	3	DL1
ALDOC	3.10042e-35	0.278215	0.237	0.115	1.03982e-30	3	DL1
DDX5	6.96016e-35	-0.253099	0.967	0.973	2.3343e-30	3	DL1
SLC16A3	2.31846e-33	0.266085	0.19	0.083	7.77565e-29	3	DL1
THSD7A	5.49258e-33	-0.601654	0.226	0.393	1.8421e-28	3	DL1
BBC3	8.80236e-33	0.415209	0.316	0.186	2.95214e-28	3	DL1
HNRNPA3	6.02523e-32	-0.3638	0.762	0.855	2.02074e-27	3	DL1
YWHAZ	9.67207e-32	-0.326925	0.865	0.898	3.24382e-27	3	DL1
COMMD6	1.3084e-31	0.299287	0.94	0.915	4.38811e-27	3	DL1
EPB41L4A-AS1	1.54719e-31	0.547962	0.6	0.493	5.18897e-27	3	DL1
EPS8L2	1.61563e-31	0.250252	0.166	0.071	5.41851e-27	3	DL1
CAMLG	1.27941e-30	0.356676	0.771	0.69	4.29088e-26	3	DL1
NDUFA11	1.30544e-30	-0.327647	0.631	0.778	4.37818e-26	3	DL1
GDAP1L1	1.80633e-30	0.389515	0.724	0.608	6.05807e-26	3	DL1
SYNE2	4.76899e-30	-0.520679	0.444	0.598	1.59942e-25	3	DL1
HRK	5.32839e-30	0.38435	0.141	0.057	1.78704e-25	3	DL1
VAMP2	7.60696e-30	0.3097	0.947	0.9	2.55122e-25	3	DL1
FZD3	6.98303e-29	-0.366882	0.631	0.752	2.34197e-24	3	DL1
HNRNPD	7.34737e-29	-0.325221	0.657	0.788	2.46416e-24	3	DL1
MACF1	1.37897e-28	-0.346831	0.493	0.646	4.62479e-24	3	DL1
MT-ND1	2.97163e-28	-0.323382	0.953	0.972	9.96626e-24	3	DL1
SYT1	4.0388e-28	-0.43477	0.793	0.843	1.35453e-23	3	DL1
SOX4	4.74547e-28	-0.393428	0.977	0.978	1.59154e-23	3	DL1
NRN1	5.10787e-28	0.505688	0.806	0.73	1.71308e-23	3	DL1
HNRNPM	6.27328e-28	-0.35925	0.613	0.754	2.10393e-23	3	DL1
TOMM20	7.68523e-28	0.391203	0.871	0.825	2.57747e-23	3	DL1
SOX11	8.77914e-28	-0.332105	0.945	0.969	2.94435e-23	3	DL1
BRI3	1.271e-27	0.286602	0.865	0.826	4.26266e-23	3	DL1
ALKBH5	1.32684e-27	0.351919	0.512	0.382	4.44996e-23	3	DL1
GUK1	3.45866e-27	0.316545	0.863	0.811	1.15997e-22	3	DL1
TOP2B	5.5894e-27	-0.351776	0.492	0.648	1.87457e-22	3	DL1
CREB5	8.53366e-27	0.390926	0.214	0.112	2.86202e-22	3	DL1
CFAP298	8.70393e-27	-0.659246	0.399	0.529	2.91912e-22	3	DL1
ATRX	1.00365e-26	-0.313344	0.744	0.829	3.36605e-22	3	DL1
CKB	1.09558e-26	-0.34	0.973	0.981	3.67435e-22	3	DL1
HERPUD1	4.70346e-26	0.500969	0.469	0.348	1.57745e-21	3	DL1
ATF3	1.58634e-25	0.36318	0.181	0.09	5.32027e-21	3	DL1
P4HA1	2.7576e-25	0.331549	0.336	0.214	9.24845e-21	3	DL1
BCL11A	3.70478e-25	-0.411149	0.466	0.61	1.24251e-20	3	DL1
CLU	4.09076e-25	0.366596	0.507	0.378	1.37196e-20	3	DL1
FAM57B	4.67934e-25	0.314207	0.713	0.614	1.56936e-20	3	DL1
PTPRG	3.56009e-24	-0.355021	0.151	0.285	1.19398e-19	3	DL1
LINC00461	4.00287e-24	-0.492817	0.587	0.678	1.34248e-19	3	DL1
DTNA	5.91262e-24	0.31096	0.321	0.204	1.98297e-19	3	DL1
CST3	7.57759e-24	-0.358592	0.418	0.56	2.54137e-19	3	DL1
AKAP9	1.31708e-23	-0.304729	0.731	0.824	4.41723e-19	3	DL1
EBF3	1.35484e-23	-0.388176	0.111	0.236	4.54385e-19	3	DL1
RAB3A	1.60523e-23	0.343234	0.698	0.591	5.38362e-19	3	DL1
HMGA1	3.54654e-23	0.305793	0.647	0.545	1.18944e-18	3	DL1
ARID1B	5.98057e-23	-0.339971	0.464	0.6	2.00576e-18	3	DL1
UBTF	6.76999e-23	-0.295495	0.296	0.449	2.27052e-18	3	DL1
FUS	8.40626e-23	-0.284561	0.733	0.83	2.81929e-18	3	DL1
TRIB3	9.03995e-23	0.285811	0.117	0.049	3.03182e-18	3	DL1
SACS	1.02067e-22	-0.312991	0.232	0.371	3.42312e-18	3	DL1
ZNF462	1.86309e-22	-0.330841	0.505	0.636	6.24844e-18	3	DL1
DYNLL1	2.19524e-22	-0.2972	0.938	0.963	7.36239e-18	3	DL1
DUSP8	6.99208e-22	0.395083	0.537	0.418	2.345e-17	3	DL1
HNRNPU	7.78715e-22	-0.292503	0.794	0.854	2.61165e-17	3	DL1
HNRNPA1	1.26559e-21	-0.268901	0.97	0.976	4.24453e-17	3	DL1
MAP6	1.5316e-21	-0.315917	0.616	0.728	5.13668e-17	3	DL1
STMN4	1.79006e-21	0.401927	0.864	0.776	6.00352e-17	3	DL1
MSI2	1.79647e-21	-0.376126	0.482	0.597	6.02501e-17	3	DL1
ELAVL2	1.93727e-21	-0.350773	0.62	0.718	6.49722e-17	3	DL1
NAV1	2.0944e-21	-0.418359	0.51	0.616	7.02421e-17	3	DL1
PTPRZ1	2.37764e-21	-0.492154	0.22	0.349	7.97414e-17	3	DL1
TOMM7	2.92552e-21	0.261275	0.83	0.776	9.81162e-17	3	DL1
DBI	3.03634e-21	-0.34549	0.487	0.612	1.01833e-16	3	DL1
DCC	3.33647e-21	-0.380667	0.48	0.6	1.11899e-16	3	DL1
YWHAB	3.88354e-21	-0.252815	0.83	0.888	1.30246e-16	3	DL1
KDELR2	4.00564e-21	0.364963	0.573	0.485	1.34341e-16	3	DL1
HP1BP3	4.0752e-21	-0.265535	0.602	0.726	1.36674e-16	3	DL1
TIMP1	4.60493e-21	0.273208	0.207	0.116	1.5444e-16	3	DL1
AUTS2	5.55856e-21	-0.330982	0.427	0.558	1.86423e-16	3	DL1
ANK3	6.49871e-21	-0.355687	0.627	0.713	2.17954e-16	3	DL1
EIF1B	1.44155e-20	0.261165	0.922	0.898	4.83468e-16	3	DL1
MIR7-3HG	1.61038e-20	0.330509	0.265	0.163	5.40089e-16	3	DL1
LZTS1	1.68877e-20	-0.328936	0.133	0.252	5.66381e-16	3	DL1
POLR2J3.1	1.73982e-20	-0.337306	0.337	0.477	5.83499e-16	3	DL1
MYT1L	1.78205e-20	-0.35105	0.311	0.443	5.97666e-16	3	DL1
ZNF326	2.46826e-20	-0.303178	0.374	0.504	8.27804e-16	3	DL1
SMARCC1	5.22223e-20	-0.291635	0.508	0.636	1.75143e-15	3	DL1
KIF1B	7.13872e-20	-0.26284	0.595	0.72	2.39418e-15	3	DL1
TRMT112	9.80834e-20	0.284029	0.741	0.675	3.28952e-15	3	DL1
DST	1.07161e-19	-0.313629	0.463	0.598	3.59396e-15	3	DL1
WDR54	1.2486e-19	0.285486	0.602	0.5	4.18755e-15	3	DL1
PPA1	3.46871e-19	0.325832	0.797	0.743	1.16334e-14	3	DL1
KIF5C	4.27325e-19	-0.260739	0.944	0.939	1.43316e-14	3	DL1
ACAT2	5.56683e-19	-0.333337	0.441	0.566	1.867e-14	3	DL1
ZEB2	7.66445e-19	-0.320462	0.124	0.236	2.5705e-14	3	DL1
H2AFY	8.17007e-19	-0.269109	0.699	0.792	2.74008e-14	3	DL1
TM7SF2	8.2923e-19	-0.271183	0.354	0.494	2.78107e-14	3	DL1
SMARCC2	9.89249e-19	-0.302905	0.372	0.505	3.31774e-14	3	DL1
NRXN1	1.10215e-18	-0.398515	0.695	0.744	3.69638e-14	3	DL1
PBX1	1.21495e-18	-0.355522	0.608	0.72	4.07471e-14	3	DL1
HNRNPAB	1.25416e-18	-0.286878	0.589	0.691	4.20619e-14	3	DL1
AL118516.1	1.40277e-18	0.266356	0.215	0.127	4.70461e-14	3	DL1
BCLAF1	1.48998e-18	-0.290129	0.519	0.636	4.9971e-14	3	DL1
ID4	1.85155e-18	-0.530737	0.526	0.634	6.20971e-14	3	DL1
TMEM59L	2.62271e-18	0.284428	0.662	0.555	8.79603e-14	3	DL1
CTNNB1	3.89277e-18	-0.375865	0.447	0.571	1.30556e-13	3	DL1
CHD7	4.04643e-18	-0.341822	0.486	0.598	1.35709e-13	3	DL1
MAP2	4.42774e-18	-0.28006	0.883	0.913	1.48497e-13	3	DL1
MAP4K4	5.0041e-18	-0.314572	0.738	0.831	1.67827e-13	3	DL1
LHX9	5.48811e-18	-0.569305	0.441	0.534	1.8406e-13	3	DL1
EIF4EBP1	6.96718e-18	0.334771	0.327	0.226	2.33665e-13	3	DL1
TCF4	8.06363e-18	-0.378815	0.474	0.588	2.70438e-13	3	DL1
TP53BP1	9.34148e-18	-0.286231	0.399	0.515	3.13295e-13	3	DL1
DHX9	1.20646e-17	-0.284264	0.376	0.507	4.04624e-13	3	DL1
TRIM24	1.38246e-17	-0.263433	0.339	0.469	4.63649e-13	3	DL1
PSMA3-AS1	1.87884e-17	-0.258474	0.286	0.414	6.30126e-13	3	DL1
DLL1	2.07924e-17	-0.498146	0.066	0.156	6.97336e-13	3	DL1
CASP3	2.30839e-17	0.417335	0.492	0.401	7.74186e-13	3	DL1
EMX1	2.46249e-17	-0.380676	0.136	0.243	8.25869e-13	3	DL1
BTBD17	4.21094e-17	-0.308356	0.095	0.194	1.41226e-12	3	DL1
CBX1	4.44168e-17	-0.254017	0.659	0.755	1.48965e-12	3	DL1
NARF	5.36778e-17	0.304158	0.684	0.633	1.80024e-12	3	DL1
AGO1	5.45221e-17	-0.267069	0.227	0.349	1.82856e-12	3	DL1
SELENOK	5.64047e-17	0.250788	0.773	0.701	1.8917e-12	3	DL1
ALKBH7	5.89379e-17	0.252117	0.755	0.701	1.97666e-12	3	DL1
XBP1	8.39613e-17	0.340981	0.282	0.189	2.81589e-12	3	DL1
CTXN1	9.49554e-17	-0.271165	0.539	0.661	3.18461e-12	3	DL1
DOCK7	1.47417e-16	-0.250397	0.244	0.365	4.94407e-12	3	DL1
NCAN	1.61166e-16	-0.253204	0.25	0.373	5.40519e-12	3	DL1
HILPDA	1.64102e-16	0.286145	0.357	0.26	5.50364e-12	3	DL1
PIK3R3	1.96495e-16	-0.266703	0.243	0.359	6.59005e-12	3	DL1
C6orf48	4.72323e-16	0.300452	0.594	0.518	1.58408e-11	3	DL1
NFIB	5.53932e-16	-0.557569	0.091	0.185	1.85778e-11	3	DL1
KIDINS220	5.81505e-16	-0.271982	0.717	0.783	1.95025e-11	3	DL1
LIMD2	6.03538e-16	-0.253042	0.311	0.432	2.02414e-11	3	DL1
TMEM158	6.26744e-16	-0.547136	0.25	0.358	2.10197e-11	3	DL1
FBLN1	9.33653e-16	-0.500184	0.161	0.261	3.13129e-11	3	DL1
APC	9.5558e-16	-0.29553	0.459	0.56	3.20482e-11	3	DL1
CRABP2	9.72918e-16	0.289267	0.521	0.417	3.26297e-11	3	DL1
ARF4	1.98093e-15	0.591869	0.738	0.712	6.64365e-11	3	DL1
FEZF2	3.35262e-15	-0.426233	0.179	0.277	1.1244e-10	3	DL1
PHLDA1	3.53536e-15	-0.377681	0.182	0.285	1.18569e-10	3	DL1
ZIC2	4.02647e-15	-0.311719	0.338	0.452	1.3504e-10	3	DL1
TCEAL7	4.21126e-15	0.367225	0.543	0.468	1.41237e-10	3	DL1
RSPO3	4.75544e-15	-0.606185	0.234	0.33	1.59488e-10	3	DL1
DICER1	5.61889e-15	-0.260266	0.493	0.605	1.88446e-10	3	DL1
RNMT	6.259e-15	0.306109	0.647	0.597	2.09914e-10	3	DL1
SNHG7	6.3471e-15	0.281944	0.566	0.485	2.12869e-10	3	DL1
NHLH2	6.46062e-15	-0.30921	0.244	0.357	2.16676e-10	3	DL1
NBEA	7.31162e-15	-0.254845	0.354	0.473	2.45217e-10	3	DL1
CNR1	8.35584e-15	-0.262385	0.182	0.285	2.80238e-10	3	DL1
ARMCX1	9.85763e-15	0.262729	0.509	0.421	3.30605e-10	3	DL1
KRT10	1.00368e-14	0.29965	0.727	0.694	3.36613e-10	3	DL1
IER5	1.01067e-14	-0.273571	0.177	0.284	3.38957e-10	3	DL1
TSPAN7	1.23461e-14	0.281268	0.492	0.4	4.14065e-10	3	DL1
DACH1	1.52579e-14	-0.325174	0.355	0.457	5.11719e-10	3	DL1
TLE1	1.55368e-14	-0.296543	0.255	0.364	5.21074e-10	3	DL1
NEAT1	2.20673e-14	0.346618	0.266	0.182	7.40094e-10	3	DL1
MXI1	3.06064e-14	0.310571	0.509	0.435	1.02648e-09	3	DL1
PHC2	4.56052e-14	-0.276279	0.415	0.525	1.52951e-09	3	DL1
CASC15	1.06093e-13	-0.258407	0.135	0.229	3.55814e-09	3	DL1
FSIP2	1.24488e-13	-0.2825	0.235	0.343	4.17509e-09	3	DL1
VCAN	1.48147e-13	-0.326926	0.263	0.367	4.96856e-09	3	DL1
FOXO3	1.51415e-13	0.270834	0.382	0.295	5.07816e-09	3	DL1
P4HB	2.67255e-13	0.287435	0.513	0.435	8.9632e-09	3	DL1
WSB1	3.11191e-13	0.2514	0.904	0.902	1.04367e-08	3	DL1
RTN1	3.2901e-13	-0.272124	0.829	0.805	1.10343e-08	3	DL1
ZC2HC1A	4.11079e-13	-0.253636	0.496	0.6	1.37868e-08	3	DL1
NEUROG2	4.69181e-13	-0.441278	0.13	0.218	1.57354e-08	3	DL1
IGFBPL1	5.6867e-13	-0.280625	0.172	0.265	1.9072e-08	3	DL1
SCD5	7.1725e-13	-0.272859	0.409	0.518	2.40551e-08	3	DL1
AC004540.2	1.01637e-12	-0.256606	0.142	0.229	3.4087e-08	3	DL1
RELN	1.11089e-12	-0.395764	0.14	0.231	3.7257e-08	3	DL1
ZFHX3	1.30009e-12	-0.372464	0.348	0.452	4.36023e-08	3	DL1
ANK2	1.54036e-12	-0.25402	0.345	0.445	5.16606e-08	3	DL1
ATF5	1.58005e-12	0.613759	0.218	0.149	5.29919e-08	3	DL1
KLHDC8A	1.72268e-12	-0.267698	0.162	0.252	5.77754e-08	3	DL1
PHGDH	1.77939e-12	0.408975	0.286	0.212	5.96771e-08	3	DL1
EOMES	1.83688e-12	-0.375228	0.174	0.263	6.16051e-08	3	DL1
PMEL	1.89222e-12	0.522952	0.156	0.095	6.34613e-08	3	DL1
SPINT2	2.30137e-12	0.259344	0.59	0.515	7.71832e-08	3	DL1
FILIP1	2.37173e-12	0.260172	0.231	0.156	7.95432e-08	3	DL1
MIB1	2.3789e-12	-0.269122	0.441	0.538	7.97836e-08	3	DL1
PSAT1	3.1044e-12	0.341021	0.28	0.202	1.04115e-07	3	DL1
NFIA	3.13609e-12	-0.512795	0.105	0.188	1.05178e-07	3	DL1
SBDS	4.30746e-12	0.252604	0.501	0.425	1.44464e-07	3	DL1
NOVA1	8.48516e-12	-0.281943	0.568	0.659	2.84575e-07	3	DL1
ENC1	1.041e-11	-0.256912	0.55	0.639	3.4913e-07	3	DL1
GAP43	1.10699e-11	-0.256913	0.911	0.872	3.71262e-07	3	DL1
PSIP1	3.32527e-11	-0.271623	0.744	0.794	1.11523e-06	3	DL1
EPB41	9.9187e-11	-0.297122	0.43	0.522	3.32653e-06	3	DL1
NHLH1	1.19885e-10	-0.325948	0.29	0.376	4.0207e-06	3	DL1
CETN2	2.18568e-10	-0.273528	0.412	0.506	7.33034e-06	3	DL1
TFDP2	2.42864e-10	-0.282054	0.324	0.411	8.14518e-06	3	DL1
BLCAP	4.28556e-10	-0.266179	0.647	0.717	1.43729e-05	3	DL1
CELF2	4.97211e-10	-0.300545	0.582	0.636	1.66755e-05	3	DL1
EZR	5.11569e-10	-0.261069	0.152	0.228	1.7157e-05	3	DL1
SNHG8	5.20806e-10	0.25788	0.403	0.338	1.74668e-05	3	DL1
CENPW	6.62316e-10	-0.288483	0.112	0.181	2.22127e-05	3	DL1
IMPDH2	7.83022e-10	0.251572	0.519	0.462	2.6261e-05	3	DL1
MEIS2	1.62958e-09	-0.593471	0.482	0.54	5.46528e-05	3	DL1
GARS	1.81119e-09	0.259192	0.438	0.369	6.07437e-05	3	DL1
GNG5	3.42911e-09	-0.457301	0.362	0.421	0.000115005	3	DL1
NR2F1	4.80896e-09	-0.314544	0.558	0.626	0.000161283	3	DL1
CLIC1	6.15236e-09	0.338647	0.47	0.412	0.000206338	3	DL1
TPBG	7.25597e-09	-0.482102	0.137	0.201	0.000243351	3	DL1
POU3F2	1.99132e-08	-0.303704	0.159	0.228	0.00066785	3	DL1
HES5	5.04184e-08	-0.733357	0.156	0.22	0.00169093	3	DL1
LMO2	6.51748e-08	0.266977	0.371	0.314	0.00218583	3	DL1
NEUROD1	2.23439e-07	-0.2672	0.245	0.322	0.00749368	3	DL1
SCG2	4.23075e-07	0.302941	0.337	0.281	0.0141891	3	DL1
TXN	1.29015e-06	-0.291197	0.84	0.845	0.0432692	3	DL1
SOX2	3.50945e-06	-0.2735	0.162	0.217	0.1177	3	DL1
C1orf61	6.49216e-06	-0.318229	0.578	0.62	0.217734	3	DL1
TCF7L2	8.59086e-06	-0.28257	0.067	0.108	0.28812	3	DL1
VIM	2.12902e-05	-0.311876	0.812	0.746	0.714031	3	DL1
SSTR2	0.00014945	-0.368641	0.258	0.299	1	3	DL1
LDHA	0.000265847	0.297663	0.33	0.299	1	3	DL1
RGS16	0.000452201	-0.284829	0.23	0.271	1	3	DL1
HES1	0.000813578	-0.437188	0.153	0.19	1	3	DL1
MGAT4C	0.00093111	-0.250023	0.237	0.272	1	3	DL1
NNAT	0.00269711	-0.314709	0.489	0.499	1	3	DL1
GADD45G	0.00295871	-0.282182	0.319	0.351	1	3	DL1
PEG10	0.00349276	-0.262138	0.796	0.791	1	3	DL1
LHX1	0	2.1522	0.981	0.326	0	4	CR cells
FBLN1	0	2.11169	0.909	0.201	0	4	CR cells
TXN	0	1.78287	0.981	0.834	0	4	CR cells
CDKN1A	0	1.64242	0.797	0.125	0	4	CR cells
PIDD1	0	1.62591	0.795	0.08	0	4	CR cells
LHX1-DT	0	1.40283	0.8	0.184	0	4	CR cells
PGF	0	1.18898	0.514	0.025	0	4	CR cells
KCNC2	0	1.18763	0.584	0.038	0	4	CR cells
MFGE8	0	1.17622	0.551	0.046	0	4	CR cells
TP73	0	1.09074	0.58	0.035	0	4	CR cells
VSNL1	0	0.894053	0.497	0.049	0	4	CR cells
AMIGO2	0	0.602073	0.315	0.023	0	4	CR cells
SCN4B	0	0.56546	0.294	0.01	0	4	CR cells
GSG1L	0	0.516615	0.261	0.008	0	4	CR cells
SVEP1	0	0.320633	0.163	0.003	0	4	CR cells
RELN	4.68949e-307	1.62981	0.702	0.185	1.57276e-302	4	CR cells
WNT7B	4.43014e-303	1.2294	0.757	0.233	1.48578e-298	4	CR cells
SYNDIG1	5.80521e-283	0.583024	0.345	0.041	1.94695e-278	4	CR cells
DMRTA2	8.38952e-280	1.14489	0.811	0.278	2.81368e-275	4	CR cells
EBF3	1.57203e-275	1.00231	0.692	0.188	5.27226e-271	4	CR cells
NOS1	1.10405e-264	0.342015	0.174	0.007	3.70276e-260	4	CR cells
SEMA3E	3.38327e-262	0.734475	0.399	0.061	1.13468e-257	4	CR cells
RGS16	3.47666e-261	1.16918	0.767	0.228	1.166e-256	4	CR cells
KCNJ5	5.00968e-245	0.54841	0.33	0.043	1.68015e-240	4	CR cells
GRIK4	1.44486e-243	0.337355	0.205	0.014	4.84578e-239	4	CR cells
SPATS2L	3.4431e-238	0.92355	0.549	0.136	1.15475e-233	4	CR cells
AL592463.1	5.36729e-238	0.262745	0.108	0.001	1.80008e-233	4	CR cells
WRAP73	2.01058e-235	0.86364	0.555	0.14	6.74309e-231	4	CR cells
NACC2	2.78824e-233	0.356407	0.197	0.013	9.3512e-229	4	CR cells
TJP3	1.9226e-230	0.415306	0.216	0.018	6.44801e-226	4	CR cells
LHX5-AS1	6.59221e-224	1.25747	0.951	0.534	2.21089e-219	4	CR cells
NRXN1	1.08155e-221	1.06308	0.983	0.72	3.62731e-217	4	CR cells
PHLDA3	3.32727e-218	0.713543	0.457	0.098	1.1159e-213	4	CR cells
SHISA6	3.04225e-214	0.442689	0.226	0.022	1.02031e-209	4	CR cells
AJAP1	3.38305e-209	0.539472	0.321	0.05	1.13461e-204	4	CR cells
CDH13	7.85048e-205	0.401114	0.202	0.017	2.63289e-200	4	CR cells
PMAIP1	3.99799e-201	0.589065	0.33	0.053	1.34085e-196	4	CR cells
MGLL	9.88362e-199	0.530277	0.293	0.042	3.31477e-194	4	CR cells
PTTG1	1.20818e-196	0.977243	0.645	0.213	4.05201e-192	4	CR cells
AATF	5.43017e-195	0.864973	0.675	0.246	1.82117e-190	4	CR cells
KIF5C	1.40278e-192	0.812492	0.993	0.936	4.70463e-188	4	CR cells
ACKR3	2.08314e-178	0.667484	0.413	0.093	6.98644e-174	4	CR cells
VSTM2A	9.07931e-176	0.589917	0.331	0.062	3.04502e-171	4	CR cells
PCP4L1	1.05251e-168	0.619166	0.292	0.05	3.5299e-164	4	CR cells
CNTNAP2	8.32087e-164	0.936711	0.981	0.771	2.79065e-159	4	CR cells
GALNT8	1.55826e-160	0.593071	0.395	0.095	5.22611e-156	4	CR cells
EMX2	1.81846e-160	0.954537	0.944	0.587	6.09874e-156	4	CR cells
SPTBN1	2.88119e-158	0.988633	0.79	0.413	9.66293e-154	4	CR cells
FAM210B	1.19107e-156	0.660359	0.513	0.162	3.99461e-152	4	CR cells
AC097478.1	1.39332e-156	0.312373	0.178	0.019	4.67291e-152	4	CR cells
BTG1	9.47516e-148	0.866181	0.972	0.829	3.17778e-143	4	CR cells
MAB21L1	3.17943e-145	0.91354	0.851	0.424	1.06632e-140	4	CR cells
BMP7	2.3749e-139	0.508118	0.347	0.083	7.96494e-135	4	CR cells
FST	8.36091e-139	0.413549	0.144	0.013	2.80408e-134	4	CR cells
NHLH2	1.32997e-137	0.824331	0.71	0.318	4.46045e-133	4	CR cells
WWC2	1.60865e-137	0.383848	0.227	0.037	5.3951e-133	4	CR cells
ZEB2	1.02478e-134	0.695473	0.558	0.2	3.43692e-130	4	CR cells
PTN	4.10165e-130	0.589157	0.853	0.435	1.37561e-125	4	CR cells
OLFM1	6.86072e-130	0.862581	0.9	0.592	2.30095e-125	4	CR cells
NFE2L2	1.97919e-127	0.630042	0.493	0.17	6.6378e-123	4	CR cells
LEF1	5.29238e-125	0.551487	0.393	0.114	1.77496e-120	4	CR cells
LINC01759	2.51503e-124	0.255539	0.147	0.016	8.43491e-120	4	CR cells
RGS7BP	1.35593e-122	0.322649	0.21	0.035	4.54753e-118	4	CR cells
GAS7	1.49578e-121	0.400543	0.32	0.078	5.01654e-117	4	CR cells
ZNF503	1.25261e-118	0.796456	0.576	0.231	4.20101e-114	4	CR cells
SPINK5	1.31307e-118	0.977627	0.419	0.135	4.40379e-114	4	CR cells
MSI2	4.91501e-118	0.792264	0.858	0.565	1.6484e-113	4	CR cells
RAB11FIP4	5.40775e-117	0.50774	0.436	0.142	1.81365e-112	4	CR cells
MAP1B	4.167e-113	0.507881	1	0.993	1.39753e-108	4	CR cells
CST3	9.08245e-111	0.851029	0.8	0.527	3.04607e-106	4	CR cells
NKAIN4	1.14255e-110	0.679019	0.798	0.444	3.83188e-106	4	CR cells
IGSF21	1.25856e-109	0.592371	0.641	0.274	4.22096e-105	4	CR cells
FAM155A	1.15999e-107	0.709386	0.624	0.287	3.89037e-103	4	CR cells
DBI	3.33753e-105	0.931136	0.827	0.582	1.11934e-100	4	CR cells
CRLF1	1.24083e-103	0.280748	0.174	0.028	4.16148e-99	4	CR cells
TAGLN2	4.75069e-102	0.624105	0.481	0.181	1.59329e-97	4	CR cells
LHX5	2.40967e-101	0.564291	0.694	0.317	8.08155e-97	4	CR cells
DLK1	2.95606e-99	0.81817	0.533	0.224	9.91403e-95	4	CR cells
ELFN1	8.14277e-98	0.443171	0.395	0.132	2.73092e-93	4	CR cells
RSPO3	8.72858e-98	0.721199	0.641	0.296	2.92739e-93	4	CR cells
SCD5	2.25878e-97	0.701483	0.794	0.485	7.57551e-93	4	CR cells
SYT1	7.56264e-95	0.728402	0.969	0.828	2.53636e-90	4	CR cells
CPE	2.02227e-93	0.575824	0.985	0.88	6.7823e-89	4	CR cells
FAF1	2.15524e-93	0.647717	0.531	0.24	7.22823e-89	4	CR cells
APMAP	4.19479e-93	0.691066	0.694	0.387	1.40685e-88	4	CR cells
FAM43A	2.55598e-92	0.32194	0.21	0.045	8.57226e-88	4	CR cells
CDK5R1	2.94162e-92	0.68104	0.815	0.522	9.86561e-88	4	CR cells
PTPRG	4.64001e-92	0.541095	0.562	0.25	1.55617e-87	4	CR cells
MYT1L	1.44065e-91	0.656425	0.735	0.407	4.83164e-87	4	CR cells
TRIM9	5.43992e-91	0.403508	0.338	0.105	1.82444e-86	4	CR cells
INAFM1	6.55893e-90	0.702306	0.605	0.308	2.19973e-85	4	CR cells
TENM3	2.07113e-88	0.503909	0.461	0.182	6.94614e-84	4	CR cells
SIPA1L2	2.68494e-88	0.702329	0.589	0.294	9.00475e-84	4	CR cells
CSRP1	3.71086e-86	0.272562	0.167	0.031	1.24455e-81	4	CR cells
CNTNAP5	4.04868e-86	0.424667	0.304	0.092	1.35785e-81	4	CR cells
TMEM159	5.61003e-86	0.449598	0.391	0.14	1.88149e-81	4	CR cells
SOCS1	5.76192e-86	0.263078	0.183	0.037	1.93243e-81	4	CR cells
PPP1R14C	1.62986e-81	0.343396	0.252	0.068	5.46624e-77	4	CR cells
GABRA2	2.25079e-81	0.76295	0.437	0.181	7.54872e-77	4	CR cells
FNDC5	2.56052e-80	0.543168	0.6	0.294	8.58747e-76	4	CR cells
NEUROD1	8.63693e-78	0.537156	0.607	0.292	2.89665e-73	4	CR cells
POU3F1	1.43788e-76	0.330359	0.282	0.085	4.82236e-72	4	CR cells
ARFGEF3	3.47447e-74	0.429361	0.392	0.154	1.16527e-69	4	CR cells
CADM1	8.73451e-74	0.577805	0.935	0.717	2.92938e-69	4	CR cells
ELMO1	6.71341e-73	0.25515	0.179	0.04	2.25154e-68	4	CR cells
ENC1	8.64793e-73	0.611224	0.874	0.612	2.90034e-68	4	CR cells
ERBIN	1.50782e-71	0.444869	0.419	0.176	5.05693e-67	4	CR cells
LHX9	3.01093e-71	0.488324	0.82	0.502	1.00981e-66	4	CR cells
ATP5F1E	3.0394e-71	0.440533	0.986	0.948	1.01936e-66	4	CR cells
ANKS1A	4.33209e-71	0.488519	0.451	0.201	1.45289e-66	4	CR cells
FAM204A	9.18693e-71	0.568561	0.814	0.569	3.08111e-66	4	CR cells
GADD45A	1.79196e-69	0.482546	0.566	0.281	6.00986e-65	4	CR cells
EMX2OS	1.70964e-68	0.522858	0.528	0.263	5.73379e-64	4	CR cells
HOOK1	1.82963e-67	0.371829	0.303	0.107	6.13621e-63	4	CR cells
TLE1	1.07644e-66	-0.798379	0.091	0.374	3.61015e-62	4	CR cells
RBFOX3	1.69015e-65	0.481057	0.484	0.225	5.66843e-61	4	CR cells
MRPS6	1.8827e-65	0.527211	0.908	0.707	6.3142e-61	4	CR cells
CADM2	1.89912e-65	0.549762	0.608	0.327	6.36928e-61	4	CR cells
ZNF385A	3.02471e-65	0.364553	0.375	0.151	1.01443e-60	4	CR cells
SEMA6A	5.46516e-65	0.569409	0.695	0.434	1.8329e-60	4	CR cells
EFNB2	7.4275e-65	0.586839	0.78	0.531	2.49104e-60	4	CR cells
LMO2	1.56773e-62	0.564869	0.559	0.301	5.25787e-58	4	CR cells
PLK2	1.90278e-62	0.450453	0.484	0.233	6.38154e-58	4	CR cells
KCNMA1	3.6203e-62	0.375484	0.308	0.113	1.21417e-57	4	CR cells
LINC01551	4.12614e-62	-1.03095	0.049	0.311	1.38383e-57	4	CR cells
TRH	4.88355e-62	0.473967	0.565	0.294	1.63784e-57	4	CR cells
GRIA2	2.09917e-61	-1.12295	0.208	0.462	7.04018e-57	4	CR cells
MDM2	1.23827e-60	0.453439	0.462	0.224	4.15291e-56	4	CR cells
ANGPT2	2.3156e-60	0.343863	0.235	0.074	7.76605e-56	4	CR cells
RBM19	8.09025e-60	0.28853	0.241	0.078	2.71331e-55	4	CR cells
DMD	5.72715e-59	0.379834	0.257	0.088	1.92077e-54	4	CR cells
CDH8	6.32407e-59	0.323103	0.248	0.081	2.12097e-54	4	CR cells
C1orf61	1.569e-58	0.47597	0.856	0.597	5.2621e-54	4	CR cells
GPM6A	1.75304e-58	0.503849	0.978	0.851	5.87935e-54	4	CR cells
FXYD6	2.23788e-58	0.467812	0.944	0.803	7.5054e-54	4	CR cells
FAT1	3.63926e-58	0.498607	0.337	0.139	1.22054e-53	4	CR cells
TBR1	3.94109e-58	0.462573	0.92	0.616	1.32176e-53	4	CR cells
CAMK2N1	4.95356e-58	-0.803277	0.8	0.841	1.66133e-53	4	CR cells
SNAP25	8.52383e-57	0.508968	0.721	0.456	2.85872e-52	4	CR cells
ADAM23	2.03304e-56	0.268047	0.261	0.09	6.8184e-52	4	CR cells
HK1	1.10239e-55	0.396383	0.587	0.323	3.6972e-51	4	CR cells
NUMA1	1.97314e-55	0.451447	0.607	0.353	6.61752e-51	4	CR cells
MEIS2	3.54111e-55	-1.51912	0.351	0.549	1.18762e-50	4	CR cells
ADCY2	4.28912e-55	0.39276	0.421	0.194	1.43849e-50	4	CR cells
DOCK4	6.81682e-55	0.29803	0.259	0.092	2.28622e-50	4	CR cells
PTMS	7.02271e-55	-0.383163	0.997	0.985	2.35528e-50	4	CR cells
UNC5B	1.53863e-54	0.290269	0.233	0.077	5.16027e-50	4	CR cells
BARHL2	3.99018e-54	0.397925	0.302	0.116	1.33823e-49	4	CR cells
RUFY3	1.40311e-53	0.420295	0.937	0.801	4.70574e-49	4	CR cells
[truncated: 9,194 more rows]
